# Supplementary material for: GutLogo: Agent-based modeling framework to investigate spatial and temporal dynamics in the gut microbiome
Source: PLoS One. 2018 Nov 9;13(11):e0207072. doi: 10.1371/journal.pone.0207072 (PMC6226173; doi:10.1371/journal.pone.0207072)
Supplement: S1 Data — Raw data from the simulations. (ZIP) [file pone.0207072.s001.zip]

Archive with 4 entries (4 files):
- bifidosTest.csv
- controlHealthy.csv
- flowTest.csv
- glucTest.csv
