# Supplementary material for: GutLogo: Agent-based modeling framework to investigate spatial and temporal dynamics in the gut microbiome
Source: PLoS One. 2018 Nov 9;13(11):e0207072. doi: 10.1371/journal.pone.0207072 (PMC6226173; doi:10.1371/journal.pone.0207072)
Supplement: S1 Data — Raw data from the simulations. (ZIP) [file pone.0207072.s001.zip › bifidosTest.csv]

BehaviorSpace results (NetLogo 6.0)
/home/charliel/gut-nlogo-model/NLCode.nlogo
bifidosTest
07/09/2017 13:40:12:116 -0400
min-pxcor	max-pxcor	min-pycor	max-pycor
0	99	0	0
[run number]	testConst	initNumBifidos	initNumBacteroides	initNumClosts	initNumDesulfos	inConcBifidos	[step]	count bifidos	count bacteroides	count closts	count desulfos	sum [inulin] of patches	sum [lactate] of patches	sum [lactose] of patches	sum [FO] of patches	sum [glucose] of patches	sum [CS] of patches	trueAbsorption	getNumSeeds	getAllBactPatchLin
2	2	23562	5490	921	70	0	0	23561	5489	920	69	0	0	0	0	0	0	0	1501	[298 285 309 298 306 302 308 314 294 319 306 263 287 278 297 302 335 326 298 306 310 285 293 305 288 321 291 332 282 316 298 303 312 318 305 302 313 340 287 276 293 293 319 280 302 328 303 320 309 269 286 287 305 294 294 309 289 310 304 292 274 269 316 311 306 323 304 294 283 323 318 278 269 276 306 325 264 287 312 303 335 302 290 314 251 292 282 306 315 266 298 324 268 308 304 292 312 330 317 29…
11	1	23562	5490	921	70	0	0	23561	5489	920	69	0	0	0	0	0	0	0	1501	[305 308 288 276 307 308 308 304 288 326 297 307 298 295 308 336 297 290 299 271 302 285 304 294 333 306 305 293 304 314 327 300 299 301 321 284 283 294 293 288 305 306 287 291 285 307 289 300 284 326 307 280 282 314 292 288 345 264 308 296 291 309 304 333 306 317 280 317 314 286 295 299 273 267 318 317 339 337 297 287 303 301 274 306 303 266 279 323 300 293 301 290 295 285 314 309 301 296 294 31…
7	1	23562	5490	921	70	0	0	23561	5489	920	69	0	0	0	0	0	0	0	1501	[283 268 302 320 298 289 312 281 280 291 288 317 316 271 334 296 288 311 314 307 312 290 310 281 283 304 303 312 295 313 294 300 301 297 309 303 300 287 270 299 277 285 306 301 265 356 298 352 301 311 299 292 307 338 288 295 302 309 274 306 282 309 307 330 306 320 284 292 299 288 301 275 293 312 311 313 285 327 321 312 298 304 294 312 317 307 297 292 269 303 300 282 306 308 313 299 310 305 284 28…
1	1	23562	5490	921	70	0	0	23561	5489	920	69	0	0	0	0	0	0	0	1501	[285 293 328 314 288 270 295 324 297 314 309 312 288 299 273 297 331 302 317 286 301 298 298 345 313 309 319 299 288 291 319 306 306 322 325 272 327 317 289 291 328 308 308 276 295 305 291 283 283 300 302 310 313 278 292 302 287 298 308 312 321 273 291 282 303 302 290 307 276 316 323 294 296 277 281 276 287 278 315 320 292 287 299 316 301 311 292 278 304 314 265 336 299 291 303 305 291 337 280 29…
4	2	23562	5490	921	70	0	0	23561	5489	920	69	0	0	0	0	0	0	0	1501	[316 294 308 300 295 283 288 320 277 267 325 287 310 284 310 297 307 295 312 332 312 265 308 320 294 297 304 337 307 306 302 327 272 298 302 325 319 318 329 294 295 264 326 292 279 337 316 305 279 317 300 311 297 306 291 292 323 290 292 295 320 282 314 284 261 295 350 315 294 288 305 294 277 296 282 291 297 294 286 285 282 291 284 276 311 304 283 295 310 324 316 299 328 297 295 309 288 303 306 27…
12	2	23562	5490	921	70	0	0	23561	5489	920	69	0	0	0	0	0	0	0	1501	[301 294 291 293 318 311 329 313 317 289 280 291 290 302 336 309 309 301 272 298 292 270 329 306 321 283 301 290 295 305 292 292 331 251 327 325 324 279 318 315 268 283 280 279 298 294 317 281 311 281 293 304 275 308 282 320 290 303 310 311 295 293 298 286 298 297 298 303 287 289 287 309 284 294 306 304 313 330 307 305 311 307 265 318 325 281 297 316 293 280 330 301 300 308 333 335 286 296 309 28…
10	2	23562	5490	921	70	0	0	23561	5489	920	69	0	0	0	0	0	0	0	1501	[301 301 297 339 296 309 267 313 298 276 298 298 292 315 305 285 274 319 314 314 279 292 303 322 321 284 280 294 293 295 281 315 289 278 323 315 318 298 287 283 261 308 283 336 288 294 271 298 335 327 321 331 298 285 276 320 271 314 312 309 311 312 301 296 265 293 295 299 315 298 301 321 303 328 305 299 294 282 318 335 303 308 297 306 320 308 292 321 270 286 306 323 350 283 286 289 272 282 296 27…
9	1	23562	5490	921	70	0	0	23561	5489	920	69	0	0	0	0	0	0	0	1501	[302 265 287 298 303 306 295 311 297 334 297 299 308 268 296 283 331 288 323 268 321 293 289 274 314 305 305 284 307 331 310 301 293 298 278 323 291 279 295 328 305 293 301 308 325 300 272 317 313 282 316 326 294 310 284 273 315 302 259 287 326 316 321 307 316 317 295 324 288 327 305 276 302 275 317 305 296 279 295 292 345 290 318 291 269 304 311 303 298 273 313 267 274 299 308 290 315 301 311 32…
6	2	23562	5490	921	70	0	0	23561	5489	920	69	0	0	0	0	0	0	0	1501	[301 278 294 306 285 277 302 299 283 278 284 272 300 301 333 305 273 300 288 304 301 304 343 283 325 280 307 288 271 288 298 307 290 284 317 298 276 325 316 281 318 299 317 278 299 310 317 305 313 285 300 327 333 318 318 291 297 254 286 294 280 264 323 309 280 296 323 274 299 297 299 284 305 313 299 306 319 285 313 303 327 302 305 293 323 358 314 289 302 302 294 315 314 288 318 270 307 331 320 29…
3	1	23562	5490	921	70	0	0	23561	5489	920	69	0	0	0	0	0	0	0	1501	[303 298 313 331 324 273 270 326 276 295 330 313 302 290 279 264 295 292 295 299 291 315 311 331 286 309 299 290 291 293 274 309 304 315 282 312 275 302 285 302 277 300 290 287 318 343 286 312 305 295 275 280 311 295 319 307 312 267 286 304 292 313 267 322 321 307 292 277 310 316 308 318 312 304 298 320 312 302 316 284 290 298 305 309 281 280 287 332 301 311 298 286 332 284 311 305 269 313 333 31…
5	1	23562	5490	921	70	0	0	23561	5489	920	69	0	0	0	0	0	0	0	1501	[304 302 308 308 275 281 311 292 300 330 291 303 294 274 293 328 274 282 275 344 319 280 321 318 272 314 300 277 287 263 285 320 317 290 324 314 305 306 296 276 293 295 286 322 293 311 274 324 310 301 296 299 284 288 296 317 279 284 327 292 303 298 277 305 309 288 331 294 304 308 277 318 320 332 286 309 304 333 330 291 321 300 289 294 313 300 331 301 318 290 316 321 307 282 277 268 283 306 300 28…
8	2	23562	5490	921	70	0	0	23561	5489	920	69	0	0	0	0	0	0	0	1501	[305 304 333 278 324 289 293 324 300 282 302 296 280 290 296 282 303 361 309 327 303 294 293 283 285 287 326 325 333 306 290 315 306 293 317 288 314 336 338 288 265 293 291 265 293 302 301 271 303 284 316 289 315 272 279 311 314 284 292 285 294 303 298 289 314 315 286 308 287 284 315 308 294 285 287 250 291 292 334 324 303 310 304 274 278 313 309 313 283 318 310 305 283 299 308 290 314 310 330 30…
12	2	23562	5490	921	70	0	1	25183	5814	965	77	576.9665751932598	9.30010088861057	965.9668016769176	1846.9649392466813	2239.965907661708	9.965172813846662	0	10580	[100 105 120 110 119 123 121 129 132 139 126 124 136 130 138 150 141 136 135 137 135 136 148 141 164 130 150 356 403 366 391 371 423 364 412 404 393 346 371 396 376 421 405 376 391 387 397 382 378 412 378 414 390 373 380 397 414 373 371 404 370 441 377 427 399 411 414 409 345 387 366 414 356 390 380 388 452 375 408 362 385 388 419 387 383 454 438 361 377 368 383 376 383 391 375 431 365 359 400 37…
8	2	23562	5490	921	70	0	1	25156	5815	991	74	585.9633990934263	8.901140506107508	1005.9669574688605	1848.9637409740737	2269.9649017158326	9.965172813846658	0	10564	[101 123 129 112 129 120 114 124 125 111 140 133 113 135 133 139 134 140 147 146 132 133 139 142 139 122 195 380 428 369 379 403 389 392 407 412 364 419 399 378 364 412 386 400 421 378 414 395 394 356 375 376 411 396 356 450 376 357 416 415 383 409 363 371 397 394 367 363 401 361 361 357 389 389 381 381 355 409 384 408 394 402 378 383 354 411 385 426 418 375 385 411 378 380 403 392 387 414 409 41…
10	2	23562	5490	921	70	0	1	25077	5910	976	71	601.966006781271	8.512738573467777	1010.9632283301116	1880.9642887684645	2288.967123326407	9.965172813846658	0	10679	[105 97 108 124 110 128 111 123 132 110 126 124 130 145 118 123 132 133 141 139 154 133 140 160 135 140 169 342 446 403 376 418 381 379 405 385 404 367 396 390 368 376 400 438 390 361 401 367 371 447 383 389 384 359 375 366 350 413 413 400 392 390 403 343 398 343 386 387 360 400 430 357 412 384 432 358 400 401 393 397 417 379 376 394 417 451 378 399 385 367 406 396 376 390 425 414 388 383 421 373]
7	1	23562	5490	921	70	0	1	25095	5859	968	62	559.9675682025969	9.236112817784166	987.9652526063439	1831.9656595136173	2209.9641444001245	9.965172813846658	0	10395	[89 100 116 113 130 127 125 116 137 131 127 126 142 129 146 135 115 141 143 140 151 123 131 146 142 130 175 377 353 407 375 367 407 348 380 371 382 390 393 393 385 338 385 382 405 435 393 442 368 386 372 380 404 395 362 388 365 414 353 396 404 396 382 381 394 431 362 410 422 418 364 402 406 417 385 403 392 418 413 396 411 405 366 404 428 384 342 366 373 428 399 390 394 404 389 390 356 386 372 384]
1	1	23562	5490	921	70	0	1	25118	5947	1004	71	564.9675832096384	9.357502982365425	968.9654386504508	1824.963719715523	2240.964580368998	9.96517281384666	0	10537	[108 117 116 112 116 125 136 130 122 125 133 131 125 138 115 126 127 143 147 127 137 130 133 162 161 133 146 362 391 405 411 377 364 399 438 372 406 419 400 403 399 399 407 391 379 394 377 433 370 404 392 379 433 405 387 360 410 442 371 394 373 363 420 409 416 366 403 383 380 355 400 415 398 338 367 403 397 401 402 386 389 383 411 422 394 390 376 382 358 352 361 409 385 386 383 379 429 402 390 39…
2	2	23562	5490	921	70	0	1	25050	5901	985	75	587.9650337394211	8.654591302179876	1017.9660895790134	1867.9660128549438	2294.9635844237473	9.965172813846658	0	10574	[111 95 107 101 112 110 137 129 133 133 137 112 114 114 141 136 141 153 118 116 158 139 132 147 156 143 176 372 398 384 410 386 410 363 403 384 358 408 396 388 357 345 413 416 414 406 373 414 382 378 364 377 391 415 417 372 399 380 389 382 399 370 411 374 387 397 368 426 391 439 387 375 400 396 381 401 362 349 401 436 378 406 359 380 368 399 386 416 369 401 404 413 394 409 371 390 375 431 383 384]
5	1	23562	5490	921	70	0	1	24951	5849	987	75	566.9624352016741	8.599343403564607	1052.9671897709538	1853.9643312364533	2306.967157899042	9.965172813846658	0	10562	[116 114 105 120 119 125 129 111 125 160 118 129 134 142 119 144 131 123 132 157 122 123 153 147 115 143 157 321 381 388 411 381 389 368 403 387 375 397 382 374 329 360 367 411 378 407 371 429 375 426 372 358 423 372 393 382 366 395 409 432 399 400 385 388 375 379 400 385 412 369 368 401 391 404 416 392 386 396 338 377 393 411 360 398 332 416 396 391 403 403 387 414 406 406 371 392 377 402 417 40…
4	2	23562	5490	921	70	0	1	25153	5871	967	76	572.9663007188076	8.874842524972276	1017.9656340701812	1856.968329293616	2297.9648358443337	9.96517281384666	0	10516	[117 108 119 111 104 122 112 131 134 108 129 137 139 129 143 129 127 131 124 137 148 120 154 141 113 115 204 343 379 394 412 383 347 397 376 378 371 398 423 381 362 395 434 400 384 408 392 397 384 394 385 405 435 395 402 375 428 410 415 333 412 417 368 401 363 361 446 381 331 378 367 388 399 394 399 371 430 415 359 368 411 399 378 407 399 359 379 424 385 397 417 383 402 436 410 431 384 366 378 37…
3	1	23562	5490	921	70	0	1	25025	5857	988	71	595.9655750131528	8.888775230249125	1007.9638180714078	1845.9636089842365	2273.9662108094494	9.965172813846658	0	10668	[118 101 114 123 132 101 118 137 135 131 142 150 133 133 122 121 121 143 133 144 137 148 146 157 133 142 155 360 379 435 428 372 378 409 375 367 378 401 358 382 371 376 374 387 379 393 370 397 386 397 394 396 400 398 388 387 384 354 395 395 404 377 395 390 392 401 338 342 403 439 426 386 420 379 381 405 400 374 350 405 391 378 396 374 383 358 392 396 388 393 405 386 435 388 390 387 397 360 410 41…
11	1	23562	5490	921	70	0	1	25127	5805	987	73	589.9632922609431	9.276924142965134	1014.9654098535187	1847.9645633158345	2253.9670126635588	9.965172813846658	0	10660	[122 118 120 105 127 136 129 127 144 138 144 138 137 121 132 158 133 112 137 128 154 128 130 123 134 123 171 339 401 377 360 355 419 373 389 381 410 396 408 378 405 355 400 374 399 405 364 375 389 410 428 413 421 409 385 413 387 363 409 391 396 380 373 398 413 337 387 404 422 342 386 385 404 371 434 363 378 377 389 360 426 396 409 396 405 393 362 362 360 396 405 386 441 365 420 391 363 381 391 39…
6	2	23562	5490	921	70	0	1	25046	5816	974	71	582.9641832906517	9.103860679326448	993.9646996609555	1831.965835455124	2250.9675179289648	9.965172813846657	0	10646	[105 92 120 123 110 115 132 119 132 119 137 120 130 119 149 128 116 131 134 143 143 136 161 125 164 146 176 339 382 384 383 359 399 383 387 361 382 387 387 376 432 416 411 396 396 408 388 442 386 358 394 390 382 393 360 403 351 367 434 389 383 396 437 395 395 401 365 338 378 400 423 377 395 422 360 374 393 393 410 425 431 357 406 325 369 378 394 365 422 328 394 380 394 386 400 360 423 408 389 408]
9	1	23562	5490	921	70	0	1	25109	5850	992	81	595.9672037913639	8.978584733779073	1005.9654190863114	1839.9635956542277	2279.96363687174	9.965172813846658	0	10590	[104 83 110 116 117 122 114 146 123 156 120 136 128 113 138 119 157 131 133 122 141 126 149 140 138 136 211 358 400 386 381 419 384 384 368 425 371 360 360 388 384 390 374 395 414 378 388 373 397 367 383 402 382 395 399 400 403 392 390 365 386 429 405 420 372 375 402 424 427 402 393 384 374 389 408 427 383 378 386 378 400 370 380 383 360 374 415 408 384 411 393 371 357 409 395 399 406 417 385 389]
7	1	23562	5490	921	70	0	2	22846	5401	883	55	743.9303553873956	25.400944226232546	1538.9275210912238	3036.9286350829993	3829.9273123047064	19.92600375251441	0	11081	[88 105 115 126 137 126 134 121 150 140 134 148 149 128 165 148 141 157 157 146 143 141 137 143 150 144 154 150 144 158 150 140 144 140 139 148 164 138 132 131 127 126 135 134 140 166 122 160 127 135 119 117 107 120 221 473 451 465 459 466 486 439 516 457 464 481 510 494 495 457 472 457 528 496 490 514 467 468 511 488 542 447 479 452 460 482 470 492 461 473 454 461 462 517 446 492 480 521 444 485]
12	2	23562	5490	921	70	0	2	23275	5403	864	68	738.9289387926107	26.90304781416119	1492.9288637196132	2964.9283594974963	3776.9286997247846	19.9260037525144	0	11288	[100 108 126 109 123 132 144 141 142 146 139 140 142 153 148 153 143 147 144 156 172 153 155 146 179 139 157 130 157 158 138 141 157 136 165 155 133 128 141 158 117 145 138 124 137 135 148 141 123 135 111 145 119 126 161 479 463 462 459 502 482 488 486 492 479 452 468 449 506 505 496 483 453 447 502 483 508 536 489 481 490 479 460 489 522 463 492 526 457 520 475 511 478 500 509 519 471 487 461 51…
10	2	23562	5490	921	70	0	2	22952	5425	884	76	762.9290980617179	27.030280680735295	1537.926646778837	2993.927791585336	3790.929958853018	19.92600375251441	0	11362	[108 104 108 131 113 132 127 136 141 114 134 144 143 162 141 152 152 151 156 151 162 151 150 169 144 145 146 144 169 141 147 169 150 139 142 139 145 138 135 136 148 161 150 164 143 141 121 136 147 170 137 125 142 114 154 481 490 508 476 529 453 479 510 462 437 474 484 464 502 444 494 506 472 494 496 424 480 507 496 493 449 453 502 424 438 521 484 490 473 482 494 460 494 445 477 455 447 517 508 45…
1	1	23562	5490	921	70	0	2	23096	5482	897	66	741.9297787305875	25.52282654898943	1464.9282820915844	2976.926301366184	3779.9276066092516	19.92600375251441	0	11248	[109 119 126 112 118 139 142 142 131 132 146 145 137 136 138 141 145 153 159 148 134 139 150 158 159 153 147 150 155 155 156 146 154 165 157 153 176 139 153 135 157 148 150 129 135 161 141 128 141 137 129 119 124 122 150 483 463 471 514 433 457 443 519 457 497 519 499 479 477 481 471 499 465 458 462 525 465 511 505 472 509 492 490 485 460 520 437 486 464 495 467 512 521 468 497 463 468 461 500 49…
2	2	23562	5490	921	70	0	2	23056	5480	896	76	712.928285192062	26.17719462016873	1500.9297305731004	3018.9286470920365	3797.92622816023	19.926003752514415	0	11260	[110 97 114 108 113 117 143 137 145 147 151 137 134 136 153 154 151 151 146 128 162 145 139 157 144 162 151 136 158 152 145 154 156 162 148 160 136 176 144 155 137 135 145 128 150 151 129 158 134 129 109 123 111 116 232 508 495 465 518 509 456 433 511 454 479 454 495 471 429 475 484 499 517 449 465 535 428 458 504 486 504 518 520 434 469 479 465 491 536 428 495 484 465 498 456 494 497 529 493 475]
5	1	23562	5490	921	70	0	2	22885	5341	911	68	710.9247979098383	25.44092195602534	1464.9298276663094	2984.927599934235	3788.929437693199	19.926003752514404	0	11267	[116 117 104 126 125 130 141 123 132 164 132 137 147 152 135 163 150 138 152 155 141 140 150 171 138 159 166 143 146 146 142 151 148 151 140 161 150 147 149 147 128 137 133 168 142 152 129 141 138 128 129 133 132 118 139 465 483 472 505 462 465 435 473 487 468 475 456 484 420 462 487 479 463 488 471 501 483 523 452 432 500 459 483 485 447 500 512 550 438 530 480 470 481 456 491 481 501 465 463 45…
8	2	23562	5490	921	70	0	2	23118	5317	963	73	720.9255916162243	26.10705238410739	1435.9300235903513	2971.926762213115	3709.927732651488	19.92600375251441	0	11256	[100 127 133 115 125 132 128 134 135 128 142 143 121 150 151 157 144 159 167 167 152 146 150 146 154 142 148 162 167 146 139 151 147 141 170 151 142 165 155 148 128 171 138 148 146 153 145 137 124 135 125 112 114 120 236 500 508 418 495 494 465 481 495 472 483 482 451 468 452 478 473 511 526 450 481 467 441 486 462 506 492 522 491 482 425 525 484 542 491 476 476 465 510 449 459 477 486 482 441 43…
3	1	23562	5490	921	70	0	2	22984	5311	923	75	734.9282101323403	25.67558892122184	1438.9258349006093	2998.9260341433005	3750.9287293881966	19.926003752514415	0	11394	[120 103 117 123 146 113 136 147 139 139 162 171 148 146 135 138 136 154 147 160 148 160 150 150 146 151 146 141 157 170 167 146 150 170 141 138 147 155 138 159 132 141 132 146 143 158 146 134 172 128 134 138 121 119 207 454 500 505 517 473 452 495 442 453 458 510 433 462 474 455 456 513 413 490 466 483 477 476 494 440 498 475 482 467 436 403 485 521 490 472 490 477 469 487 438 417 500 538 525 47…
4	2	23562	5490	921	70	0	2	23155	5310	921	70	690.9283670390979	27.470329653295796	1504.928060063489	3004.93082858039	3791.9276727528604	19.92600375251441	0	11182	[117 107 123 111 111 123 125 143 144 122 148 143 150 131 158 143 151 149 145 150 147 127 172 157 139 151 150 152 146 159 147 158 138 138 144 149 158 165 165 135 133 135 159 147 130 148 136 142 141 134 119 136 117 131 288 434 463 463 496 451 434 504 453 467 427 465 500 465 432 464 490 489 518 493 478 493 455 466 473 519 489 503 492 499 504 541 472 438 545 541 458 496 451 464 522 481 468 478 432 50…
11	1	23562	5490	921	70	0	2	23185	5419	878	70	723.9265351675763	26.59897977021569	1482.9278303087408	3021.92705393353	3715.929365320737	19.926003752514408	0	11372	[123 118 121 120 134 145 143 140 149 148 151 155 137 135 147 174 139 128 147 151 165 163 134 145 161 141 145 143 140 159 167 134 158 139 156 157 129 135 149 139 141 149 142 144 137 149 137 139 137 130 136 123 132 125 221 439 473 447 420 461 520 464 463 494 488 487 487 489 485 428 517 489 461 464 463 480 509 544 501 506 494 538 483 507 504 463 510 492 445 479 442 500 490 427 496 476 485 458 479 49…
6	2	23562	5490	921	70	0	2	23109	5394	888	70	734.9269656113498	26.781653768043938	1502.9272750377543	2966.928629355263	3747.9299269653247	19.92600375251441	0	11323	[104 96 128 121 121 127 141 133 143 131 146 142 141 128 167 153 130 137 141 149 138 139 167 146 175 157 160 140 155 139 148 158 140 132 160 140 142 150 141 134 168 154 148 152 152 146 142 133 151 126 144 135 131 118 222 449 458 466 447 431 490 457 502 469 445 475 512 443 515 484 531 484 450 509 474 538 454 477 487 449 477 476 454 450 457 506 549 484 480 482 490 509 485 487 461 444 506 496 524 486]
9	1	23562	5490	921	70	0	2	23079	5407	900	74	738.9299516488932	26.225977693626657	1546.9288256167797	2978.9266541339025	3786.9250828798754	19.926003752514408	0	11302	[105 87 113 119 126 129 121 148 139 162 131 156 150 124 160 133 167 128 140 134 144 147 157 161 162 162 139 149 163 159 158 156 145 139 151 149 146 140 141 149 140 141 135 147 155 142 125 156 142 127 125 150 120 119 262 453 468 500 464 493 497 488 480 516 467 464 459 477 477 474 459 481 484 468 483 495 475 453 482 478 481 499 482 510 434 501 480 427 486 513 486 442 455 438 512 488 515 512 482 507]
7	1	23562	5490	921	70	0	3	17395	4221	687	43	651.8548096308258	49.84520502629368	1372.8547770442508	3335.8572517914486	4364.859286407423	29.886578283185045	0	12392	[88 107 118 124 141 131 140 134 151 147 135 154 158 149 177 161 154 162 176 169 157 170 162 164 165 155 161 171 173 189 171 160 160 161 178 183 182 159 163 162 154 163 172 163 154 191 160 192 163 163 173 162 148 164 151 155 144 160 154 153 144 174 161 153 143 166 144 145 155 134 153 134 128 140 127 136 120 129 133 118 119 112 333 563 546 559 559 572 529 521 581 541 526 583 636 545 563 612 515 533]
12	2	23562	5490	921	70	0	3	17746	4219	672	46	632.8553829324729	52.410478506755275	1376.8625808064753	3335.860450083209	4390.8591813779285	29.886578283185045	0	12581	[102 110 127 110 132 134 139 144 146 167 140 148 157 165 169 166 170 167 168 158 178 160 179 174 184 154 158 149 165 187 164 182 183 146 177 198 162 162 157 185 139 172 157 166 167 167 169 169 155 161 143 181 153 166 148 152 138 152 157 153 145 163 155 154 143 166 153 157 141 144 142 140 130 141 130 142 145 133 142 124 103 127 245 611 560 575 582 623 544 572 589 563 564 562 557 579 593 621 604 53…
1	1	23562	5490	921	70	0	3	17855	4196	691	43	594.8608051358347	51.5641785323168	1385.8631866037224	3342.8628157587086	4311.859535666512	29.88657828318505	0	12626	[111 121 132 122 120 142 151 153 142 135 152 158 153 153 153 160 158 166 176 155 147 167 169 190 186 178 160 160 173 175 164 163 170 192 183 179 196 166 173 179 189 167 171 173 160 189 168 155 157 163 161 167 165 154 159 151 139 167 149 161 159 142 148 133 155 173 154 164 146 131 149 132 139 120 149 139 120 128 129 127 119 121 226 599 560 606 609 501 534 544 583 588 564 636 551 569 590 625 535 64…
5	1	23562	5490	921	70	0	3	17659	4148	682	45	571.8584650294287	52.16478728642635	1384.8606726927915	3313.859895111235	4339.85340212584	29.886578283185045	0	12630	[115 117 110 127 125 143 148 129 147 169 139 151 152 157 147 178 163 159 173 178 167 154 167 186 149 163 187 171 156 162 172 174 166 176 159 175 178 177 189 163 163 169 160 177 168 191 161 170 170 162 165 180 177 167 174 164 153 164 150 159 160 156 155 159 143 149 158 146 144 143 146 135 143 146 136 125 131 130 120 123 121 110 188 581 604 578 604 562 529 555 563 587 572 568 526 544 513 578 556 58…
8	2	23562	5490	921	70	0	3	17802	4178	742	50	618.8623237072707	51.12382096321442	1341.870875339501	3358.8600785485833	4413.856564832528	29.886578283185052	0	12591	[101 128 136 121 136 133 131 138 148 137 152 169 137 164 156 162 166 169 181 185 170 166 160 175 180 158 166 164 193 151 155 165 173 157 203 172 162 184 177 170 171 173 168 164 158 168 178 162 161 162 167 166 158 163 141 167 157 146 154 144 133 159 147 148 141 168 137 167 167 136 148 146 140 128 124 104 122 138 136 127 101 137 377 593 565 537 616 567 569 593 591 560 535 566 560 577 575 564 621 57…
3	1	23562	5490	921	70	0	3	17958	4072	720	53	558.863575159639	51.27378744331627	1277.8636789967522	3311.862744445323	4320.853900413726	29.886578283185045	0	12799	[121 105 124 127 147 119 144 157 150 144 167 177 157 154 147 154 150 181 164 168 170 180 180 176 171 185 183 172 178 202 164 187 176 181 155 171 178 179 182 172 169 167 159 156 169 177 157 179 179 156 159 165 159 149 185 164 166 155 152 149 145 152 153 135 150 175 139 150 152 147 158 139 144 144 139 156 147 128 128 108 116 107 265 584 579 566 599 578 531 621 535 553 574 578 543 551 550 541 570 60…
2	2	23562	5490	921	70	0	3	17722	4197	746	65	576.8597498050451	52.93356915032734	1350.8658848803373	3321.86846610484	4327.859554163547	29.886578283185052	0	12607	[110 98 121 111 126 118 154 153 156 154 164 143 159 150 168 179 170 176 158 151 191 163 160 174 172 183 175 158 184 163 170 180 179 185 175 181 162 202 166 182 155 166 171 152 178 169 162 188 156 150 148 166 148 159 176 161 154 157 162 159 146 135 181 148 153 146 144 157 146 171 142 135 128 152 125 156 116 113 128 129 133 121 291 633 520 601 574 605 565 545 604 533 536 564 566 557 521 568 607 574]
9	1	23562	5490	921	70	0	3	17859	4182	685	60	627.8613260151611	50.85739549484571	1381.8638703557554	3356.8599340963815	4352.84877701623	29.88657828318505	0	12624	[104 88 115 126 130 136 130 158 147 171 145 158 159 136 176 146 171 148 156 148 170 157 175 176 186 175 169 170 182 185 185 172 171 163 176 188 179 167 174 169 172 163 166 172 175 175 157 183 168 154 159 194 170 155 153 136 168 170 149 143 168 168 174 158 165 157 149 155 141 152 152 126 132 149 149 138 123 110 123 129 135 128 373 578 518 561 578 595 571 571 606 544 559 554 541 547 600 539 543 608]
10	2	23562	5490	921	70	0	3	17972	4172	691	50	584.8592251954276	54.1776256600792	1313.862355748756	3234.8623268181627	4270.857877419176	29.886578283185045	0	12732	[107 103 114 131 125 139 136 147 145 129 144 148 151 170 158 146 165 167 164 184 181 169 166 180 164 163 170 173 208 175 186 187 179 150 164 175 183 167 171 165 175 200 164 183 156 166 160 175 181 179 172 153 178 169 145 172 149 176 172 170 142 161 154 142 135 153 141 152 161 152 136 155 157 160 140 123 133 138 143 135 122 114 264 574 581 628 567 595 561 551 563 589 548 551 577 547 571 529 603 59…
4	2	23562	5490	921	70	0	3	17751	4078	661	57	629.8488164848417	51.979226917913365	1383.8565122190882	3258.85842800252	4332.859673019881	29.88657828318504	0	12500	[120 114 122 117 120 130 132 150 156 134 152 154 168 143 159 150 166 169 163 163 177 149 181 185 161 167 168 163 192 152 174 172 165 156 183 164 189 174 193 162 164 165 196 162 147 179 166 158 172 168 167 162 168 180 166 143 163 152 163 147 149 164 142 162 130 144 153 142 126 137 147 143 138 139 129 133 128 104 116 127 121 130 407 517 539 578 580 540 544 613 570 546 512 578 608 515 564 555 571 60…
11	1	23562	5490	921	70	0	3	17835	4175	672	52	553.8549625984215	52.135693397249284	1280.854742735256	3327.8566332684104	4295.861114986342	29.886578283185045	0	12703	[124 119 122 121 143 144 158 157 163 162 159 167 166 152 169 193 159 142 168 157 181 172 168 144 180 163 162 163 158 170 191 163 184 177 180 190 160 168 159 170 154 174 170 166 168 189 164 156 156 162 165 169 154 159 153 163 156 141 157 158 175 147 143 154 151 134 138 158 161 136 154 149 141 126 144 136 154 136 127 119 126 149 315 531 557 533 521 574 555 566 545 562 615 562 627 525 563 577 574 59…
6	2	23562	5490	921	70	0	3	17880	4104	637	49	627.8594066689541	51.37847133826593	1380.8655830360408	3334.854874157458	4354.8637941795105	29.88657828318504	0	12625	[105 101 129 125 129 139 150 140 154 136 150 145 149 131 171 163 145 162 153 182 148 158 180 158 194 168 182 175 169 166 169 179 169 162 172 171 172 172 170 151 184 170 174 159 174 162 169 156 178 159 185 175 155 163 160 180 151 136 147 163 153 145 180 141 157 158 169 139 141 144 153 143 142 154 133 124 135 131 134 124 141 119 321 529 549 611 531 513 598 539 535 567 539 574 604 556 613 575 628 58…
1	1	23562	5490	921	70	0	4	13283	3177	511	28	469.3963387125346	71.45412625455549	934.3667647816933	2483.8310420631005	3336.997148358942	35.814472457341175	0	14567	[111 122 132 123 137 151 158 165 149 147 178 180 174 177 171 190 176 183 195 180 170 190 184 200 208 197 199 192 204 208 199 180 199 206 201 211 211 193 193 213 209 177 205 210 194 215 194 194 195 194 194 183 187 195 186 187 183 214 189 194 190 177 176 151 185 185 162 183 164 149 165 165 141 145 149 163 144 158 163 161 141 152 141 151 131 140 128 118 132 134 128 142 133 123 133 125 131 140 120 12…
7	1	23562	5490	921	70	0	4	12936	3235	526	38	462.97737811667224	72.38974387630708	932.5111524447973	2464.864999762697	3604.112811381837	35.81447245734117	0	14284	[91 107 118 132 145 136 150 137 167 157 162 178 178 168 200 184 175 177 197 192 184 189 189 192 200 168 191 189 211 205 196 178 200 183 196 196 204 185 204 198 201 186 195 182 176 218 181 221 187 207 192 192 183 194 187 194 179 183 184 184 182 191 180 185 177 168 188 170 186 159 174 143 141 169 142 158 142 149 157 141 158 141 147 132 132 132 137 139 123 148 125 130 123 139 132 119 118 129 103 91]
12	2	23562	5490	921	70	0	4	13363	3106	492	30	478.02330953932756	70.62342503380012	923.1821701311087	2414.7997375392497	3388.174411082871	35.81447245734117	0	14489	[104 113 132 114 133 143 149 150 172 180 166 154 172 183 189 186 194 173 202 177 210 185 200 192 217 171 193 188 209 194 196 194 194 182 211 218 202 187 185 208 166 208 200 199 195 205 199 196 192 179 180 200 179 193 179 170 194 194 196 196 184 206 176 184 168 174 181 173 155 173 158 169 155 147 147 161 170 148 161 140 129 139 132 165 142 145 150 143 124 126 147 121 138 138 131 144 115 135 136 11…
9	1	23562	5490	921	70	0	4	13243	3146	551	38	494.0105486166633	67.92333663849544	957.6605189900187	2455.901436055004	3457.528515658975	35.814472457341175	0	14468	[105 87 119 131 139 141 139 161 157 184 162 164 176 158 197 166 192 174 190 180 197 194 187 197 202 195 198 203 196 200 200 200 201 199 194 209 210 188 209 188 190 210 191 191 202 202 183 201 214 197 182 220 191 183 182 184 211 195 182 185 199 182 190 193 178 179 166 166 156 163 164 144 171 153 152 154 137 131 152 151 166 154 154 149 140 153 163 129 145 134 132 123 97 119 120 117 132 126 132 127]
4	2	23562	5490	921	70	0	4	13262	3078	470	37	516.7865713721492	71.19714323052607	967.2398705422761	2486.39659177511	3523.963008108629	35.81447245734117	0	14443	[119 113 124 124 121 139 136 149 163 145 168 177 181 165 178 176 178 196 189 175 186 168 199 203 195 188 192 182 207 198 203 209 180 176 198 185 206 207 218 181 178 208 198 194 192 200 199 183 196 206 196 202 196 198 191 181 192 185 191 186 202 187 195 186 167 172 163 168 149 147 176 157 166 165 149 151 146 146 142 152 147 138 140 145 138 140 135 142 148 157 157 130 129 107 124 126 125 129 115 12…
5	1	23562	5490	921	70	0	4	13362	3120	534	31	488.2710987273253	69.14839723758016	966.4900712118456	2410.9320324093715	3438.0679588460825	35.81447245734116	0	14589	[116 122 123 136 128 158 150 138 153 180 157 164 167 170 166 197 183 185 184 199 188 182 192 211 169 197 207 185 175 186 204 211 196 204 201 197 200 195 208 200 192 180 194 215 186 206 199 197 201 193 187 206 215 210 184 186 176 195 193 184 193 198 190 198 175 163 185 167 170 163 161 158 165 148 152 152 164 157 144 139 149 141 140 150 137 139 148 146 125 147 155 139 132 134 125 133 116 129 119 11…
3	1	23562	5490	921	70	0	4	13507	3038	576	41	466.0164315914921	69.7450004668032	992.497357868739	2358.678876174051	3343.1778120595195	35.81447245734117	0	14693	[121 108 133 130 155 127 141 166 171 153 182 190 173 175 171 176 171 188 195 205 188 198 194 204 199 202 201 185 205 221 204 223 195 208 184 192 213 193 212 206 181 197 199 185 201 204 201 207 198 183 194 199 185 207 195 197 203 190 193 193 181 200 176 172 186 176 171 164 160 169 171 166 160 160 158 146 151 129 147 143 145 132 151 149 130 120 129 145 142 139 134 130 148 129 135 118 111 133 146 14…
2	2	23562	5490	921	70	0	4	13312	3109	535	38	489.52571372113	73.31900750422717	986.5667933391913	2412.8507018831497	3486.2381739079933	35.81447245734117	0	14489	[110 101 122 121 131 127 154 161 175 170 163 149 164 160 193 183 202 188 180 185 201 176 168 198 190 205 203 195 194 177 201 202 201 215 204 206 184 226 200 213 203 196 214 177 210 200 190 232 181 193 188 196 199 194 196 191 175 187 192 179 173 166 202 166 166 168 161 173 178 189 162 145 154 154 133 169 141 138 164 152 162 157 145 133 118 142 136 141 155 143 138 136 117 134 125 118 132 152 137 12…
8	2	23562	5490	921	70	0	4	13370	3045	519	35	499.75815484669573	72.07232016282958	972.5653899095721	2366.051568321491	3397.932284401925	35.81447245734116	0	14504	[102 129 139 129 138 146 142 145 165 144 164 170 161 177 180 184 199 190 197 192 187 185 183 210 202 176 204 193 207 180 172 199 204 185 233 205 193 207 199 210 203 212 193 194 186 202 202 209 202 185 189 197 198 183 157 195 172 168 205 185 165 191 168 181 171 197 157 179 174 153 167 166 150 153 144 138 145 156 165 158 131 161 152 134 116 159 136 147 138 143 136 138 125 115 129 149 136 139 129 11…
11	1	23562	5490	921	70	0	4	13452	3176	463	42	435.07626278127356	72.76259199490211	975.0109536548556	2350.1783049523324	3283.0781906297284	35.814472457341175	0	14572	[127 120 124 126 154 145 157 172 176 173 182 178 170 159 195 196 180 171 187 182 194 190 192 179 210 183 192 198 193 191 214 199 224 205 214 210 179 201 178 218 207 210 200 185 197 211 191 221 182 184 196 203 190 182 185 193 189 189 185 192 200 176 171 186 181 168 145 170 177 158 170 165 158 141 154 160 151 156 138 130 147 163 154 141 158 137 137 142 125 139 126 139 126 122 134 127 136 132 135 12…
10	2	23562	5490	921	70	0	4	13400	3211	540	36	472.26633942797076	76.13083116973793	1011.2993407056796	2402.5178538158234	3429.8930399063943	35.81447245734116	0	14733	[109 105 121 136 136 150 138 151 157 139 155 165 165 179 183 165 187 196 180 186 195 195 187 205 183 187 183 198 214 188 204 208 186 187 201 197 224 183 196 196 199 213 200 215 186 178 188 179 212 213 209 201 203 200 195 213 199 208 203 220 175 190 188 176 174 180 168 176 173 177 166 175 173 169 166 140 149 145 172 162 136 139 154 134 152 151 143 156 115 141 137 148 140 134 131 135 121 114 134 12…
6	2	23562	5490	921	70	0	4	13474	3064	508	27	464.2358037176246	72.89453789691943	962.5731720462339	2431.677818105977	3445.9868757309596	35.81447245734116	0	14558	[106 100 129 129 135 149 154 158 169 159 173 167 169 162 191 189 170 187 185 198 174 179 188 192 207 187 198 193 198 200 183 198 207 176 205 198 193 197 206 182 209 200 207 195 194 192 202 207 201 193 201 202 209 196 209 191 177 172 182 179 174 193 204 168 170 176 188 159 162 159 174 162 152 161 139 150 162 160 164 136 170 149 141 146 147 159 155 143 135 114 131 150 131 140 138 114 151 125 140 12…
1	1	23562	5490	921	70	0	5	15394	3689	593	32	609.6948520138062	68.95792065162424	1133.295254163455	2441.4500759986813	3311.799576177077	35.97120114301402	0	16513	[112 123 134 126 142 153 166 179 157 161 182 184 193 194 180 194 194 199 210 198 187 212 220 229 232 237 217 216 228 238 243 231 250 248 244 241 247 244 235 243 255 224 244 277 252 245 230 249 245 234 234 225 245 226 241 230 239 242 230 224 213 223 236 202 206 221 208 212 200 183 224 190 186 176 179 184 175 180 174 178 172 175 160 177 155 155 143 135 147 139 132 152 136 135 138 143 135 143 139 13…
9	1	23562	5490	921	70	0	5	15400	3647	627	38	592.5850432821512	67.89027851810091	1121.6040156499266	2535.831340533188	3241.273796923245	35.971201143014014	0	16462	[107 89 123 134 147 144 149 168 170 190 174 177 200 179 208 182 203 184 193 187 227 219 225 225 237 228 222 221 249 236 230 241 235 239 218 234 238 235 236 254 249 227 241 242 228 255 284 253 235 242 231 267 261 227 234 235 242 243 215 226 237 215 237 243 207 216 197 204 198 201 196 174 201 192 179 178 165 165 187 175 178 168 180 162 150 156 172 147 149 152 151 129 114 136 120 124 146 140 142 135]
7	1	23562	5490	921	70	0	5	14984	3728	603	39	617.1551098591424	67.33567792673692	1145.5848707010061	2520.7149779629394	3344.87809068885	35.97120114301402	0	16221	[91 109 127 134 157 138 155 145 169 177 163 189 186 177 210 198 187 202 218 208 203 202 208 213 234 221 215 217 230 237 228 213 228 224 247 229 246 228 236 233 246 236 256 243 224 251 234 252 233 233 248 232 229 223 232 244 220 222 211 244 228 230 210 225 213 211 224 201 211 191 198 171 187 184 178 200 173 162 189 160 162 160 161 158 148 157 160 150 138 158 128 150 127 142 145 127 133 136 122 101]
12	2	23562	5490	921	70	0	5	15432	3609	558	32	609.6011077888339	67.5558566376079	1181.9543993425852	2499.9675010197248	3302.1520963730654	35.971201143014014	0	16454	[103 118 135 124 145 140 162 163 177 182 171 170 189 189 207 216 207 186 215 191 211 209 210 221 242 212 222 227 241 233 231 225 223 222 234 235 236 238 225 246 218 259 246 250 224 243 237 239 258 245 229 247 219 227 237 231 220 227 234 219 240 244 234 254 186 213 202 204 192 203 187 198 175 179 187 192 189 167 182 158 146 171 158 174 167 155 178 151 141 139 163 133 138 148 140 158 130 138 143 13…
4	2	23562	5490	921	70	0	5	15391	3540	527	37	591.4587342256139	67.67092705369258	1122.6881090568295	2512.066288669453	3327.921612202458	35.97120114301402	0	16377	[123 118 126 133 128 148 151 164 171 149 177 179 185 172 187 186 205 211 214 202 212 197 214 231 220 224 227 220 251 221 231 225 238 220 226 219 249 256 242 239 239 241 217 224 235 255 248 251 262 241 227 236 248 247 236 228 241 249 231 210 215 226 231 205 193 207 214 201 190 168 186 184 195 194 171 171 187 183 160 177 166 167 164 171 155 157 155 171 157 166 165 142 126 124 136 136 136 144 115 12…
5	1	23562	5490	921	70	0	5	15421	3584	615	32	612.789740948584	70.39134343110292	1121.3317383146073	2482.5098010596644	3366.5029003170694	35.97120114301402	0	16524	[118 123 119 138 135 160 165 150 170 187 172 167 181 184 178 208 199 206 204 234 201 212 216 229 203 222 234 213 218 223 251 225 231 236 233 233 264 242 249 239 227 227 255 267 221 240 233 224 261 251 230 247 246 239 239 219 230 228 241 245 238 233 223 235 203 195 213 196 215 198 192 193 177 181 182 174 190 194 170 156 162 151 161 156 144 154 174 167 152 159 154 151 139 140 137 137 131 138 124 12…
3	1	23562	5490	921	70	0	5	15668	3535	668	47	601.4661620044064	67.78561720270726	1147.5442291942948	2495.0935269610222	3189.7040770455383	35.971201143014014	0	16637	[124 111 134 135 159 137 158 176 181 170 188 203 191 183 190 196 191 208 202 220 213 217 214 229 212 229 223 219 231 244 242 244 239 246 219 217 248 258 281 236 225 219 263 247 252 239 243 246 294 266 237 240 222 238 252 226 233 235 235 232 214 218 209 212 217 203 212 207 208 200 204 198 187 202 194 180 186 166 184 167 165 161 175 167 139 136 141 169 163 148 147 149 156 141 143 123 127 135 162 14…
11	1	23562	5490	921	70	0	5	15599	3695	537	44	542.4515324440388	67.76823533635594	1055.5236754234143	2491.335192621975	3218.2727088015827	35.97120114301402	0	16515	[125 123 127 132 152 156 167 176 184 190 189 191 178 175 222 209 190 193 216 216 215 213 218 209 233 214 220 219 206 232 250 238 229 226 247 251 231 226 247 246 246 254 249 234 251 257 234 225 236 253 252 244 230 235 257 249 241 219 222 227 240 212 208 245 210 216 193 213 210 191 202 201 200 173 183 188 179 190 173 153 177 188 178 159 169 161 156 142 146 136 137 137 149 136 143 131 138 140 141 13…
2	2	23562	5490	921	70	0	5	15367	3618	612	41	613.4840717115652	68.30807427439773	1138.5842860656032	2466.8341964232377	3215.209818734338	35.97120114301401	0	16415	[110 107 124 125 137 135 173 164 176 180 190 166 179 178 192 186 204 207 201 206 220 206 204 230 224 228 219 214 226 227 229 233 243 249 226 238 236 262 250 236 248 226 237 221 254 249 251 272 208 251 254 231 238 223 243 242 238 231 248 224 207 211 231 231 209 198 199 203 208 232 198 184 192 177 169 201 175 161 191 175 183 167 157 156 132 153 143 167 155 148 146 151 131 144 139 120 137 156 145 12…
8	2	23562	5490	921	70	0	5	15555	3530	617	34	593.6723672097488	73.71661059843085	1105.998917109414	2461.114567524825	3237.885288518387	35.971201143014014	0	16434	[101 128 146 133 145 155 147 160 178 169 183 183 169 193 181 213 210 212 210 225 204 210 218 224 223 226 219 220 245 216 227 243 236 233 253 220 242 234 246 252 225 260 244 245 238 253 231 242 243 262 233 229 235 236 245 241 231 224 241 243 206 224 236 217 194 222 202 204 224 182 193 193 177 184 184 154 173 171 178 183 155 187 172 160 128 188 149 161 146 158 150 140 123 136 149 148 133 147 143 12…
10	2	23562	5490	921	70	0	5	15434	3715	595	36	589.2896407004906	66.51581605464149	1093.2973368659855	2556.4493377401227	3409.1437095078113	35.97120114301403	0	16630	[107 108 119 143 144 159 148 161 167 154 167 178 198 201 191 197 206 208 205 215 216 219 218 235 207 226 225 225 236 232 230 240 216 219 228 232 235 244 230 207 237 250 228 240 219 244 221 243 251 247 243 255 256 234 242 241 235 227 228 257 227 227 206 221 223 220 212 206 206 210 188 207 203 197 193 184 187 170 191 180 160 163 180 162 169 167 162 164 126 156 153 159 155 149 151 135 126 127 142 12…
6	2	23562	5490	921	70	0	5	15537	3568	579	33	565.0675478055578	71.45234841394524	1124.768045797051	2528.910787170038	3325.8006425455924	35.971201143014014	0	16530	[110 105 137 142 140 150 167 162 171 162 192 175 186 175 197 188 187 199 198 200 206 208 221 226 236 219 240 225 228 225 237 235 241 213 241 246 233 229 230 225 248 257 248 238 233 231 246 268 248 227 239 241 241 237 237 238 249 238 208 217 230 218 223 205 202 218 230 193 198 187 210 191 208 188 164 186 202 187 184 160 179 175 168 156 173 169 161 157 145 132 139 153 139 143 150 115 155 144 149 13…
12	2	23562	5490	921	70	0	6	17815	4179	643	34	635.46027470335	64.50183682523307	1255.4653746315157	2836.61378069498	3617.203378304797	35.971223021543146	0	17869	[104 116 144 126 148 151 165 167 194 186 178 186 192 205 205 221 221 210 240 206 237 228 237 221 240 218 236 243 239 239 251 243 240 246 254 248 236 226 238 259 256 289 285 234 249 271 248 242 262 266 252 303 289 278 242 231 299 281 265 247 261 306 265 272 270 308 274 280 248 285 277 302 251 238 205 262 317 262 259 216 194 240 237 220 188 192 216 198 174 178 185 156 171 174 171 173 152 162 157 14…
1	1	23562	5490	921	70	0	6	17858	4234	668	31	610.6767730416879	68.01483189971918	1267.8891891095034	2773.3721300870006	3658.695092501255	35.971223021543146	0	17924	[114 126 137 138 145 171 168 182 167 170 198 190 197 214 198 214 211 215 231 212 213 236 246 250 237 236 235 247 237 242 244 243 238 238 248 258 278 281 250 278 231 251 249 234 255 275 288 245 228 263 277 259 291 309 268 236 231 292 285 290 310 297 278 239 289 238 256 303 300 258 297 318 257 208 257 305 303 252 219 207 227 219 215 216 198 190 186 175 171 176 174 177 167 170 156 172 154 164 150 15…
7	1	23562	5490	921	70	0	6	17310	4329	716	43	659.8653030527735	68.14344900573737	1221.31846320351	2861.541697559261	3672.4244623850395	35.971223021543146	0	17696	[90 110 125 144 158 148 158 157 177 178 168 200 194 194 232 216 201 210 230 230 215 227 223 232 245 235 227 244 238 248 250 254 231 241 244 234 264 268 247 255 238 257 259 244 247 289 274 288 271 242 256 258 271 276 258 270 272 267 252 243 285 296 290 279 296 229 225 271 289 295 318 225 226 269 258 268 242 275 240 190 220 202 244 213 185 194 180 185 163 186 163 177 156 176 168 160 157 157 146 126]
9	1	23562	5490	921	70	0	6	17844	4188	722	41	646.4054714995374	65.8381920121792	1258.2640881710963	2917.8389517657406	3674.5675011167027	35.971223021543146	0	17819	[109 89 125 133 154 156 156 169 171 203 182 188 204 189 219 195 225 207 218 204 233 227 235 240 256 245 238 230 236 241 259 253 247 230 234 277 255 243 236 275 247 242 244 271 264 257 230 281 260 232 244 307 269 296 290 297 281 249 265 314 327 270 220 235 275 282 289 294 281 296 292 212 251 305 316 271 210 247 220 288 233 213 274 255 193 192 198 177 179 177 173 151 150 163 147 168 175 159 155 156]
5	1	23562	5490	921	70	0	6	17974	4156	694	34	633.4358748270571	68.10104127478213	1244.8606734199172	2796.8199672336837	3694.9873622315035	35.971223021543146	0	17883	[119 124 118 146 139 172 175 157 186 193 177 179 190 196 191 212 201 219 212 243 220 228 229 229 220 239 248 243 240 240 238 227 252 252 248 240 267 266 238 241 245 259 249 271 263 273 265 267 262 326 269 237 264 271 292 267 276 307 300 261 245 297 295 317 315 302 284 223 257 273 305 273 259 262 204 245 298 293 250 205 229 244 230 205 182 203 185 185 169 188 188 172 175 164 164 162 154 172 150 15…
3	1	23562	5490	921	70	0	6	18140	4073	747	49	616.8316887406208	71.65475443665851	1149.218974514323	2710.330431642747	3606.944801195952	35.971223021543146	0	18017	[121 112 138 137 165 145 162 190 184 176 202 211 193 204 217 201 209 223 237 242 233 243 237 241 241 232 245 249 237 253 258 255 251 235 239 276 267 269 252 265 277 247 255 262 262 232 246 273 281 291 287 237 234 266 292 233 257 268 286 308 304 284 218 230 279 316 307 283 220 251 317 276 282 259 274 289 314 293 239 192 225 223 215 193 196 175 177 207 188 180 175 179 174 173 176 150 139 165 174 15…
2	2	23562	5490	921	70	0	6	17957	4164	692	44	584.1345454637708	71.08573500799984	1168.124849536362	2728.2295428747916	3673.4031304287737	35.971223021543146	0	17821	[111 108 130 128 142 138 175 174 188 196 191 181 199 190 205 209 229 233 202 234 234 221 233 239 247 243 228 236 263 252 248 235 230 252 277 257 238 249 228 274 271 228 262 244 264 247 256 278 264 264 276 287 259 279 249 256 295 284 230 265 288 288 274 232 283 317 284 270 308 266 258 257 270 255 294 269 206 294 276 217 217 239 282 215 179 197 175 201 195 170 177 176 164 177 167 151 163 170 165 16…
11	1	23562	5490	921	70	0	6	18020	4257	603	46	598.9676771566405	65.89976802678751	1233.7709766170096	2789.107849103503	3603.8045921999556	35.97122302154315	0	17980	[127 125 130 142 160 160 170 188 191 200 198 194 196 179 223 210 215 207 236 224 232 230 231 220 247 241 242 244 229 232 260 242 261 250 232 231 247 251 285 264 254 257 255 263 267 275 271 286 257 234 230 253 296 306 251 251 221 260 302 275 238 239 304 311 228 250 286 236 291 291 292 300 304 220 201 243 293 315 286 189 195 275 303 235 214 192 181 189 186 173 169 177 166 161 170 169 162 166 162 15…
4	2	23562	5490	921	70	0	6	17828	4133	612	40	664.5967680649453	68.61794403977393	1284.7906792257793	2840.774610067161	3768.4683520188746	35.971223021543146	0	17843	[122 121 137 132 141 151 151 164 192 162 191 194 199 189 207 196 214 216 221 222 218 226 236 236 232 241 242 230 255 220 258 235 243 253 253 237 245 247 244 236 228 274 278 245 246 258 268 270 252 241 273 296 271 276 293 263 308 287 288 268 286 248 253 259 293 267 273 321 287 215 207 212 289 308 306 293 294 218 190 226 286 201 200 216 187 205 199 187 193 188 186 177 165 149 166 152 155 161 150 15…
8	2	23562	5490	921	70	0	6	17921	4090	722	36	689.0878579378497	71.33523454633662	1254.1900767266432	2801.2362038172696	3631.8755710358073	35.97122302154314	0	17839	[101 127 149 141 148 156 152 162 190 168 190 201 179 205 199 200 221 225 228 231 232 227 223 234 246 227 255 224 257 233 237 246 247 248 262 256 250 249 231 235 240 259 256 282 248 283 267 286 266 224 238 286 285 249 221 269 300 275 277 290 290 303 227 275 268 265 297 264 253 281 286 300 297 273 206 241 287 299 210 201 194 285 257 216 174 223 209 197 167 189 185 171 150 164 177 170 147 173 162 14…
6	2	23562	5490	921	70	0	6	17935	4115	675	35	600.1759134746143	71.29803703026607	1250.8288116870021	2800.5802800810834	3714.4229686463696	35.971223021543146	0	17899	[108 106 136 145 143 153 173 163 184 174 196 193 221 190 202 207 193 215 212 227 222 229 244 234 247 234 251 230 243 254 239 244 255 239 273 248 243 254 234 256 241 247 263 256 277 242 254 272 270 265 238 274 281 243 301 290 257 241 281 279 278 300 315 293 251 239 287 281 266 310 275 250 219 250 290 297 243 215 290 201 214 200 178 244 275 210 206 183 177 162 160 182 168 176 175 146 172 170 168 15…
10	2	23562	5490	921	70	0	6	17916	4243	703	38	624.7524953100973	71.89036278804711	1211.6126992697182	2786.061104392381	3678.23345872881	35.971223021543146	0	17972	[108 112 126 141 154 161 155 164 183 160 187 196 199 203 208 197 213 225 218 242 249 229 245 244 227 229 234 230 253 240 248 256 235 244 269 237 234 245 260 265 254 253 266 256 243 256 256 266 280 273 302 251 256 295 298 287 260 243 285 315 273 263 305 239 244 280 254 276 303 290 241 247 276 251 251 258 267 247 284 275 272 226 237 182 201 200 205 220 164 169 177 191 186 179 175 155 153 153 163 14…
12	2	23562	5490	921	70	0	7	20043	4679	723	39	494.2810919843775	71.5998030423216	1047.5017908976745	2305.4220508045883	3130.9861999836003	35.971223021582695	0	18690	[103 117 145 129 156 154 174 184 210 207 190 193 205 219 222 237 241 229 252 235 240 240 244 250 259 243 248 249 251 255 254 251 255 253 261 264 265 240 238 280 282 269 275 246 295 279 264 239 277 270 281 287 283 229 249 281 281 283 294 280 306 311 320 260 212 271 287 303 310 337 313 268 279 289 232 281 291 284 293 315 315 281 189 255 316 296 227 222 258 305 232 258 274 290 269 290 262 275 317 30…
9	1	23562	5490	921	70	0	7	19707	4658	840	46	469.35975725446264	70.3646235023722	961.2050315046296	2471.9765939327576	3270.778767752174	35.971223021582695	0	18629	[111 93 127 139 160 154 165 181 179 209 210 214 230 207 250 220 234 223 234 228 246 236 249 231 258 239 260 257 264 251 266 247 250 263 265 252 263 266 265 251 274 259 242 268 270 277 261 285 299 226 244 293 293 290 270 250 277 297 301 293 226 229 283 343 286 280 280 298 263 310 305 303 297 280 242 302 262 213 289 306 306 316 323 318 215 219 308 328 312 210 181 178 247 259 299 306 292 296 244 181]
1	1	23562	5490	921	70	0	7	20086	4763	758	33	529.2400778570869	72.66900158355055	944.7864651663635	2368.9949818559544	3155.5142477296235	35.971223021582695	0	18725	[112 127 139 140 150 172 184 198 183 187 199 203 219 230 212 228 231 239 246 232 229 249 258 239 242 254 239 254 262 241 248 248 251 261 265 267 267 275 253 279 272 271 280 293 266 240 259 279 279 265 286 278 246 245 285 285 284 297 283 298 242 271 299 293 321 327 299 307 287 304 284 266 281 313 301 214 254 295 303 301 322 336 253 206 225 300 318 285 318 300 237 267 208 182 236 305 282 284 278 33…
7	1	23562	5490	921	70	0	7	19389	4887	811	46	509.6746839896387	70.22346944154995	966.2396588159229	2434.4866645955412	3300.8788904587464	35.971223021582695	0	18515	[91 111 127 145 160 157 169 175 185 195 192 210 204 210 240 234 220 231 243 234 228 237 261 259 248 259 237 234 244 255 266 260 255 265 250 233 274 256 259 264 249 269 265 240 238 269 262 285 271 270 257 276 291 284 281 275 282 287 291 305 325 269 217 264 316 316 270 282 269 290 282 263 289 313 282 329 290 243 288 267 301 281 291 285 292 271 212 217 280 298 298 297 242 181 189 278 295 331 247 159]
5	1	23562	5490	921	70	0	7	20091	4698	794	37	504.57833086990223	73.12342877976269	1004.8120396417974	2419.5352984205906	3237.7242950041596	35.971223021582695	0	18767	[121 126 122 152 147 182 185 169 193 208 197 195 203 206 213 242 232 242 232 247 232 248 244 247 236 243 262 262 249 251 244 262 261 255 231 261 265 274 266 277 249 268 252 262 276 243 270 286 285 288 282 260 236 255 294 291 296 307 260 277 304 292 304 313 323 306 227 223 291 300 272 299 296 291 308 280 311 371 237 208 280 283 303 283 281 359 295 195 206 316 293 324 335 292 191 176 243 301 304 28…
11	1	23562	5490	921	70	0	7	20083	4795	682	51	463.2826186858882	76.39563457212547	949.5833737398425	2295.5967856804946	3057.0223126965757	35.971223021582695	0	18756	[128 127 143 141 166 168 179 191 202 213 209 219 211 204 225 234 232 230 236 245 235 242 245 242 252 267 249 248 232 266 277 252 262 250 267 237 254 262 253 289 283 255 290 266 296 274 284 253 258 267 283 282 285 289 288 277 281 274 282 281 328 250 219 279 280 298 324 295 267 305 290 306 301 292 305 331 282 227 202 281 343 330 296 201 200 306 343 210 196 281 328 255 188 230 257 218 280 298 327 33…
2	2	23562	5490	921	70	0	7	19896	4614	788	46	533.4415022971667	71.06289656363597	1075.140226605545	2405.6531892849825	3303.9441457657867	35.971223021582695	0	18588	[112 109 131 129 146 145 188 192 211 212 202 202 205 201 227 213 236 238 239 241 236 238 244 240 242 241 246 245 241 233 230 270 267 236 265 263 234 255 281 274 264 264 265 279 304 249 255 280 236 258 278 297 295 259 271 266 312 296 300 252 244 289 336 292 283 274 272 326 271 240 303 259 285 262 275 312 269 299 286 321 280 314 265 284 301 228 201 313 333 283 195 217 292 331 287 299 249 198 245 29…
4	2	23562	5490	921	70	0	7	19929	4532	684	42	521.868789021998	73.58339015390033	1002.2829301887143	2419.089188603454	3323.6397572255114	35.971223021582695	0	18620	[123 121 140 138 148 156 164 179 197 173 209 205 210 208 223 220 224 229 252 238 237 246 259 247 254 243 234 245 259 248 264 253 260 242 252 270 251 254 271 249 250 265 286 257 278 257 261 284 265 282 237 271 283 297 299 291 274 258 295 273 279 307 298 251 290 281 273 241 268 309 315 278 300 299 299 280 273 262 279 311 292 275 300 272 318 285 323 315 249 202 213 269 296 249 278 344 223 175 166 19…
3	1	23562	5490	921	70	0	7	20111	4562	834	50	491.82618259574986	75.51293649820836	1016.3778648928349	2380.144727570496	3193.8040726697436	35.971223021582695	0	18831	[122 114 145 141 168 145 171 198 202 192 212 229 215 220 240 227 231 233 242 249 249 245 239 260 235 243 253 260 242 249 268 249 259 272 263 249 246 267 271 256 224 266 263 262 284 294 268 280 272 293 290 297 257 283 292 297 279 310 298 315 273 272 273 319 320 301 284 316 334 289 307 314 215 238 294 307 305 330 258 196 255 307 227 195 255 266 305 326 334 211 190 222 291 332 316 177 154 231 340 28…
10	2	23562	5490	921	70	0	7	20019	4729	809	43	530.0070395850998	72.94393567542281	988.2481634906707	2431.131154297722	3142.386890461803	35.971223021582695	0	18664	[111 114 126 149 158 168 167 171 201 185 185 199 209 229 224 228 232 233 235 248 238 252 252 237 244 261 257 247 271 258 237 245 281 248 235 261 273 265 264 276 250 262 252 280 256 265 266 286 290 300 308 279 280 281 228 260 309 276 303 313 297 297 302 254 262 276 309 323 298 297 292 278 282 285 290 300 309 291 329 267 287 303 320 276 214 247 294 302 274 302 235 187 248 268 269 299 286 262 205 26…
8	2	23562	5490	921	70	0	7	20092	4563	774	42	492.87280346173526	71.64999518938279	931.9371657417203	2220.242471442783	3226.427917996641	35.971223021582695	0	18738	[102 131 152 145 156 163 166 177 202 191 206 212 211 223 209 242 240 242 245 254 240 237 236 253 257 253 253 262 260 236 265 266 250 260 288 257 268 256 285 260 245 298 267 278 264 272 236 294 260 223 231 279 280 280 264 259 303 273 293 294 286 297 294 305 315 252 208 288 271 286 302 308 303 305 293 328 252 209 248 329 309 222 212 283 303 302 275 316 336 220 182 280 238 288 294 198 218 317 281 31…
6	2	23562	5490	921	70	0	7	20057	4573	750	34	497.411928552753	79.27904271460663	964.5274372391505	2454.981976001867	3182.7988963104885	35.971223021582695	0	18691	[109 111 143 148 150 161 173 176 196 198 210 204 212 216 222 231 218 228 228 242 239 247 254 242 246 249 253 252 260 257 252 234 258 241 262 270 251 244 257 254 282 271 268 256 278 263 272 272 270 287 284 267 297 285 263 272 290 281 260 277 297 301 325 273 285 285 307 286 239 271 298 294 286 268 260 292 309 265 261 293 287 287 302 282 210 259 301 280 300 293 309 279 189 215 285 267 288 346 260 18…
9	1	23562	5490	921	70	0	8	19108	4494	811	37	454.98476672889336	77.92251578187333	882.2128274834513	1980.4051999188118	2677.349615385137	35.971223021582695	0	17298	[111 93 132 139 165 160 169 187 190 224 214 235 245 229 247 244 247 244 248 236 260 254 252 261 263 270 269 250 277 284 270 272 288 298 276 272 270 292 300 311 289 295 281 303 296 291 297 291 295 291 300 284 297 281 308 300 297 294 269 219 233 245 216 222 242 257 245 213 260 233 185 226 255 242 232 281 210 161 203 251 287 233 189 186 228 293 264 168 139 157 247 308 227 198 242 224 187 276 258 301]
12	2	23562	5490	921	70	0	8	19260	4483	665	33	460.84043978269955	78.66218270722136	936.4590546387674	2030.734972384091	2688.8140221646327	35.971223021582695	0	17183	[105 120 149 133 161 169 177 201 219 221 207 212 225 231 243 249 248 239 245 240 256 248 256 252 261 256 265 262 269 279 284 273 251 284 286 283 287 280 284 284 284 278 279 277 293 286 296 283 270 274 288 296 289 294 283 294 294 282 301 280 254 249 231 233 217 203 230 256 249 232 212 239 274 243 186 185 233 248 265 281 186 159 213 205 227 225 261 263 284 287 237 157 138 164 251 263 292 290 248 25…
1	1	23562	5490	921	70	0	8	19207	4641	731	35	480.7148609175915	72.75576551731702	886.9046694458549	1950.678592549401	2599.524321067658	35.971223021582695	0	17303	[115 128 149 147 168 188 182 214 183 197 212 225 229 241 229 239 242 242 250 236 260 254 249 258 276 264 260 276 272 282 265 292 276 279 292 305 289 267 281 290 286 286 272 268 288 281 282 273 300 284 311 273 290 291 284 296 292 271 263 262 235 252 220 236 236 263 233 256 249 264 288 258 201 176 214 242 259 266 269 211 148 191 259 244 251 269 260 182 166 210 269 255 273 277 278 231 249 251 156 21…
7	1	23562	5490	921	70	0	8	18739	4735	762	39	482.344240134876	71.44885818367007	950.3920554636921	1986.630270331271	2578.665675640709	35.971223021582695	0	17172	[92 112 129 146 163 172 178 180 201 206 206 221 211 224 241 252 240 253 242 248 242 263 246 261 266 250 244 266 272 270 273 281 291 281 303 288 285 288 283 294 279 281 303 282 258 303 288 299 266 305 297 301 312 307 249 270 269 294 297 303 285 259 173 202 258 243 229 231 245 261 228 166 205 213 205 264 258 194 197 231 244 247 250 240 217 260 271 268 255 157 155 235 295 278 201 181 208 242 188 209]
11	1	23562	5490	921	70	0	8	19265	4593	646	45	475.6256816852645	75.63158904746868	834.880887460351	1933.459881840349	2631.276952024209	35.971223021582695	0	17316	[125 130 136 142 176 175 187 200 214 229 226 236 224 219 236 251 249 236 251 251 245 255 273 264 252 250 266 280 275 264 269 279 289 289 283 274 277 298 255 271 292 298 294 264 299 303 296 295 269 294 289 281 287 300 278 263 290 281 286 286 248 237 235 177 242 226 199 274 228 244 238 233 256 263 219 200 210 222 238 246 247 259 256 244 230 242 268 279 239 146 146 184 241 263 321 204 207 224 230 23…
5	1	23562	5490	921	70	0	8	19075	4523	743	29	440.11772456343067	79.31478828932542	877.7559211439232	2019.358761294477	2639.0287109894552	35.971223021582695	0	17286	[121 128 126 155 154 184 189 187 201 213 225 218 220 231 235 248 249 244 232 256 251 282 264 259 272 267 265 257 260 270 270 269 261 272 268 273 266 298 268 300 276 278 276 302 289 296 301 291 274 281 290 299 290 283 296 290 277 276 289 270 255 220 209 241 248 247 263 230 229 228 220 237 236 184 234 248 273 299 226 182 146 211 271 280 263 242 163 206 240 252 249 291 309 184 145 151 247 215 210 25…
2	2	23562	5490	921	70	0	8	18932	4434	753	36	496.18435952235467	75.42210204015772	901.500063141201	2014.8434351987476	2658.004050269363	35.971223021582695	0	17126	[114 109 136 132 153 162 187 186 203 219 213 206 222 228 234 233 258 251 253 241 258 254 243 247 268 266 271 257 265 276 258 267 286 265 290 283 295 289 299 312 265 299 273 273 267 284 297 276 267 306 275 285 285 284 290 290 231 233 279 285 246 219 267 206 208 227 268 236 223 242 245 262 264 190 247 193 177 232 258 269 246 210 209 221 273 283 199 172 202 256 258 253 229 230 280 241 136 149 254 24…
4	2	23562	5490	921	70	0	8	19157	4375	647	30	426.7120957163653	79.60110152334786	916.3462521549625	1982.1245820330623	2700.0407042460247	35.971223021582695	0	17251	[122 123 143 142 156 173 180 187 210 189 222 220 238 231 239 233 245 242 248 253 260 267 257 254 258 258 265 256 270 265 275 267 273 259 272 272 296 293 279 280 287 298 286 273 274 284 295 284 286 313 296 305 295 247 237 278 284 277 293 259 238 229 250 249 203 254 214 223 213 242 263 238 250 205 253 273 224 169 157 238 263 252 273 235 184 205 228 242 263 278 194 194 286 235 183 159 213 290 233 19…
8	2	23562	5490	921	70	0	8	19380	4372	756	31	452.84151014460593	77.14259313985623	876.6892278811023	1974.767398947618	2636.892650037191	35.971223021582695	0	17329	[102 131 151 146 170 175 175 183 199 198 223 219 207 228 220 255 254 241 246 260 266 245 259 263 266 256 274 268 271 280 277 278 255 274 302 283 296 297 271 299 295 296 295 282 299 294 288 301 275 263 282 311 297 288 279 311 273 269 298 275 261 246 261 242 244 238 261 206 215 263 239 255 247 235 227 271 192 161 173 234 261 243 211 216 258 218 243 264 237 252 260 282 226 141 148 213 197 261 256 24…
3	1	23562	5490	921	70	0	8	19473	4389	807	37	504.00548840939433	75.29987123042488	908.2298076297747	2054.187505395524	2723.9871188842512	35.971223021582695	0	17388	[125 114 146 143 175 157 179 204 212 208 224 243 228 233 241 235 243 239 254 254 239 257 250 262 257 258 256 265 270 284 280 275 274 270 266 281 284 277 279 284 284 285 303 279 292 293 294 293 299 288 300 291 235 298 297 301 285 269 290 263 247 268 239 218 220 262 264 177 171 258 221 230 263 258 252 213 224 240 270 226 206 258 266 204 216 277 269 272 179 198 219 261 276 233 249 277 252 267 269 17…
1	1	23562	5490	921	70	0	9	17682	4305	660	30	531.1902823616696	75.34260047214039	962.564626614435	2145.749477807688	2838.1429096547813	35.971223021582695	0	16163	[114 132 150 151 171 194 185 213 192 202 228 233 244 247 245 249 237 255 269 250 250 244 263 243 252 267 276 259 249 269 272 264 267 270 260 288 272 286 282 277 281 276 294 280 291 306 302 286 312 305 298 296 309 294 292 290 313 301 292 319 236 254 253 256 234 198 232 229 243 194 197 195 202 189 187 169 190 190 163 158 151 163 171 179 155 142 140 124 136 131 129 150 134 143 144 125 160 263 222 13…
9	1	23562	5490	921	70	0	9	17728	4160	753	27	512.9253037494678	74.15481758106073	994.4837273712918	2197.5994682523547	2869.0272982098895	35.971223021582695	0	16223	[110 97 135 143 173 171 176 199 187 221 217 241 246 233 245 245 250 244 251 248 251 262 255 256 249 245 266 288 258 263 268 266 267 269 270 274 268 281 272 276 290 286 288 311 304 313 305 306 321 299 303 335 292 304 310 280 326 318 292 309 267 254 223 214 205 244 275 241 203 201 211 217 211 194 175 199 194 185 153 151 177 171 174 185 154 139 120 139 152 139 134 157 163 164 156 152 131 137 129 150]
7	1	23562	5490	921	70	0	9	17491	4384	760	31	514.0846514401834	72.70441645559187	946.9089221420271	2122.7925656239922	2781.828684803244	35.971223021582695	0	16258	[91 112 134 150 171 176 183 178 210 215 216 230 232 236 248 243 254 247 259 245 250 262 262 252 269 263 258 266 285 271 258 285 263 271 272 292 261 287 286 291 273 266 293 287 304 290 278 291 299 311 283 307 314 275 279 299 298 293 300 309 303 245 241 239 220 267 225 230 220 222 211 205 187 197 168 191 205 182 170 179 190 153 154 169 163 177 177 136 144 138 146 160 162 131 137 165 155 139 140 140]
10	2	23562	5490	921	70	0	8	18949	4559	746	32	468.70110538569355	77.09985916242785	897.4759642635623	2085.703922152376	2731.539044241332	35.971223021582695	0	17212	[112 118 130 151 163 179 176 191 215 194 200 208 222 243 233 243 236 248 251 256 245 243 261 253 278 271 264 262 263 281 275 255 277 273 259 276 296 264 268 286 268 292 280 297 274 283 293 267 296 300 307 279 293 275 293 290 309 271 277 260 265 174 191 243 247 239 250 215 229 192 229 252 233 206 213 257 252 268 278 253 234 166 145 189 262 223 251 252 283 266 206 171 187 249 291 258 244 278 243 17…
12	2	23562	5490	921	70	0	9	17851	4151	625	21	514.6401520578942	76.9320072201459	953.2687247941216	2129.3823870369624	2827.101987857924	35.971223021582695	0	16263	[104 120 158 140 171 170 181 205 224 226 219 228 230 237 236 239 246 241 253 252 261 254 257 239 253 275 252 250 274 263 264 283 275 283 298 259 280 275 262 285 284 287 296 296 292 299 274 284 292 305 290 283 307 320 295 301 307 296 326 294 237 238 244 253 258 266 242 227 223 205 208 203 230 217 202 165 149 177 168 170 191 170 182 160 146 148 154 155 132 134 114 135 137 130 167 156 148 132 140 18…
2	2	23562	5490	921	70	0	9	17674	4165	685	27	482.4834199616019	70.75964892005825	922.5712305499696	2130.5182191313047	2773.7305317852947	35.971223021582695	0	16140	[117 117 139 136 159 176 196 191 222 229 234 223 228 227 245 246 248 249 256 243 263 246 249 262 248 259 275 275 261 249 262 262 287 286 268 271 283 279 288 288 280 293 291 302 301 299 301 279 294 307 260 294 312 301 314 291 300 306 281 306 226 220 244 248 216 240 282 219 224 242 205 188 173 185 187 176 170 186 179 159 147 164 159 147 133 145 164 144 134 160 133 126 139 192 168 147 142 132 167 18…
11	1	23562	5490	921	70	0	9	17905	4317	584	28	504.36910888314986	75.44209530150881	950.0885976410646	2100.7961166240984	2813.7927598761416	35.971223021582695	0	16358	[124 135 140 144 183 175 193 201 221 229 243 239 237 234 240 250 253 250 250 251 255 249 254 255 261 262 262 257 255 250 292 281 293 270 256 281 276 275 283 286 288 270 272 289 295 309 283 300 275 304 323 301 287 282 309 305 307 292 287 305 256 242 251 241 256 227 200 208 229 219 218 203 226 195 205 204 162 196 164 162 188 167 157 151 166 182 153 170 149 134 134 134 155 132 169 173 155 146 134 19…
3	1	23562	5490	921	70	0	9	18019	4010	705	29	469.94045564611673	71.33512460148947	912.9044490766055	2099.8489402759233	2765.3623539087225	35.971223021582695	0	16301	[123 118 153 150 179 171 195 208 229 212 233 242 235 246 240 239 247 259 254 257 242 248 253 259 261 257 266 282 267 267 283 276 296 274 272 267 269 282 295 288 272 289 267 281 287 294 296 288 308 293 307 308 310 297 302 312 305 323 300 267 239 204 248 269 231 223 218 242 226 220 208 193 200 178 169 186 173 188 170 145 154 181 173 153 148 166 173 157 205 135 143 135 136 145 135 145 136 154 127 23…
6	2	23562	5490	921	70	0	8	19356	4456	721	23	468.0262406604163	80.34200744991503	918.8935186215052	2065.789644042465	2715.1025242107644	35.971223021582695	0	17222	[108 110 140 151 158 161 195 193 209 207 217 211 238 240 242 243 235 235 239 238 257 240 253 264 270 265 260 254 257 259 274 299 269 273 264 291 276 292 300 297 268 279 292 303 296 273 280 299 304 288 301 282 293 275 300 290 300 276 263 233 233 227 244 233 223 244 216 230 256 227 252 242 255 205 231 182 249 262 255 244 269 253 166 225 271 252 185 231 256 270 268 218 262 256 270 158 157 230 273 29…
5	1	23562	5490	921	70	0	9	17633	4160	680	24	499.4809329979816	77.93776910412875	973.2713735031876	2182.2685723346267	2805.424198295564	35.971223021582695	0	16156	[121 131 128 162 158 190 199 182 211 224 222 230 224 238 239 257 245 242 244 256 255 259 252 243 261 255 274 271 282 277 249 266 257 256 250 270 286 283 298 293 283 311 286 285 306 290 296 295 293 323 304 294 322 332 285 294 294 290 303 289 239 239 222 229 226 220 227 211 211 182 193 230 205 205 210 165 167 163 152 165 149 171 220 165 150 142 130 145 134 115 132 177 209 176 140 137 142 114 130 14…
7	1	23562	5490	921	70	0	10	19325	4840	862	40	450.80376119912603	72.2801424497755	964.6664041994451	2226.290349855913	3004.2437195024854	35.971223021582695	0	17697	[93 118 139 155 175 183 184 192 224 222 221 241 250 244 255 241 248 251 254 248 252 250 271 259 265 262 256 246 273 259 265 276 268 259 289 267 274 273 250 284 269 274 274 282 289 307 294 296 289 294 295 298 312 302 277 294 313 294 295 303 243 247 254 246 234 274 296 273 214 214 282 258 298 231 196 221 285 274 219 296 238 191 262 253 199 175 181 273 310 341 256 200 338 275 187 207 232 209 191 207]
1	1	23562	5490	921	70	0	10	19458	4778	692	30	442.485474277725	73.61418333929373	921.0478163729994	2138.860785485152	2937.749100336989	35.971223021582695	0	17652	[116 133 158 158 175 198 194 223 204 222 235 235 253 251 251 249 243 250 250 257 252 248 269 251 256 271 260 262 279 268 265 277 271 274 282 270 268 263 287 274 294 275 279 278 263 285 307 278 292 280 288 270 301 299 311 286 276 302 303 276 260 243 255 244 223 272 268 255 254 266 223 225 286 265 212 258 290 267 220 274 309 211 184 260 218 200 312 240 185 327 346 220 187 194 186 216 201 188 182 18…
4	2	23562	5490	921	70	0	9	17967	4097	580	24	518.6909251109913	76.78116038845096	964.0268115191053	2057.1516391516116	2739.4699114945574	35.971223021582695	0	16288	[123 130 146 147 162 171 189 191 222 194 224 231 233 240 235 256 253 242 237 248 243 248 266 260 248 266 276 266 265 265 270 288 292 278 265 289 289 283 295 263 281 293 291 298 289 299 299 318 325 317 297 292 313 279 303 287 317 288 305 283 236 230 235 226 236 282 220 239 215 207 210 192 180 187 197 164 211 250 182 155 159 142 143 147 149 145 161 143 121 141 137 144 146 153 144 157 158 177 137 14…
9	1	23562	5490	921	70	0	10	19663	4680	841	31	464.73047530245424	75.04895500721618	920.9799898113624	2304.6087813876247	2944.5125051006	35.971223021582695	0	17663	[114 98 141 153 181 174 187 207 197 236 237 237 248 251 250 244 251 244 256 251 260 257 257 254 262 284 254 272 266 275 262 250 265 263 263 277 281 246 261 271 289 263 278 289 287 275 286 306 296 304 285 298 273 285 302 329 285 310 283 290 231 260 243 280 242 242 214 260 269 217 225 268 288 280 293 294 288 225 241 314 294 217 189 232 328 196 192 332 354 232 174 186 192 341 361 206 180 201 181 203]
8	2	23562	5490	921	70	0	9	18076	4061	730	18	517.2539411427456	77.20840126408046	1031.6096249701777	2197.41531756446	2909.6809573478386	35.971223021582695	0	16311	[104 133 155 151 172 179 181 187 205 203 225 234 216 231 224 249 242 250 240 248 262 234 258 260 253 253 257 263 261 266 244 270 269 267 282 261 281 295 292 281 271 294 271 299 288 287 275 322 303 301 301 313 302 296 287 317 299 322 305 301 248 237 247 263 254 240 250 228 222 221 207 213 171 195 184 194 192 159 193 186 178 160 239 168 171 143 164 133 145 205 156 147 138 162 157 153 169 176 162 16…
10	2	23562	5490	921	70	0	9	17448	4184	697	21	441.0854270232021	80.03209089817459	963.9802105173329	2089.1488895859356	2792.76337149622	35.971223021582695	0	16143	[111 124 140 157 173 183 186 203 210 217 216 229 238 244 247 235 246 255 249 247 249 252 256 263 252 257 279 273 263 243 266 270 264 287 273 262 289 265 288 293 295 288 273 296 267 305 298 304 305 291 305 304 332 307 299 311 295 313 308 235 256 235 207 230 243 225 220 204 199 216 192 203 185 173 165 165 168 183 187 148 175 179 146 152 174 148 153 141 140 131 141 140 147 169 150 120 141 142 145 12…
12	2	23562	5490	921	70	0	10	19763	4577	710	24	482.439725608153	74.45593617129299	949.6415818906416	2173.097967089594	2903.9110281897206	35.971223021582695	0	17572	[104 124 158 143 172 178 195 210 237 241 220 238 238 252 248 252 241 241 250 257 267 244 256 256 255 238 261 278 263 264 269 276 273 272 273 268 281 270 264 273 272 288 270 276 283 275 271 297 308 279 294 276 305 306 290 273 293 279 305 291 257 285 254 239 245 253 247 247 251 269 291 300 289 229 214 208 282 279 192 211 308 265 197 222 288 298 234 167 197 220 267 289 354 339 209 191 192 169 194 20…
2	2	23562	5490	921	70	0	10	19579	4567	781	32	475.2838232368951	70.1752477195818	942.9794418560086	2193.45093836557	2825.3860424721297	35.971223021582695	0	17525	[118 118 141 150 163 176 201 209 225 239 239 235 241 243 249 243 249 243 248 242 254 247 257 265 259 252 258 258 260 277 274 267 285 258 275 285 294 288 271 260 279 262 311 282 294 291 297 290 296 284 298 295 280 301 312 298 277 280 274 295 259 238 242 232 265 253 274 242 223 263 250 287 281 294 231 210 287 208 185 195 289 318 215 247 324 214 185 180 171 213 315 204 181 327 284 203 275 212 179 19…
11	1	23562	5490	921	70	0	10	19821	4827	668	31	434.33580922932697	75.77279005502824	860.7225638921451	2094.5083241940074	2819.7586179766818	35.971223021582695	0	17807	[125 132 144 151 188 181 205 205 230 233 243 254 240 249 249 236 254 261 272 254 258 263 268 262 269 255 248 260 271 256 268 284 266 251 279 279 298 265 280 290 280 272 291 291 299 296 290 297 295 285 272 280 293 291 291 285 279 268 318 299 249 260 245 241 263 250 289 256 228 202 221 273 310 253 227 209 214 292 327 227 173 245 299 330 247 212 205 293 263 211 299 326 311 201 222 224 228 187 200 18…
3	1	23562	5490	921	70	0	10	19850	4457	779	33	440.3132316661517	71.44106066234802	950.024956496583	2174.3497581676206	2839.4923585028937	35.971223021582695	0	17765	[123 117 153 154 184 180 202 219 245 225 244 249 243 237 245 261 238 262 253 266 248 251 256 253 269 271 253 243 249 274 264 255 268 283 286 267 282 290 287 285 274 269 293 285 296 293 298 286 300 290 301 307 282 297 302 310 306 290 296 268 276 233 249 234 222 267 281 260 260 247 244 222 263 274 234 214 209 238 286 329 213 217 184 183 234 342 323 222 167 206 352 304 190 196 267 228 185 207 195 18…
7	1	23562	5490	921	70	0	11	19974	5110	854	37	434.95727858779657	76.71606715965093	857.2963004039345	1890.664406803845	2565.440033257067	35.971223021582695	0	17886	[92 121 141 153 174 186 196 205 232 234 240 245 243 252 249 261 259 249 249 257 259 264 273 270 270 280 273 286 277 295 279 289 285 289 286 279 267 289 273 287 306 275 293 256 298 297 271 283 289 291 280 305 289 274 253 249 268 268 258 260 217 235 274 223 244 251 231 293 219 211 243 261 284 299 233 214 250 273 276 273 302 255 215 302 322 330 306 199 269 322 275 187 252 340 365 230 184 214 364 367]
1	1	23562	5490	921	70	0	11	20152	4914	743	35	405.0716013262712	75.6225531272645	778.9777970103096	1884.973610627887	2528.728015322033	35.971223021582695	0	17771	[115 134 159 152 182 204 201 237 222 228 243 250 252 254 250 255 265 256 269 261 260 266 270 280 261 274 277 276 285 265 283 284 285 283 269 272 297 280 281 279 295 289 295 295 283 302 281 284 283 277 284 251 253 271 260 259 276 258 257 251 253 262 262 213 210 228 271 255 271 286 263 198 204 264 257 275 268 263 184 191 277 289 277 268 298 339 220 208 304 285 289 186 236 314 312 331 336 299 200 27…
6	2	23562	5490	921	70	0	9	17776	4122	658	26	532.6036733433182	77.1415088058605	970.9423400687909	2172.1204292184702	2916.6887491065595	35.971223021582695	0	16298	[108 114 146 159 160 173 189 202 206 211 228 220 237 235 238 240 238 248 250 244 247 248 247 256 261 270 281 267 268 264 248 262 261 259 279 291 276 273 265 273 314 288 284 290 292 285 279 301 298 282 315 298 314 301 301 293 273 280 301 295 237 240 216 241 214 211 280 235 205 188 231 238 190 170 179 257 188 169 165 184 154 180 162 152 157 144 155 147 158 185 142 130 140 141 158 156 145 161 179 17…
5	1	23562	5490	921	70	0	10	19468	4616	769	25	457.1934509370557	77.82891848403696	925.4523447900817	2158.155118419086	2881.747126939572	35.971223021582695	0	17669	[122 139 134 164 167 195 206 208 228 229 235 248 244 240 245 249 248 252 261 255 253 248 270 254 247 270 256 256 267 274 266 282 262 246 253 260 278 275 276 297 269 285 279 291 287 288 281 296 295 319 269 293 299 296 298 307 309 286 288 275 232 236 212 236 262 268 277 217 282 266 274 289 247 219 276 222 261 285 228 265 307 239 165 257 294 298 186 234 326 208 197 215 202 204 188 172 194 186 185 19…
9	1	23562	5490	921	70	0	11	20058	4712	852	31	443.2665497396339	76.79509981833141	833.6105040344204	1841.5669872121605	2526.708301502225	35.971223021582695	0	17900	[113 103 137 157 185 183 197 216 203 243 240 239 266 249 247 259 258 253 253 259 259 267 264 261 290 283 266 271 267 283 294 288 283 287 291 286 282 307 293 285 291 303 272 289 281 295 285 305 286 287 268 246 289 300 252 285 274 274 241 233 253 235 229 263 245 216 227 271 226 224 280 296 228 212 239 288 298 308 276 240 186 267 328 229 264 336 253 196 199 292 328 358 247 183 252 332 211 164 221 33…
4	2	23562	5490	921	70	0	10	19908	4520	651	30	470.4413534100777	74.24294458999758	919.8223295198904	2241.5439715965845	2932.077372845397	35.971223021582695	0	17664	[123 134 150 154 164 184 196 199 218 209 239 236 243 254 242 250 252 247 241 249 252 262 260 258 260 268 264 268 253 271 259 266 263 265 282 283 280 289 273 277 265 276 271 300 297 275 298 293 274 300 279 302 271 304 300 281 310 296 292 287 263 260 247 251 274 250 274 211 240 230 261 261 261 254 276 269 307 295 256 291 256 185 212 264 202 194 353 301 205 181 181 207 346 337 213 186 191 192 173 19…
8	2	23562	5490	921	70	0	10	19930	4530	798	24	432.7801395315956	78.12950257394503	877.7213027549757	2137.0163554851238	2866.5327538697843	35.971223021582695	0	17706	[105 133 157 162 189 191 191 202 214 217 245 247 236 249 244 255 261 251 253 260 253 251 281 255 248 260 271 264 270 257 269 277 265 272 283 272 285 272 274 279 276 253 253 289 269 289 276 297 308 283 306 305 290 284 279 289 282 278 270 299 257 246 258 226 263 286 251 226 210 253 236 289 238 196 217 301 282 198 265 298 266 184 248 257 209 315 237 163 179 293 293 377 336 261 339 233 196 223 203 17…
2	2	23562	5490	921	70	0	11	20098	4726	809	31	476.028644535812	75.56842043345772	863.84802455389	1950.1850025757478	2651.480298105927	35.971223021582695	0	17722	[119 118 142 151 164 188 212 218 240 249 246 233 250 254 242 239 256 263 259 251 250 248 249 260 265 257 288 281 269 296 281 279 278 302 264 282 260 303 281 279 287 292 283 283 282 273 273 281 270 291 290 264 272 256 256 268 272 258 254 255 254 237 244 255 266 232 260 246 224 211 275 257 262 258 281 269 274 293 304 207 251 316 329 269 214 177 265 331 290 182 183 228 318 340 253 182 200 319 294 38…
12	2	23562	5490	921	70	0	11	20454	4770	714	26	407.00567276057865	77.3392351472451	835.9560028484835	1906.6188978147072	2464.8337942636317	35.971223021582695	0	17782	[104 124 159 152 170 195 204 225 238 244 235 244 258 258 255 251 253 254 256 262 272 274 279 247 272 270 272 264 282 284 283 286 282 269 283 273 297 279 299 283 240 296 288 284 279 289 291 299 297 281 272 275 250 252 278 276 250 255 256 270 236 250 250 227 253 264 234 235 224 274 264 271 255 208 265 258 290 278 196 252 314 306 210 263 198 185 287 271 309 334 201 265 291 341 274 198 298 306 354 40…
1	1	23562	5490	921	70	0	12	19137	4723	724	34	462.3520757679537	74.44476878650602	895.9764901625043	2005.5339525697418	2617.854099096752	35.971223021582695	0	17583	[117 139 161 158 188 214 206 238 236 239 255 244 238 247 250 236 254 254 257 253 246 262 262 264 271 264 261 278 271 275 281 270 283 280 294 290 293 293 276 321 313 302 294 305 300 310 294 292 292 265 233 252 207 239 248 249 231 186 202 246 273 218 203 214 277 227 208 227 298 250 231 284 208 194 226 290 222 256 208 194 206 186 180 254 248 239 266 284 304 271 182 183 171 192 302 291 349 286 180 15…
10	2	23562	5490	921	70	0	10	19545	4594	777	31	468.92177058109286	75.26001823880091	893.7422842028491	2154.9123822403903	2825.357483500963	35.971223021582695	0	17563	[112 123 140 162 178 198 192 208 228 221 220 223 242 249 254 244 246 261 248 257 269 246 258 254 265 262 258 265 282 255 278 271 265 260 268 273 284 272 266 293 266 279 297 281 271 307 279 289 308 294 310 300 302 285 304 306 293 277 312 248 236 248 251 247 241 234 260 270 283 260 290 228 207 268 263 270 183 207 271 287 319 320 208 202 299 205 193 308 290 197 206 306 207 181 210 197 186 196 180 17…
11	1	23562	5490	921	70	0	11	20277	4885	646	34	415.6926091495791	76.23458485672778	830.922093319055	1928.0637390936154	2470.68509940883	35.971223021582695	0	17885	[126 136 152 157 193 199 210 220 239 237 247 259 254 250 255 259 251 244 265 262 264 249 277 268 279 266 266 265 289 272 276 277 292 285 273 282 274 276 291 295 295 293 280 276 291 314 286 278 285 279 272 259 257 264 266 234 287 234 256 258 213 228 246 260 268 216 276 250 211 220 256 271 282 267 272 276 296 228 207 230 293 313 299 199 185 263 321 321 298 183 271 291 325 333 372 220 175 163 264 38…
3	1	23562	5490	921	70	0	11	20358	4666	807	29	433.32430442182533	76.78289844999817	824.9764391125316	1866.5364953945548	2554.4673416689957	35.971223021582695	0	17948	[124 119 153 159 184 184 207 227 241 240 236 243 240 256 257 258 254 253 260 272 259 276 265 272 257 260 280 282 270 288 283 308 263 290 265 280 283 288 283 292 284 264 297 290 277 307 303 290 281 267 285 274 285 277 238 247 243 248 237 225 229 253 265 245 252 253 269 276 206 214 275 284 273 291 260 212 285 278 278 243 196 283 287 294 303 313 293 354 283 220 216 186 218 322 338 348 323 217 181 21…
7	1	23562	5490	921	70	0	12	19057	4881	838	38	428.2281019501834	75.00481446781667	805.1026236816597	1998.562460980186	2613.7825628446517	35.971223021582695	0	17810	[95 121 141 162 182 200 211 207 231 240 247 247 251 262 261 257 260 255 260 263 274 256 263 271 250 259 275 273 270 292 282 271 275 275 299 284 301 279 281 286 289 295 291 288 291 290 267 306 292 287 279 265 246 247 240 243 257 251 255 231 255 272 257 207 212 242 251 263 295 217 198 216 294 215 194 191 214 278 260 302 262 210 188 217 252 253 283 197 201 260 217 234 268 198 274 238 187 180 255 328]
9	1	23562	5490	921	70	0	12	19535	4583	818	28	499.0136035984017	75.9560321475176	898.1558017621323	2044.5645544218937	2692.922831020378	35.971223021582695	0	17814	[113 106 141 159 195 188 208 227 210 240 237 247 254 256 250 252 250 241 261 266 252 254 262 258 264 259 270 270 267 275 278 286 270 292 281 307 289 293 294 290 321 291 296 308 301 296 279 298 302 316 242 245 277 262 219 215 219 262 254 215 259 258 262 258 266 274 221 256 281 258 221 222 198 270 270 311 220 187 189 208 304 197 207 310 300 203 187 276 242 177 255 279 178 187 275 251 171 235 359 25…
4	2	23562	5490	921	70	0	11	20382	4655	648	32	415.38097658598673	79.14059711392423	801.8542157328709	1943.9420668859311	2607.3361249009386	35.971223021582695	0	17813	[123 132 154 160 176 187 194 208 233 224 240 251 251 255 254 246 265 254 260 253 251 258 272 266 264 268 278 278 270 280 279 273 298 291 257 297 281 286 288 273 281 299 290 293 282 274 265 287 288 298 284 283 292 269 284 271 252 283 244 240 232 263 257 270 226 256 265 252 252 214 258 302 218 226 306 260 188 289 273 210 208 311 303 257 216 181 254 294 299 280 292 324 352 336 241 177 165 225 288 31…
6	2	23562	5490	921	70	0	10	19548	4546	729	29	497.12212755477555	74.62431571828333	987.1930510758449	2211.6772580121337	2905.2737675827148	35.971223021582695	0	17643	[109 115 153 160 169 179 196 209 214 231 230 237 241 247 261 250 246 238 244 255 261 244 257 263 258 256 252 278 245 256 258 273 279 264 259 288 271 259 286 267 276 290 286 264 291 291 279 288 287 294 290 291 301 291 311 293 298 280 263 255 239 246 254 269 260 251 209 251 281 223 271 277 240 270 219 233 193 207 270 302 315 267 212 188 174 202 287 342 326 258 195 189 206 296 317 205 197 181 186 16…
5	1	23562	5490	921	70	0	11	20252	4876	790	28	417.4043604558331	75.94699561679342	843.1784691189407	1896.6780554456172	2571.508580432225	35.971223021582695	0	17855	[121 135 137 165 165 201 212 216 235 245 245 248 257 256 253 253 259 261 258 253 251 263 262 262 260 272 277 272 273 287 269 282 279 278 271 289 290 286 292 291 278 284 288 297 295 289 292 292 290 267 281 266 275 283 277 266 267 270 260 253 243 218 207 232 239 253 264 249 243 230 248 280 268 266 263 299 296 258 189 280 223 227 280 313 295 310 309 260 197 182 190 270 312 352 192 199 335 339 365 32…
8	2	23562	5490	921	70	0	11	20260	4592	796	26	388.29623654006105	83.31064988090546	828.8132500996186	1929.0465826692798	2536.6538629785064	35.971223021582695	0	17990	[106 134 160 166 189 201 201 217 225 231 239 253 242 251 249 250 262 258 269 262 265 254 255 264 251 277 263 285 271 273 282 288 274 278 298 296 278 296 290 292 274 283 275 297 299 272 302 288 266 274 292 266 259 280 251 266 256 259 265 250 236 234 237 254 263 252 250 264 215 218 230 282 268 209 219 285 267 261 301 289 225 234 310 297 207 184 216 276 316 333 236 235 358 370 228 193 197 187 308 36…
2	2	23562	5490	921	70	0	12	19191	4568	744	29	461.2065780433554	74.489256193554	866.5642175330187	2032.4850378157869	2588.2718650479333	35.971223021582695	0	17586	[117 120 146 157 169 192 223 221 240 252 246 239 257 242 254 257 258 256 263 248 267 258 262 265 266 280 255 255 287 274 286 271 285 281 285 300 296 304 286 266 309 293 277 275 304 290 298 291 286 272 225 222 222 221 245 252 234 248 275 210 283 236 211 206 231 236 194 238 275 256 219 270 237 206 205 189 218 236 290 193 185 186 199 209 280 280 313 271 186 187 280 321 219 235 274 191 147 235 280 29…
12	2	23562	5490	921	70	0	12	19445	4530	697	25	475.4355468604455	75.40420711520994	895.7546282251616	2040.4813354806925	2629.089912069834	35.971223021582695	0	17695	[106 124 163 155 178 191 209 230 241 246 243 238 248 250 251 251 250 258 257 256 257 249 271 271 271 269 279 269 280 282 264 270 280 278 276 293 303 273 273 287 303 313 296 273 297 298 285 291 313 296 265 232 247 254 248 215 228 235 251 242 230 226 234 209 279 274 244 183 202 290 248 209 200 205 242 276 261 286 243 196 181 197 310 229 168 165 247 296 283 246 169 199 341 253 181 172 203 308 312 27…
1	1	23562	5490	921	70	0	13	18794	4637	679	31	445.788739619319	73.50688764778327	878.9754149067252	2139.4754649249735	2787.1683369413786	35.971223021582695	0	17742	[119 143 167 174 198 222 215 239 232 241 242 242 240 245 250 253 250 269 265 262 261 249 273 272 265 282 260 259 259 264 285 261 273 272 279 275 277 276 278 280 263 275 276 279 289 298 288 279 270 244 225 230 236 197 206 217 207 191 217 210 224 262 227 233 217 206 222 272 254 262 206 210 273 246 224 258 230 210 224 197 204 289 322 223 190 199 237 325 208 169 177 276 250 169 175 249 356 221 280 20…
7	1	23562	5490	921	70	0	13	18380	4778	827	38	505.38804792161307	70.85264983059413	935.9601436308558	2153.853660904455	2880.906717779149	35.971223021582695	0	17585	[93 122 143 161 184 207 208 204 243 245 245 245 259 241 257 253 247 248 251 249 252 253 270 272 267 258 287 255 263 277 261 267 267 262 279 280 290 276 282 272 287 291 292 290 288 299 276 325 302 285 225 210 197 193 219 198 215 190 231 204 210 253 253 231 222 232 246 238 256 231 209 244 223 202 214 200 216 212 208 259 211 195 237 256 279 290 268 286 298 301 200 171 169 180 274 308 228 188 169 244]
10	2	23562	5490	921	70	0	11	19984	4833	790	31	419.02841835182613	79.21960050390972	850.3306897358151	1937.8384254925581	2625.9170940048953	35.971223021582695	0	17709	[111 124 141 167 181 199 197 219 231 248 239 238 250 257 249 259 264 258 251 265 260 265 269 263 253 264 256 282 283 252 285 287 280 273 280 288 285 274 270 264 271 284 305 292 278 281 279 289 301 290 275 273 272 254 254 278 268 243 253 232 225 225 267 251 272 214 221 257 219 277 289 258 250 254 211 280 209 261 280 290 277 296 324 269 197 237 316 193 211 335 307 238 180 249 310 306 340 351 262 17…
3	1	23562	5490	921	70	0	12	19580	4460	777	33	399.92126893577586	73.31889604302532	793.9528716867817	1960.8311753417001	2581.874305945513	35.971223021582695	0	17747	[124 122 158 164 192 186 215 241 240 246 252 252 250 251 261 264 263 251 259 275 269 267 259 268 271 262 265 261 279 285 285 287 267 293 273 276 303 279 285 269 290 297 299 312 292 290 297 301 301 265 248 255 208 207 247 207 247 232 224 253 231 265 242 202 228 263 249 264 211 224 222 203 245 303 316 200 209 188 185 240 311 218 187 181 319 254 185 169 181 284 273 263 311 279 310 184 177 200 305 32…
11	1	23562	5490	921	70	0	12	19253	4721	621	31	457.48312085112764	77.49229510135599	838.642379986614	1968.8476331530694	2579.042745663274	35.971223021582695	0	17828	[127 137 155 160 193 204 221 227 245 238 250 243 251 254 251 239 261 256 250 256 252 259 288 271 279 277 258 263 284 277 288 288 280 272 277 286 269 284 283 299 289 300 304 290 292 284 301 320 262 256 238 233 265 246 216 246 272 228 216 201 275 270 224 234 227 214 268 218 257 213 197 222 317 257 201 195 222 291 244 234 233 218 202 208 204 234 307 212 166 207 291 297 206 217 292 182 163 211 292 29…
9	1	23562	5490	921	70	0	13	18910	4508	792	31	493.43326013256876	71.11675926728218	946.2932307648583	2145.77568537323	2873.673307374085	35.971223021582695	0	17656	[112 107 143 163 197 188 214 231 218 241 244 241 254 251 249 244 259 270 243 266 254 249 250 261 267 253 254 269 267 252 260 284 270 261 271 291 267 271 273 295 291 301 274 283 279 274 318 309 286 279 215 220 204 206 232 220 210 193 210 199 221 230 254 254 229 249 211 278 236 224 267 279 285 209 213 211 222 191 218 315 320 195 170 176 247 291 273 180 260 268 276 269 310 220 179 291 305 190 180 18…
2	2	23562	5490	921	70	0	13	18864	4489	736	34	465.7999089497406	75.68259059187862	845.1218088738214	2045.7263089367066	2678.7435472245757	35.971223021582695	0	17742	[120 122 147 165 185 197 224 227 241 240 241 244 244 256 257 247 262 252 252 251 264 274 262 271 265 263 280 273 281 269 266 281 272 284 282 281 285 291 282 290 294 276 303 268 288 294 292 288 263 258 229 232 233 209 220 194 226 219 213 223 238 214 260 272 250 241 237 233 219 227 214 196 221 242 206 208 282 219 190 173 198 238 293 194 254 339 262 256 265 199 193 194 184 187 165 267 317 202 230 23…
4	2	23562	5490	921	70	0	12	19759	4549	641	33	462.4575681848337	75.98065451824904	879.0053610820675	1933.1411721278755	2516.805591168569	35.971223021582695	0	17814	[125 135 156 159 182 201 199 206 238 231 245 250 247 251 258 244 253 264 253 255 249 261 271 271 285 281 266 270 291 277 278 263 283 287 288 290 303 286 303 315 305 307 298 296 295 300 289 283 300 284 253 249 232 226 249 241 242 234 240 254 272 231 218 241 220 274 232 199 237 270 288 265 214 189 199 261 257 244 232 244 175 265 298 231 282 198 182 194 191 289 309 251 240 324 290 184 186 195 324 24…
6	2	23562	5490	921	70	0	11	20269	4756	753	25	479.6904658256083	78.27871885829713	809.4263267690438	1874.486566408323	2510.6657420683337	35.971223021582695	0	17817	[109 116 156 162 178 185 208 220 221 233 246 242 237 242 254 263 260 261 245 260 257 256 276 268 279 273 277 273 284 282 288 281 281 277 278 291 304 277 291 305 301 290 302 295 282 265 289 301 294 258 291 270 273 251 260 270 246 241 245 226 256 229 224 267 251 228 254 224 260 273 249 228 289 286 224 220 274 217 181 289 277 291 296 311 316 204 238 256 184 332 297 336 334 197 222 362 230 183 328 34…
5	1	23562	5490	921	70	0	12	19281	4589	757	29	422.6968415204838	79.1119967603061	860.3962912050638	1969.7266596835668	2578.417246174568	35.971223021582695	0	17728	[121 137 145 164 167 206 219 215 247 245 244 243 246 253 246 254 258 253 259 275 258 276 251 253 255 264 270 272 280 296 294 274 288 291 281 292 288 277 298 311 298 312 295 295 294 312 286 291 285 276 237 224 224 245 253 210 248 241 238 229 225 222 245 254 240 288 270 197 214 212 255 222 245 256 271 278 206 228 204 210 277 212 201 186 203 309 308 283 203 195 178 170 225 300 312 194 155 164 283 29…
8	2	23562	5490	921	70	0	12	19684	4465	771	25	421.73257873372813	77.93679917571258	893.7621785489432	1974.1620584569907	2541.3473568249506	35.971223021582695	0	17742	[106 135 161 164 190 203 198 215 226 246 241 245 245 248 249 251 257 260 266 261 266 271 253 257 272 257 276 267 277 288 289 285 278 290 290 294 297 278 278 315 290 304 303 295 284 295 292 317 288 277 233 232 210 246 221 247 245 229 259 217 210 225 226 260 269 290 261 206 206 213 248 295 216 249 260 201 202 275 257 202 197 247 293 242 186 244 250 277 208 191 259 308 300 290 312 208 167 176 261 32…
7	1	23562	5490	921	70	0	14	18547	4818	824	40	378.7058555623263	75.01227372352263	722.5667518960756	1888.2412662369104	2614.4455984293454	35.971223021582695	0	17759	[93 130 146 168 200 213 228 231 237 253 247 254 257 256 270 265 265 272 264 276 266 260 272 274 279 270 277 265 265 283 267 274 287 282 271 265 296 284 286 271 295 295 279 268 262 251 232 255 244 209 237 215 236 207 240 195 223 213 219 208 238 249 232 261 249 259 222 255 263 251 255 209 188 197 259 309 281 279 241 191 209 196 195 200 291 294 241 192 206 293 206 181 198 302 222 218 201 202 198 294]
1	1	23562	5490	921	70	0	14	18891	4612	706	29	388.32164831703494	80.04573505808136	742.1951271131768	1843.2286600703856	2464.307767063277	35.971223021582695	0	17943	[120 145 168 176 197 224 234 247 245 251 261 255 253 257 258 269 255 272 266 260 262 262 270 282 277 264 252 263 272 276 282 281 300 282 283 299 284 281 273 292 276 272 266 265 264 260 233 253 242 214 245 230 240 250 223 211 188 206 212 239 251 238 247 244 237 271 235 242 196 213 195 245 262 275 226 218 278 217 224 297 236 210 202 206 189 266 231 202 299 239 189 187 180 196 210 303 301 215 191 23…
12	2	23562	5490	921	70	0	13	18764	4457	684	23	470.41846525069946	79.9851744066128	878.868822540131	2091.766296381144	2748.0603259067707	35.971223021582695	0	17609	[106 136 164 162 189 198 220 240 237 237 246 251 241 248 251 248 256 253 261 277 249 254 266 262 270 262 268 266 282 267 262 275 278 271 268 265 278 264 277 287 281 286 280 279 294 294 282 292 282 263 239 221 211 257 218 216 196 213 202 213 210 229 238 266 223 206 206 203 273 293 219 230 225 202 193 181 284 313 221 201 290 283 193 185 183 234 329 238 193 180 167 223 342 259 180 169 212 288 174 17…
11	1	23562	5490	921	70	0	13	18829	4697	624	30	424.2687934743751	74.78515057383132	850.2352504560918	1944.8193182646364	2716.977930363619	35.971223021582695	0	17856	[128 140 157 166 197 208 226 232 251 254 256 253 249 244 264 256 243 250 253 259 264 260 275 273 252 261 258 280 271 272 280 278 272 273 280 290 291 273 290 281 288 296 279 262 292 289 276 274 261 252 248 212 222 208 211 208 239 217 224 216 223 243 226 240 228 230 247 239 219 245 264 201 214 241 288 236 191 193 212 302 320 216 212 314 272 190 186 241 331 213 185 194 193 229 187 222 251 162 178 26…
3	1	23562	5490	921	70	0	13	18840	4348	769	32	453.84917871540506	75.94639632172478	847.2245831558755	1973.677513083197	2692.489683047961	35.971223021582695	0	17679	[125 123 161 158 200 200 226 244 243 257 257 249 241 252 245 257 250 249 257 263 253 261 261 252 265 282 276 265 272 284 287 277 268 279 270 286 285 280 291 279 296 294 290 301 288 281 299 279 275 228 209 233 214 209 207 198 214 220 191 239 243 234 256 235 220 237 220 220 204 213 326 274 208 217 200 200 260 321 287 231 179 190 187 194 280 295 292 188 235 233 162 181 216 290 270 197 167 176 175 18…
9	1	23562	5490	921	70	0	14	18882	4500	814	34	370.0746739060015	76.58306468927253	800.0465222646707	1880.8021382115364	2504.7742659360315	35.971223021582695	0	17870	[115 116 147 166 203 201 223 239 237 242 247 258 251 264 252 254 271 257 260 266 251 266 287 262 284 274 268 268 287 294 281 280 286 268 263 296 272 278 286 296 282 287 263 251 290 293 239 284 246 246 206 242 223 208 208 226 191 183 201 227 249 227 258 228 230 249 240 225 243 235 236 208 205 233 350 311 245 206 197 216 249 207 229 266 199 228 265 210 177 200 305 175 231 199 188 259 184 195 322 33…
2	2	23562	5490	921	70	0	14	19091	4494	756	34	448.66501444052534	78.42734266946565	838.7463123331333	1970.716360503381	2695.4402416553803	35.971223021582695	0	17938	[118 129 149 166 189 200 233 235 246 243 247 246 248 245 250 257 258 257 275 269 263 268 280 269 265 266 255 255 266 285 287 275 284 268 268 264 272 276 271 272 299 279 305 272 276 266 249 258 226 245 241 239 196 220 255 258 220 192 223 211 231 273 239 247 288 250 241 262 236 253 235 193 252 313 215 232 246 211 253 290 258 193 194 220 307 315 228 189 191 211 312 305 322 235 198 185 192 190 188 18…
10	2	23562	5490	921	70	0	12	19328	4621	769	28	447.6640712441293	82.01370263597984	848.6879809582689	1918.252056738631	2529.158754150467	35.971223021582695	0	17764	[112 129 142 174 186 200 211 227 240 249 243 248 244 248 243 250 252 255 266 258 265 250 269 274 268 274 277 283 287 266 273 307 285 272 271 292 290 308 289 274 274 297 291 318 294 307 278 301 299 274 241 253 250 222 209 245 231 200 237 236 260 202 245 277 283 219 202 203 226 270 274 226 214 219 192 287 252 209 225 264 200 180 204 308 273 283 201 177 182 217 303 329 254 175 218 176 234 335 331 20…
4	2	23562	5490	921	70	0	13	19268	4413	643	38	428.27876182970454	74.21420120761775	824.3275665868747	2093.704683193382	2741.8198395340182	35.971223021582695	0	17713	[127 137 163 170 190 198 214 228 247 241 246 255 256 260 258 260 254 263 248 248 243 273 261 255 264 276 273 284 268 256 270 257 272 275 257 287 278 285 297 293 278 299 288 279 267 312 283 270 290 271 225 217 224 227 195 199 203 200 204 206 235 225 243 244 218 215 257 319 236 218 267 276 221 230 212 253 201 234 285 193 196 198 221 260 201 246 295 313 268 208 195 191 245 266 179 179 277 316 319 18…
5	1	23562	5490	921	70	0	13	18749	4552	713	29	431.9546903225073	76.501704860715	901.9068561802081	2047.7948647284454	2679.2414082431633	35.971223021582695	0	17704	[124 139 147 170 176 213 227 230 256 248 240 245 252 248 262 250 250 248 250 259 267 266 266 270 264 250 256 260 280 277 274 272 265 268 282 285 283 280 275 293 301 304 276 297 286 287 300 296 297 234 196 193 208 210 215 212 231 238 210 219 279 236 246 253 236 245 231 224 235 219 187 238 309 268 218 207 252 278 199 202 216 238 191 199 293 288 203 187 178 177 256 245 293 346 178 190 180 177 181 18…
6	2	23562	5490	921	70	0	12	19485	4579	733	33	450.6547890786962	80.10422073383525	883.4801286229549	1982.378591137022	2596.4153376441586	35.971223021582695	0	17859	[111 124 155 169 185 182 213 230 233 240 249 240 248 249 247 257 248 262 273 249 261 257 253 267 258 267 269 287 270 278 254 293 291 290 270 307 274 286 289 287 288 296 302 298 301 301 291 291 271 274 274 251 257 231 223 227 216 236 271 229 228 228 231 284 257 199 229 278 290 260 267 235 208 217 293 304 198 229 271 213 205 204 267 213 201 189 230 304 230 211 275 286 213 201 194 231 338 278 175 26…
7	1	23562	5490	921	70	0	15	18707	4875	826	33	423.9120283968795	77.63566932759393	871.5549998570496	1905.1411789548629	2545.5330571442664	35.971223021582695	0	17543	[93 128 148 172 200 223 234 232 244 252 245 257 258 247 253 256 250 252 274 257 257 260 276 267 266 263 277 272 287 278 274 277 299 289 282 307 293 274 284 294 303 289 222 239 251 248 224 247 223 202 268 278 242 236 224 206 254 240 230 242 311 260 205 254 306 255 218 238 284 258 286 292 215 215 206 211 198 214 292 225 212 296 280 258 252 208 205 198 205 177 231 280 244 187 171 267 322 257 165 164]
1	1	23562	5490	921	70	0	15	19232	4726	709	33	442.3388717529558	72.87711404905644	844.5695113081631	1913.5791128095361	2475.603829336389	35.971223021582695	0	17815	[119 148 169 171 200 231 232 241 248 249 245 246 246 252 248 252 266 257 273 256 255 259 273 278 259 264 281 274 275 281 283 299 290 292 294 311 298 303 296 309 301 258 258 254 218 235 234 223 193 251 244 265 277 229 228 232 217 232 211 301 236 214 296 290 297 275 260 264 259 218 207 207 238 274 273 320 216 254 217 240 320 301 275 192 189 205 248 287 269 219 238 170 267 242 170 193 166 171 163 27…
3	1	23562	5490	921	70	0	14	19096	4440	767	30	410.11671987024914	77.10446063207989	823.5543815755219	1896.0520213367386	2603.6432691502087	35.971223021582695	0	17807	[125 126 158 165 200 204 231 246 244 239 249 261 254 254 241 269 258 256 267 257 269 276 272 274 264 280 259 277 262 286 282 276 279 271 293 276 283 300 301 278 269 292 273 259 252 275 238 224 223 218 215 209 227 268 213 195 231 252 245 235 237 266 259 274 252 230 278 238 263 269 223 228 212 239 266 284 225 256 290 239 202 278 250 200 215 188 227 254 225 289 235 182 198 178 172 161 175 248 365 18…
11	1	23562	5490	921	70	0	14	18932	4695	599	32	408.7749541620989	76.86340130072166	816.9452514453388	1950.1219511383813	2613.0533396138003	35.971223021582695	0	17943	[129 144 165 172 203 231 231 246 239 249 249 249 250 256 261 256 261 257 254 265 286 258 256 260 277 271 255 272 260 258 293 285 280 279 273 282 290 292 273 283 288 292 276 260 245 248 225 240 222 220 247 212 200 219 211 265 220 202 234 223 238 231 259 292 289 223 222 244 260 238 228 278 233 204 198 195 253 338 240 232 300 289 244 204 225 212 301 268 196 203 185 186 179 259 274 174 190 272 213 19…
8	2	23562	5490	921	70	0	13	19072	4327	767	28	388.19103803575484	79.73052201761001	867.8181845120589	2160.4990381749053	2760.6617707756363	35.971223021582695	0	17735	[109 140 169 166 194 210 210 219 237 238 245 259 244 251 269 252 253 252 255 273 274 246 268 261 258 267 262 263 279 265 273 281 257 259 255 280 276 291 278 301 284 291 290 279 277 289 295 269 294 218 230 205 222 205 224 201 235 238 212 203 244 235 226 239 215 222 228 234 244 257 268 228 220 246 233 239 230 212 205 208 220 211 204 291 313 284 278 195 183 199 180 288 317 343 185 174 164 191 310 23…
9	1	23562	5490	921	70	0	15	19034	4521	791	32	457.1185456790082	74.60693146883946	862.0387190365093	1894.0114320298323	2486.409196185457	35.971223021582695	0	17676	[118 119 151 169 202 206 221 243 236 243 247 240 253 257 255 249 255 257 248 260 253 261 271 276 264 288 284 273 289 279 276 300 302 276 310 283 295 292 290 304 303 312 226 249 279 223 219 195 220 245 254 251 254 286 212 234 293 281 251 309 269 242 234 224 218 259 284 254 278 227 193 257 314 225 282 308 234 192 221 276 222 186 264 248 189 190 249 247 197 197 243 196 257 240 187 188 185 176 180 15…
12	2	23562	5490	921	70	0	14	18941	4425	683	25	409.87773697954685	81.24768517075205	797.1425625986537	1902.1944048464652	2544.17037806325	35.971223021582695	0	17792	[107 135 165 170 183 215 225 243 246 248 250 255 257 263 256 249 265 258 261 263 270 268 270 260 269 257 276 274 284 278 288 263 265 276 289 281 274 274 300 297 278 296 268 252 251 259 254 265 231 210 239 245 223 215 190 252 207 224 201 237 259 241 250 234 226 256 261 251 219 233 228 264 286 229 209 256 228 225 216 216 286 315 217 214 216 207 199 184 189 187 274 240 192 181 191 214 361 231 188 17…
2	2	23562	5490	921	70	0	15	19260	4588	755	32	425.87299452647704	76.04525417934802	803.3160667806657	1888.4193723714031	2537.550350882789	35.971223021582695	0	17585	[118 126 152 177 195 204 238 241 246 254 256 242 253 260 260 253 262 268 252 249 266 262 269 263 268 275 279 284 278 282 276 277 291 271 278 287 299 295 288 288 303 256 249 233 223 236 224 241 219 254 255 230 267 235 222 215 242 271 250 252 312 253 230 259 250 215 216 221 258 266 301 277 253 226 250 175 236 304 305 196 185 260 309 349 247 197 187 194 282 213 200 267 336 223 187 275 236 186 176 16…
4	2	23562	5490	921	70	0	14	19285	4356	634	38	398.6403524402307	79.88298468220904	782.7747255929438	1948.4078328034818	2640.548931003126	35.971223021582695	0	17915	[129 141 168 171 195 201 225 238 251 235 251 250 247 253 249 263 257 262 271 270 256 262 259 261 264 276 268 283 272 274 277 263 284 284 281 282 284 282 276 289 284 296 285 280 256 273 273 228 231 221 203 197 214 258 233 221 209 201 221 225 233 219 261 237 228 251 243 251 258 257 218 201 282 288 219 207 221 216 186 227 310 253 224 268 250 212 181 188 198 236 271 179 184 200 322 347 186 231 318 23…
10	2	23562	5490	921	70	0	13	18978	4485	749	28	440.59390693457357	78.8535280329437	850.7210476553757	2069.1888856279393	2766.2079748771416	35.971223021582695	0	17794	[112 128 149 169 193 205 221 235 246 240 250 245 255 256 254 258 259 257 246 260 259 251 267 267 251 263 274 266 272 261 273 288 275 279 274 286 268 277 266 297 273 302 270 299 283 282 294 272 285 234 223 235 216 225 205 200 225 197 224 283 223 220 223 214 274 246 264 234 218 213 223 296 292 264 198 194 265 260 238 274 199 188 218 249 172 250 304 233 190 196 290 331 222 176 184 185 216 333 215 17…
5	1	23562	5490	921	70	0	14	18955	4608	719	31	411.6148911464971	77.70848093909025	795.0725352213599	1953.3123993864465	2585.748049504876	35.971223021582695	0	17877	[125 142 152 179 181 225 236 235 245 246 251 242 249 256 253 258 258 254 257 265 265 269 269 257 277 255 265 275 274 282 279 263 289 286 281 281 293 288 285 288 288 279 270 278 283 248 250 226 251 219 227 219 205 209 209 229 217 240 218 237 232 248 239 244 252 223 229 241 274 246 242 233 220 255 288 257 282 236 203 209 202 208 209 261 292 243 195 266 291 224 331 250 227 199 185 202 182 179 181 30…
7	1	23562	5490	921	70	0	16	18634	4822	828	32	461.44752786349954	74.19118183370493	927.3676958055972	2036.948230720385	2664.0524514388403	35.971223021582695	0	17154	[93 127 152 173 206 225 232 237 244 250 243 249 246 247 260 254 250 258 260 258 247 261 260 257 259 261 265 276 286 283 271 270 285 290 287 298 278 287 288 317 304 246 231 198 215 225 221 212 214 218 260 232 234 255 256 252 261 228 257 243 267 263 264 235 205 229 248 273 208 192 233 291 308 191 242 307 234 254 317 314 286 199 174 203 227 176 178 281 276 171 144 256 270 154 153 219 314 281 341 186]
3	1	23562	5490	921	70	0	15	19303	4526	797	35	407.7074549154963	74.318625805287	811.0542282716741	1880.282481260964	2451.2189055447875	35.971223021582695	0	17544	[127 129 170 174 206 215 233 249 249 249 254 255 255 256 246 259 253 245 268 259 269 266 269 279 257 279 271 275 267 275 282 256 281 293 290 297 298 292 297 294 314 252 240 232 208 246 220 186 209 238 268 238 267 272 224 209 289 261 249 246 253 265 255 201 298 314 290 213 220 245 259 274 263 262 249 219 262 214 193 201 300 304 198 180 215 298 235 174 220 293 319 225 184 224 234 238 318 201 163 18…
1	1	23562	5490	921	70	0	16	19133	4678	697	27	437.52220550820704	79.3213672810597	843.1581943658728	1983.2580553225025	2691.7937024207554	35.971223021582695	0	17372	[122 145 168 184 209 238 250 248 245 249 247 261 256 256 260 253 267 249 262 250 246 264 267 270 268 277 261 256 275 276 274 276 262 268 273 290 290 299 273 289 293 236 195 229 231 211 223 217 218 246 250 246 257 265 242 215 247 256 265 318 260 260 256 274 277 288 275 229 183 242 321 241 217 285 313 204 206 279 287 321 298 204 182 188 177 185 225 226 167 192 296 274 287 263 296 264 168 169 154 16…
6	2	23562	5490	921	70	0	13	18975	4586	725	31	485.4191017027471	77.48171390810396	887.9534787972815	2139.8424683343296	2817.998653484365	35.971223021582695	0	17816	[110 125 158 174 195 193 223 245 240 240 244 250 246 247 243 242 249 253 253 254 240 255 270 272 267 269 265 279 266 269 263 269 254 269 260 283 277 294 264 272 285 290 278 281 287 284 297 282 275 251 214 208 204 211 219 213 190 214 217 273 243 240 219 242 232 238 215 212 208 238 253 267 262 245 226 199 193 234 258 242 318 214 190 187 252 320 354 219 194 179 265 298 177 172 245 327 330 311 199 18…
11	1	23562	5490	921	70	0	15	19140	4810	621	30	400.9028329886539	78.80434375750183	793.166173047529	1905.0101587881995	2497.5526526368594	35.971223021582695	0	17709	[131 145 168 175 206 234 234 236 247 246 244 246 249 251 273 258 273 263 259 263 274 265 277 280 267 263 271 271 253 277 275 280 277 301 302 290 269 302 292 303 285 234 238 238 244 213 206 225 242 215 222 232 288 240 229 234 238 256 279 246 301 242 228 240 292 245 211 220 232 312 319 290 229 207 201 228 217 250 311 270 219 197 251 284 194 192 302 222 174 203 283 326 235 192 178 265 185 197 239 22…
9	1	23562	5490	921	70	0	16	19149	4467	799	29	456.16433450951826	75.53001529590124	857.275068458959	2044.4965463094074	2708.4784931169165	35.971223021582695	0	17217	[116 123 153 172 205 210 230 244 248 250 243 256 251 253 246 256 252 251 260 263 257 249 268 269 260 271 271 273 268 274 276 271 277 281 282 274 264 273 319 286 305 283 213 208 211 215 208 219 211 189 241 242 239 264 265 270 265 243 235 289 264 277 262 208 271 234 212 246 277 238 239 339 303 184 173 175 259 302 254 285 299 214 166 253 304 295 302 333 197 168 167 150 159 252 297 269 198 155 183 32…
8	2	23562	5490	921	70	0	14	19221	4379	776	32	413.2176685778687	80.57664162275245	798.5130452650158	1878.0627777078594	2552.713807690924	35.971223021582695	0	17928	[110 145 172 178 202 220 210 230 236 246 253 249 260 246 244 251 257 266 262 283 268 255 261 270 280 267 281 280 272 281 285 271 267 265 289 288 280 288 302 297 271 297 293 265 234 255 234 268 252 208 239 204 234 249 206 212 259 233 222 200 213 230 226 238 261 215 226 284 224 253 277 241 221 281 252 218 214 218 286 245 208 201 186 284 303 222 236 291 280 210 207 210 187 197 208 192 296 329 236 20…
12	2	23562	5490	921	70	0	15	19474	4535	675	26	414.9804852223629	78.1783205493161	811.6601036912098	1906.086472443247	2523.4927372754073	35.971223021582695	0	17686	[107 133 168 168 189 217 231 241 246 251 248 250 245 252 259 261 257 285 259 259 268 281 254 255 277 260 279 285 294 273 254 280 285 295 286 283 294 302 274 300 309 304 241 206 229 243 221 223 201 244 248 245 224 224 222 220 264 293 244 231 261 301 269 214 224 274 340 283 260 229 203 219 251 289 306 214 205 206 339 307 209 177 232 346 257 188 178 269 284 263 201 167 191 275 288 181 182 175 197 31…
2	2	23562	5490	921	70	0	16	18941	4508	722	35	430.00816023310756	76.3351145999225	822.8291344405668	1976.1847044998767	2615.194277774614	35.971223021582695	0	17114	[118 129 154 172 203 207 242 249 243 245 253 251 250 257 253 262 266 254 272 259 272 262 263 268 265 268 273 263 284 277 262 294 287 279 279 269 286 317 291 277 289 223 227 213 202 203 203 212 217 238 253 243 234 248 298 267 276 255 255 240 256 198 226 255 236 239 252 255 261 196 221 240 172 261 277 280 316 303 217 253 238 164 157 169 259 287 243 295 274 174 196 237 157 164 155 161 184 293 307 30…
4	2	23562	5490	921	70	0	15	19387	4359	640	35	421.42840616319035	80.35288815662203	845.8553542783568	1886.8842732559535	2454.821231073051	35.971223021582695	0	17755	[128 142 166 169 208 205 229 243 247 244 250 246 244 249 263 264 262 254 256 258 263 258 265 262 271 279 288 288 274 278 290 298 299 289 293 297 292 297 287 287 287 272 247 239 224 230 241 230 217 199 223 254 221 246 230 241 267 254 245 224 247 278 302 240 240 240 263 226 251 232 288 223 234 316 211 213 276 200 176 194 267 287 285 310 216 213 188 184 193 221 249 178 189 248 225 310 286 192 160 19…
7	1	23562	5490	921	70	0	17	18319	4705	812	34	364.580945379537	76.00401627711018	782.5253536281838	1958.965658538896	2645.8995284852604	35.971223021582695	0	17207	[95 131 153 174 211 235 240 243 257 250 262 260 262 255 267 270 267 256 263 256 263 263 259 256 266 270 266 267 276 284 272 272 281 292 279 287 283 271 274 292 257 227 221 246 208 236 212 236 218 242 255 246 231 251 255 242 253 304 257 247 268 261 229 210 190 214 230 297 259 258 250 200 282 229 198 188 207 285 206 169 185 243 261 273 187 161 174 170 299 300 182 149 153 220 268 181 155 149 245 361]
3	1	23562	5490	921	70	0	16	19205	4405	817	33	421.2950320106223	77.44321879871023	830.8299674052765	1891.4457936344418	2565.2164594160295	35.971223021582695	0	17275	[129 139 169 170 217 213 241 247 244 255 249 249 252 246 252 252 259 278 258 263 257 273 272 259 263 282 268 262 284 277 282 280 274 293 274 289 283 274 314 297 270 219 203 248 219 205 208 216 230 246 261 239 259 243 231 277 236 252 283 231 218 246 285 277 232 188 216 267 305 269 256 192 270 280 179 187 244 282 281 227 301 201 172 229 287 176 193 246 270 234 153 179 343 346 217 158 168 178 267 32…
1	1	23562	5490	921	70	0	17	18978	4594	659	27	421.6684038205618	76.5429219177456	797.7845826335939	1899.366722049244	2565.0727730406215	35.971223021582695	0	17356	[123 148 172 187 214 251 244 250 244 253 253 261 248 248 248 254 266 254 259 265 264 263 261 291 268 269 274 267 272 271 278 269 278 288 277 285 291 283 276 308 276 229 239 232 242 224 238 222 213 261 259 294 256 233 263 245 288 258 234 249 235 212 220 249 271 253 210 219 266 193 171 269 246 191 219 277 262 218 187 200 291 185 161 163 164 169 264 281 266 231 263 280 288 308 192 178 153 298 266 15…
10	2	23562	5490	921	70	0	14	19145	4585	760	29	389.9830393135037	79.8426598420449	825.6649101596948	1901.8070674503326	2617.472006597292	35.971223021582695	0	17957	[111 130 156 181 205 219 231 248 244 255 244 253 256 256 254 253 253 260 254 266 272 256 274 274 270 269 277 280 282 260 274 251 276 276 293 271 278 266 278 292 291 289 269 302 262 275 249 251 213 204 227 225 194 230 226 220 236 215 225 248 289 287 250 225 244 226 257 240 250 249 226 260 244 224 208 242 239 253 268 289 273 242 210 224 185 194 309 308 194 196 183 190 311 296 235 193 190 174 253 34…
9	1	23562	5490	921	70	0	17	18595	4398	797	35	389.21134776944575	74.58276398577883	801.1399023867504	1964.539008136827	2668.180326225766	35.971223021582695	0	17120	[118 121 154 178 206 217 238 242 239 251 255 253 257 257 265 266 263 263 253 251 280 267 273 259 265 274 256 282 263 283 273 281 266 281 265 275 296 283 290 294 273 274 216 229 209 224 226 214 230 204 265 253 242 247 237 251 260 268 253 269 229 236 239 191 199 255 314 197 186 220 214 209 221 191 230 279 229 201 176 178 202 224 276 283 175 158 168 287 290 267 198 188 190 147 182 273 212 159 274 38…
5	1	23562	5490	921	70	0	15	19093	4609	718	29	449.52965561978476	82.57397856084621	835.4777012619345	1887.6634311658693	2421.082455836396	35.971223021582695	0	17766	[124 145 154 180 187 227 234 236 252 243 259 251 250 254 247 252 242 263 249 266 275 283 276 261 275 282 270 288 274 280 274 284 303 298 263 300 300 292 289 307 294 280 238 236 213 231 224 204 248 220 250 223 237 198 255 255 229 275 252 226 272 277 221 225 283 298 270 248 248 218 251 269 240 226 214 291 292 229 209 233 253 196 205 267 261 212 253 238 206 195 261 277 192 180 201 305 244 164 174 17…
11	1	23562	5490	921	70	0	16	19069	4803	608	26	445.76907875674414	73.79628399429022	845.0841138281181	1926.8897394724604	2643.239363256999	35.971223021582695	0	17474	[131 148 175 183 217 232 246 238 247 243 247 254 259 248 260 255 245 251 254 276 266 262 272 270 257 264 274 277 280 266 283 272 277 278 280 283 278 282 269 283 275 225 236 214 208 205 229 227 220 232 276 254 250 247 258 263 254 256 281 235 275 302 257 213 219 271 282 239 200 256 257 297 309 200 215 319 273 177 180 282 333 202 161 183 184 272 289 300 263 154 176 227 226 163 155 157 206 336 368 20…
2	2	23562	5490	921	70	0	17	18611	4373	719	38	393.00096266766354	73.38178868658136	816.8975952412972	1968.874936202431	2713.357864808375	35.971223021582695	0	17317	[119 132 161 178 203 217 240 245 246 251 267 260 259 259 257 253 260 259 255 254 262 269 258 264 272 261 260 252 269 274 261 274 281 271 290 293 269 290 287 291 288 246 218 231 238 211 251 254 229 233 260 247 245 278 260 281 271 246 251 279 240 236 206 221 274 260 213 212 235 219 265 255 224 183 189 248 272 256 200 164 184 204 316 310 230 185 183 198 191 178 210 214 166 168 260 294 176 162 153 14…
8	2	23562	5490	921	70	0	15	19529	4360	785	30	408.8392915164112	83.27258481642035	841.5275339067813	1811.6884830078754	2470.7041526344924	35.971223021582695	0	17713	[110 146 174 175 203 226 227 235 244 243 247 256 255 253 249 253 267 257 269 256 274 268 268 259 280 268 282 286 286 274 279 297 292 289 299 287 277 310 308 301 306 286 237 208 217 243 230 231 212 212 253 252 246 263 225 222 274 289 226 210 239 206 257 295 224 263 274 208 243 323 307 226 213 216 278 311 251 276 231 208 255 234 199 280 299 298 234 200 178 185 241 189 196 182 260 228 175 292 278 18…
6	2	23562	5490	921	70	0	14	19120	4539	749	28	417.1186736348185	80.95021075777582	767.3050704619849	1842.3987421047295	2425.0286286873757	35.971223021582695	0	18040	[112 128 164 173 195 205 229 241 239 244 253 246 253 252 262 261 267 261 259 263 268 275 282 262 280 278 280 275 277 268 273 295 293 277 290 302 279 281 292 297 287 289 272 248 267 255 261 258 208 213 220 240 225 230 227 213 242 223 240 240 215 242 242 235 244 278 227 224 219 227 216 280 261 297 261 215 269 215 213 209 203 206 297 239 190 177 274 346 308 203 206 211 197 197 187 186 172 240 294 32…
12	2	23562	5490	921	70	0	16	19001	4486	670	26	424.95174835030036	77.19700236725835	848.7348552139531	1971.9357203328823	2640.795457403643	35.971223021582695	0	17269	[107 135 170 175 197 228 240 241 255 241 246 260 239 250 258 254 266 261 261 260 273 259 252 269 283 255 257 267 270 274 277 283 275 282 270 286 295 285 272 287 277 228 230 229 226 250 206 199 229 221 228 243 241 258 267 279 269 219 231 272 273 263 261 228 267 178 206 245 265 293 255 225 261 210 212 290 262 294 326 234 188 165 182 221 315 247 178 177 261 301 149 156 198 276 364 274 173 163 158 17…
7	1	23562	5490	921	70	0	18	18847	4823	866	33	442.7546632423686	76.77574102340431	805.0967571898515	1859.0847172310232	2400.5633002666136	35.971223021582695	0	17505	[95 130 160 181 210 237 240 243 246 247 254 249 259 252 253 256 264 255 261 264 258 261 272 267 286 278 294 276 276 275 280 283 293 301 298 315 312 303 308 293 261 232 253 270 255 257 250 217 282 257 261 298 266 296 246 268 287 295 271 246 281 275 312 264 200 213 239 227 189 226 299 219 224 278 198 218 235 224 212 183 187 188 190 187 273 232 179 201 268 208 156 160 163 159 281 338 313 200 171 246]
4	2	23562	5490	921	70	0	16	19339	4374	644	35	453.3136870845362	75.85972142449566	844.722607556081	2010.5080951051953	2664.1123030888198	35.971223021582695	0	17406	[129 145 174 176 206 216 244 239 245 245 240 251 255 259 248 254 255 257 271 267 259 261 268 262 263 269 263 277 275 274 274 280 278 283 274 273 300 293 293 282 279 232 239 223 231 215 220 226 222 212 248 251 235 263 276 257 236 256 305 307 248 259 277 292 252 192 197 264 252 282 260 179 231 284 286 296 227 217 279 230 177 171 250 271 292 231 177 165 284 330 207 169 169 239 241 208 191 229 223 15…
3	1	23562	5490	921	70	0	17	18634	4291	772	23	428.4734237401171	73.02421362461489	807.8490672674438	2021.3196999156391	2691.7109342270373	35.971223021582695	0	17235	[127 142 166 174 222 215 245 240 247 244 250 248 257 260 259 256 255 258 255 268 254 275 271 257 258 267 278 257 279 278 282 261 268 289 260 273 279 284 277 252 260 226 213 216 259 236 221 237 254 261 254 259 274 288 254 280 258 239 268 262 253 224 259 252 185 215 273 254 216 242 263 261 211 195 179 189 179 231 271 261 191 190 202 197 176 190 191 165 157 248 320 202 159 157 167 294 342 210 148 19…
9	1	23562	5490	921	70	0	18	19052	4466	794	33	382.749523740995	77.58426800141388	764.3729284437634	1740.7940385481636	2324.8862283768995	35.971223021582695	0	17505	[118 125 165 185 220 219 241 242 246 264 244 253 257 257 261 261 266 263 268 262 276 264 261 302 272 265 290 275 289 283 285 287 292 296 299 312 307 288 295 294 254 234 260 267 271 280 240 259 301 278 264 297 253 238 258 278 256 271 287 268 259 212 188 256 280 241 269 269 255 211 207 208 271 258 210 186 192 267 279 206 191 162 184 225 267 198 188 212 181 169 181 157 209 354 227 162 165 188 177 16…
1	1	23562	5490	921	70	0	18	19222	4710	678	35	393.3987523334216	77.65520596996802	783.4275707399993	1675.4168035184223	2263.738205556862	35.971223021582695	0	17522	[122 155 177 191 221 249 244 250 249 247 265 258 248 256 261 256 249 270 270 262 253 258 278 288 280 279 287 295 287 299 291 295 287 293 318 302 299 296 310 303 216 229 246 262 264 229 235 273 272 228 268 294 270 273 279 274 275 263 279 237 254 260 212 222 248 266 287 239 229 273 246 253 251 235 225 167 185 281 284 251 184 173 202 271 263 181 191 165 163 156 204 334 288 198 168 208 195 154 174 24…
2	2	23562	5490	921	70	0	18	19371	4514	735	37	434.86948450616524	77.77928727019913	827.9701402294761	1852.9312162321357	2456.6691672961724	35.971223021582695	0	17560	[120 133 163 183 211 227 239 246 247 249 245 245 257 251 249 254 261 259 270 263 268 268 254 274 285 258 272 281 271 290 279 282 292 273 288 295 281 308 318 293 271 264 243 261 286 222 239 233 288 297 269 262 260 270 271 259 268 264 237 245 250 263 277 226 187 224 252 214 265 290 286 206 185 232 308 295 196 190 198 185 193 295 264 305 188 199 275 228 179 185 172 231 322 210 164 171 169 231 340 19…
10	2	23562	5490	921	70	0	15	19369	4653	748	30	383.95044360779633	83.75547002806779	773.17689480065	1849.5770342524886	2490.3935673447013	35.971223021582695	0	17853	[113 133 161 180 203 221 237 242 249 247 252 241 260 247 260 273 262 263 267 274 261 257 272 282 262 273 272 281 288 284 287 281 274 273 287 306 287 297 288 291 295 278 220 255 240 229 205 225 204 223 253 241 261 250 263 281 275 232 216 260 286 298 283 228 231 203 248 307 274 213 299 297 230 213 260 279 265 260 220 192 224 261 181 270 199 192 249 271 341 296 198 196 203 192 187 259 269 177 202 25…
11	1	23562	5490	921	70	0	17	19078	4784	620	32	376.22006086808324	74.62174985947937	811.5505215285863	1967.6125153862567	2553.044614965027	35.971223021582695	0	17494	[132 148 179 190 233 239 248 243 251 255 252 258 261 255 255 257 258 267 246 270 258 253 288 254 269 269 256 283 278 280 265 273 283 285 280 280 277 271 270 285 230 232 258 226 216 248 224 258 237 285 271 246 264 259 278 264 268 266 244 242 246 233 240 259 261 232 195 185 233 322 297 253 168 223 275 273 204 257 238 200 258 272 220 201 257 200 184 203 299 285 173 146 182 277 201 153 154 221 290 37…
5	1	23562	5490	921	70	0	16	19095	4615	699	32	448.1275814911697	75.42937149581505	858.4214247115971	1971.0428923602199	2607.979959280117	35.971223021582695	0	17356	[125 147 159 182 194 237 241 239 254 251 240 242 253 257 257 269 243 258 248 255 261 275 274 257 255 273 267 276 278 274 279 278 285 280 262 303 293 290 293 308 299 217 207 199 202 192 226 212 221 239 241 262 294 239 254 282 233 233 262 260 297 248 200 265 276 230 261 267 279 298 212 175 180 247 290 276 324 294 222 184 179 209 301 193 227 274 172 243 281 167 162 212 298 299 266 200 175 168 254 25…
7	1	23562	5490	921	70	0	19	19482	4987	899	33	467.1603168855128	73.72230922401077	846.7690209530118	1921.1920033809272	2513.707905678906	35.971223021582695	0	17618	[98 129 160 176 212 238 241 242 249 242 244 257 248 242 254 249 255 257 263 269 260 267 272 270 284 281 272 276 276 280 283 302 281 287 286 283 286 293 296 255 231 249 250 247 248 281 269 273 231 266 253 256 301 277 302 280 284 210 250 272 241 249 283 278 288 275 256 276 267 278 277 315 307 263 181 219 267 206 256 302 273 204 192 265 311 265 178 209 311 323 325 190 202 188 205 169 187 300 286 189]
12	2	23562	5490	921	70	0	17	18859	4433	641	27	419.3325023006847	76.29188001908734	844.8561091252748	1962.8411047756617	2544.4420701820413	35.971223021582695	0	17425	[108 141 174 179 194 224 238 239 248 249 248 260 260 250 259 251 251 266 269 264 266 263 278 256 272 270 272 253 274 276 289 273 278 284 266 275 295 263 303 293 255 219 236 250 245 209 223 250 273 238 246 276 291 241 256 252 225 230 286 310 241 208 218 271 233 245 262 228 212 186 195 234 311 241 194 256 285 182 182 196 199 196 278 290 190 185 203 254 210 199 171 205 155 149 156 225 299 342 199 19…
4	2	23562	5490	921	70	0	17	19257	4225	664	38	429.1757322519061	77.13745098039908	831.163710101695	2011.3976302104334	2566.7861675981508	35.971223021582695	0	17381	[128 146 176 184 207 221 238 250 249 246 255 251 252 253 252 250 259 261 259 257 256 262 254 268 278 273 279 265 272 268 268 278 290 285 275 293 284 289 288 273 281 231 206 210 227 252 230 271 238 252 252 255 264 234 286 252 253 288 247 262 251 226 216 245 255 250 244 207 193 213 273 268 212 174 249 267 192 243 227 197 183 267 246 166 183 241 319 224 200 278 322 265 160 162 176 275 307 234 153 13…
8	2	23562	5490	921	70	0	16	19189	4295	780	31	423.24239641918143	75.89943932764642	904.4920369998897	1994.7288995917513	2682.7720886799348	35.971223021582695	0	17399	[109 147 180 186 208 231 236 237 244 242 242 262 255 245 258 250 253 263 248 268 268 254 274 266 266 232 261 270 267 271 272 285 273 282 285 280 280 288 292 288 285 224 218 199 207 219 230 233 264 239 227 256 247 234 301 263 236 227 260 269 282 260 263 204 236 278 206 255 294 271 209 184 272 259 305 238 164 227 279 300 289 203 177 247 328 257 179 165 156 173 282 228 190 236 171 155 240 381 220 17…
1	1	23562	5490	921	70	0	19	19903	4816	696	35	387.7627372783745	77.28731175208642	806.4832567304732	1934.746199359586	2588.655945842091	35.971223021582695	0	17481	[123 153 181 198 226 245 244 251 255 249 253 252 244 257 251 261 261 258 260 266 254 268 264 268 257 274 258 274 275 291 277 268 291 294 282 297 291 287 291 256 232 236 252 234 257 260 263 264 281 259 294 292 273 266 277 286 283 281 270 285 241 275 282 257 268 281 323 210 202 268 305 288 202 170 241 273 185 178 227 258 261 281 279 283 299 250 184 248 233 187 161 202 300 322 269 173 195 263 243 33…
9	1	23562	5490	921	70	0	19	19967	4599	842	32	444.6231179748917	77.6440448376814	882.397217622509	1956.6087964870264	2544.160320921973	35.971223021582695	0	17586	[119 125 163 192 220 233 242 242 242 248 259 248 245 244 266 257 268 255 266 265 264 262 256 263 273 266 274 268 257 288 303 274 281 276 284 271 293 294 294 286 223 200 253 245 240 265 281 267 304 258 259 318 257 280 299 289 261 264 256 268 268 222 289 304 285 251 187 234 288 284 302 293 294 293 248 291 320 217 282 281 198 188 248 182 220 261 292 264 195 158 170 267 305 275 330 269 173 177 163 25…
6	2	23562	5490	921	70	0	15	19489	4557	741	37	413.83878914943887	79.05111581775051	782.2873871122285	1825.425686977303	2447.1506511010466	35.971223021582695	0	17793	[113 129 162 178 213 211 235 253 244 258 246 244 251 253 254 253 256 265 265 274 262 269 260 283 285 267 274 289 272 287 276 284 279 293 295 292 287 300 296 276 287 283 255 234 254 206 211 207 214 241 255 245 250 221 253 269 258 220 286 323 281 274 283 279 228 226 268 300 274 297 229 225 220 272 264 206 206 215 244 274 275 274 294 300 204 243 253 181 211 230 181 234 276 273 181 172 172 162 190 29…
3	1	23562	5490	921	70	0	18	19344	4468	798	30	400.7825195264434	75.34498911447159	807.1649956626885	1798.7225343291689	2463.229081435897	35.971223021582695	0	17445	[130 142 174 176 229 218 237 241 247 252 251 247 255 254 256 253 253 258 257 263 269 278 257 263 271 282 286 277 275 280 288 294 304 298 286 280 294 308 298 233 238 255 274 249 279 256 236 227 271 289 296 280 256 295 248 233 288 303 306 239 248 248 220 251 252 208 175 198 258 244 196 203 317 199 174 227 284 243 197 196 257 296 277 225 191 192 226 193 161 263 271 173 165 273 289 192 187 215 332 19…
2	2	23562	5490	921	70	0	19	19711	4738	756	35	403.42282794761553	77.02524660545654	809.2221728410344	1906.5181600652961	2492.30610381905	35.971223021582695	0	17581	[118 137 170 195 210 237 244 244 249 247 254 255 255 254 256 259 259 259 265 259 272 254 259 285 257 275 275 265 273 293 275 274 293 286 284 301 291 302 270 271 225 261 250 245 259 253 292 274 296 287 258 304 269 224 267 288 280 287 257 250 249 263 260 210 216 273 288 272 286 294 288 322 232 180 201 221 304 312 240 180 199 291 203 328 237 185 170 167 283 338 222 196 179 199 181 177 315 347 267 15…
11	1	23562	5490	921	70	0	18	19403	4847	625	34	378.61179421089486	78.72975364832486	773.0448470552521	1791.0689120727502	2348.3743298009927	35.971223021582695	0	17642	[133 149 178 185 234 247 244 253 248 251 260 254 272 255 274 254 255 258 271 258 259 272 277 257 270 287 284 275 262 296 293 284 287 295 300 294 305 301 281 255 225 249 232 255 264 268 247 270 239 298 293 273 292 271 252 282 299 264 274 231 225 263 284 264 211 199 223 251 226 305 254 192 234 211 273 230 220 314 214 189 185 234 288 290 237 216 194 175 184 172 200 323 196 145 151 166 274 394 276 18…
7	1	23562	5490	921	70	0	20	19200	4906	883	33	407.9797338546421	75.02988305344326	795.6308483163675	2026.8017693256763	2673.500105854569	35.971223021582695	0	17232	[96 134 162 184 227 241 250 246 250 241 255 256 248 246 258 259 253 266 255 271 260 258 257 280 277 268 272 272 280 277 260 281 268 274 288 285 277 295 266 246 219 223 250 236 245 238 263 264 268 266 260 244 252 259 250 246 256 237 261 270 239 238 231 237 271 251 187 213 208 289 258 212 241 309 265 198 193 196 163 199 284 269 303 282 193 169 197 181 206 253 283 286 304 257 290 314 286 324 326 371]
5	1	23562	5490	921	70	0	17	18795	4571	689	35	412.17258586507336	77.96187178930549	756.6180241174508	1954.3161788681125	2584.5701843490265	35.971223021582695	0	17350	[127 155 166 195 203 243 243 245 250 253 250 253 261 249 256 248 263 262 262 259 268 275 279 268 276 273 263 267 276 287 273 274 276 291 260 269 294 270 279 285 281 239 235 211 176 234 240 223 240 264 250 238 264 254 244 268 259 240 274 261 261 207 225 271 257 204 220 274 269 274 262 189 206 186 205 256 245 195 203 311 260 179 286 214 172 167 177 266 240 158 192 300 175 161 263 315 352 157 145 15…
12	2	23562	5490	921	70	0	18	19418	4577	649	29	386.73304051922344	75.94332795054366	779.6530499915254	1858.761162457539	2421.370943448808	35.971223021582695	0	17579	[108 136 175 182 195 231 244 245 250 257 262 260 260 258 248 253 260 256 270 270 267 256 263 272 285 278 260 273 289 281 270 297 289 296 284 287 297 292 287 285 239 246 265 250 241 240 230 279 267 298 261 244 282 283 269 258 263 290 278 276 268 256 241 227 246 277 289 208 184 243 301 284 198 189 240 297 285 188 215 316 247 196 197 180 166 224 329 222 174 156 234 198 184 301 198 165 179 177 179 32…
10	2	23562	5490	921	70	0	16	19160	4580	747	26	429.21825240654516	81.42092909215937	873.3469362191255	1971.936850433047	2691.6386048047766	35.971223021582695	0	17277	[116 132 162 181 210 226 246 251 252 240 239 239 260 249 254 263 242 253 265 259 261 259 267 273 267 282 268 273 274 267 278 265 270 276 271 281 273 294 280 266 287 241 242 234 200 208 209 231 219 233 296 283 246 224 248 271 271 261 282 234 227 240 247 264 256 262 244 245 290 262 233 266 204 172 276 255 187 231 257 261 277 269 282 319 207 168 170 244 314 306 191 170 186 176 260 286 159 175 348 22…
8	2	23562	5490	921	70	0	17	18966	4259	775	37	380.0016775542405	78.94535408027079	798.0933498321035	1880.0391724667527	2489.428530104446	35.971223021582695	0	17434	[111 147 185 191 219 228 234 244 242 259 250 260 254 250 252 268 265 270 266 274 260 270 268 264 259 262 268 281 274 275 284 287 270 295 297 275 285 286 296 296 260 243 226 219 240 231 245 250 232 255 281 246 226 219 244 247 262 240 274 268 274 247 250 249 220 237 261 287 226 224 208 182 200 221 184 291 280 234 200 180 175 234 318 191 162 165 236 276 284 282 190 169 179 185 164 267 286 188 143 15…
9	1	23562	5490	921	70	0	20	19401	4481	826	40	406.3049978987983	75.09232201536693	804.2280665479659	1954.5171870485788	2616.9597920209917	35.971223021582695	0	17176	[120 124 169 194 236 242 249 256 245 250 247 256 260 256 262 263 252 252 256 255 259 265 270 268 275 270 251 276 301 262 283 285 271 271 282 274 266 264 296 273 213 207 266 259 243 229 266 259 252 245 245 243 262 253 235 213 195 251 274 239 234 228 222 181 240 260 285 252 199 252 204 168 214 268 292 294 261 182 239 262 233 301 296 279 181 177 240 297 188 219 297 351 241 165 165 218 286 309 305 30…
3	1	23562	5490	921	70	0	19	19735	4515	785	31	434.30381428486197	77.11962419911806	780.2949176642699	1851.0886885907382	2482.3320260944606	35.971223021582695	0	17491	[130 141 174 183 227 222 244 249 256 258 253 251 257 258 251 251 259 260 254 266 274 267 269 266 271 274 280 277 262 276 298 282 286 277 286 290 292 291 282 220 219 255 252 248 262 260 232 271 268 276 232 249 263 282 297 253 261 262 270 257 293 273 269 230 246 263 219 252 262 263 303 264 310 226 163 182 278 284 291 217 285 249 190 172 301 329 283 216 266 182 204 283 188 171 183 233 282 176 171 28…
1	1	23562	5490	921	70	0	20	19397	4619	645	31	411.91684338930094	75.58611787478314	809.3248395490081	1942.880878956124	2594.0201233333223	35.971223021582695	0	17109	[124 152 184 195 233 244 242 245 249 255 249 253 259 257 247 262 258 265 267 256 261 261 261 275 260 272 262 269 285 278 276 293 276 280 293 289 298 288 278 218 223 260 248 253 269 257 252 249 271 269 251 200 229 193 206 228 275 242 204 198 251 223 219 240 262 213 200 250 281 278 185 179 208 248 250 281 188 212 296 225 185 201 268 298 276 209 293 247 172 264 286 267 301 339 223 150 185 301 360 23…
4	2	23562	5490	921	70	0	18	19667	4318	678	38	398.61833150913793	78.1873894477319	779.2647676728412	1795.8883428205645	2332.1021518031184	35.971223021582695	0	17605	[129 151 179 187 212 228 242 245 252 242 251 254 258 257 245 268 265 259 268 262 252 268 293 278 282 282 283 281 275 288 273 287 286 286 296 291 298 309 294 259 249 224 224 266 260 242 264 261 262 245 249 279 299 292 294 267 248 224 271 252 243 255 283 269 260 265 215 229 248 190 195 205 255 250 247 276 271 249 200 229 183 215 224 194 280 294 194 202 167 167 176 300 305 192 183 167 169 206 360 20…
2	2	23562	5490	921	70	0	20	19494	4655	778	42	438.9840600234289	75.53140001861013	831.5270046668555	1930.9951075211925	2624.022576691026	35.971223021582695	0	17135	[119 139 177 200 217 241 249 254 244 243 251 249 254 256 251 257 251 260 246 257 256 266 260 263 261 279 264 272 267 264 276 273 290 287 295 275 288 292 296 249 225 251 257 237 259 277 262 274 278 235 245 252 269 225 179 215 255 267 246 215 216 235 251 263 288 202 191 256 279 274 194 197 190 197 280 255 261 282 283 245 176 175 241 338 291 209 164 231 299 272 161 148 199 299 302 295 318 333 371 29…
6	2	23562	5490	921	70	0	16	19127	4556	740	31	403.73051493926243	79.97977838944396	904.9844407597343	1959.4526649453373	2673.989282924849	35.971223021582695	0	17228	[112 130 163 185 208 221 242 246 242 251 251 248 245 251 261 264 258 261 258 264 261 273 258 259 268 267 273 280 277 284 257 280 292 266 273 283 286 295 286 274 293 234 220 224 209 230 241 215 210 213 231 269 295 255 264 241 253 274 273 229 249 257 258 267 270 271 203 200 202 288 275 270 234 179 178 176 253 292 296 251 200 164 260 286 184 181 283 303 271 273 291 190 150 169 299 283 304 241 147 18…
7	1	23562	5490	921	70	0	21	18273	4647	855	29	412.5589755531706	79.0700440507939	793.1554605389733	1769.554801267569	2282.8791823629826	35.971223021582695	0	17240	[99 133 170 187 222 247 241 245 242 240 253 247 247 255 257 265 267 269 275 257 261 261 281 274 281 287 284 284 300 291 293 302 295 298 293 303 292 284 288 220 248 245 258 273 251 269 249 275 282 260 216 227 252 216 262 240 243 205 210 182 171 233 270 222 234 217 233 244 203 192 189 202 185 207 198 256 280 213 183 189 279 215 205 187 181 208 326 319 196 151 169 299 285 175 156 163 210 286 148 172]
11	1	23562	5490	921	70	0	19	19540	4897	637	28	413.50154848298234	73.21112106940095	763.1041371421521	1886.057522907165	2555.745877484427	35.971223021582695	0	17555	[134 151 188 193 245 245 244 246 241 247 255 264 251 262 261 253 248 252 266 263 265 270 265 265 272 271 259 282 270 257 273 280 277 308 301 304 283 281 273 227 227 269 255 230 261 259 283 235 253 278 276 251 268 298 281 248 245 274 259 277 247 250 232 267 261 270 262 296 266 210 198 285 298 230 258 195 191 305 283 294 230 179 215 309 325 229 181 187 220 312 318 200 175 163 199 178 262 339 182 18…
5	1	23562	5490	921	70	0	18	19386	4615	691	36	397.7916590615317	80.87162037873979	769.3606771300119	1681.4370251399255	2358.162531677131	35.971223021582695	0	17625	[125 154 170 191 212 240 244 238 248 247 255 252 259 267 267 256 265 264 264 281 257 263 274 285 300 281 267 288 295 286 292 290 303 288 284 275 291 293 299 257 266 223 250 259 243 222 258 252 292 295 265 271 282 248 270 276 285 305 282 273 263 228 206 259 249 242 217 262 281 279 218 175 235 247 206 170 278 240 206 227 226 191 180 188 182 181 302 210 186 168 273 245 147 156 224 302 335 320 189 15…
9	1	23562	5490	921	70	0	21	18457	4198	788	34	393.58206427835495	78.04098191366464	717.224436608874	1761.1506829316615	2369.054986730559	35.971223021582695	0	17118	[122 130 174 195 234 246 250 243 254 246 259 253 259 256 260 278 249 258 274 270 263 256 279 267 285 273 272 299 302 276 293 272 302 308 291 308 296 293 298 256 265 237 268 287 250 228 271 251 257 269 259 225 253 201 190 241 235 213 270 210 197 194 237 199 192 211 216 189 172 206 248 179 184 214 303 216 200 205 184 205 205 178 173 156 171 271 321 283 181 166 155 159 249 300 277 156 184 172 161 12…
2	2	23562	5490	921	70	0	21	18530	4408	736	36	387.2287598876894	79.99517002838687	793.4111353866075	1828.6428632302611	2409.6053685735333	35.971223021582695	0	17125	[119 143 177 211 221 243 244 249 252 247 261 249 259 252 246 272 260 249 255 278 258 266 266 271 258 269 271 277 276 294 299 277 314 305 287 303 296 271 278 232 248 268 249 259 263 251 249 270 251 232 232 225 231 234 250 225 210 196 189 190 262 245 235 219 203 215 248 244 203 213 193 183 238 213 223 226 167 167 260 231 175 162 179 183 312 278 184 155 168 250 264 305 206 158 192 325 321 181 176 17…
12	2	23562	5490	921	70	0	19	19862	4709	689	28	413.00990720003836	77.86451693011209	831.5549602216751	1910.7827036606468	2590.3239542283536	35.971223021582695	0	17439	[108 136 179 184 201 242 242 247 257 244 251 262 258 251 260 262 263 242 257 259 264 261 267 270 275 269 261 276 281 274 273 278 269 281 282 298 305 287 289 245 215 245 229 248 253 260 260 271 271 246 279 290 282 286 250 266 303 223 250 297 257 276 219 257 250 263 272 260 271 274 289 285 238 188 225 282 290 278 184 204 293 283 226 187 230 277 184 288 277 198 162 203 268 352 216 163 197 308 378 20…
3	1	23562	5490	921	70	0	20	19543	4480	777	34	384.25592932041246	73.76902657472246	817.2926408308062	1978.4154844766686	2654.3602929576564	35.971223021582695	0	17286	[129 141 179 186 239 232 246 243 255 245 244 263 251 261 253 254 255 264 262 264 276 270 263 261 269 259 269 269 272 271 276 271 269 281 258 274 310 295 282 239 247 258 255 243 271 267 258 275 254 244 249 281 254 197 247 237 220 258 242 207 236 236 270 255 260 243 178 207 198 270 260 222 286 187 174 284 268 190 170 185 269 322 234 184 194 178 256 302 344 318 197 196 271 177 171 271 314 320 341 33…
4	2	23562	5490	921	70	0	19	20007	4408	720	33	410.0647265208899	79.26652850658685	820.4602447332951	1928.8878479738164	2489.069476221622	35.971223021582695	0	17666	[130 149 185 191 222 232 239 250 252 247 251 258 253 259 258 258 263 239 260 271 254 269 273 264 267 274 273 262 283 277 282 282 275 273 296 311 296 291 292 234 207 252 226 274 253 260 265 257 251 299 295 305 272 273 300 275 252 262 259 238 239 264 267 229 256 287 284 311 237 168 239 299 212 227 300 301 198 170 193 292 302 303 305 233 191 195 188 187 228 284 294 335 336 213 198 222 175 170 175 19…
8	2	23562	5490	921	70	0	18	19475	4373	790	31	371.66094127641884	77.37829521823956	794.1633414347062	1770.5875515415912	2388.4802025106296	35.971223021582695	0	17517	[111 151 192 191 225 233 241 249 245 248 246 258 255 254 253 252 276 258 272 267 270 261 279 266 281 279 280 273 282 296 294 279 303 277 302 272 309 298 314 284 227 220 252 258 265 259 274 266 283 292 293 247 226 253 286 282 258 306 286 231 251 290 254 249 249 203 260 275 282 244 206 232 216 237 292 230 200 272 224 174 200 187 194 168 179 181 260 233 232 275 193 157 156 273 334 262 186 178 166 17…
10	2	23562	5490	921	70	0	17	18863	4431	748	29	423.15586817622903	76.48632612803107	789.9082694739592	1946.4422905395743	2600.3737923154354	35.971223021582695	0	17278	[114 136 170 185 212 229 241 243 243 257 245 258 254 253 269 261 270 261 270 271 263 260 256 256 269 274 269 263 282 275 275 288 279 282 276 283 280 262 276 287 284 248 211 204 216 242 232 242 233 248 276 254 238 275 248 260 273 272 267 218 229 232 249 234 224 270 199 178 218 249 267 233 238 211 266 216 167 235 343 190 175 159 211 256 207 281 191 162 177 167 213 310 302 213 162 277 266 155 295 20…
1	1	23562	5490	921	70	0	21	18532	4380	630	34	393.1360443047539	77.35844013142524	715.1830662977484	1755.9110337174025	2325.6967441273423	35.971223021582695	0	17180	[126 157 194 195 239 246 239 249 244 253 250 247 253 259 269 266 261 267 275 276 267 273 273 283 278 287 294 269 283 292 287 301 279 292 292 308 287 279 275 227 249 245 261 278 254 278 271 262 274 227 244 235 230 213 193 224 261 185 243 229 209 200 211 266 300 241 202 189 206 188 203 285 206 196 180 195 269 199 172 171 175 179 181 248 237 186 168 197 219 169 177 237 209 161 155 311 320 184 171 15…
6	2	23562	5490	921	70	0	17	18708	4450	723	26	409.4678788597574	75.75397037141016	779.3346690541491	1894.9312865187762	2595.8949907717015	35.971223021582695	0	17176	[113 131 177 190 219 215 245 243 258 243 257 252 257 261 261 249 271 254 270 265 263 263 272 276 277 277 279 277 269 271 276 281 281 274 281 278 266 284 299 274 270 223 238 242 224 221 254 253 235 247 245 248 254 251 273 255 265 255 233 272 257 204 203 209 251 257 245 233 218 248 180 171 223 287 261 190 198 142 204 262 292 242 186 187 261 195 158 151 159 203 276 299 282 159 154 136 162 332 330 19…
11	1	23562	5490	921	70	0	20	19284	4795	664	29	423.05077539644515	79.09077321727443	788.2119329254335	1919.641896212096	2546.1624592952326	35.971223021582695	0	17310	[135 151 187 193 245 251 244 246 243 251 254 262 252 259 270 251 253 265 253 266 274 268 260 275 273 277 268 271 260 265 261 292 272 297 279 282 286 282 273 239 242 271 263 255 250 254 278 267 260 261 242 234 246 242 236 264 209 178 214 212 230 287 266 238 219 202 242 263 277 267 181 207 269 277 197 163 292 232 174 195 292 311 191 174 240 305 312 212 194 166 199 295 290 290 349 334 177 156 191 35…
7	1	23562	5490	921	70	0	22	18506	4696	867	32	408.7171650758271	76.41138910788173	760.8768817154424	1875.6858527125908	2479.8403379411543	35.971223021582695	0	17403	[98 135 172 194 233 246 240 242 250 248 258 248 254 258 262 261 270 267 269 254 277 267 284 279 274 270 267 263 277 284 288 275 284 297 290 284 289 296 293 222 242 248 251 267 269 245 279 258 234 223 232 242 228 221 226 255 252 260 264 254 210 277 288 286 301 219 196 272 256 234 256 244 220 213 233 305 277 191 201 208 199 252 303 195 189 188 172 170 190 311 210 186 186 197 226 185 168 172 167 179]
9	1	23562	5490	921	70	0	22	18831	4270	792	30	426.61562197909336	76.04242717356252	780.4366045401163	1864.475225580464	2466.8942011917406	35.971223021582695	0	17187	[122 128 173 201 235 246 246 249 256 260 256 257 257 256 252 255 264 264 254 250 260 276 283 264 273 279 259 263 278 285 286 278 284 286 293 278 295 300 297 244 260 249 279 275 245 287 270 271 264 249 231 237 251 232 258 292 207 189 208 247 275 266 234 309 253 211 223 302 243 209 298 276 193 205 199 194 252 310 212 203 178 180 201 299 218 278 216 192 173 165 165 179 156 193 175 167 168 184 172 15…
3	1	23562	5490	921	70	0	21	18852	4372	719	31	429.6421826989125	80.74697973095932	795.2881096448476	1751.4918007660237	2443.6491563902105	35.971223021582695	0	17278	[129 145 182 186 232 237 243 246 252 245 246 249 252 245 246 250 268 263 269 269 263 274 270 276 284 281 274 277 274 294 278 289 297 288 301 278 313 276 256 234 265 261 270 252 257 273 263 241 292 264 229 199 262 215 211 223 254 178 176 202 216 209 200 233 257 182 186 260 261 255 197 229 270 198 269 240 196 190 256 308 193 206 206 181 221 273 199 164 177 193 295 298 285 175 154 174 230 293 165 26…
2	2	23562	5490	921	70	0	22	18584	4511	714	33	391.984438970369	78.23772225409355	776.103569084568	1878.0834855208745	2406.103068216649	35.971223021582695	0	17350	[120 147 178 206 224 238 244 250 252 252 262 247 262 259 254 265 252 261 259 265 272 278 267 270 269 285 275 278 279 273 264 294 302 288 280 286 292 305 269 238 245 260 262 275 243 249 269 267 257 232 236 250 231 227 217 194 231 262 254 258 297 289 252 285 217 212 189 256 319 255 215 226 203 201 234 226 193 196 194 189 180 217 276 198 166 163 181 219 321 195 186 179 163 187 275 179 188 170 183 18…
5	1	23562	5490	921	70	0	19	19874	4729	680	39	430.24821017282915	77.5341170895923	862.8803582619818	1923.231827122233	2467.552220717379	35.971223021582695	0	17590	[127 157 171 203 217 248 248 251 241 243 248 248 262 261 250 249 253 257 267 259 269 267 276 279 263 270 269 277 274 289 292 287 283 272 265 276 291 272 283 237 228 255 247 267 267 261 274 308 229 270 271 278 304 274 271 290 286 224 263 273 282 257 240 210 198 259 262 273 293 278 286 261 195 203 202 269 305 292 203 261 214 177 207 247 294 286 316 309 228 173 215 304 190 192 200 295 362 227 193 17…
12	2	23562	5490	921	70	0	20	19376	4537	679	32	436.38287500983387	76.44626526839302	888.0804047629662	1964.090113648877	2529.472453744326	35.971223021582695	0	17210	[109 142 178 192 209 239 246 238 250 250 256 259 250 260 253 251 258 262 264 250 256 261 264 266 269 264 256 267 280 280 290 270 264 278 294 297 288 287 271 245 228 243 246 267 271 248 230 259 231 241 257 282 254 234 242 265 250 198 237 197 170 209 195 248 296 245 213 270 297 184 193 188 178 230 285 263 173 176 272 283 297 245 229 282 182 163 258 323 308 190 153 262 273 301 234 182 300 320 364 24…
1	1	23562	5490	921	70	0	22	19109	4526	651	36	401.15234490871507	78.01867173400319	834.5594578111363	1887.1203916384989	2446.4865596275586	35.971223021582695	0	17372	[126 158 193 195 241 244 243 245 245 253 249 267 257 260 257 245 259 255 255 267 265 253 270 267 274 274 267 287 274 291 281 285 286 291 291 276 297 303 259 217 257 262 293 288 267 257 263 265 250 246 257 251 228 253 264 206 255 284 283 224 235 211 279 280 212 219 235 217 214 209 236 213 256 316 247 227 183 203 255 201 190 185 196 287 197 199 249 171 167 187 200 335 313 187 184 166 179 176 284 24…
4	2	23562	5490	921	70	0	20	19681	4277	696	41	403.57244750875816	73.77943026617916	806.5875357667437	1975.4084542448463	2535.4479761484217	35.971223021582695	0	17371	[133 150 187 196 222 236 242 251 257 237 255 250 251 258 245 267 268 262 261 269 260 260 264 278 274 279 278 278 275 276 275 268 293 257 277 283 299 292 293 249 217 251 251 243 259 232 254 252 259 272 253 238 263 235 201 208 265 231 208 210 213 248 242 276 224 230 267 292 253 186 182 268 203 235 260 183 215 288 304 236 159 276 274 283 297 209 191 190 266 303 180 206 282 317 339 292 160 154 288 21…
8	2	23562	5490	921	70	0	19	19960	4483	812	28	436.2762621666212	77.4255037281253	869.849714965948	1974.302042840987	2588.5780328768383	35.971223021582695	0	17495	[111 151 187 195 229 238 243 250 241 250 244 251 251 253 247 249 255 245 258 261 264 252 278 269 269 271 273 270 278 273 282 272 287 266 285 294 278 295 290 257 242 237 238 238 269 269 272 282 260 245 284 279 275 279 251 263 258 260 284 261 271 255 245 218 276 260 306 249 218 218 263 265 275 260 273 266 313 304 229 170 174 258 304 192 254 296 184 170 255 308 310 236 178 194 311 339 288 186 177 17…
10	2	23562	5490	921	70	0	18	19258	4452	744	31	375.8044604542772	80.9426579618225	772.8061136336	1798.0066496940753	2385.9288707659684	35.971223021582695	0	17611	[114 139 168 195 227 236 245 248 253 248 263 256 246 255 272 261 255 249 269 267 268 261 266 269 268 284 278 316 278 277 297 277 299 298 275 286 283 285 288 275 223 249 254 236 266 263 287 295 261 268 223 263 283 318 250 253 265 266 286 277 257 240 283 220 191 197 264 271 239 252 203 189 261 241 172 205 209 300 231 194 211 197 201 220 303 246 201 203 198 212 196 170 260 202 165 168 195 301 223 21…
6	2	23562	5490	921	70	0	18	19012	4495	713	29	379.8118999874874	79.62384345430415	787.4425231710069	1816.4091123098679	2409.554156752264	35.971223021582695	0	17326	[113 133 168 186 220 228 244 239 247 253 257 253 252 257 256 263 280 271 261 272 259 267 271 264 272 283 283 279 282 275 288 268 287 291 309 293 299 297 299 278 254 249 264 234 259 228 269 274 250 270 303 300 294 293 303 265 248 276 290 278 242 303 228 187 204 259 309 204 172 197 270 197 179 222 293 279 266 256 193 178 182 177 246 278 200 168 188 229 186 156 159 186 294 283 191 175 169 158 136 15…
7	1	23562	5490	921	70	0	23	18796	4782	916	27	408.1809654845031	72.63705216800257	891.4355674613156	2047.5382192799182	2659.357559972663	35.971223021582695	0	17391	[98 136 177 189 237 242 248 249 245 251 251 253 250 253 258 266 265 257 257 260 264 256 261 266 260 272 276 274 270 283 267 269 279 276 273 273 282 277 282 232 254 255 223 237 262 251 239 212 249 216 256 260 239 214 170 230 269 227 185 246 275 280 270 273 260 227 304 247 216 210 210 225 211 317 294 218 180 228 266 204 179 175 253 289 294 322 298 190 184 305 315 342 245 183 208 272 182 218 251 173]
11	1	23562	5490	921	70	0	21	18633	4677	617	33	379.8301388567507	79.20431914391882	739.3162483880158	1727.5715952132384	2348.9998828751613	35.971223021582695	0	17207	[134 160 189 200 242 250 255 247 251 247 259 259 250 248 267 258 265 264 277 259 265 275 276 267 277 277 276 294 275 279 287 304 280 287 285 298 300 279 240 257 243 278 269 261 272 255 262 278 264 228 245 219 230 243 252 229 196 177 209 204 210 271 227 207 276 202 224 194 265 247 197 185 170 215 290 205 252 262 184 201 182 199 272 181 175 164 172 174 262 324 261 168 159 167 260 329 260 189 152 25…
3	1	23562	5490	921	70	0	22	19018	4391	734	39	385.36532173655473	76.19683919104459	799.9078828752926	1817.0922072283338	2411.190716859316	35.971223021582695	0	17375	[132 153 186 194 245 243 239 248 252 244 267 252 254 261 256 260 265 264 262 269 261 274 278 277 270 259 284 288 263 290 271 285 278 287 290 284 301 281 234 247 254 249 225 259 263 271 282 237 239 234 231 251 279 278 220 199 227 248 207 233 240 266 315 300 240 208 226 219 199 294 260 213 209 193 195 254 344 234 203 250 252 191 218 272 207 192 199 178 181 179 183 185 187 166 173 346 261 175 162 27…
9	1	23562	5490	921	70	0	23	19351	4406	799	35	443.2282916074001	73.8159019085772	809.9194837144021	2033.3178318025878	2693.1135627940253	35.971223021582695	0	17257	[122 128 178 204 240 238 242 246 245 253 250 249 250 259 257 256 265 249 250 259 285 252 271 264 271 255 272 265 261 275 288 265 261 281 294 274 285 282 292 227 249 251 231 251 269 252 207 200 230 278 238 271 210 210 190 221 212 256 253 233 225 231 209 222 197 280 277 284 250 265 317 197 231 320 264 306 223 191 182 291 215 234 351 264 168 169 174 318 299 224 295 315 171 172 252 319 176 239 326 17…
2	2	23562	5490	921	70	0	23	19371	4646	753	36	418.372607660125	76.55995805491465	809.4751272808952	1872.5442243682362	2539.208347185688	35.971223021582695	0	17348	[122 140 181 216 229 242 241 249 255 249 249 251 252 249 255 251 264 266 262 266 264 257 267 260 286 274 271 271 271 292 276 284 281 283 285 274 295 295 244 244 247 248 275 241 245 247 211 217 273 238 209 212 227 263 220 259 230 188 205 273 329 256 213 202 229 287 276 309 276 222 289 224 192 257 323 262 202 215 310 285 190 189 175 167 231 279 297 283 340 288 308 230 180 174 184 344 331 189 178 20…
5	1	23562	5490	921	70	0	20	19459	4697	693	36	365.81055712825554	80.93649401774229	748.7830799925075	1994.820860395416	2623.284137393728	35.971223021582695	0	17375	[126 162 174 207 221 242 249 251 252 250 255 250 266 263 264 264 255 264 254 271 269 271 265 268 252 281 261 267 275 262 273 281 287 283 282 274 264 277 280 238 230 253 255 244 253 272 264 260 261 253 251 259 267 211 240 245 263 258 262 269 238 188 200 230 201 179 211 272 293 232 178 288 272 264 300 238 180 203 215 286 236 177 286 258 170 204 314 320 310 185 181 138 173 274 271 318 296 344 349 19…
1	1	23562	5490	921	70	0	23	19369	4554	634	32	418.8120031694444	74.26969118953666	794.799585568066	1964.4588979164844	2609.331718749891	35.971223021582695	0	17429	[127 153 202 206 247 245 248 254 247 256 245 248 255 252 241 254 251 261 257 268 274 258 275 271 265 278 271 279 287 279 264 254 283 285 284 285 286 273 227 244 261 241 234 230 234 212 207 238 256 197 217 249 253 204 226 235 272 214 202 270 295 246 205 218 304 263 214 195 194 250 352 279 199 278 300 220 247 306 330 195 265 347 213 202 301 338 301 185 202 257 359 265 181 189 173 182 187 184 196 18…
4	2	23562	5490	921	70	0	21	19073	4166	674	40	393.79200594072853	80.00508256139611	708.7337956391438	1804.9903592306011	2480.3117732157552	35.971223021582695	0	17375	[132 148 188 198 231 241 245 255 253 252 256 250 252 257 262 277 264 263 263 277 257 267 264 269 275 287 277 273 278 291 285 281 288 279 279 304 301 277 293 237 253 252 251 265 287 273 262 267 244 233 243 228 240 243 251 197 235 243 206 220 209 183 198 205 243 218 278 273 252 257 196 195 196 199 181 187 255 266 190 212 195 189 177 263 202 160 167 163 182 289 308 210 167 240 340 316 194 176 216 18…
7	1	23562	5490	921	70	0	24	18585	4745	856	31	350.4561777872925	77.55643635281412	730.6190263401356	1728.0093426088038	2333.6494832191343	35.971223021582695	0	17403	[98 135 176 194 242 245 246 250 256 266 258 256 261 258 259 264 276 274 275 276 269 266 284 290 273 284 283 275 287 296 268 280 284 280 284 304 286 289 259 256 260 262 232 227 249 216 260 246 211 208 226 201 216 247 255 243 283 255 232 247 236 208 211 227 216 219 298 255 218 178 197 206 263 302 231 178 192 245 322 293 180 154 194 265 246 167 164 266 283 296 302 283 195 246 315 173 165 154 174 162]
6	2	23562	5490	921	70	0	19	19538	4621	753	34	396.7937748098568	77.54458592331434	836.1627934747343	1942.9905530006536	2532.8132304397122	35.971223021582695	0	17277	[117 135 176 195 227 237 250 247 253 256 256 251 255 254 256 253 257 267 258 260 275 264 262 265 279 264 269 264 286 299 264 278 273 263 295 277 293 293 300 237 216 209 262 270 254 254 280 262 243 271 272 274 272 271 277 277 290 293 232 195 206 263 245 275 242 253 275 289 287 317 223 217 219 237 303 234 195 224 297 277 276 315 289 184 168 262 303 196 305 250 168 171 203 317 247 172 169 185 207 14…
8	2	23562	5490	921	70	0	20	19275	4356	802	32	394.41206837463085	80.16432919134893	778.0998962813114	1835.7858533706772	2565.1323417160356	35.971223021582695	0	17216	[114 151 189 196 234 245 247 257 247 256 256 259 253 265 252 256 254 261 265 283 257 268 277 269 266 285 271 264 277 268 292 289 274 281 280 289 281 291 283 258 239 240 270 251 241 225 227 269 258 253 289 251 258 215 213 245 261 250 206 192 160 230 251 213 194 183 195 286 273 179 156 210 277 277 300 239 188 190 274 295 287 210 199 182 187 291 250 290 340 228 160 185 316 335 279 163 152 164 276 28…
12	2	23562	5490	921	70	0	21	18652	4326	636	31	388.12104212298107	80.72664530866486	741.4436424940249	1740.2729492709216	2346.692634336179	35.971223021582695	0	17196	[109 144 179 191 217 246 243 246 248 257 256 260 252 251 268 272 261 265 256 257 279 260 267 277 286 282 264 273 298 283 280 296 287 294 295 291 281 287 276 245 250 280 254 240 272 263 255 261 259 268 257 253 243 224 220 217 199 243 218 167 171 232 286 235 222 198 242 278 196 203 286 276 188 164 195 172 178 205 275 219 170 184 292 241 173 185 175 168 173 173 177 285 285 184 206 317 193 173 169 17…
10	2	23562	5490	921	70	0	19	19751	4601	776	28	419.7874009996114	80.26491528352943	811.474262961092	1935.4841512538278	2538.934908628807	35.971223021582695	0	17563	[114 138 172 201 227 238 245 247 252 251 248 250 261 254 262 257 260 264 260 261 267 258 273 259 256 267 264 271 271 288 277 268 285 285 296 285 293 290 295 263 197 236 291 257 252 246 270 277 271 271 273 265 264 278 280 291 265 264 280 248 272 239 259 272 245 205 290 240 215 269 199 240 268 314 303 309 227 207 189 240 339 288 184 186 195 249 287 201 266 317 226 160 155 175 304 309 285 187 182 21…
11	1	23562	5490	921	70	0	22	18705	4716	627	28	382.4696710469392	78.27903872807515	782.9803725597516	1829.2787698797772	2422.431503741568	35.971223021582695	0	17284	[135 160 194 202 246 247 251 247 248 246 256 263 248 259 261 258 269 255 263 263 268 265 269 260 284 297 270 297 271 271 278 301 284 292 306 277 275 286 226 240 251 257 268 231 283 254 266 229 247 254 254 231 221 231 242 268 212 206 280 281 199 216 253 298 219 225 281 196 264 252 212 304 208 197 227 280 213 191 187 184 276 331 239 178 188 177 180 190 250 244 189 206 201 172 169 217 283 197 160 16…
9	1	23562	5490	921	70	0	24	18881	4309	808	36	381.31823975362676	76.32509363939488	732.558960058896	1719.863010170248	2328.8898026034676	35.971223021582695	0	17288	[122 139 185 217 244 252 256 250 251 257 251 253 255 258 269 256 262 261 267 276 263 272 259 272 286 290 282 290 285 292 277 306 292 275 294 289 282 274 293 234 272 267 238 207 238 187 216 257 239 237 254 229 235 225 206 227 213 225 235 190 208 282 275 211 197 263 302 207 199 203 207 285 233 183 176 167 240 305 315 301 177 173 174 160 210 315 291 196 158 168 160 158 169 297 312 309 201 325 179 15…
3	1	23562	5490	921	70	0	23	19382	4421	759	40	406.61342577417645	77.66873480459074	839.5440355988391	1925.2300886785752	2557.1671293890417	35.971223021582695	0	17569	[131 151 191 204 241 248 241 249 256 258 254 253 260 264 249 244 262 245 263 258 268 261 253 265 265 268 264 270 287 280 277 296 279 284 267 276 293 290 237 266 241 257 246 244 251 251 247 213 214 255 251 224 222 242 302 232 240 221 208 220 239 228 221 312 259 227 249 215 214 208 190 260 318 347 261 199 194 186 242 337 355 306 201 189 295 206 200 214 180 314 358 289 210 183 160 175 187 368 188 16…
2	2	23562	5490	921	70	0	24	18827	4565	744	37	388.72349747240975	75.98277194440666	775.6400855747966	1900.1620172180424	2447.348682969888	35.971223021582695	0	17263	[123 146 185 217 233 244 239 252 243 252 252 251 252 245 257 264 250 261 255 250 273 283 282 282 273 294 276 268 270 264 272 280 296 285 279 290 285 283 229 244 248 235 216 242 221 259 241 205 215 202 207 220 286 274 240 205 205 290 311 239 254 231 212 210 204 238 327 253 205 240 280 197 221 190 173 279 358 202 175 186 249 194 267 261 172 166 239 328 307 157 151 159 186 312 311 336 175 206 247 17…
1	1	23562	5490	921	70	0	24	19274	4582	654	30	317.4894870723736	75.78833131927863	681.4109481636646	1702.2864866401615	2407.159230812323	35.971223021582695	0	17561	[129 158 202 209 244 250 258 251 255 254 256 265 265 265 266 259 266 279 279 254 278 280 276 269 285 268 276 290 277 262 283 287 286 278 296 303 291 292 246 257 256 243 233 241 249 200 201 222 216 223 270 232 209 269 256 310 274 219 206 223 235 211 254 282 218 206 220 315 256 199 206 193 189 192 216 296 214 187 237 338 214 178 215 314 224 169 231 335 271 188 179 272 309 187 154 162 184 334 380 18…
7	1	23562	5490	921	70	0	25	18444	4699	828	33	411.6338858650227	74.1586110959154	801.0882520357522	1835.9585328197286	2434.3126270551943	35.971223021582695	0	17336	[100 138 181 196 244 245 245 247 262 264 252 253 261 258 272 258 256 265 260 256 260 275 262 279 277 273 274 274 282 284 286 277 275 282 287 310 291 290 245 255 252 223 239 238 230 222 249 256 260 227 267 279 277 270 292 307 275 213 225 294 246 209 276 289 212 196 286 293 230 229 249 219 223 248 326 242 185 175 168 153 182 261 274 257 308 207 214 169 181 167 165 164 156 223 279 175 162 145 155 16…
6	2	23562	5490	921	70	0	20	19015	4535	729	29	383.1810540362933	73.39090332664873	798.8824392645485	2080.497718511892	2645.3299448098783	35.971223021582695	0	17140	[114 134 177 196 231 236 244 254 248 244 250 257 254 249 263 260 265 272 264 254 254 252 274 269 260 276 264 260 262 273 281 262 267 273 292 293 281 289 285 256 209 251 246 241 256 252 247 259 262 237 253 241 269 222 214 230 268 272 225 210 179 208 175 185 252 284 285 209 166 183 295 232 221 281 295 205 202 200 203 185 214 272 286 302 318 206 158 139 190 289 295 249 159 241 297 300 363 321 156 15…
5	1	23562	5490	921	70	0	21	18734	4460	678	35	351.60493256835355	80.22610844883667	743.6959575887926	1764.9823266957837	2371.5018777316786	35.971223021582695	0	17271	[127 162 179 213 229 249 251 249 251 251 264 260 250 255 270 273 271 260 264 270 280 261 274 277 280 271 272 277 279 298 274 291 293 292 278 304 283 291 257 237 265 272 247 265 266 268 253 282 279 267 249 251 230 203 198 229 203 210 203 193 237 269 217 195 197 187 218 248 303 215 174 183 238 279 222 199 185 189 278 291 170 167 162 179 248 285 347 263 183 174 166 144 161 168 199 349 177 147 168 32…
4	2	23562	5490	921	70	0	22	19222	4294	678	38	408.5544866279307	80.92402328749226	789.9664005388721	1767.9576808112993	2350.625418389336	35.971223021582695	0	17268	[131 150 197 209 229 240 239 250 252 244 251 259 253 262 261 250 264 260 257 266 270 269 266 275 268 286 285 302 295 277 286 290 287 287 271 299 308 302 252 246 242 273 292 281 266 276 277 254 243 224 242 231 229 241 225 217 222 272 261 263 236 209 271 275 203 199 262 282 241 210 204 229 324 270 196 201 203 197 191 196 211 289 191 229 302 197 201 182 174 163 171 155 155 172 311 305 329 194 155 17…
8	2	23562	5490	921	70	0	21	18477	4215	746	28	374.45169233686556	83.49121438321413	735.351000233851	1738.7560278925107	2307.545340230297	35.971223021582695	0	17050	[112 155 194 197 232 249 246 245 255 252 266 260 253 254 260 277 263 275 260 265 266 279 283 271 274 270 270 267 291 287 300 287 283 293 308 294 296 295 297 226 262 249 257 259 244 265 275 268 265 281 263 209 248 256 202 209 216 220 284 211 222 209 189 230 209 198 249 235 179 252 236 179 176 183 181 202 161 194 302 240 187 174 175 251 262 174 168 156 184 290 194 166 166 173 191 320 151 139 136 23…
12	2	23562	5490	921	70	0	22	19162	4471	626	31	388.3425035108137	78.89871505189535	810.7224648995439	1866.36055335045	2511.88866060651	35.971223021582695	0	17279	[109 144 188 203 228 248 246 247 245 250 249 257 259 252 264 256 264 256 263 265 269 256 265 259 269 269 287 270 298 285 277 282 294 269 275 291 278 295 249 249 246 239 255 279 278 253 235 271 266 230 239 243 257 258 218 243 257 221 229 210 260 298 281 212 214 212 254 295 300 235 195 256 280 198 207 193 202 253 290 268 190 190 196 188 191 213 179 167 195 286 303 186 178 172 311 200 159 246 348 18…
9	1	23562	5490	921	70	0	25	18987	4353	813	34	399.11406887395094	78.0832286432524	775.9797186269285	1774.0862935056343	2373.4221512210124	35.971223021582695	0	17306	[123 134 189 216 241 245 246 253 260 259 246 246 253 267 256 257 265 255 259 261 267 259 272 268 273 281 282 276 290 298 291 292 296 284 322 294 298 311 254 256 263 249 242 241 226 218 272 279 223 215 212 273 281 280 258 284 277 280 278 311 246 269 292 245 211 229 225 214 264 303 229 189 160 174 272 259 209 298 249 193 181 189 192 183 163 171 179 157 178 296 172 185 186 312 214 162 169 176 194 24…
11	1	23562	5490	921	70	0	23	18930	4705	642	31	427.0884894340382	73.83668697439741	822.4294759069527	1933.3430045098303	2579.048931649417	35.971223021582695	0	17349	[133 162 198 198 243 247 245 242 246 249 252 267 250 255 254 258 257 263 264 249 258 257 264 265 274 282 261 261 271 264 300 279 288 288 283 280 273 299 237 273 234 256 248 235 254 238 227 210 205 200 203 190 246 284 283 231 206 224 204 242 270 311 261 217 230 212 214 214 232 230 200 189 310 304 187 169 308 324 289 193 188 194 293 279 196 213 367 240 172 196 337 226 189 220 201 195 251 186 223 26…
3	1	23562	5490	921	70	0	24	19055	4381	727	40	390.20036937993393	77.92962564462698	764.3419304619507	1805.4215901212626	2419.211139252525	35.971223021582695	0	17533	[132 153 192 200 243 238 242 245 253 257 260 254 251 256 264 262 270 265 264 263 262 275 270 277 283 283 289 267 286 278 283 283 282 294 277 281 291 300 230 271 270 253 239 212 242 209 187 218 231 216 216 254 208 211 209 259 285 217 204 306 317 217 204 264 259 218 293 246 188 218 293 305 246 247 241 181 238 349 255 187 224 316 330 225 189 208 182 178 191 181 231 335 214 194 173 146 145 166 156 28…
2	2	23562	5490	921	70	0	25	18803	4589	738	38	394.1607826724907	74.99178648939937	793.0175245064784	1808.2622604775715	2429.0857661250366	35.971223021582695	0	17445	[123 149 188 224 244 240 254 251 249 248 254 257 263 250 254 265 267 261 263 265 275 260 254 280 271 274 271 271 282 279 287 289 291 279 290 299 275 294 246 254 270 240 248 247 217 206 213 196 251 247 252 293 317 274 277 287 236 228 215 300 299 231 279 259 258 221 202 207 222 181 193 194 280 320 209 189 178 174 169 239 323 246 168 161 220 338 289 180 176 156 168 172 162 288 331 176 158 277 186 18…
10	2	23562	5490	921	70	0	20	19405	4510	793	40	392.0731606602021	73.28452176409355	788.0552576479449	1919.1116181460745	2542.617745978097	35.971223021582695	0	17315	[115 143 176 205 233 243 247 254 266 251 253 256 249 253 248 253 261 269 260 261 267 272 262 280 270 272 276 277 277 265 282 280 276 278 276 269 278 294 271 237 226 243 263 243 265 261 267 259 258 243 269 240 254 233 246 219 208 242 183 182 255 262 260 233 223 231 291 247 202 234 333 235 183 208 287 290 219 258 231 173 197 274 303 214 286 276 285 300 279 200 327 263 188 221 325 180 201 187 151 27…
1	1	23562	5490	921	70	0	25	19219	4581	673	37	414.6891223757929	74.5732976423527	797.1582047123553	1790.7250519349996	2419.2627538778506	35.971223021582695	0	17590	[126 160 204 216 245 248 244 246 244 248 255 252 265 249 252 252 268 253 282 272 257 275 272 271 268 275 279 262 285 288 275 281 289 289 323 306 311 293 250 266 275 240 251 236 233 274 246 213 255 292 289 234 255 258 307 272 226 229 283 255 209 205 262 278 281 255 240 267 205 204 229 262 225 190 199 211 184 268 235 180 186 277 282 343 248 184 183 185 174 205 323 205 154 161 265 339 196 175 164 15…
7	1	23562	5490	921	70	0	26	19011	4793	852	39	442.649077511129	72.47603463730368	864.0437210856002	1923.0221843973306	2664.6347411757847	35.971223021582695	0	17461	[101 140 185 203 245 245 246 248 249 248 262 250 259 246 257 249 255 263 266 252 273 263 268 258 266 259 260 268 272 273 275 284 298 277 281 291 300 292 241 257 248 227 267 230 245 242 213 238 258 238 228 229 294 284 236 262 311 269 276 247 254 223 262 254 203 268 276 227 176 232 277 201 196 242 283 303 282 222 281 308 281 301 344 305 170 170 248 224 175 214 313 181 157 177 349 229 192 197 173 15…
6	2	23562	5490	921	70	0	21	18520	4419	729	29	430.7426778968162	81.05552932702554	733.4633488318553	1793.812309551983	2371.9648086311367	35.971223021582695	0	17264	[114 135 184 209 245 243 244 250 259 246 251 257 249 263 263 253 250 257 267 270 271 267 267 280 268 286 281 291 279 282 284 289 295 301 284 290 296 284 300 263 241 251 292 283 265 278 279 264 246 263 265 238 232 243 213 174 216 258 235 185 201 197 252 200 197 245 262 211 219 223 212 209 209 193 222 230 194 202 173 182 178 166 166 232 359 226 182 165 169 166 150 164 318 361 205 149 163 224 289 14…
4	2	23562	5490	921	70	0	23	19592	4346	691	40	378.3319853897127	77.09311980730384	804.4017731455274	1888.2895856071057	2565.822726159445	35.971223021582695	0	17292	[131 152 203 210 234 246 257 247 255 250 252 253 256 257 263 270 264 268 267 271 262 256 262 265 275 264 258 272 287 281 290 278 273 281 273 281 294 283 211 237 249 257 261 243 253 218 193 238 246 245 208 187 196 267 253 227 188 258 268 252 305 222 213 223 254 286 228 205 224 286 322 271 275 323 327 225 218 201 187 202 320 278 164 185 259 336 362 207 174 168 312 203 170 207 342 263 176 162 171 31…
9	1	23562	5490	921	70	0	26	19572	4473	830	34	439.03997064326114	76.30262450024972	884.2165526557598	1935.0435396059688	2584.050340846176	35.971223021582695	0	17447	[122 134 186 219 240 248 244 248 248 245 251 261 252 253 251 252 260 249 256 252 254 266 272 263 253 275 274 278 274 284 283 274 270 288 279 294 286 290 224 237 247 281 234 235 245 221 215 229 241 245 268 274 229 234 232 264 279 261 308 293 207 279 304 203 265 305 275 276 242 193 255 274 175 227 350 266 192 153 191 278 279 263 295 274 267 289 316 273 181 301 288 190 180 178 156 193 336 285 165 16…
2	2	23562	5490	921	70	0	26	19254	4663	744	40	377.4405123990105	76.964945323231	760.8449673976652	1852.3971282550413	2484.7899531720104	35.971223021582695	0	17611	[124 149 188 222 240 242 246 251 249 256 254 251 252 254 259 256 272 265 267 271 259 274 275 271 270 278 261 268 282 282 278 290 292 264 309 281 290 284 225 268 274 237 220 227 226 236 260 247 223 222 294 241 298 265 258 230 225 294 292 294 251 250 294 224 191 249 281 261 272 211 330 236 219 182 177 189 298 260 249 327 325 284 304 217 177 178 209 305 217 205 303 292 172 159 204 173 148 169 160 21…
11	1	23562	5490	921	70	0	24	18792	4620	615	34	382.89330118364626	78.13584821332856	758.1931597157834	1831.7530994920119	2422.7587551664233	35.971223021582695	0	17561	[133 164 195 207 244 244 249 247 258 257 263 247 256 252 261 258 264 269 264 265 275 258 289 286 267 267 267 284 270 264 292 275 275 305 284 290 283 266 247 279 257 220 233 238 253 224 210 209 216 224 229 198 240 251 241 217 217 258 270 231 299 274 217 213 227 285 303 219 214 218 259 271 272 232 197 181 199 171 180 201 338 353 284 182 185 170 212 266 330 330 219 195 184 188 175 170 158 170 163 20…
3	1	23562	5490	921	70	0	25	19542	4486	741	44	348.152798333031	74.42363846429906	778.1302548100854	1822.2044625900623	2400.086515962154	35.971223021582695	0	17592	[132 159 202 215 247 255 253 253 254 254 264 249 252 264 262 262 267 252 267 270 255 266 258 273 273 281 275 278 283 285 282 283 281 279 267 291 300 300 258 260 250 219 236 261 255 264 219 204 261 247 245 265 251 297 248 294 300 219 222 264 288 290 255 204 242 217 195 298 294 298 217 286 219 175 207 275 229 185 261 218 190 170 185 313 213 177 187 350 284 188 188 245 202 219 294 148 152 190 357 32…
12	2	23562	5490	921	70	0	23	19205	4510	674	32	390.9768109304475	77.82562309082233	778.7012167173455	1979.844605651794	2554.679654198161	35.971223021582695	0	17233	[113 148 186 207 230 244 250 244 248 258 255 243 248 253 250 257 253 260 257 267 259 261 286 249 266 269 273 278 284 270 279 299 269 260 288 289 282 270 226 232 242 252 263 242 253 203 235 253 256 234 201 185 208 220 222 250 281 233 215 224 204 224 240 233 237 278 321 234 196 201 222 316 296 198 227 197 202 196 289 316 291 172 238 334 282 180 171 205 305 357 240 158 165 159 302 346 291 193 168 30…
5	1	23562	5490	921	70	0	22	18708	4437	698	36	389.98969434074417	77.53276406831259	798.2933061862706	1819.9685142992012	2447.216846097018	35.971223021582695	0	17259	[127 160 178 216 238 245 244 237 248 252 258 253 256 253 262 260 257 249 265 269 265 276 279 271 272 260 265 261 282 267 287 293 292 308 283 308 297 281 253 244 240 260 258 277 285 249 268 285 247 204 252 246 267 215 207 210 225 248 223 281 214 254 262 268 217 238 221 264 333 259 206 209 215 199 174 230 283 302 289 218 195 184 180 179 172 174 176 194 303 237 175 144 167 172 175 316 185 168 159 15…
10	2	23562	5490	921	70	0	21	18880	4393	753	35	386.6506603972835	78.48988925783318	733.9616559442208	1733.7496525875565	2392.4387472280696	35.971223021582695	0	17361	[116 146 179 207 228 242 252 250 255 255 260 253 257 266 259 263 266 263 280 271 278 268 277 270 271 275 277 284 281 260 292 300 265 297 293 297 289 297 281 250 224 267 232 245 270 282 249 258 241 245 249 238 234 217 258 206 206 187 226 204 259 241 212 181 221 285 236 196 181 220 203 244 263 205 208 207 199 274 245 242 188 198 201 170 209 167 148 210 293 341 211 182 168 253 313 176 180 331 329 16…
8	2	23562	5490	921	70	0	22	18958	4313	779	30	439.5541696355657	79.08995449373829	800.0511025051101	1851.0105407404221	2531.259826035643	35.971223021582695	0	17229	[113 156 195 198 233 240 241 245 243 239 249 249 252 253 256 258 260 256 259 268 267 269 268 285 268 263 265 280 275 282 270 302 300 291 294 289 308 290 275 240 241 257 271 282 255 268 256 244 266 259 247 234 277 230 197 205 259 242 268 255 187 271 287 239 215 236 286 310 260 217 205 194 191 253 266 201 264 267 188 191 308 223 171 166 202 286 300 210 185 173 185 183 209 180 176 178 201 246 164 14…
7	1	23562	5490	921	70	0	27	18727	4756	836	36	370.6171128580157	75.67820207515012	762.9362534190752	1817.9023375023123	2461.926205866219	35.971223021582695	0	17512	[99 142 183 208 243 243 246 254 255 254 257 263 264 264 269 265 264 272 275 270 261 273 262 271 271 269 277 263 289 263 281 281 286 275 292 288 293 287 254 251 245 230 240 222 208 254 263 231 285 247 242 260 254 244 247 274 225 217 252 275 300 207 218 295 214 192 227 243 194 297 280 250 310 222 211 259 259 181 175 215 301 185 170 263 326 232 268 185 180 205 260 164 167 290 227 174 190 289 188 150]
1	1	23562	5490	921	70	0	26	19720	4636	668	39	390.06385103192986	75.90370589433238	791.7647907777138	1985.5581090744754	2563.609055128203	35.971223021582695	0	17655	[127 165 200 221 241 244 243 243 242 259 254 258 259 254 261 255 260 267 261 280 260 254 264 259 274 266 272 282 270 275 267 276 288 273 285 269 289 265 245 243 260 210 227 257 223 229 257 257 239 258 259 281 258 232 224 261 305 271 258 234 206 281 322 273 194 247 285 278 244 286 289 256 303 288 182 246 328 329 211 190 272 278 326 225 170 241 232 168 172 181 311 315 253 185 270 199 165 186 297 20…
2	2	23562	5490	921	70	0	27	19390	4647	748	42	383.57796930117985	76.45180276172098	765.9726896512701	1869.8363320973533	2561.5626390188586	35.971223021582695	0	17549	[123 150 195 229 244 252 248 246 249 243 258 248 261 272 256 272 271 268 255 272 257 266 255 279 276 267 269 275 266 266 267 268 281 280 275 289 290 290 255 246 239 244 213 254 266 255 251 235 264 284 299 270 253 241 227 249 277 285 307 262 230 271 278 211 190 179 227 283 312 226 176 178 215 254 302 226 180 202 262 253 332 202 157 164 188 305 297 295 209 261 235 172 149 248 333 281 183 281 313 16…
4	2	23562	5490	921	70	0	24	19202	4304	663	41	327.85142412718557	81.63652240511375	715.7223939596341	1856.4724278808908	2465.68982965114	35.971223021582695	0	17305	[135 157 208 214 243 250 254 250 257 252 253 257 253 268 260 266 264 262 277 267 266 274 268 267 273 268 272 289 285 279 287 282 282 277 286 300 290 303 219 242 253 239 234 240 239 243 242 227 217 200 214 213 211 206 212 219 312 253 236 205 229 310 226 232 207 193 191 227 319 215 183 214 183 178 196 287 280 211 189 167 224 332 254 158 178 294 309 308 251 163 170 185 276 248 155 151 186 305 351 30…
9	1	23562	5490	921	70	0	27	19238	4446	818	40	355.1724583321921	74.30747171173383	724.3113090545904	1924.0009928850645	2510.607741270012	35.971223021582695	0	17487	[123 137 186 229 241 247 246 251 257 252 247 253 258 264 256 264 270 269 274 271 270 264 265 283 277 279 272 269 270 274 287 278 281 289 280 282 283 261 249 276 228 245 246 224 229 241 249 216 235 264 243 222 238 281 220 257 257 316 271 216 194 211 277 313 204 186 186 206 289 283 217 274 215 187 173 190 272 292 307 221 160 161 192 254 279 277 304 175 200 309 182 155 299 321 321 238 180 189 275 19…
6	2	23562	5490	921	70	0	22	19076	4549	784	32	400.9375674822131	79.41346279277855	803.4345564483367	1831.3127869093755	2414.3283281185313	35.971223021582695	0	17422	[114 137 183 210 242 237 247 245 247 250 256 258 252 249 255 260 265 253 263 270 284 274 269 264 264 268 280 270 280 283 291 279 292 263 313 301 289 291 275 236 266 256 255 250 272 271 249 276 277 257 196 218 218 256 235 258 216 232 214 278 287 278 244 220 212 259 307 249 210 273 325 229 259 319 265 191 214 310 320 193 202 193 173 166 247 305 212 180 181 213 193 172 197 321 204 168 184 199 189 16…
3	1	23562	5490	921	70	0	26	19745	4499	756	43	412.3523690550268	76.14050486069956	777.3742347863736	1845.6495307323794	2462.86689166981	35.971223021582695	0	17694	[134 160 197 222 251 246 245 243 256 245 255 249 256 254 246 254 262 254 257 276 283 265 269 273 279 277 267 277 277 275 283 283 280 285 285 289 300 294 242 237 234 257 240 234 236 251 272 228 268 239 230 247 282 235 224 301 282 274 302 255 223 205 216 212 259 319 285 228 182 198 241 309 341 233 194 205 263 214 226 198 259 308 236 344 223 166 166 278 334 263 180 185 185 175 198 346 358 230 226 25…
11	1	23562	5490	921	70	0	25	19292	4810	648	33	380.2682664464939	76.89870580192311	764.2087344329917	1743.4269212439788	2382.7225712373306	35.971223021582695	0	17600	[134 168 199 215 246 247 247 246 252 249 258 248 250 255 259 259 270 267 283 273 265 272 274 277 278 283 279 284 263 282 278 270 285 290 283 289 305 270 250 250 273 235 232 238 252 229 234 270 244 240 324 259 238 218 262 318 273 227 275 224 265 317 247 274 223 196 284 313 190 201 271 305 286 255 208 186 191 185 173 187 290 228 175 179 168 281 218 220 322 181 170 166 246 342 281 159 191 183 292 31…
12	2	23562	5490	921	70	0	24	19005	4428	645	34	378.5861127751591	78.5992176563653	740.4248142495093	1836.6521477518854	2394.407652833497	35.971223021582695	0	17355	[112 150 186 205 236 246 255 250 261 253 251 252 264 253 265 273 267 259 256 271 272 257 282 261 277 279 272 272 275 285 286 291 287 292 275 280 297 294 230 242 259 257 242 241 224 231 207 225 195 254 228 206 212 254 280 258 220 229 312 226 196 233 328 248 214 210 222 205 214 271 255 176 201 177 251 346 262 198 187 175 175 159 223 305 349 249 187 176 179 180 178 161 225 316 305 165 138 180 269 39…
5	1	23562	5490	921	70	0	23	19155	4548	711	39	414.77116935228287	79.44146217616694	773.8827467737567	1967.0312296546479	2526.24555076607	35.971223021582695	0	17262	[129 164 183 219 236 254 244 250 250 243 258 265 260 248 256 256 251 268 254 269 258 257 268 275 267 276 282 259 264 268 277 277 284 300 271 274 287 281 235 239 256 246 260 271 244 204 236 230 247 235 250 263 226 210 203 203 197 222 252 244 246 247 262 296 210 296 312 209 205 201 255 332 218 202 310 280 170 236 276 351 266 191 178 199 282 202 279 238 202 275 284 179 189 179 180 345 319 173 161 16…
7	1	23562	5490	921	70	0	28	18924	4788	837	40	405.8790993969867	75.26892295355377	767.73386646038	1799.209846412335	2415.3960523885657	35.971223021582695	0	17359	[102 145 186 211 248 245 254 247 253 247 257 249 250 267 254 265 267 259 262 255 264 265 279 269 279 267 278 302 282 302 284 281 274 296 292 302 301 313 241 284 245 248 264 286 255 254 273 286 276 255 219 280 259 259 291 266 258 209 285 277 229 195 266 269 212 257 283 243 205 253 197 176 220 281 250 228 282 208 203 238 190 177 179 164 155 166 275 312 212 165 241 243 155 163 155 158 169 342 329 32…
8	2	23562	5490	921	70	0	23	19361	4327	785	32	383.2765857608448	78.20726357577719	845.138802592173	1957.4599682487858	2598.5481614004266	35.971223021582695	0	17321	[113 163 198 208 240 248 240 247 250 245 260 252 246 261 261 251 260 283 252 264 269 250 289 270 263 275 267 267 283 263 285 283 269 282 288 264 256 267 242 253 247 244 265 244 243 224 207 247 250 239 223 206 193 213 217 202 195 201 204 298 295 236 220 267 223 314 295 220 194 223 273 305 314 222 197 219 330 238 201 326 220 184 159 232 296 298 341 190 200 319 273 182 182 252 356 359 187 156 166 15…
1	1	23562	5490	921	70	0	27	19477	4614	670	30	375.0238691861413	79.90587182792005	739.3017551871122	1811.8682833779712	2544.758579171759	35.971223021582695	0	17463	[127 164 208 223 241 247 247 248 252 256 259 253 261 263 270 255 255 267 264 271 250 265 262 279 269 269 289 282 279 277 273 286 272 285 278 288 293 270 230 257 232 233 271 236 244 225 269 287 290 228 238 229 282 272 294 281 213 199 215 278 279 254 250 226 183 185 223 284 213 193 260 221 174 233 275 252 266 255 284 262 171 174 164 246 312 277 192 173 182 316 295 157 139 220 284 286 235 298 310 28…
10	2	23562	5490	921	70	0	22	18997	4437	769	30	373.89574121051544	81.60274156842526	807.2077965615705	1807.2277939229512	2410.8958121972087	35.971223021582695	0	17491	[116 145 181 208 238 249 250 244 253 248 253 259 260 261 259 251 256 246 260 264 272 273 264 268 268 277 285 292 286 276 297 288 274 285 313 287 292 287 248 236 257 269 249 238 260 267 274 246 258 231 235 237 245 211 257 226 199 211 281 243 239 261 223 279 298 307 265 221 233 200 179 228 322 248 201 201 190 234 322 199 187 256 291 189 172 175 185 222 279 186 174 167 262 252 187 176 192 187 201 28…
2	2	23562	5490	921	70	0	28	19145	4567	747	38	379.52082036068214	78.54235642089736	731.0173989128476	1771.7514104263178	2344.1565572655495	35.971223021582695	0	17379	[125 152 199 239 245 242 250 264 253 246 264 250 253 241 258 261 267 258 264 258 268 279 270 280 271 263 289 281 260 272 299 280 303 292 301 288 290 282 266 244 254 275 267 285 286 261 278 298 241 253 227 295 275 196 247 260 281 271 239 222 204 198 206 231 277 266 270 235 177 158 160 264 291 269 190 162 248 286 317 237 181 159 169 211 259 307 282 179 190 305 194 178 152 156 224 381 278 147 162 15…
4	2	23562	5490	921	70	0	25	19006	4280	655	40	416.83731989310195	73.10989372026334	790.7239393276817	1766.29431587485	2342.682866503107	35.971223021582695	0	17586	[133 156 210 217 239 247 240 254 245 247 246 257 247 259 256 257 255 264 272 279 261 268 271 272 273 258 272 283 290 291 300 278 295 310 310 294 301 301 247 253 261 230 236 237 244 259 243 231 254 231 279 263 228 237 288 286 226 270 298 262 218 217 227 292 301 231 235 228 203 192 228 289 238 302 237 197 224 191 197 170 164 170 167 262 321 195 178 149 238 252 181 168 171 156 166 232 270 155 150 14…
9	1	23562	5490	921	70	0	28	19302	4360	798	38	366.83971930854085	77.16927183627888	739.9914857716998	1654.3203567442272	2249.4904297488106	35.971223021582695	0	17407	[125 138 189 229 246 254 250 256 249 247 251 255 258 257 256 271 264 266 268 277 258 277 274 285 279 277 318 273 282 310 290 295 270 299 292 311 288 303 264 269 241 225 244 283 273 277 291 282 281 262 282 298 272 280 291 217 224 302 213 229 256 307 256 196 193 187 248 302 280 267 191 180 190 261 188 167 232 214 180 177 239 200 190 195 262 293 176 154 157 183 311 220 159 167 176 213 352 209 199 18…
3	1	23562	5490	921	70	0	27	19525	4440	733	40	415.2763424048854	74.07100610322233	777.5344043177283	1942.1692999544607	2547.0477581564387	35.971223021582695	0	17723	[135 159 204 224 246 246 244 251 255 251 248 254 258 248 251 267 266 271 259 268 258 266 269 262 283 272 268 264 275 280 265 291 289 286 269 269 297 261 235 234 245 232 223 249 232 246 230 295 260 220 259 304 292 251 243 294 249 236 286 222 199 206 237 265 271 285 210 200 231 285 269 254 194 288 302 243 266 177 195 239 217 173 184 293 298 310 268 184 170 161 181 193 318 377 219 136 141 173 262 39…
11	1	23562	5490	921	70	0	26	19426	4913	645	30	420.66233715234534	74.4004113316474	815.0860830247584	1896.153392886323	2510.849261928903	35.971223021582695	0	17597	[135 171 199 212 248 246 245 248 246 256 249 252 245 254 266 259 262 265 260 245 263 270 280 261 278 268 264 276 272 285 283 288 283 283 285 283 278 235 249 252 220 213 221 221 274 263 287 251 213 249 262 225 294 316 270 223 264 286 217 262 261 244 210 272 321 275 193 227 308 241 200 269 279 251 279 313 255 281 339 204 188 169 280 304 178 213 188 171 266 321 262 169 160 190 311 185 154 175 312 36…
6	2	23562	5490	921	70	0	23	19266	4601	753	34	384.3708793880314	75.76127292909524	860.1506709354026	1955.4662538658356	2613.062282414461	35.971223021582695	0	17351	[116 140 188 211 243 245 250 254 258 249 264 246 252 249 261 255 253 260 251 255 260 259 267 254 264 281 280 281 274 273 274 279 279 258 276 283 282 281 245 234 259 235 249 251 253 202 223 246 249 235 225 210 187 220 186 220 247 292 278 210 201 216 299 262 200 262 282 300 292 208 202 214 290 220 234 299 321 215 196 170 255 295 319 295 219 166 223 310 331 278 174 173 198 323 307 163 188 354 270 16…
12	2	23562	5490	921	70	0	25	19240	4459	659	36	396.85241765554	81.18317565930013	791.6050412996796	1828.9521845631841	2383.794023624113	35.971223021582695	0	17423	[112 151 192 210 231 251 246 255 249 249 257 254 249 254 263 255 262 271 270 260 284 263 283 273 271 256 267 282 279 288 293 292 271 273 298 294 315 279 235 273 255 221 239 255 260 230 225 233 225 228 238 249 289 305 304 253 226 225 276 296 309 270 213 252 290 266 211 195 242 264 284 309 236 187 186 197 247 290 178 183 187 293 316 193 174 257 267 167 165 261 299 163 174 159 155 174 216 297 158 16…
5	1	23562	5490	921	70	0	24	18954	4499	716	41	395.4420116655973	76.81208916470895	778.1229949774745	1814.6174657864774	2451.6398811422173	35.971223021582695	0	17433	[129 166 184 224 239 245 249 255 248 250 255 256 254 255 257 259 259 262 261 271 269 269 268 287 263 278 267 284 277 284 273 283 293 307 265 296 289 289 240 261 267 253 235 236 254 204 211 227 194 204 205 263 256 256 233 195 212 221 221 236 337 259 210 232 209 232 245 195 208 186 305 288 202 209 195 236 269 263 333 322 188 205 188 156 172 202 270 176 186 231 318 188 228 343 209 155 154 170 324 30…
8	2	23562	5490	921	70	0	24	19138	4382	761	37	389.15598243255533	77.72481246811267	725.8798513971526	1744.270941812222	2401.1179849682558	35.971223021582695	0	17543	[115 160 202 207 244 238 250 258 253 246 252 250 254 267 254 271 256 266 258 263 279 270 284 277 270 277 284 285 290 284 299 280 296 282 288 271 283 289 262 241 266 278 238 211 264 259 202 216 200 244 272 211 231 210 227 253 261 249 233 220 233 286 217 196 198 196 242 268 199 260 254 206 187 203 217 328 332 223 199 200 181 190 161 174 161 161 264 367 278 180 218 179 254 349 202 181 169 190 326 38…
7	1	23562	5490	921	70	0	29	18879	4774	842	40	462.5484707946201	70.44977201591237	816.9484326713467	1866.9043028676774	2493.192821185183	35.971223021582695	0	17106	[102 145 191 214 243 242 247 238 248 254 250 251 260 246 263 258 249 263 250 255 257 273 269 268 277 272 275 285 284 294 275 295 282 293 308 302 287 286 237 240 239 233 230 257 276 260 256 268 261 273 271 272 199 204 258 255 240 295 241 183 168 215 255 240 248 268 250 273 274 261 290 263 262 265 288 313 244 184 222 248 178 271 328 212 157 205 345 228 164 223 250 165 161 304 262 176 185 189 152 15…
1	1	23562	5490	921	70	0	28	18909	4534	640	37	420.5010699156914	77.11852454124188	799.4298560239008	1673.7085354665055	2272.681044776013	35.971223021582695	0	17200	[127 164 210 233 247 247 240 254 254 254 251 260 253 263 259 257 260 259 264 256 265 270 279 267 266 298 282 289 283 297 301 295 301 300 304 304 307 323 247 250 248 263 269 236 257 254 305 254 233 236 273 270 220 225 266 263 266 272 268 250 217 265 269 257 187 170 174 266 207 239 281 228 208 178 276 329 195 170 165 156 248 292 258 164 167 159 182 281 301 260 163 163 161 165 240 200 154 164 157 13…
2	2	23562	5490	921	70	0	29	18881	4594	706	32	371.45345508571813	80.94194717708571	799.252986508665	1813.4270069874606	2468.845948570729	35.971223021582695	0	16972	[126 151 199 236 244 244 249 253 250 253 257 255 252 261 263 267 257 263 260 259 267 272 266 280 272 272 284 263 280 272 269 294 294 285 278 291 294 271 262 238 249 222 266 272 274 221 244 273 255 278 260 256 247 230 252 206 201 248 270 222 230 274 267 219 221 220 170 193 281 252 248 269 287 272 294 292 175 170 216 266 161 156 238 304 312 200 162 162 157 176 153 177 275 335 206 167 152 150 174 33…
3	1	23562	5490	921	70	0	28	19341	4449	735	44	387.6425073016128	76.61075334459595	736.495794718561	1773.2767173047953	2381.120156030106	35.971223021582695	0	17441	[134 159 204 238 242 252 251 248 252 249 251 255 255 253 258 251 268 259 263 269 268 266 268 271 279 262 267 284 284 303 292 285 282 293 294 315 304 276 255 227 247 248 252 273 275 305 251 278 240 236 265 281 277 263 259 268 274 227 237 259 294 220 205 267 217 180 222 290 220 174 245 227 203 188 243 248 169 175 261 301 278 166 223 253 184 253 207 178 155 158 192 317 317 205 154 149 253 350 265 16…
10	2	23562	5490	921	70	0	23	19321	4510	797	35	395.3714729838251	74.91305862503576	827.0032591388317	1902.1788056855955	2570.2397421594487	35.971223021582695	0	17554	[115 146 179 212 236 240 245 243 250 249 248 263 258 263 263 256 267 255 264 267 267 252 271 266 263 279 273 268 274 267 279 271 269 277 287 288 289 279 238 247 238 241 253 240 247 216 220 220 234 198 192 221 252 279 253 265 223 238 250 223 245 306 325 237 209 253 243 288 308 248 200 197 193 264 326 288 287 206 214 311 242 274 284 163 181 282 308 189 229 166 210 311 337 349 212 187 166 171 167 26…
4	2	23562	5490	921	70	0	26	20034	4431	688	43	362.242808589782	75.43366224512198	771.3118269557963	1862.5285011714943	2476.970867219623	35.971223021582695	0	17685	[135 160 210 225 243 248 244 261 260 257 253 262 249 245 261 268 264 252 261 262 267 280 278 269 266 271 266 280 257 273 290 278 289 277 283 295 284 276 226 266 262 217 225 220 219 236 259 253 242 283 296 250 261 229 233 275 299 315 273 222 272 294 304 270 273 292 289 303 223 181 175 273 303 292 210 256 299 288 350 217 172 226 322 195 195 346 242 159 165 168 240 320 317 183 184 167 165 191 301 21…
9	1	23562	5490	921	70	0	29	19593	4364	799	41	449.29509647665463	75.66002426222794	823.9889922131014	1869.9856763089922	2510.2590983456407	35.971223021582695	0	17042	[122 140 192 237 238 246 246 245 246 245 251 246 256 261 250 250 256 269 258 266 264 269 273 265 271 265 278 284 273 284 265 270 297 315 284 288 284 279 221 248 253 225 251 249 260 237 234 259 254 273 284 277 224 246 282 235 279 286 257 214 178 232 250 276 213 273 293 306 211 162 233 259 275 248 273 261 270 259 287 295 278 297 217 180 204 232 160 181 296 301 157 159 138 174 283 351 321 188 172 17…
11	1	23562	5490	921	70	0	27	19324	4792	649	33	348.28535520508996	74.17623097764715	746.7431491852237	1842.2029861235062	2508.5597497637395	35.971223021582695	0	17609	[134 170 204 217 241 245 254 249 266 253 260 265 261 254 274 260 257 260 264 263 263 263 283 258 266 291 252 276 273 272 276 292 281 272 289 285 287 245 245 231 217 214 257 224 269 278 230 248 231 281 278 247 298 289 245 203 242 304 290 258 267 236 244 278 242 250 279 237 188 187 181 229 301 322 320 205 177 208 178 220 319 292 178 183 268 207 200 266 194 162 174 313 338 187 167 276 275 164 193 33…
6	2	23562	5490	921	70	0	24	18755	4498	772	25	402.40917038166697	79.4399853727195	755.7545859961084	1744.7287058473607	2372.9223665896875	35.971223021582695	0	17359	[115 143 189 211 244 243 244 244 254 248 256 254 248 261 258 265 271 272 265 280 263 272 281 287 278 284 270 281 273 297 281 279 286 281 299 293 294 295 261 247 253 250 252 227 232 234 228 199 204 243 228 210 204 247 293 221 209 271 287 243 282 211 212 226 206 215 233 244 195 176 245 264 175 165 186 293 309 286 212 170 160 158 165 254 311 343 202 170 158 252 245 155 147 295 329 341 193 170 160 23…
12	2	23562	5490	921	70	0	26	19841	4661	692	36	413.51724402631686	77.45309725594227	764.3081076725416	1910.520530096468	2488.04787462096	35.971223021582695	0	17673	[113 159 193 212 238 243 247 260 254 248 255 257 245 267 268 248 266 260 266 275 271 262 271 271 270 257 283 286 262 261 283 267 276 276 294 281 295 263 250 265 248 213 222 218 249 243 233 277 281 254 250 284 243 248 262 238 247 287 324 261 219 262 250 307 266 223 300 266 201 215 273 311 302 197 273 297 214 151 174 281 305 336 287 194 161 182 291 329 249 173 177 273 290 166 156 176 226 307 361 30…
7	1	23562	5490	921	70	0	30	18691	4703	832	40	403.30560199846514	71.66056353167296	778.1057164623115	1898.0745162777446	2618.2540783915106	35.971223021582695	0	17103	[103 153 192 214 252 247 250 255 254 254 255 252 254 257 259 260 255 254 271 252 271 250 277 270 270 265 282 282 275 277 279 287 276 272 282 271 292 282 254 227 265 226 247 259 256 245 231 224 237 259 262 251 204 184 228 233 261 211 198 205 207 293 301 299 217 190 204 222 201 177 214 206 322 246 203 199 197 284 256 178 177 187 251 187 285 298 171 155 162 166 197 256 246 283 273 288 298 302 306 29…
5	1	23562	5490	921	70	0	25	19114	4453	735	38	403.8724050721004	80.97792093593593	796.7158146876519	1790.2158872475156	2335.3066198315723	35.971223021582695	0	17562	[132 166 186 222 243 252 250 253 244 246 256 252 260 270 264 265 249 259 254 263 263 266 276 284 283 288 276 289 283 281 294 283 280 300 281 317 307 267 265 286 239 237 241 256 253 233 218 241 238 243 249 280 232 244 280 276 229 248 248 316 312 226 229 256 207 208 249 288 299 220 201 311 258 208 218 186 172 171 194 295 334 253 174 169 168 169 171 272 364 186 178 177 169 169 167 144 165 226 333 18…
8	2	23562	5490	921	70	0	25	19279	4310	780	33	398.7684745479595	80.3633960202716	749.1260176615137	1785.541000581611	2370.4537487192033	35.971223021582695	0	17585	[113 161 202 216 242 243 249 247 249 245 251 259 249 255 264 274 259 263 255 266 266 260 274 274 288 269 273 292 285 299 292 288 283 299 309 303 299 294 232 253 272 249 236 258 241 259 192 234 222 254 254 233 271 305 258 227 278 281 277 309 300 244 218 200 221 295 247 198 270 304 209 237 309 206 198 188 209 328 253 180 178 173 226 305 307 197 182 162 265 205 170 174 164 171 314 197 189 188 167 15…
1	1	23562	5490	921	70	0	29	19079	4507	646	34	410.2559589306341	75.95213892785547	844.439966733922	1904.114497908178	2500.1664276722954	35.971223021582695	0	16805	[129 164 213 229 245 243 250 246 252 247 260 264 257 248 254 255 263 259 262 269 259 257 270 270 276 269 257 272 268 269 272 283 292 284 286 308 297 283 248 234 230 234 255 254 253 261 234 265 280 246 245 243 246 276 279 239 200 252 253 235 251 259 262 247 280 263 183 246 288 279 178 213 269 292 302 171 176 247 227 163 162 251 251 170 220 289 224 164 217 293 280 173 173 158 167 189 169 313 208 15…
2	2	23562	5490	921	70	0	30	18645	4427	730	36	396.4904957909775	74.34241366163	776.184830055716	1900.4167053007498	2525.6043471623084	35.971223021582695	0	16842	[125 156 202 239 248 254 246 249 257 255 257 257 250 246 253 263 269 258 263 257 264 253 259 267 268 269 266 262 284 281 269 278 281 278 281 303 294 254 245 219 257 248 266 252 262 265 225 252 249 238 255 222 221 266 253 212 191 179 213 295 225 199 185 205 204 259 299 236 178 203 287 285 173 187 176 171 197 299 318 226 199 218 174 172 179 288 178 159 248 357 226 156 135 148 138 197 293 267 301 29…
3	1	23562	5490	921	70	0	29	19375	4453	727	42	370.2374196992443	75.33126510232384	778.8531479741399	1829.1730561762363	2378.8751445105013	35.971223021582695	0	17191	[135 163 208 234 251 246 247 250 248 250 257 261 264 256 260 271 262 263 260 265 265 268 269 274 273 278 286 277 277 291 276 279 286 293 287 291 290 262 269 225 245 234 246 256 265 272 246 276 270 233 266 250 199 185 242 261 265 280 241 223 228 198 267 303 280 257 200 231 247 180 239 271 295 296 261 184 171 169 189 282 275 251 264 294 198 168 255 333 249 170 211 229 184 162 228 228 176 206 263 18…
4	2	23562	5490	921	70	0	27	20006	4363	678	45	343.0926271787495	76.86929543885822	770.5763765034112	1865.565504487597	2496.180683057263	35.971223021582695	0	17520	[134 159 211 223 246 247 247 260 257 257 264 263 264 257 257 263 252 254 269 268 259 273 271 263 276 257 283 284 293 276 276 273 277 292 283 298 295 272 249 242 242 222 224 268 215 226 229 250 287 298 273 236 250 299 263 221 230 233 220 247 290 264 262 270 233 196 231 326 220 217 227 192 188 230 287 228 272 317 320 214 170 150 192 281 305 253 148 155 260 292 295 283 296 304 366 252 158 142 203 32…
10	2	23562	5490	921	70	0	24	18913	4575	783	35	356.47660225500493	77.72270511232028	763.3071708893399	1818.8637986064457	2490.018665311826	35.971223021582695	0	17525	[114 149 184 216 239 250 246 256 257 253 264 255 262 261 262 268 261 261 253 269 261 257 280 270 272 288 270 291 285 279 284 289 272 272 267 287 298 291 228 250 258 245 244 250 261 235 247 188 212 225 224 238 284 246 228 213 258 249 219 224 247 293 214 241 297 269 280 221 222 225 247 252 196 198 216 224 185 167 179 224 310 296 312 262 189 244 173 178 272 341 293 176 155 178 178 367 280 166 162 15…
9	1	23562	5490	921	70	0	30	18756	4265	773	44	393.3180476081524	73.17494145687134	767.8955278422616	1918.5638880616088	2558.019722107539	35.971223021582695	0	16893	[122 140 193 231 243 245 244 251 259 257 263 259 256 257 269 258 256 261 270 253 258 274 260 275 266 276 263 280 271 262 280 303 257 295 286 272 265 286 239 220 228 257 245 212 257 279 225 240 250 274 211 238 226 208 253 277 236 180 154 198 267 284 273 216 184 200 195 304 196 163 272 242 202 161 168 175 218 281 338 202 184 271 175 194 303 311 223 139 156 226 228 156 195 326 340 189 131 151 241 33…
11	1	23562	5490	921	70	0	28	19104	4729	613	35	373.66073645898433	78.7538634886544	743.2292025944794	1748.0924924619005	2344.9648333677815	35.971223021582695	0	17408	[137 173 202 220 239 247 249 243 262 246 271 257 266 258 266 268 264 281 256 267 268 266 275 262 264 288 261 277 287 293 282 276 301 292 294 296 301 246 277 246 231 256 297 249 249 236 277 284 246 279 292 225 285 276 239 234 253 257 292 254 171 221 266 277 287 265 195 182 191 224 171 205 337 217 199 187 173 282 215 241 314 204 159 166 229 326 256 193 212 172 248 285 209 281 196 151 157 160 156 26…
7	1	23562	5490	921	70	0	31	18206	4642	835	40	396.1363208699586	74.4584755803407	792.4009363691672	1721.6985078671955	2292.859322867003	35.971223021582695	0	17282	[103 152 197 217 246 247 252 251 261 249 249 250 250 246 255 257 256 266 277 268 264 284 263 266 271 282 282 287 297 306 293 294 302 303 306 300 305 290 264 249 259 236 253 265 245 245 267 265 232 223 245 232 215 208 268 260 217 232 243 240 195 235 190 191 267 224 196 267 230 203 228 208 195 192 175 186 180 242 296 201 164 187 182 316 182 171 179 165 198 340 341 269 159 190 161 159 170 176 144 26…
6	2	23562	5490	921	70	0	25	18864	4447	769	30	380.8079360873633	76.91811670803452	770.4004019915208	1766.4405460695375	2378.3002306049343	35.971223021582695	0	17422	[116 145 196 215 247 241 247 257 251 247 258 258 265 252 256 255 254 268 259 264 274 281 271 269 276 272 281 297 272 296 287 283 295 278 283 290 311 294 230 272 260 261 205 219 233 264 244 262 220 225 222 286 318 267 243 238 219 287 290 264 265 283 273 239 261 314 277 193 207 286 278 219 243 164 172 183 256 268 192 181 180 286 180 177 167 289 299 298 197 177 184 155 170 189 186 171 165 176 186 13…
12	2	23562	5490	921	70	0	27	19614	4544	697	39	381.58804473084143	78.01833070829952	715.6156593070449	1855.8332105862019	2517.0427711577436	35.971223021582695	0	17573	[114 155 199 222 247 246 251 259 255 260 250 260 258 252 260 274 253 266 264 258 263 267 281 262 282 268 261 280 284 279 271 281 285 287 288 287 291 262 248 252 235 258 239 223 232 260 269 279 257 242 310 255 222 256 294 299 215 254 272 210 222 256 296 247 189 232 299 252 277 209 173 189 279 177 260 296 274 262 269 285 206 218 180 162 193 303 312 194 160 223 278 285 170 216 303 173 154 157 341 36…
5	1	23562	5490	921	70	0	26	19684	4649	752	40	403.88398513481417	76.7967526957002	850.2694661164624	1864.7688967620127	2498.9268395119047	35.971223021582695	0	17686	[129 166 188 224 241 243 243 246 251 248 250 256 253 252 256 268 264 260 269 253 263 264 264 279 277 283 259 274 276 286 278 283 277 292 287 289 291 273 254 259 253 250 246 247 217 225 220 223 211 218 262 294 306 293 308 242 236 301 303 225 246 256 281 310 210 256 298 232 190 256 295 320 293 208 235 277 270 203 289 216 208 291 332 226 168 180 233 346 274 162 179 180 159 157 268 350 214 167 214 32…
8	2	23562	5490	921	70	0	26	19862	4449	799	35	393.6149948690247	77.84454826309329	826.1702277576904	1895.5608989164384	2608.9082898960132	35.971223021582695	0	17644	[114 161 203 215 245 247 246 249 264 251 251 250 254 257 268 255 258 267 261 268 266 250 280 268 270 278 274 266 247 262 270 283 280 283 301 285 286 285 237 255 243 235 235 220 230 241 235 202 226 217 281 302 272 246 233 294 247 327 288 219 236 301 306 246 318 239 180 250 269 253 269 301 316 209 197 261 236 304 190 201 302 285 191 204 269 290 282 363 250 173 165 166 245 288 176 186 347 222 162 29…
2	2	23562	5490	921	70	0	31	18614	4426	746	34	386.0206451155831	76.23287749297131	762.0819661004404	1739.9083135621136	2357.8933129666593	35.971223021582695	0	17108	[127 161 202 244 246 243 251 250 253 251 257 248 253 263 260 269 263 254 271 256 265 270 273 277 273 275 277 269 277 285 280 286 309 310 304 300 329 246 270 247 237 239 247 265 266 224 263 258 227 206 238 236 210 192 208 206 275 249 237 220 184 187 209 301 267 233 213 199 288 276 244 220 191 195 186 217 203 203 194 174 209 298 182 160 168 175 280 341 169 180 158 152 197 348 233 163 168 215 326 16…
1	1	23562	5490	921	70	0	30	18885	4466	619	33	367.48907318345476	77.12434525239816	798.5104971382076	1852.6235811632432	2516.493199685096	35.971223021582695	0	16920	[129 167 218 235 245 248 248 245 243 253 258 257 259 252 259 259 259 261 277 257 265 265 265 271 262 272 270 260 280 271 276 287 278 289 301 287 290 259 257 251 252 235 228 256 259 255 250 247 245 231 238 206 198 238 215 204 181 192 251 247 183 172 243 281 192 225 259 225 183 191 285 222 211 165 182 285 257 170 180 170 241 334 283 180 212 224 164 266 317 312 183 245 289 163 191 327 314 168 135 26…
3	1	23562	5490	921	70	0	30	19012	4324	737	36	389.8611950893688	75.43837008012763	762.0579326635368	1895.6082779501394	2659.137288724276	35.971223021582695	0	16997	[137 162 208 239 246 244 250 251 256 254 248 264 245 256 251 263 264 262 259 257 278 267 260 285 274 263 267 275 267 275 273 274 277 274 271 277 290 238 237 267 234 232 272 261 264 252 230 254 255 259 239 214 227 229 222 260 266 221 178 183 287 257 194 200 272 312 209 182 182 174 226 286 231 177 242 284 188 212 254 178 158 175 238 309 322 309 173 172 153 166 300 368 313 182 167 204 164 159 231 34…
9	1	23562	5490	921	70	0	31	18730	4203	762	38	365.08641163224	78.35506847351559	706.2518569720498	1684.6406461466102	2278.757284440937	35.971223021582695	0	17119	[122 143 198 235 243 251 247 254 257 255 253 260 260 256 267 272 257 273 273 263 268 277 279 274 270 284 274 284 282 291 310 296 289 288 293 296 323 296 272 245 257 256 286 276 253 270 275 241 215 259 217 245 243 256 232 219 170 198 272 224 238 279 230 197 200 211 199 203 219 187 170 174 287 196 177 200 221 200 178 177 160 179 287 211 167 169 147 173 341 347 223 166 140 177 263 189 165 226 291 17…
7	1	23562	5490	921	70	0	32	18941	4738	883	37	410.0559909458105	72.97274851409794	761.3259079293568	1815.2652639139676	2391.6177343492373	35.971223021582695	0	17382	[105 150 203 220 247 245 249 249 251 245 244 250 252 261 256 267 263 269 261 277 276 269 266 286 284 285 286 273 288 272 278 282 296 274 292 290 300 284 250 235 258 249 255 221 225 235 257 225 251 261 237 198 213 250 236 231 234 264 274 271 280 263 282 271 295 293 305 310 204 186 305 209 188 271 334 215 200 273 217 186 183 260 367 227 176 231 287 231 195 184 165 216 226 179 206 285 187 184 185 16…
4	2	23562	5490	921	70	0	28	19218	4184	641	43	381.64267721170097	77.38071441116797	754.5698938663264	1748.4002311500458	2341.9875297016233	35.971223021582695	0	17218	[138 159 216 228 245 247 246 253 249 253 267 255 255 258 257 258 257 251 272 266 264 284 269 263 292 290 293 286 290 284 294 272 298 276 290 302 301 246 246 234 253 248 273 247 231 246 272 279 251 280 260 278 220 219 259 281 286 252 235 200 216 223 231 261 209 265 235 267 223 210 272 205 167 166 161 266 295 309 190 167 239 280 188 154 149 145 152 203 284 293 295 218 163 160 291 259 152 152 155 14…
10	2	23562	5490	921	70	0	25	19105	4529	767	30	414.91481582216977	79.24641231642298	770.231444077971	1706.275998955125	2383.5635014714935	35.971223021582695	0	17467	[116 149 183 219 241 254 243 250 246 249 246 256 260 259 255 266 263 264 276 269 273 270 277 266 269 286 293 280 278 281 299 293 284 283 286 285 295 296 275 263 261 252 224 246 253 223 226 215 192 259 273 224 289 272 233 274 291 306 316 295 227 216 215 216 330 238 210 188 188 202 281 290 277 301 196 187 183 190 175 265 331 213 178 188 254 179 183 176 245 172 136 232 300 335 243 161 166 184 269 19…
6	2	23562	5490	921	70	0	26	19507	4707	784	32	401.72240824871574	79.35137206190956	838.9879379343448	1929.9471830128248	2552.5028168921244	35.971223021582695	0	17612	[117 154 195 222 243 238 245 244 251 247 252 247 251 258 252 252 259 277 260 270 266 267 264 272 269 264 265 279 277 274 273 283 281 273 280 294 288 271 225 265 279 239 208 215 224 231 223 272 241 251 241 259 216 260 308 269 252 314 280 267 247 214 234 277 247 212 280 305 313 234 171 202 285 307 298 240 203 187 260 334 318 186 157 183 212 303 280 210 293 345 183 182 289 349 189 170 226 337 191 16…
11	1	23562	5490	921	70	0	29	18897	4752	615	35	390.27148669700944	71.88926670413589	771.6999004031225	1840.558854808767	2502.483450312283	35.971223021582695	0	17114	[137 177 206 226 243 247 247 249 263 253 255 247 251 264 266 263 261 266 255 264 261 274 278 268 274 266 259 284 272 265 292 278 266 294 277 293 307 248 255 236 234 245 261 247 273 284 260 271 274 245 237 253 253 213 189 262 277 247 166 240 278 227 195 249 268 269 286 270 198 274 310 206 170 188 319 230 196 266 188 195 300 193 193 178 226 291 224 136 147 224 279 307 321 171 167 167 164 174 153 28…
2	2	23562	5490	921	70	0	32	19094	4584	719	30	379.88811457360737	77.15401713099921	722.8593960914969	1791.4440672436765	2368.127951768753	35.971223021582695	0	17183	[127 160 213 243 246 246 247 256 248 246 260 253 256 263 262 272 254 272 264 256 271 265 273 286 278 273 270 273 283 283 282 294 277 280 298 296 300 233 235 231 255 281 269 258 220 229 253 202 213 260 224 240 261 277 236 193 231 217 192 248 278 266 274 291 302 280 339 211 188 180 280 297 194 221 291 212 202 216 224 189 188 178 180 251 355 229 186 168 178 169 228 329 187 179 162 207 365 315 200 15…
1	1	23562	5490	921	70	0	31	18734	4411	631	40	378.72557693373113	75.74585284879906	699.4599258115184	1721.7491150749793	2243.0416300564834	35.971223021582695	0	17339	[128 170 227 239 248 252 244 254 254 251 252 249 266 262 246 256 268 278 272 269 261 279 288 278 280 288 288 277 290 294 272 296 300 291 300 297 288 255 268 236 234 255 260 254 217 254 258 252 262 215 237 227 226 263 246 216 195 173 231 248 237 265 226 197 217 227 302 251 190 177 179 250 289 284 223 184 201 204 201 194 173 196 187 171 178 192 231 180 169 180 294 201 176 333 218 161 193 253 226 17…
5	1	23562	5490	921	70	0	27	19653	4626	741	40	402.4034252932194	79.17132504750066	768.0195793795301	1835.3569174406318	2504.7204786180864	35.971223021582695	0	17563	[132 169 193 232 249 246 242 253 243 256 260 261 260 260 261 274 250 263 258 270 265 276 263 276 283 276 276 276 276 272 282 284 286 287 276 274 290 237 245 250 221 229 230 268 255 240 235 226 235 259 262 272 324 248 216 247 259 277 274 250 227 274 301 239 187 249 259 236 255 296 318 283 202 172 169 185 167 166 262 304 317 323 257 163 224 307 175 150 242 285 318 198 151 288 279 150 161 280 352 38…
8	2	23562	5490	921	70	0	27	19693	4485	779	35	399.98016110762165	79.19181490937734	775.8753893087209	1782.5316244407888	2479.3710189154835	35.971223021582695	0	17608	[114 165 210 220 252 249 242 255 248 247 246 263 257 259 263 264 257 253 269 275 269 280 273 272 279 271 261 270 269 278 294 276 292 298 288 287 305 270 249 247 241 230 252 235 255 229 255 259 243 258 292 246 264 302 247 217 209 244 254 254 219 286 257 254 267 225 201 201 278 250 280 268 253 229 186 168 174 177 313 331 221 171 225 206 248 332 190 151 175 303 309 309 233 166 172 257 232 267 308 37…
12	2	23562	5490	921	70	0	28	19252	4474	673	40	352.56409470857443	78.5985300836998	768.7414172631494	1780.2395425384905	2311.3951924387356	35.971223021582695	0	17285	[115 156 200 222 243 253 252 243 257 251 255 262 260 256 261 264 260 248 267 261 268 278 288 271 266 268 279 282 293 256 281 294 278 280 306 307 311 259 262 248 241 227 267 268 263 282 261 254 267 260 282 286 287 220 228 273 280 240 204 241 251 258 260 288 266 208 178 188 278 283 188 169 198 258 291 263 193 280 273 175 179 281 292 191 160 238 155 162 204 301 207 136 153 216 338 299 198 159 164 16…
3	1	23562	5490	921	70	0	31	18850	4313	725	34	411.9687519129553	77.5594712404634	777.6338879304037	1726.7163260586647	2310.019908429847	35.971223021582695	0	17168	[136 164 208 243 249 241 249 251 248 248 255 257 254 253 251 260 255 249 256 276 279 278 267 271 280 285 289 291 287 286 283 285 298 280 288 306 316 262 223 270 234 244 254 270 257 274 242 243 256 184 234 255 247 234 188 251 208 184 219 237 194 194 215 235 201 214 266 196 186 173 282 313 229 189 188 194 266 298 192 177 177 178 223 325 222 165 179 197 316 165 144 207 351 286 164 188 164 175 314 23…
9	1	23562	5490	921	70	0	32	19222	4319	791	36	378.8366242570607	79.17211688182117	795.2420535113956	1831.772688559311	2428.9090927203906	35.971223021582695	0	17150	[122 147 201 238 244 243 244 244 252 262 257 260 264 258 259 264 265 254 268 271 275 255 259 270 294 280 278 272 276 280 269 283 281 294 291 285 290 285 241 229 260 256 253 266 231 273 256 240 277 249 266 206 207 266 260 197 223 265 307 262 223 176 225 273 252 249 299 265 258 284 310 232 246 318 271 209 243 208 188 223 289 189 175 170 161 262 269 172 287 288 178 166 159 174 185 179 174 180 192 24…
7	1	23562	5490	921	70	0	33	19107	4781	893	42	375.5185742114112	76.2100869794999	767.9273547828169	1991.2081677011224	2594.0613480663615	35.971223021582695	0	17305	[106 158 205 222 249 248 253 250 254 250 254 254 259 251 257 261 266 262 269 261 256 267 264 275 262 267 265 256 284 282 276 279 289 276 276 277 283 257 241 224 248 233 243 233 219 220 212 241 239 254 256 215 230 301 248 215 230 197 245 296 252 212 272 285 263 214 284 245 219 303 209 191 187 262 215 224 345 265 174 185 264 184 163 176 249 274 274 309 290 278 269 284 317 338 376 253 162 224 248 16…
10	2	23562	5490	921	70	0	26	19450	4571	758	35	432.4781874586976	78.57412992929268	835.8499715732162	1905.8503019516147	2622.468615870778	35.971223021582695	0	17424	[118 150 187 226 246 248 245 247 255 251 260 258 243 246 256 251 254 266 267 256 261 270 263 263 262 283 278 283 289 261 276 285 271 279 274 274 293 280 248 239 264 228 204 244 233 259 233 235 236 269 293 255 268 326 281 225 224 309 302 264 253 270 196 216 251 276 300 234 277 272 226 293 278 271 199 196 189 268 201 175 318 187 208 261 293 324 340 224 173 164 148 234 295 166 156 149 160 200 302 35…
4	2	23562	5490	921	70	0	29	19103	4222	649	35	402.7381057199769	77.96852491866572	814.1804777296683	1867.9138439337135	2484.7717013371316	35.971223021582695	0	16947	[137 158 221 226 237 242 254 259 247 246 250 256 259 264 256 258 260 258 266 267 245 264 274 265 281 282 258 284 274 269 272 307 278 283 286 287 288 245 282 243 227 255 262 254 258 236 243 240 263 290 242 250 267 286 268 248 265 269 212 210 188 213 258 254 271 242 200 212 296 275 270 174 182 195 272 216 216 274 246 169 140 168 274 316 286 185 167 162 182 181 188 163 184 299 295 190 167 185 180 14…
1	1	23562	5490	921	70	0	32	19437	4576	650	42	417.02833508161154	74.98200588049319	804.7505377508593	1812.3317019592546	2514.6949969399952	35.971223021582695	0	17378	[129 170 225 239 248 244 244 256 254 245 255 255 253 256 266 260 259 265 253 263 255 257 270 284 267 268 276 282 275 284 286 283 289 282 302 297 292 248 226 248 265 242 237 246 233 275 246 262 225 257 244 250 271 294 246 230 317 207 226 261 316 295 204 203 268 306 252 169 197 308 224 177 175 299 310 312 255 204 196 179 240 314 210 190 189 175 274 217 269 237 188 170 179 279 347 181 178 160 173 34…
6	2	23562	5490	921	70	0	27	19145	4576	798	30	384.81183193299574	78.78613419122105	772.2998068440178	1767.4192899030998	2443.887370614834	35.971223021582695	0	17585	[117 152 200 223 244 247 262 251 249 249 251 262 251 262 271 264 265 261 261 270 261 274 277 258 274 277 279 283 280 293 274 284 281 282 288 282 289 277 239 235 232 250 240 230 223 255 263 253 268 299 269 247 234 223 225 263 265 280 272 282 193 208 280 263 194 191 218 305 324 218 179 213 189 179 231 303 288 209 224 181 173 294 291 184 218 308 311 224 185 170 253 232 153 168 307 388 238 158 159 17…
11	1	23562	5490	921	70	0	30	18780	4726	640	36	424.97102258556896	78.52316647779527	762.0281816568294	1878.044277985177	2534.2455354539516	35.971223021582695	0	17129	[139 177 207 229 240 257 250 253 252 249 250 253 252 257 256 255 269 276 259 262 266 257 281 268 265 271 269 284 280 268 273 274 272 273 281 284 305 238 226 246 240 276 264 257 275 264 227 236 255 280 262 208 238 236 251 222 198 219 212 190 193 184 179 257 275 281 294 208 196 220 190 204 298 222 247 275 197 202 189 242 188 160 196 307 283 174 146 275 196 159 162 249 314 336 300 178 193 377 245 15…
2	2	23562	5490	921	70	0	33	19417	4535	753	39	403.0153502736318	73.88945918174593	778.5809484188602	1820.6018625904733	2508.611893839566	35.971223021582695	0	17353	[128 162 214 241 245 252 253 249 251 247 256 256 257 245 260 265 260 257 264 260 275 274 263 267 258 280 264 293 274 285 277 271 306 290 287 279 285 226 233 247 248 255 266 244 235 260 215 225 190 196 262 298 243 204 225 195 216 251 288 219 193 250 278 302 261 202 195 191 278 323 304 214 179 268 223 188 222 225 181 307 348 291 180 174 171 163 169 257 314 265 295 307 337 351 279 171 161 175 366 19…
3	1	23562	5490	921	70	0	32	19257	4341	755	42	357.5294527222249	75.40703906142032	751.1798683132716	1699.598033741253	2416.7312915531243	35.971223021582695	0	17361	[138 168 216 249 246 248 254 257 255 252 252 259 257 257 256 260 274 257 257 278 271 273 265 264 286 288 278 278 265 305 293 279 277 280 281 281 301 246 245 256 242 249 259 239 222 218 217 231 259 270 220 210 219 244 291 306 255 215 204 264 219 207 286 287 327 263 256 189 181 191 204 294 330 289 198 231 176 182 265 347 249 194 206 175 181 197 275 186 190 162 189 183 183 230 214 187 153 198 379 30…
5	1	23562	5490	921	70	0	28	19317	4490	765	34	388.211175282692	82.75171850490266	681.6802306298678	1741.8399001020316	2262.073737245566	35.971223021582695	0	17321	[131 175 197 236 245 256 245 247 245 250 248 254 254 258 262 274 272 267 268 274 263 285 285 256 275 282 295 291 283 285 282 305 275 298 292 303 290 241 252 239 252 238 259 268 249 269 284 244 252 281 278 301 279 218 257 286 227 210 261 280 270 271 203 246 218 254 249 170 176 177 209 297 283 190 166 171 195 195 258 320 235 176 179 184 240 284 188 142 202 304 279 163 156 226 167 158 285 379 340 17…
7	1	23562	5490	921	70	0	34	18681	4733	848	38	342.4160452449355	78.50959605562834	714.0712192767835	1655.559603984902	2343.538364044381	35.971223021582695	0	17540	[107 161 208 220 246 251 242 250 257 248 267 258 267 268 257 263 262 269 275 280 267 273 288 284 286 280 287 281 298 286 281 287 294 273 293 298 286 263 238 269 231 232 245 247 226 234 248 239 238 242 255 227 232 236 205 216 288 269 237 287 200 225 213 244 269 202 210 198 211 245 220 197 187 166 196 297 296 284 183 185 275 344 217 182 166 165 265 291 175 184 308 295 179 204 300 178 245 249 175 17…
8	2	23562	5490	921	70	0	28	19503	4434	762	35	376.06908061761334	79.9277980811954	729.7174556657799	1732.0776820988265	2330.5789654895398	35.971223021582695	0	17421	[115 169 206 229 245 249 243 251 248 246 260 256 257 253 258 266 269 266 258 274 268 284 281 272 271 282 287 275 297 272 288 293 307 300 293 308 300 258 237 263 224 256 255 254 259 269 276 275 276 287 269 288 267 230 215 203 261 286 268 234 294 228 194 275 280 278 200 163 185 275 267 261 190 201 275 215 173 270 272 210 283 261 184 177 177 196 159 171 208 275 195 296 189 155 156 160 278 257 339 30…
12	2	23562	5490	921	70	0	29	19014	4433	660	39	385.7996264456954	74.62396753782063	823.3028781232987	1843.9595882586689	2530.405573000275	35.971223021582695	0	16976	[116 159 209 220 238 251 244 248 256 251 253 261 255 251 269 262 258 259 274 260 265 251 271 264 266 266 270 280 276 271 285 286 280 279 288 273 298 246 270 249 230 246 250 279 227 238 268 259 259 289 300 221 185 239 268 274 194 197 261 255 176 236 281 315 220 168 242 238 190 211 275 263 290 278 197 176 179 248 285 316 221 176 177 322 204 167 149 153 234 278 291 329 231 152 156 187 289 197 152 13…
9	1	23562	5490	921	70	0	33	19617	4437	788	43	412.1635640508194	75.57755768614102	802.49865594987	1988.4052649617151	2585.0192727199487	35.971223021582695	0	17376	[122 152 208 244 245 254 249 244 250 252 256 255 252 260 251 261 266 265 254 273 253 255 277 275 266 279 271 270 257 278 276 267 280 283 275 260 291 288 240 226 251 264 231 240 227 204 250 246 231 200 200 234 301 279 243 210 214 189 211 282 304 274 212 207 210 195 188 227 272 277 232 206 211 336 188 263 330 318 241 176 233 328 181 170 244 344 356 203 169 169 248 237 165 255 312 294 312 367 354 19…
10	2	23562	5490	921	70	0	27	19382	4589	764	41	397.00388183373894	74.62671798463963	813.5097705514446	1905.8266446218752	2548.889047087046	35.971223021582695	0	17479	[115 148 189 228 245 248 241 249 244 253 246 251 256 258 270 256 255 268 273 274 269 266 280 259 268 258 265 274 291 266 264 283 282 284 285 291 277 276 254 243 223 240 258 238 237 243 234 232 276 277 237 233 275 273 216 253 271 257 245 266 239 208 206 263 210 232 215 255 264 179 202 270 301 283 173 180 203 283 293 231 285 349 206 162 198 338 300 197 226 175 154 164 219 292 303 292 266 173 245 35…
4	2	23562	5490	921	70	0	30	19338	4133	656	43	423.5112565908377	73.84497552429276	796.8784748706519	1858.2527153196372	2551.180845762899	35.971223021582695	0	17146	[137 162 222 234 244 238 245 249 248 243 256 255 254 253 252 257 254 254 270 276 262 266 279 264 264 275 273 292 277 294 277 282 288 274 278 298 268 231 239 261 240 267 259 247 261 272 255 217 244 270 190 237 254 270 233 212 169 158 205 260 270 218 180 171 235 290 275 174 231 298 248 290 193 189 191 182 265 246 189 176 209 321 284 272 320 217 157 135 168 211 312 305 216 167 161 231 373 301 152 18…
2	2	23562	5490	921	70	0	34	18929	4427	741	36	388.3223968944181	76.24084989257325	774.1628096825337	1769.3703352867587	2479.5685465731026	35.971223021582695	0	17541	[129 161 216 242 247 258 249 253 247 245 261 245 249 258 257 258 269 255 261 251 260 264 253 286 291 277 293 285 294 273 288 272 281 269 299 297 285 234 242 251 241 224 231 214 220 224 222 230 251 279 228 223 225 211 295 298 226 246 220 240 309 311 218 211 204 196 206 214 238 329 273 194 252 212 194 183 175 205 343 302 186 186 161 162 182 267 210 151 172 226 321 316 165 164 159 171 335 391 232 15…
1	1	23562	5490	921	70	0	33	19442	4611	644	37	374.9087933076172	76.47164051369471	761.4998385429433	1868.7150403852875	2514.7301088231957	35.971223021582695	0	17499	[128 181 231 246 242 246 253 250 246 260 260 258 266 248 249 261 256 252 260 263 258 261 274 287 270 283 272 266 286 277 287 290 279 263 267 295 297 253 222 245 243 233 235 249 209 241 204 201 189 207 229 254 206 211 291 285 205 266 240 196 213 237 301 224 196 192 274 328 224 196 185 178 240 316 312 209 194 303 272 327 330 300 200 273 295 167 235 315 368 250 190 188 326 310 179 173 225 286 167 15…
11	1	23562	5490	921	70	0	31	18736	4695	593	43	359.6051044233607	77.43627826213137	732.1203185253933	1713.354721149338	2316.959366675991	35.971223021582695	0	17241	[137 179 220 228 249 244 247 246 257 272 257 253 263 261 256 264 258 267 260 279 269 284 259 279 275 279 273 285 290 283 301 292 287 301 311 282 275 238 271 244 251 271 250 228 278 263 248 233 230 230 266 238 206 218 230 255 234 225 201 197 177 248 221 287 274 196 196 203 214 273 199 313 254 180 197 167 269 324 202 180 195 289 241 183 181 178 167 167 152 156 155 264 334 371 252 187 182 173 166 27…
3	1	23562	5490	921	70	0	33	19432	4399	768	40	350.0390265946158	75.163122393959	775.7961656343334	1858.6096090148642	2491.0184023711836	35.971223021582695	0	17352	[138 169 218 242 251 252 252 253 257 250 261 260 267 256 257 259 272 250 257 274 252 269 261 270 265 257 271 272 268 278 283 299 284 282 290 287 297 233 223 272 252 227 236 219 219 227 227 264 258 223 194 229 300 278 239 223 255 313 224 280 228 194 228 294 242 225 285 204 196 311 242 196 181 161 197 299 329 238 168 177 215 309 367 310 194 184 223 191 165 199 305 322 354 258 178 171 153 176 218 35…
6	2	23562	5490	921	70	0	28	19033	4544	782	27	381.1517764890815	78.51881719564716	764.3943283747672	1805.6522167118728	2376.8376408255895	35.971223021582695	0	17154	[119 153 201 221 248 240 242 242 250 256 250 259 255 259 261 270 259 264 274 281 264 273 282 265 277 277 265 280 275 294 278 298 290 284 284 292 311 299 257 246 224 239 256 279 289 243 259 256 253 289 292 218 260 268 275 241 273 276 250 253 237 267 267 258 261 230 182 201 282 250 165 166 180 256 254 261 288 310 200 177 172 170 180 216 250 311 214 174 167 202 248 161 141 151 251 354 278 168 147 15…
7	1	23562	5490	921	70	0	35	18674	4722	844	38	325.9814142431508	77.2038890669088	783.2126817716432	1789.3432741422862	2387.94736373576	35.971223021582695	0	17513	[106 163 209 233 244 248 243 251 255 259 256 273 268 256 265 270 263 277 257 269 265 261 260 277 284 266 284 287 281 283 281 290 280 303 276 288 282 249 257 246 258 257 225 199 228 269 222 227 244 253 298 279 295 277 293 269 274 292 283 317 242 244 271 197 232 306 245 202 198 276 305 218 189 225 272 207 291 264 207 181 180 189 174 234 322 206 272 194 179 162 184 233 194 193 168 168 160 163 157 15…
9	1	23562	5490	921	70	0	34	18964	4272	761	46	368.5574999538822	76.20755619212811	733.5220861619689	1660.6170011753143	2289.1141150071453	35.971223021582695	0	17492	[123 153 209 245 248 250 252 255 255 262 259 254 270 268 262 258 263 264 261 268 266 268 289 270 278 268 281 287 293 299 292 295 285 290 308 301 284 276 251 250 240 260 237 246 235 225 228 208 179 241 278 235 265 271 220 223 222 240 203 214 279 205 181 237 275 210 212 214 306 199 179 190 186 225 312 211 165 171 168 271 341 306 161 153 156 164 213 338 332 199 173 160 160 158 158 278 341 325 179 17…
12	2	23562	5490	921	70	0	30	18759	4337	678	39	386.4071189162682	75.46521341966057	798.5832350944361	1930.5569454614329	2455.857612771174	35.971223021582695	0	17084	[120 159 209 227 248 250 253 253 243 254 242 256 259 261 264 260 265 257 256 266 271 266 258 258 275 265 264 280 274 277 273 283 284 302 270 277 292 261 261 236 233 258 289 238 236 267 281 262 228 272 206 187 224 259 241 225 176 233 272 215 209 212 160 195 208 263 273 242 199 220 281 207 183 199 198 175 268 315 204 169 161 229 309 206 161 229 213 151 168 259 345 263 157 165 197 160 149 217 320 34…
5	1	23562	5490	921	70	0	29	19183	4491	730	37	402.3480149198152	75.05546007993092	798.8232011324891	1772.8830169585415	2471.206279457681	35.971223021582695	0	17107	[130 172 195 239 247 248 250 249 255 253 257 244 256 251 262 264 269 252 253 260 268 277 272 268 270 277 283 272 265 282 286 287 295 300 288 288 281 224 237 230 207 242 270 283 274 239 291 263 253 280 261 229 245 261 256 271 230 255 263 204 213 263 269 306 218 177 223 257 281 245 263 203 224 279 227 162 227 269 284 313 195 181 261 176 178 170 260 296 313 198 167 194 164 233 143 151 147 162 273 34…
8	2	23562	5490	921	70	0	29	19355	4337	743	35	408.57714243041033	75.92919977059553	844.7838017164758	1933.511951259984	2642.671379470236	35.971223021582695	0	17042	[115 167 210 227 241 247 247 243 243 252 250 254 259 253 255 261 251 260 258 253 246 263 265 268 269 283 276 270 281 264 288 285 290 282 294 276 280 230 254 218 239 219 271 287 254 254 256 258 256 290 276 210 211 264 249 256 257 220 221 254 268 229 248 310 255 176 200 255 222 285 204 200 201 260 257 249 263 283 268 307 211 164 165 174 259 286 170 265 216 147 167 346 323 182 168 132 167 354 304 20…
10	2	23562	5490	921	70	0	28	19044	4452	723	36	364.7078283725384	80.23700360528134	749.2620558626578	1747.6513636576256	2326.5716160200786	35.971223021582695	0	17380	[116 149 192 234 245 242 253 253 250 260 254 258 258 279 266 247 264 277 264 265 265 274 270 272 270 276 271 290 285 293 308 290 282 288 294 297 294 264 264 237 224 259 277 238 269 256 265 267 275 283 280 286 263 194 235 269 268 197 228 244 233 260 271 225 228 308 222 172 187 277 278 179 224 182 163 232 303 208 171 194 286 184 202 272 208 213 299 220 184 173 203 174 167 171 178 276 172 156 203 31…
4	2	23562	5490	921	70	0	31	19232	4131	664	42	367.89264427246354	82.0117659767767	715.7702584382508	1713.0781337608937	2306.809311687638	35.971223021582695	0	17060	[143 165 230 237 247 250 255 247 249 252 259 264 251 274 259 261 264 275 283 272 263 269 273 274 275 267 284 285 293 278 291 278 307 285 289 297 294 230 260 243 237 260 272 264 225 240 271 255 266 256 220 204 207 188 230 254 260 231 190 230 270 236 269 198 187 189 197 267 215 270 197 198 276 213 186 191 195 163 177 220 322 254 169 157 144 138 264 285 211 165 150 152 290 289 165 152 280 384 299 25…
2	2	23562	5490	921	70	0	35	19397	4618	745	36	379.3099836777034	77.20718190143664	757.2440894198502	1749.5998975414761	2379.1948336723867	35.971223021582695	0	17648	[128 161 219 246 249 249 255 250 246 259 252 252 257 257 261 275 260 265 268 263 267 271 270 272 260 274 280 281 282 278 289 278 305 286 297 293 282 245 252 223 248 256 232 250 256 276 236 207 233 252 230 295 296 245 330 301 291 300 329 236 210 221 307 262 227 284 316 247 202 229 257 215 183 185 197 286 300 237 188 177 172 224 335 237 160 169 178 250 374 254 179 165 176 156 164 171 314 375 180 17…
1	1	23562	5490	921	70	0	34	18937	4522	643	36	338.15786132770415	76.65781868349369	675.3657007227362	1649.1511779651364	2283.979535306113	35.971223021582695	0	17741	[128 174 226 246 245 250 247 251 260 256 255 255 261 272 264 270 264 271 267 278 278 279 264 283 284 287 262 291 289 290 296 277 266 299 296 294 283 260 249 261 265 220 243 244 237 220 226 253 192 209 296 221 266 270 206 232 259 242 296 289 213 201 191 282 302 282 224 214 183 206 255 274 193 201 179 193 179 193 264 188 176 209 360 192 235 223 187 163 176 295 267 167 167 170 361 287 162 174 163 17…
11	1	23562	5490	921	70	0	32	19013	4777	634	36	378.90599557185277	79.43901005821098	800.6156332359111	1823.1033525824046	2373.4561397838434	35.971223021582695	0	17378	[142 178 215 236 245 247 255 247 259 254 248 251 256 260 268 248 265 262 258 268 269 270 265 271 265 273 264 290 292 289 292 271 288 286 298 289 298 261 225 237 259 243 230 250 239 230 219 269 266 218 204 261 268 224 201 254 234 277 286 258 248 312 278 203 197 263 295 194 252 249 186 260 341 257 232 192 188 244 269 185 198 195 285 285 199 178 170 172 182 192 262 316 224 182 171 189 272 176 185 33…
3	1	23562	5490	921	70	0	34	19114	4380	736	37	373.54856112904685	78.39827656313402	757.8925980508136	1789.583184341204	2390.3608978010448	35.971223021582695	0	17563	[139 169 216 247 244 243 249 245 241 249 257 260 266 262 251 259 266 263 269 270 272 268 265 271 280 272 287 291 296 282 282 283 279 281 277 292 310 242 238 241 273 223 249 274 250 218 216 235 205 203 258 254 230 236 253 224 210 216 304 263 222 294 236 260 245 189 236 326 198 217 196 191 171 236 273 320 221 181 173 274 326 265 176 172 309 243 238 251 178 173 256 261 171 231 213 146 216 310 154 15…
7	1	23562	5490	921	70	0	36	19306	4901	920	39	416.18783006164944	73.06644467106935	798.9806207224773	1946.4727183175464	2608.139707186109	35.971223021582695	0	17562	[107 165 211 231 244 248 245 255 251 265 251 254 254 254 257 263 249 264 253 262 265 259 261 292 265 269 271 260 277 271 271 270 276 291 284 298 283 239 238 260 248 222 257 233 265 284 265 260 210 236 294 286 249 220 247 295 285 226 219 295 293 289 181 200 213 302 231 256 332 248 202 183 244 266 175 207 273 267 277 290 284 292 251 287 268 306 322 264 174 261 178 163 274 299 190 183 189 352 258 16…
9	1	23562	5490	921	70	0	35	19252	4284	781	42	380.6008651541482	76.59382431811306	760.7481137970434	1814.5856411133389	2352.2391688383836	35.971223021582695	0	17493	[125 155 212 245 246 251 250 254 257 247 256 266 263 247 257 254 273 260 260 261 260 265 267 272 268 271 276 272 284 292 285 293 297 296 315 291 290 299 245 240 286 232 244 222 230 256 270 210 245 302 269 254 229 212 266 284 270 292 287 275 269 303 316 228 234 308 241 213 262 187 248 314 263 211 191 176 184 285 259 176 324 252 179 175 165 178 176 203 183 175 175 263 211 163 176 267 198 156 160 16…
6	2	23562	5490	921	70	0	29	18937	4511	762	29	363.49013823032163	78.85952260072037	787.9164511963552	1895.156077171426	2438.7511024439414	35.971223021582695	0	16861	[118 156 204 232 244 247 248 249 258 259 261 257 257 261 258 266 263 259 246 264 268 277 271 271 264 267 280 284 266 276 269 290 300 269 271 275 282 295 236 245 229 261 251 252 213 274 272 258 271 283 245 252 261 209 206 241 267 233 233 259 273 203 164 181 287 287 256 172 198 246 277 296 305 220 201 174 291 267 166 172 236 288 183 255 296 278 178 161 186 306 276 296 169 166 159 241 267 158 137 13…
12	2	23562	5490	921	70	0	31	18750	4358	673	46	412.5331769632413	78.16788677135153	727.4444625028384	1769.572812727121	2370.381957635059	35.971223021582695	0	17145	[117 162 211 235 245 245 244 252 254 247 255 258 260 268 259 256 258 265 278 276 266 259 268 282 268 281 280 294 289 264 283 299 287 286 293 303 309 245 240 239 242 261 265 278 271 204 232 282 274 221 204 208 252 250 258 262 203 223 209 206 260 210 169 191 276 296 235 192 207 300 207 187 192 310 288 185 210 191 180 189 195 241 186 184 183 299 203 153 161 167 171 174 173 308 334 184 174 240 260 17…
8	2	23562	5490	921	70	0	30	18794	4265	727	38	373.0126874029678	77.61687658960436	739.7301654621546	1800.7229624592226	2465.3060077671735	35.971223021582695	0	17078	[117 168 214 237 250 246 245 247 250 255 259 262 267 258 261 266 272 259 262 263 269 273 270 266 284 271 269 280 299 266 271 284 279 300 290 273 292 235 262 242 245 259 279 232 269 263 212 205 214 252 246 240 209 257 216 259 224 207 199 223 248 245 258 198 195 208 185 181 184 170 289 320 243 198 188 159 258 282 184 142 203 302 320 257 172 173 182 337 216 182 323 281 177 160 204 190 233 206 169 15…
5	1	23562	5490	921	70	0	30	18893	4544	710	35	353.1309220589935	82.2620454154988	765.2653905634029	1764.9682155056198	2494.6387725742657	35.971223021582695	0	17011	[133 181 200 237 253 251 251 252 243 249 263 258 258 259 260 270 271 264 266 268 266 266 276 275 266 267 274 262 284 270 283 269 269 285 283 287 292 244 245 217 225 250 260 268 285 237 244 239 253 270 238 205 215 254 263 213 191 246 216 215 260 291 289 202 207 179 185 180 163 220 282 328 170 207 265 182 227 283 175 148 251 290 305 217 198 281 178 142 218 297 336 204 157 161 171 310 310 307 194 15…
4	2	23562	5490	921	70	0	32	19341	4217	665	39	362.94679062287685	76.18385059379135	787.5214753088437	1788.1654303395057	2316.3791279868883	35.971223021582695	0	17007	[141 163 230 245 249 250 259 248 251 248 255 260 253 260 254 257 264 266 265 269 266 264 283 269 276 283 276 278 291 289 304 289 293 290 291 297 289 224 241 260 261 278 224 254 269 286 240 221 265 262 229 248 199 193 260 275 255 211 213 264 249 253 265 211 194 275 268 174 207 305 263 177 175 177 256 311 298 188 172 181 170 177 270 323 222 168 160 268 309 293 187 169 173 180 204 194 275 197 163 21…
1	1	23562	5490	921	70	0	35	19577	4716	677	42	369.82747037579213	74.50738485694394	727.080878469303	1765.319202216705	2353.24734226207	35.971223021582695	0	17710	[129 175 235 245 251 253 258 257 250 253 251 256 250 256 263 264 253 261 266 275 254 275 280 270 277 282 272 284 279 282 280 286 293 291 293 301 313 262 251 260 243 252 249 246 263 264 254 262 292 217 248 305 307 281 219 260 293 326 274 200 243 275 210 200 245 283 304 318 217 220 344 235 190 207 279 196 179 232 217 200 282 175 182 221 223 257 355 190 165 159 181 332 339 188 182 187 163 186 312 19…
11	1	23562	5490	921	70	0	33	19197	4834	654	38	416.2148336927724	77.19811082774609	790.1893121018384	1827.0770518169074	2475.8153902191984	35.971223021582695	0	17513	[142 180 218 238 244 261 242 248 258 252 250 252 252 255 273 263 260 265 261 263 269 270 256 255 259 281 261 275 287 275 269 281 285 302 283 301 278 252 228 260 267 252 228 224 244 246 211 228 212 235 237 213 209 197 211 301 292 324 252 228 205 234 213 283 314 272 224 220 214 217 210 208 197 192 259 361 244 165 204 352 245 174 162 229 273 304 313 270 293 366 196 165 193 339 225 169 241 166 155 34…
2	2	23562	5490	921	70	0	36	19847	4663	742	37	405.6303833424596	76.05407812938812	747.5645761434101	1810.2389701606012	2402.7278870950818	35.971223021582695	0	17611	[130 164 226 243 243 249 251 255 251 246 260 255 255 261 249 257 267 261 271 270 274 274 271 267 285 288 268 274 280 270 270 287 291 296 293 290 285 260 234 267 215 231 263 280 251 222 217 233 248 281 286 247 228 294 290 307 246 209 208 222 291 309 310 244 246 301 223 192 258 249 228 318 308 312 225 189 224 176 215 306 254 241 301 319 291 349 243 169 180 246 297 183 185 323 359 199 171 173 159 15…
3	1	23562	5490	921	70	0	35	19348	4416	737	45	341.67719424456277	72.97972933473123	700.4111037332015	1794.799186792421	2367.0400461048002	35.971223021582695	0	17580	[140 174 223 242 251 248 254 249 259 268 257 264 264 263 250 260 267 269 266 270 270 270 269 265 271 268 280 285 284 270 287 293 277 292 282 289 278 233 245 254 265 247 228 232 232 254 271 288 269 218 265 285 223 249 288 300 308 277 297 222 193 244 280 305 267 200 217 302 194 230 285 351 228 197 255 196 165 181 303 220 203 209 200 170 176 213 312 192 220 293 190 190 169 173 294 271 149 181 161 14…
7	1	23562	5490	921	70	0	37	18669	4759	865	41	353.54182377453554	77.2664330986036	704.9280480097498	1794.1100227540894	2379.337048035836	35.971223021582695	0	17391	[111 165 209 234 245 246 250 252 249 250 259 266 268 260 274 268 272 272 269 272 270 271 276 279 273 269 273 275 283 283 272 293 270 289 289 290 275 261 253 249 237 255 260 233 241 249 218 249 269 245 264 271 209 232 263 277 230 241 218 198 193 214 267 223 190 181 264 294 214 231 202 192 299 310 310 188 158 243 308 252 164 173 199 304 184 144 197 302 329 183 165 154 254 257 183 337 319 182 169 15…
10	2	23562	5490	921	70	0	29	19191	4474	750	32	406.84275139884676	79.34700880202088	793.7225648786824	1912.9600385735737	2523.7712836971878	35.971223021582695	0	17162	[119 153 191 236 243 240 246 247 256 252 251 253 257 262 269 260 256 267 261 268 268 265 257 269 265 274 266 275 268 268 279 280 289 270 283 290 302 256 251 238 247 254 274 239 256 304 269 263 243 269 259 244 247 230 225 246 226 262 252 225 229 251 264 275 250 299 209 185 211 290 211 237 281 197 251 222 256 302 324 240 186 170 254 292 192 175 186 176 191 331 237 172 264 251 162 153 178 331 176 15…
9	1	23562	5490	921	70	0	36	20019	4457	812	41	411.2672275815794	74.61979144653534	844.8517669664083	1954.1531888379172	2524.9543673215985	35.971223021582695	0	17495	[125 158 215 244 248 249 247 252 252 247 253 254 244 256 276 253 253 255 249 261 257 258 258 259 281 277 259 259 283 280 289 277 289 285 281 281 286 254 251 239 240 208 202 258 283 266 263 219 233 201 251 284 268 281 276 219 237 201 209 273 301 295 291 256 284 284 193 254 319 292 178 190 262 301 206 184 311 334 282 176 160 191 287 279 238 309 291 267 290 345 277 173 302 283 176 191 193 173 298 34…
8	2	23562	5490	921	70	0	31	18832	4273	713	39	351.1085325577066	78.84388880677685	717.4775974976409	1747.5008485846113	2269.4931891737615	35.971223021582695	0	17107	[116 172 215 241 245 245 250 247 253 247 259 265 258 272 262 258 259 281 277 274 267 255 271 284 293 279 280 278 279 271 280 303 298 302 310 286 302 249 262 236 270 267 239 269 260 237 213 230 263 236 231 242 272 221 202 281 220 183 217 191 244 270 203 228 202 193 228 229 248 292 195 222 283 216 176 196 184 197 170 181 213 205 252 219 163 153 152 253 298 279 188 169 170 168 152 145 162 194 414 32…
12	2	23562	5490	921	70	0	32	19156	4446	669	42	418.0114590713779	74.31384366321619	810.0196484194247	1813.5896240534025	2419.2895616180813	35.971223021582695	0	17165	[116 166 213 239 245 251 258 254 251 255 250 243 251 256 258 262 258 265 266 261 263 266 269 268 268 271 268 274 286 291 277 309 273 288 280 300 280 222 245 235 260 279 270 239 212 232 247 260 202 219 267 212 193 267 299 272 190 193 262 272 212 195 247 291 324 297 200 202 198 298 272 304 189 171 224 333 231 168 166 197 293 323 334 240 185 180 183 256 208 156 171 190 332 275 171 173 277 242 158 14…
6	2	23562	5490	921	70	0	30	18664	4443	753	29	377.1539803745484	74.84413918958764	727.8907545258096	1932.5537178961442	2553.838430953912	35.971223021582695	0	17017	[117 158 214 227 244 248 247 252 255 248 257 256 249 261 268 259 261 271 268 263 277 274 268 266 267 276 267 266 276 269 265 269 284 283 273 270 283 284 257 230 237 266 250 247 244 242 247 247 238 255 262 227 194 215 258 207 178 190 240 289 212 189 177 174 223 193 183 215 285 279 197 171 185 294 202 231 306 220 215 237 178 169 186 309 205 171 269 273 192 160 151 214 341 252 171 151 166 280 336 36…
4	2	23562	5490	921	70	0	33	19461	4196	658	42	382.41839091745544	70.98436501448957	709.5325398148041	1827.5240689240436	2473.6748962558736	35.971223021582695	0	17221	[141 167 232 243 250 249 243 253 250 265 254 261 255 258 265 266 256 259 275 280 266 277 278 270 256 270 284 279 269 268 269 295 289 296 280 282 298 229 237 241 235 256 216 261 250 220 235 221 202 182 275 256 219 204 210 199 268 282 218 190 282 315 221 212 188 178 222 258 314 229 175 251 336 223 168 234 317 295 229 189 171 189 295 349 203 165 219 292 211 325 186 170 193 322 182 167 255 354 168 15…
5	1	23562	5490	921	70	0	31	18759	4489	708	30	349.4799477811082	78.55189551708125	702.1605731976064	1688.5545435109022	2277.35137223061	35.971223021582695	0	17040	[131 177 197 240 243 255 249 256 254 257 255 268 255 271 269 249 268 274 276 283 266 276 286 274 273 285 284 288 270 285 285 289 301 295 293 290 295 242 262 229 259 248 256 290 264 217 264 248 244 237 253 251 252 242 238 217 193 205 203 183 195 193 234 254 301 233 176 193 184 182 243 305 185 175 172 194 286 247 173 161 196 314 231 207 191 205 155 189 304 374 215 150 158 155 151 165 150 260 421 25…
1	1	23562	5490	921	70	0	36	19825	4714	672	39	381.8644405269754	76.63301319699796	757.2095296351764	1897.5762117857082	2462.8600146960903	35.971223021582695	0	17460	[129 179 236 251 245 243 249 247 245 244 248 257 257 254 266 268 254 275 260 260 267 273 285 271 259 264 257 287 265 280 280 275 279 283 282 298 281 236 224 242 217 233 240 257 233 218 286 238 256 274 251 254 245 292 311 220 235 225 280 286 224 235 184 194 299 313 279 189 228 285 280 274 286 271 279 312 236 171 235 331 304 182 182 278 312 359 193 182 237 171 153 178 212 329 341 269 167 254 341 19…
2	2	23562	5490	921	70	0	37	19369	4565	731	38	355.71349287694835	75.40090860686055	697.9552817043973	1895.6181084440857	2490.971770768695	35.971223021582695	0	17333	[130 165 225 244 247 252 245 254 256 256 244 251 249 264 256 274 287 265 276 274 270 268 271 264 262 269 284 284 279 275 271 278 269 278 274 292 281 236 249 262 247 241 234 250 221 225 268 272 290 250 210 270 260 280 277 241 196 176 242 240 250 269 252 270 277 264 241 185 162 236 317 347 172 163 178 235 261 325 203 157 199 309 317 267 175 156 162 224 309 343 261 180 287 216 192 170 201 159 242 35…
11	1	23562	5490	921	70	0	34	19090	4734	653	38	380.00646254532876	77.35818920571204	751.9668568083914	1763.2347262812823	2325.5036383890647	35.971223021582695	0	17763	[137 189 227 238 240 248 240 249 258 250 258 261 264 260 249 261 257 267 257 278 276 265 281 278 258 303 277 269 271 279 289 288 276 303 283 284 303 242 244 253 240 243 261 247 209 229 230 251 250 253 230 214 236 245 234 309 276 225 219 205 276 284 243 329 246 185 202 228 317 256 192 236 289 278 262 200 235 247 174 184 175 168 190 339 354 338 197 162 166 191 176 324 376 235 175 173 177 185 171 16…
3	1	23562	5490	921	70	0	36	20080	4565	759	44	421.2148232894714	73.26913984763816	776.0089246504114	1777.8576221974295	2459.413201686142	35.971223021582695	0	17616	[141 178 227 246 246 246 255 255 251 247 253 251 253 257 253 260 254 255 260 266 260 270 273 281 267 272 298 277 284 271 285 287 274 291 279 280 300 261 252 248 252 229 219 247 269 259 256 243 285 292 240 280 225 218 218 285 281 263 262 223 260 261 266 220 195 198 274 282 310 259 175 190 270 294 307 319 203 206 295 211 166 246 295 297 324 317 197 164 176 205 337 322 192 166 254 222 153 259 402 34…
7	1	23562	5490	921	70	0	38	18342	4697	830	43	380.464213724292	75.37396068120404	743.5981997356313	1775.3232776598288	2369.312254193778	35.971223021582695	0	17209	[108 170 220 245 258 245 255 249 255 254 258 257 247 259 255 267 264 260 268 272 265 262 264 274 278 281 274 276 284 294 289 286 302 289 287 284 305 240 237 268 260 246 270 270 274 290 267 278 273 289 283 266 212 240 276 224 222 258 254 218 180 267 260 190 193 285 236 213 262 295 218 201 210 187 181 274 208 177 260 180 159 211 290 221 175 183 151 159 168 216 213 160 167 170 342 222 177 141 159 17…
9	1	23562	5490	921	70	0	37	19149	4268	805	49	367.79629207395715	74.52215063643668	715.0872620420913	1734.866121958552	2453.3224802197087	35.971223021582695	0	17322	[126 160 217 250 251 248 248 243 249 253 263 254 256 255 262 259 272 255 267 281 270 294 270 272 280 278 286 282 277 293 273 275 286 274 290 288 294 236 247 238 191 247 281 225 253 249 253 232 269 229 214 246 277 210 210 256 275 217 204 238 311 213 196 186 187 270 287 243 177 154 188 299 301 289 184 162 154 167 239 254 289 327 203 158 165 148 182 271 292 339 243 199 315 184 162 323 344 184 155 17…
10	2	23562	5490	921	70	0	30	19158	4404	763	44	378.9033637762727	71.44915323508445	780.0977871170169	1837.460581582218	2517.2046129176115	35.971223021582695	0	17178	[116 158 197 238 248 250 249 246 251 262 258 268 263 269 261 251 250 251 262 269 270 261 266 268 280 279 280 274 279 286 276 275 266 289 277 280 288 250 233 227 240 245 258 223 257 259 249 279 255 257 218 216 220 207 211 244 180 207 207 265 216 182 213 264 281 244 225 212 229 299 213 189 285 328 195 176 244 321 290 200 193 207 198 175 222 312 193 166 198 259 292 319 328 246 188 179 261 220 184 30…
8	2	23562	5490	921	70	0	32	19236	4401	733	36	396.4180805098184	75.75747925723404	841.1004151618805	1895.0618243066738	2507.9206853311593	35.971223021582695	0	17294	[116 169 219 243 247 245 244 242 245 244 249 246 245 259 251 263 261 268 259 266 257 261 265 277 275 273 288 264 270 270 284 283 291 283 316 300 288 240 247 232 280 274 251 201 241 264 268 255 218 189 211 262 248 237 275 296 214 181 248 234 248 297 223 187 264 280 270 299 278 214 298 294 208 204 183 257 259 185 212 321 209 187 269 285 180 183 177 223 303 193 188 174 193 196 213 191 311 201 182 27…
12	2	23562	5490	921	70	0	33	19222	4524	693	43	402.55072845835076	78.15152759575781	726.7445343516692	1841.327294118749	2488.222239994876	35.971223021582695	0	17337	[118 166 221 243 246 244 255 254 261 253 257 255 261 250 246 257 260 263 268 253 268 261 277 254 291 277 258 277 286 285 282 289 267 290 298 286 269 254 261 249 228 246 231 224 226 244 211 221 201 227 280 228 209 218 218 225 211 244 281 221 198 236 297 236 206 216 202 204 309 344 246 181 163 257 306 207 181 266 223 167 186 356 358 204 161 198 311 190 164 166 301 335 369 203 173 159 188 356 345 21…
4	2	23562	5490	921	70	0	34	19377	4244	660	42	350.0177857399788	78.1252795708408	729.9427547705991	1753.7378940417623	2322.4581556504795	35.971223021582695	0	17525	[141 171 230 242 244 250 249 254 264 258 256 265 266 256 262 271 266 257 279 273 267 271 272 283 283 272 274 268 278 281 302 278 292 289 283 296 279 252 258 250 267 243 253 210 227 222 257 244 254 239 219 257 237 230 273 211 211 219 243 249 301 286 210 277 318 229 206 174 206 188 200 329 224 187 194 168 173 211 345 245 173 156 161 192 318 228 166 212 355 275 167 173 170 157 224 345 274 159 173 32…
1	1	23562	5490	921	70	0	37	19077	4534	648	34	371.95610343678044	76.77080833296932	736.1889250537997	1772.7859459823462	2421.871258641434	35.971223021582695	0	17337	[130 181 236 242 246 251 246 250 254 250 261 259 265 258 258 270 264 277 258 271 262 269 273 266 265 274 271 281 281 295 284 284 283 279 291 287 291 244 236 260 216 224 265 240 261 258 233 256 270 274 293 272 212 198 246 271 255 249 255 197 215 262 288 266 223 190 225 195 180 202 279 200 169 190 265 230 301 227 156 180 205 336 217 161 159 224 325 205 153 137 155 184 337 307 178 147 203 276 290 30…
6	2	23562	5490	921	70	0	31	18584	4447	782	28	401.28006722688184	79.26442625510454	770.7166855910924	1719.3233249040518	2321.6225950860053	35.971223021582695	0	17267	[119 160 216 233 244 249 257 253 258 253 263 265 254 258 259 262 264 266 254 260 263 276 281 276 279 270 276 276 287 291 295 282 293 291 302 305 308 254 256 229 257 261 272 251 259 275 255 260 254 271 215 204 233 252 228 265 230 192 190 224 283 240 188 183 225 302 209 232 315 270 240 196 207 193 202 184 208 211 185 175 194 260 205 173 182 187 326 233 172 181 169 179 170 182 161 234 373 189 166 17…
2	2	23562	5490	921	70	0	38	19090	4533	712	37	372.7876071878138	72.50890085616365	695.0703131519268	1772.3101892335999	2335.833154369793	35.971223021582695	0	17064	[133 170 230 245 248 246 262 260 250 255 270 250 258 261 254 257 250 274 271 265 267 264 261 272 286 288 275 281 263 293 280 270 293 307 292 291 301 257 251 235 241 247 249 291 290 257 281 308 280 295 277 214 184 243 272 268 212 244 246 197 204 256 187 187 181 231 252 291 249 178 193 183 152 175 287 283 219 177 147 231 267 304 225 168 146 164 151 177 254 277 266 292 321 156 144 149 152 298 423 24…
7	1	23562	5490	921	70	0	39	18950	4807	868	45	417.7074071695913	71.25159324023537	828.5702058431198	1863.8088407231196	2426.217521695428	35.971223021582695	0	17155	[107 173 215 241 249 245 258 248 249 251 242 252 256 251 257 271 250 260 263 255 254 254 263 268 276 274 277 274 279 287 293 292 289 284 300 284 317 260 248 240 224 248 263 246 224 258 261 284 255 222 239 275 273 233 198 168 232 252 193 223 282 259 185 195 237 193 236 255 266 270 272 267 265 288 268 284 295 309 299 192 197 292 192 163 233 249 187 159 214 321 193 167 229 245 163 265 363 267 182 19…
5	1	23562	5490	921	70	0	32	18923	4452	744	33	364.49279371377884	79.0828628741024	753.0164415504439	1840.5768241065543	2459.938465800181	35.971223021582695	0	17147	[131 184 203 240 244 246 248 257 254 252 249 256 262 263 262 260 264 263 264 262 253 279 280 273 277 288 278 270 271 269 270 281 279 293 293 302 310 230 269 247 248 276 246 235 244 245 281 229 201 265 241 206 234 245 278 270 192 204 211 257 289 282 244 222 244 284 256 218 191 202 276 308 193 235 298 207 176 196 184 269 283 301 185 194 181 174 182 185 172 173 211 341 239 170 157 161 162 159 361 20…
3	1	23562	5490	921	70	0	37	19183	4400	690	39	393.49012910877485	78.19948979045672	768.0092443417104	1770.511063139947	2444.0988478179547	35.971223021582695	0	17362	[141 178 228 248 245 246 245 255 254 254 259 254 262 254 262 263 258 262 269 270 283 263 276 262 263 278 276 280 272 281 268 289 281 275 288 293 300 233 249 238 223 238 253 258 235 235 240 218 230 243 312 262 201 250 269 273 249 209 295 232 229 277 186 178 229 291 279 293 227 182 166 241 306 288 205 208 317 233 213 181 175 155 173 289 284 282 150 178 276 285 196 160 147 164 302 318 287 170 144 16…
11	1	23562	5490	921	70	0	35	19435	4832	651	37	391.16430286058505	77.82756710752564	748.3430598145641	1772.5506127426322	2345.100876460064	35.971223021582695	0	17581	[137 191 230 245 250 249 247 247 248 251 258 256 250 254 254 255 258 265 251 287 271 289 280 262 274 279 277 288 292 277 282 278 285 290 282 282 291 234 245 273 254 226 204 255 259 227 240 258 261 277 301 297 288 335 238 217 219 293 286 238 296 273 200 279 283 285 258 184 255 277 321 218 182 186 248 299 295 243 165 193 203 175 256 324 168 162 163 170 304 276 310 314 172 163 147 243 314 161 157 24…
9	1	23562	5490	921	70	0	38	18988	4205	796	39	405.7370307502316	78.76931268639801	757.3828375831564	1676.7439727022452	2187.2333624137827	35.971223021582695	0	17141	[126 163 222 245 244 248 249 248 257 257 257 256 248 255 257 261 262 263 267 267 280 265 285 276 283 284 288 280 297 317 287 298 303 299 289 284 302 252 251 233 248 274 276 245 252 240 272 298 264 283 275 273 246 278 283 248 281 273 185 199 283 192 250 290 267 203 179 167 195 291 209 197 218 266 216 217 189 181 174 217 171 174 181 249 185 143 171 267 203 158 145 153 189 332 236 157 152 148 159 35…
10	2	23562	5490	921	70	0	31	18801	4263	742	44	381.71398993589685	76.86995234476646	738.6814121875299	1766.0210434049986	2288.674297790653	35.971223021582695	0	17435	[116 156 194 238 250 250 246 244 254 257 259 255 261 270 254 259 265 264 264 276 280 284 283 278 266 286 282 288 275 273 292 279 269 301 298 284 304 252 256 243 265 268 283 243 225 214 236 275 253 201 208 215 209 266 264 205 220 267 225 212 241 261 217 269 257 205 212 244 218 208 203 190 171 186 271 303 278 245 216 202 218 170 197 188 182 166 211 231 159 152 194 320 309 175 180 166 291 227 160 19…
1	1	23562	5490	921	70	0	38	18892	4529	643	39	401.2265370904648	74.75398285035448	775.176919379549	1724.0194259430157	2272.069229712965	35.971223021582695	0	17074	[130 176 235 240 244 248 257 251 250 241 258 253 262 263 261 263 265 262 264 268 263 255 265 283 276 279 266 278 304 298 296 292 291 307 305 312 307 271 250 246 278 233 260 276 283 257 253 271 282 279 232 207 242 254 251 172 229 259 252 248 271 255 197 198 265 244 229 196 182 216 254 216 265 168 169 251 264 299 268 159 160 151 195 302 287 233 169 166 150 294 305 173 168 156 168 191 179 189 192 15…
8	2	23562	5490	921	70	0	33	19670	4482	751	32	336.73303746851076	78.6336593512335	711.0437190973014	1849.7180457347138	2565.676318814148	35.971223021582695	0	17570	[119 177 227 246 244 248 248 251 253 245 253 261 258 272 254 259 271 267 257 283 276 260 270 276 273 285 267 273 279 264 285 287 276 293 288 277 295 234 218 223 243 245 252 224 234 266 220 241 223 221 203 252 239 239 232 206 208 231 194 202 197 272 329 244 209 256 234 207 325 256 191 202 297 333 309 201 180 170 253 308 205 245 346 275 173 181 272 195 324 214 160 171 297 327 336 359 187 234 387 20…
7	1	23562	5490	921	70	0	40	18500	4670	852	48	361.8573418507221	74.95420728584101	768.4327221230099	1892.546748974048	2489.4787607773437	35.971223021582695	0	17174	[110 173 219 242 244 251 247 259 249 255 258 255 261 264 258 270 258 261 267 260 254 262 273 273 260 282 267 280 272 289 293 279 283 285 284 272 290 242 229 238 248 256 258 260 230 244 222 244 216 233 214 236 186 221 256 212 172 200 247 265 208 238 252 251 307 291 209 202 209 243 195 158 166 273 305 274 185 175 265 338 245 176 161 162 277 181 173 243 329 188 160 165 162 160 183 279 292 290 289 32…
2	2	23562	5490	921	70	0	39	18727	4477	668	37	362.4517537377494	75.04127730149024	737.921746543374	1828.2782161965647	2424.019312960844	35.971223021582695	0	16946	[133 170 232 241 248 245 247 247 253 255 263 247 258 260 257 271 262 270 266 268 260 263 268 270 275 283 277 273 285 285 268 287 277 284 310 296 287 238 245 251 250 251 265 240 244 255 269 276 238 240 230 251 273 273 251 206 249 236 182 187 251 222 233 209 292 271 195 198 188 153 222 260 267 264 265 312 297 295 185 169 163 280 264 207 190 254 181 178 186 175 153 146 169 203 319 225 152 165 165 14…
12	2	23562	5490	921	70	0	34	19105	4508	655	43	343.8930247914895	78.95933594176157	738.6625269191993	1690.4781632028191	2368.443960536035	35.971223021582695	0	17621	[120 171 224 248 248 254 252 258 249 264 257 269 256 252 262 269 258 274 277 273 264 262 272 273 268 273 288 280 282 293 280 275 282 292 293 295 300 230 240 277 266 222 225 223 262 239 243 242 231 228 216 234 295 239 207 225 266 293 272 205 257 318 265 193 209 320 291 230 216 206 216 204 250 199 203 186 216 301 263 193 159 192 191 172 185 278 267 175 168 288 285 172 171 159 166 203 404 303 173 17…
6	2	23562	5490	921	70	0	32	19222	4611	805	35	437.7306637545836	76.5251063617441	804.8993033343316	1890.0774395828305	2461.3683593969504	35.971223021582695	0	17255	[119 160 221 234 243 246 249 245 240 250 251 246 254 258 259 257 252 256 264 270 261 272 274 281 283 268 268 263 278 280 271 283 302 285 281 290 278 268 260 231 263 263 230 255 241 212 215 239 210 232 267 262 240 194 194 233 270 291 264 206 266 278 298 314 273 196 205 185 317 322 206 181 243 301 280 306 336 217 177 183 249 279 308 225 181 166 188 274 242 178 177 189 280 240 164 270 391 200 178 17…
4	2	23562	5490	921	70	0	35	19720	4373	670	41	386.8825136859588	79.77896301487928	773.5393559977011	1754.3610348278046	2307.7548576504796	35.971223021582695	0	17475	[140 169 239 238 247 242 247 252 252 255 260 258 254 257 264 258 261 258 258 263 275 286 286 269 279 281 276 284 270 283 283 299 304 298 286 314 306 279 253 257 260 229 235 260 209 244 273 255 268 206 236 283 298 299 275 213 247 308 237 211 280 254 274 204 198 250 293 296 266 259 183 183 189 256 294 280 305 181 223 218 169 274 189 169 175 171 233 293 346 193 190 331 246 168 168 159 147 162 264 28…
5	1	23562	5490	921	70	0	33	19454	4584	762	33	337.38093363037433	79.74425368443936	761.4043825589299	1888.018612735109	2481.8093449761814	35.971223021582695	0	17389	[133 184 206 243 253 250 252 257 264 244 262 260 259 254 273 271 259 253 259 276 259 267 271 265 264 275 283 284 278 278 261 275 274 286 276 298 300 237 239 239 256 254 236 215 218 261 253 206 197 227 220 216 280 289 262 218 232 229 203 199 189 232 314 297 209 283 292 214 277 291 189 192 249 332 259 194 218 333 179 185 267 290 305 209 158 156 217 313 350 285 170 214 293 314 185 176 161 209 393 24…
3	1	23562	5490	921	70	0	38	19032	4380	696	43	384.558403193518	72.29050333181627	763.7676078676653	1787.6759366050226	2392.1875929023545	35.971223021582695	0	17181	[144 185 231 242 248 246 252 248 258 257 254 252 258 256 246 263 250 267 264 273 271 264 270 276 268 280 276 276 260 286 298 294 296 297 277 292 305 268 275 238 243 260 247 285 243 263 288 280 280 233 268 230 233 238 251 257 265 253 269 261 175 219 294 299 207 204 246 192 181 192 291 208 183 183 166 180 183 242 231 154 178 252 278 282 180 228 211 179 206 162 143 137 232 292 354 217 153 150 159 32…
9	1	23562	5490	921	70	0	39	19296	4283	791	37	447.94920392272047	76.77910108611766	822.1120567045765	1923.9427046885419	2486.8131242747695	35.971223021582695	0	16973	[128 162 223 241 242 245 255 242 248 249 252 245 254 250 251 260 266 254 246 262 270 259 274 279 279 269 267 277 270 288 297 278 277 271 285 309 301 254 233 238 240 220 258 228 267 255 238 260 273 219 240 262 253 284 224 200 273 245 244 271 264 270 185 192 262 272 170 207 296 324 256 200 169 187 265 292 248 300 293 210 190 299 296 291 272 174 179 194 172 182 316 309 177 157 146 170 255 238 163 16…
11	1	23562	5490	921	70	0	36	19434	4853	644	35	368.2055116438006	73.68425908543574	767.0030405452712	1753.899684689689	2475.0327835432126	35.971223021582695	0	17425	[138 192 233 247 252 248 252 256 249 250 256 258 269 248 256 257 253 269 263 271 273 263 261 265 283 285 259 285 277 271 280 278 300 286 282 282 279 242 253 248 220 255 248 210 243 224 231 291 300 296 252 222 216 266 275 300 318 226 225 274 249 209 232 223 199 176 292 324 224 188 236 287 184 157 242 270 269 292 286 302 325 274 162 168 182 321 198 211 322 168 160 305 337 228 173 148 240 355 242 14…
10	2	23562	5490	921	70	0	32	19261	4389	771	36	389.4879011879644	75.12949935415811	809.4853109306321	1716.714084611712	2404.291897539634	35.971223021582695	0	17590	[118 157 198 245 248 249 247 250 260 253 257 259 255 259 259 263 267 256 253 273 254 261 265 284 271 273 281 280 290 285 290 290 279 297 291 287 306 275 237 219 255 261 281 227 252 246 204 236 245 287 243 216 220 272 273 277 260 288 211 196 272 301 196 272 265 245 276 256 315 319 257 216 170 188 271 342 203 179 205 200 213 331 181 186 285 241 187 192 247 191 209 305 203 196 213 184 167 165 163 15…
1	1	23562	5490	921	70	0	39	19060	4507	629	40	390.72487343949973	76.76671822192222	765.0579223198705	1895.4145482805004	2561.874766254724	35.971223021582695	0	16854	[133 177 234 248 244 248 252 247 252 251 250 260 255 257 263 257 256 253 263 270 260 266 276 274 259 275 269 279 270 266 271 272 272 289 301 286 295 242 254 225 240 259 233 272 236 272 258 242 203 208 258 267 206 202 209 216 279 281 216 194 272 258 270 266 281 211 228 291 184 192 295 294 201 174 257 292 320 209 164 158 276 232 152 159 208 298 294 326 283 166 151 203 329 189 195 183 205 186 180 18…
2	2	23562	5490	921	70	0	40	18596	4379	697	44	337.9288149783131	73.89480490528985	777.4659002033553	1919.3408301345455	2497.8724775921814	35.971223021582695	0	17010	[134 172 240 240 247 245 251 262 260 255 252 263 254 261 263 255 262 257 270 268 258 263 262 264 256 269 275 257 268 275 263 294 293 270 281 277 294 240 273 244 247 237 220 264 268 242 229 254 215 193 228 245 275 278 208 192 269 251 225 196 159 231 319 277 208 185 182 240 292 319 205 163 219 302 296 195 177 196 160 255 351 263 166 217 217 188 176 179 218 164 167 222 345 174 134 141 135 145 198 31…
7	1	23562	5490	921	70	0	41	18255	4653	821	45	394.58453838626104	76.47640763371062	753.7052878672415	1795.0424971593523	2192.3394308045404	35.971223021582695	0	17353	[112 174 219 240 251 252 248 251 255 249 261 264 249 257 254 264 259 260 262 275 255 273 276 283 289 272 269 274 289 293 305 292 310 304 308 306 304 267 259 263 254 268 269 259 205 243 260 247 253 253 239 193 240 270 226 200 217 256 252 269 279 268 228 230 200 175 191 263 246 184 292 193 211 185 191 194 214 191 186 195 190 196 180 168 170 216 333 198 192 175 171 297 368 194 159 181 175 165 156 15…
8	2	23562	5490	921	70	0	34	19158	4327	713	34	348.97742680887137	80.6298400352984	738.3725436538681	1681.9949359209102	2363.7762857109733	35.971223021582695	0	17785	[117 177 231 242 254 250 245 247 254 253 261 265 250 258 255 266 269 262 278 257 271 249 275 288 287 280 278 272 291 289 294 295 288 297 297 294 282 232 215 255 268 258 229 256 267 209 235 274 228 237 224 241 294 267 232 223 206 240 288 235 239 284 199 265 267 204 199 208 223 241 200 197 317 274 238 242 195 179 224 312 209 205 189 168 178 166 186 173 184 352 314 176 183 254 190 238 306 176 159 18…
3	1	23562	5490	921	70	0	39	19275	4401	699	43	402.4542052360078	70.6229690182965	729.2609439779135	1751.7797390267294	2375.4944371625998	35.971223021582695	0	17118	[141 181 232 244 243 250 248 255 246 247 253 255 253 258 277 256 255 265 272 274 263 264 277 265 278 277 278 285 281 291 295 288 284 272 271 304 300 250 248 229 264 263 238 254 249 247 248 268 241 247 262 205 218 230 251 196 181 217 259 290 280 204 171 191 245 277 292 279 220 243 289 226 177 268 313 312 213 230 199 165 184 177 240 282 276 311 275 160 162 241 353 228 177 165 178 165 184 249 227 15…
6	2	23562	5490	921	70	0	33	18964	4530	769	34	401.40816992651423	73.74964011712679	782.9143780750923	1895.8731397639253	2525.6907983771757	35.971223021582695	0	17298	[121 164 220 236 247 245 247 257 251 254 264 257 264 261 252 253 261 265 259 263 269 263 255 265 283 272 261 269 284 285 284 275 292 284 275 284 269 241 240 241 258 252 237 226 202 225 260 217 197 200 270 275 218 216 206 228 247 204 217 220 299 279 203 191 263 311 193 210 291 225 268 284 204 190 198 205 175 273 339 277 162 161 174 244 348 320 163 171 275 298 347 332 196 164 158 200 367 190 185 15…
12	2	23562	5490	921	70	0	35	19618	4559	682	46	383.84132080810764	79.56526333652928	758.8213953937383	1782.1541994456043	2377.4113106561595	35.971223021582695	0	17565	[120 172 231 240 245 251 252 247 254 254 260 256 250 255 262 252 262 266 257 268 274 267 271 285 271 271 286 265 265 286 278 293 289 302 293 282 293 246 263 276 233 235 256 227 239 273 259 275 203 239 280 283 278 252 284 286 310 267 195 237 274 275 267 309 212 220 284 312 227 180 182 250 285 264 313 281 218 157 174 270 259 176 179 186 313 277 175 177 295 301 171 162 221 361 285 171 186 163 179 19…
5	1	23562	5490	921	70	0	34	19044	4579	724	34	381.329746001313	78.01709245687209	703.597776301646	1720.1676287382927	2413.0647447319116	35.971223021582695	0	17654	[136 183 208 247 253 252 252 246 260 261 262 254 248 269 267 263 258 262 267 264 263 270 277 283 269 278 288 272 288 279 287 276 293 287 293 298 303 235 254 251 253 250 246 252 235 236 247 245 220 205 225 210 207 223 274 297 302 231 214 217 191 218 295 335 229 201 184 208 281 267 182 192 243 337 255 192 186 178 176 263 351 319 193 189 167 166 160 176 177 266 345 215 190 339 200 195 341 196 166 17…
4	2	23562	5490	921	70	0	36	19786	4396	693	49	353.1003737043568	68.2581120649141	710.9371053471691	1800.7563994359946	2457.7038322898757	35.971223021582695	0	17356	[142 177 242 243 250 246 254 254 256 253 265 271 267 265 262 256 254 260 282 261 255 262 276 275 282 281 271 273 281 271 287 259 285 286 284 301 295 247 250 231 216 201 286 229 246 229 212 229 267 294 237 243 259 291 305 259 209 218 228 265 299 229 190 266 291 309 292 326 232 196 270 206 213 272 295 321 215 164 195 297 312 287 184 185 283 215 168 200 300 252 171 159 148 235 320 342 279 178 148 14…
9	1	23562	5490	921	70	0	40	18932	4267	811	44	348.04645862813226	74.5879665594599	752.0841330408253	1890.5467371259351	2454.368566562752	35.971223021582695	0	17096	[130 164 221 245 245 245 247 250 248 254 262 266 267 265 273 257 253 280 265 260 270 267 269 251 290 258 278 274 282 271 290 268 264 294 304 276 289 245 247 214 251 232 217 241 264 222 203 266 276 225 228 268 249 210 208 205 189 261 282 219 178 171 226 313 278 279 177 193 189 211 193 226 226 178 209 295 178 174 180 293 309 281 176 179 234 184 282 344 261 170 164 214 286 170 128 237 382 365 169 13…
1	1	23562	5490	921	70	0	40	18982	4487	629	36	366.20301953473705	75.91164770364256	785.0842743471261	1810.6969659407407	2468.0414976525244	35.971223021582695	0	17150	[132 179 239 243 249 243 250 245 257 257 253 258 261 267 261 259 251 272 268 264 267 272 272 274 263 269 268 270 277 274 277 281 270 284 298 289 299 257 234 247 236 265 268 266 225 207 260 250 214 255 271 218 186 211 222 209 206 205 187 173 213 285 250 190 186 246 218 226 278 194 186 181 214 323 220 185 165 231 307 174 166 182 156 216 348 248 154 184 296 278 332 349 220 156 275 217 141 230 380 25…
11	1	23562	5490	921	70	0	37	18769	4661	616	44	351.31880459873	76.6590550775562	721.3805235901963	1782.3233456308678	2418.6554412159894	35.971223021582695	0	17267	[140 192 243 242 250 252 246 252 245 259 267 269 255 266 262 264 267 277 263 260 260 266 276 257 280 277 254 287 287 265 281 289 284 294 292 275 274 252 255 251 234 245 243 213 241 247 244 292 266 236 244 242 284 242 246 280 242 185 223 253 277 235 183 256 267 245 237 192 237 287 180 162 172 162 234 306 296 266 164 159 177 297 283 339 194 167 192 260 162 177 169 163 142 181 366 240 149 155 262 16…
10	2	23562	5490	921	70	0	33	19817	4458	798	43	383.99115987204874	72.94588117609759	791.3771168469866	1827.6967218835487	2503.2611496265235	35.971223021582695	0	17539	[117 160 204 245 248 250 251 243 245 248 252 257 253 258 270 266 260 270 261 276 268 270 270 270 258 277 271 283 279 275 269 276 291 279 277 280 296 234 248 268 233 251 252 218 230 236 212 208 228 211 226 269 206 204 283 293 292 240 226 212 261 294 259 293 342 232 189 174 296 310 289 230 245 190 172 258 313 336 193 183 232 266 297 316 326 218 185 201 299 185 183 259 189 266 289 299 358 338 181 16…
2	2	23562	5490	921	70	0	41	18720	4397	709	43	381.9589927839369	75.33120146789895	703.9207890381956	1764.7751325665363	2362.621860680796	35.971223021582695	0	17094	[135 175 238 242 250 242 251 248 243 260 251 254 256 263 250 260 275 272 271 256 267 276 261 266 286 273 281 274 282 293 274 278 303 275 308 308 316 253 260 285 257 282 245 226 204 255 262 249 226 262 261 215 194 226 209 205 205 209 227 309 208 187 207 208 175 227 324 270 173 178 195 296 244 206 189 170 175 178 195 298 329 196 145 183 319 234 168 144 164 260 339 185 166 168 156 276 360 242 143 15…
7	1	23562	5490	921	70	0	42	19017	4793	868	41	442.33630379426364	73.92710737834066	784.2354162205341	1744.5053176153592	2411.309705540971	35.971223021582695	0	17173	[111 177 220 241 243 246 249 250 250 252 251 251 247 248 266 259 268 258 273 263 274 270 292 276 283 274 280 281 302 291 275 294 285 285 289 301 282 244 245 260 240 242 248 247 271 216 211 198 206 244 219 281 254 213 191 213 280 235 200 230 275 281 282 262 258 295 282 288 295 295 248 171 192 253 290 287 338 203 187 187 296 213 168 156 225 273 297 319 349 211 189 171 170 175 182 280 168 255 229 17…
3	1	23562	5490	921	70	0	40	19032	4339	713	37	375.29705514523573	70.13684676707328	790.8508267585382	1910.9065000883243	2548.2145687721004	35.971223021582695	0	17195	[141 183 236 242 246 247 242 245 249 259 257 262 263 247 263 254 265 252 269 279 260 261 265 281 270 269 282 286 269 264 292 266 271 277 280 278 269 244 233 246 229 248 279 242 239 279 240 250 210 212 260 253 237 245 188 188 246 259 284 274 209 189 183 291 301 234 189 227 312 213 202 204 184 187 282 267 208 278 200 177 198 204 185 164 166 191 285 337 217 157 149 156 245 316 341 232 183 313 249 17…
8	2	23562	5490	921	70	0	35	19709	4509	757	34	375.4969130957048	79.47732115578384	747.0517165162099	1748.5363847624315	2341.80169646033	35.971223021582695	0	17800	[116 180 230 238 248 247 253 244 252 249 256 253 252 258 259 266 265 270 280 263 261 267 266 275 269 274 290 290 288 271 304 283 313 293 296 279 313 246 246 275 230 232 241 263 251 227 288 234 219 221 294 269 291 287 259 259 296 334 252 233 287 304 322 289 215 198 191 280 314 216 270 327 241 192 311 327 184 191 193 267 309 201 184 180 188 284 222 190 274 208 201 302 185 198 184 185 164 174 174 22…
6	2	23562	5490	921	70	0	34	18896	4467	772	30	392.2757807648258	82.11964458757734	754.4968773473288	1671.9518092605567	2339.139609200713	35.971223021582695	0	17625	[123 168 221 243 248 247 249 254 254 245 251 255 256 257 262 257 265 266 268 279 272 273 283 273 285 281 284 289 289 281 290 271 302 294 288 293 303 263 243 252 274 259 232 228 256 252 232 215 226 208 213 230 300 235 219 235 277 267 212 230 290 315 224 224 200 220 215 196 235 238 211 179 188 257 277 179 173 213 329 239 172 196 196 196 205 171 159 230 331 215 168 164 339 250 170 203 199 187 330 20…
4	2	23562	5490	921	70	0	37	19215	4233	671	51	391.7547423800844	74.85928748086059	761.5784007507685	1822.589085495721	2429.7295313269783	35.971223021582695	0	17281	[142 173 241 244 246 247 242 257 252 256 257 258 263 267 269 269 256 265 262 259 255 268 276 264 287 267 274 271 271 287 297 283 283 287 276 280 288 246 262 241 252 225 244 255 237 244 268 221 216 231 275 265 298 269 220 266 233 212 196 217 256 173 225 284 244 284 240 187 180 259 290 198 207 175 161 242 310 203 169 195 265 279 296 162 159 168 183 280 221 141 156 264 293 320 350 288 150 172 154 15…
12	2	23562	5490	921	70	0	36	19499	4629	677	35	381.74261926220976	79.60822813726129	769.4455198771514	1874.8895482971311	2471.8181372080608	35.971223021582695	0	17296	[122 174 229 245 248 244 247 245 252 255 262 258 251 258 258 257 281 261 257 271 266 273 282 272 262 275 279 266 272 294 287 266 266 278 279 281 281 262 242 250 213 248 249 253 232 220 216 238 244 279 296 264 278 282 290 221 210 251 219 284 301 289 203 174 223 296 314 219 189 296 225 166 253 314 298 217 160 202 267 289 268 250 296 327 269 169 155 188 255 313 313 223 158 191 352 212 157 141 143 27…
9	1	23562	5490	921	70	0	41	18867	4285	794	40	345.93758761118437	76.21959221654582	728.707104685628	1664.2331386433784	2222.9555992756545	35.971223021582695	0	17199	[130 167 225 242 243 245 248 244 255 261 256 267 260 262 270 271 262 272 273 258 283 276 267 282 288 288 284 272 284 292 295 290 297 317 293 291 282 264 273 264 263 276 252 260 259 281 262 251 261 236 204 240 267 211 268 283 229 218 188 166 239 264 204 263 285 189 194 198 181 198 184 230 171 176 189 332 230 170 196 282 182 168 157 152 223 339 212 160 155 163 252 356 343 210 166 173 177 171 172 21…
1	1	23562	5490	921	70	0	41	18720	4436	612	35	396.439992447907	74.25041397646412	681.5452191438193	1627.6487199631667	2210.376089699501	35.971223021582695	0	17331	[134 180 244 246 254 255 249 264 255 246 258 261 253 251 261 268 261 258 264 272 286 270 278 275 292 290 284 292 293 297 280 310 294 287 301 316 307 240 253 245 259 284 226 218 252 256 231 200 250 265 259 259 236 224 212 259 251 229 236 187 187 244 200 246 305 206 194 195 192 294 256 178 171 214 311 213 234 322 189 187 177 193 175 176 173 167 154 156 272 328 208 194 185 169 169 280 173 172 161 16…
5	1	23562	5490	921	70	0	35	19273	4540	760	30	378.33161391615107	82.61123743770405	794.3388675156377	1721.285311828817	2292.747215526614	35.971223021582695	0	17621	[132 184 207 242 248 250 253 246 251 258 257 244 257 262 265 262 270 263 275 255 266 262 264 265 272 284 289 291 292 287 294 284 292 303 284 292 296 251 261 267 236 254 255 208 253 256 285 247 223 223 273 286 268 287 283 235 273 298 232 225 272 281 316 289 217 260 203 197 228 292 294 304 199 228 295 231 190 185 176 170 165 223 296 325 214 164 176 174 159 218 297 290 171 163 175 205 286 180 152 16…
10	2	23562	5490	921	70	0	34	19222	4414	771	40	378.71580868075824	77.65637181780167	758.0354747617544	1741.8154665076215	2360.770414175844	35.971223021582695	0	17552	[118 161 202 240 243 248 244 248 258 252 263 261 264 283 259 267 266 258 269 273 258 261 264 259 276 281 273 289 303 283 292 291 283 280 284 290 266 235 237 282 241 221 235 238 238 256 244 233 258 238 238 215 230 279 224 273 225 210 236 309 279 245 191 269 205 230 301 253 226 264 252 206 217 185 189 188 187 186 223 188 157 168 284 317 277 170 163 164 246 289 272 323 300 168 163 188 346 374 230 15…
2	2	23562	5490	921	70	0	42	18947	4577	706	38	347.8574528485158	77.62761603667063	777.1173965418425	1740.8467667023183	2344.2404572938603	35.971223021582695	0	17169	[136 178 246 244 248 255 244 248 255 254 265 253 251 263 252 259 269 267 271 252 283 268 263 273 267 279 291 281 278 279 284 275 301 294 294 278 289 244 255 254 245 231 232 264 261 263 263 218 249 212 182 215 263 276 253 250 269 219 212 209 190 202 275 286 270 299 314 329 294 239 178 174 195 282 192 180 247 318 267 188 187 177 172 172 174 182 291 237 170 159 171 158 168 307 332 165 149 163 262 32…
11	1	23562	5490	921	70	0	38	18786	4662	615	37	349.6309191634262	77.906658561803	753.7276515167343	1704.4209932023757	2258.7639816372516	35.971223021582695	0	17029	[140 193 241 243 243 249 246 248 250 249 257 271 257 271 273 267 261 272 270 276 279 269 272 273 273 272 268 271 283 271 303 288 305 280 288 299 310 227 256 252 248 277 256 259 277 294 252 234 262 285 262 213 280 253 242 281 195 245 255 245 219 287 225 173 210 232 235 281 267 222 177 174 188 178 259 286 205 176 167 253 221 175 297 219 155 169 185 303 188 146 167 282 294 194 156 165 265 174 147 15…
7	1	23562	5490	921	70	0	43	18864	4749	854	42	381.4367523543557	69.81586311305026	773.4902213067534	1877.5139035997945	2509.486776911558	35.971223021582695	0	17125	[116 180 228 243 244 252 246 256 253 252 257 256 260 253 270 252 257 261 273 259 275 260 278 269 272 274 282 262 283 265 271 284 285 273 299 278 283 238 230 253 229 240 219 226 220 238 249 197 202 222 284 278 249 234 196 269 352 245 207 213 201 261 292 207 190 240 323 206 185 200 302 341 270 185 174 182 194 191 273 333 214 174 163 219 237 154 150 218 271 272 284 251 265 310 288 324 324 290 155 14…
3	1	23562	5490	921	70	0	41	18955	4333	747	36	393.15804200894297	77.12568144229665	750.1099163909998	1725.3848545611452	2307.623797664616	35.971223021582695	0	17370	[143 186 236 242 245 243 251 253 253 255 251 262 250 256 264 252 261 257 269 264 253 269 272 284 273 276 274 279 283 305 300 295 286 284 291 291 287 249 260 280 268 256 265 221 230 242 255 267 246 214 227 253 195 287 275 269 197 231 253 208 212 232 210 187 205 212 189 198 199 271 232 184 240 270 202 184 164 233 306 278 210 160 170 162 269 327 316 175 166 147 200 366 245 162 176 294 263 183 156 17…
8	2	23562	5490	921	70	0	36	20275	4597	777	34	369.08716343493523	76.06444984898864	741.5911695198514	1877.799498557315	2514.647705744215	35.971223021582695	0	17766	[117 182 233 246 248 251 246 251 259 249 250 270 252 262 252 260 271 271 265 267 268 259 274 271 267 276 270 275 290 260 264 263 285 273 295 273 299 252 256 251 214 244 239 257 236 254 229 231 247 247 256 223 214 289 311 285 280 286 231 253 304 268 186 224 314 303 307 257 180 246 299 295 194 276 302 197 174 185 300 284 314 291 196 279 349 272 165 200 318 351 368 216 159 166 177 351 220 173 355 31…
4	2	23562	5490	921	70	0	38	19240	4205	669	49	362.26680422334437	71.24046342738716	768.425835133022	1717.660686450152	2297.381107531413	35.971223021582695	0	17288	[144 175 240 244 248 248 253 255 252 245 249 258 267 267 267 258 262 264 262 259 254 272 277 276 285 281 275 288 317 290 291 301 290 293 283 294 281 235 259 249 248 241 259 281 273 254 261 249 260 281 240 252 281 270 252 203 222 270 271 273 227 225 193 191 178 267 267 254 273 201 275 221 188 253 188 167 167 177 285 295 312 196 162 183 179 173 162 170 152 141 218 289 317 227 165 151 153 338 169 16…
12	2	23562	5490	921	70	0	37	18839	4465	663	36	359.02258229499773	79.55029629217405	740.95889762205	1776.8846896572613	2373.2695832444188	35.971223021582695	0	17067	[125 172 232 243 244 247 255 257 256 260 273 258 254 259 266 261 260 269 273 258 271 261 269 275 280 279 276 287 273 273 284 288 280 277 290 294 296 250 258 257 215 226 240 253 284 220 205 257 290 285 271 240 257 279 229 215 268 290 232 220 246 197 172 172 224 268 226 165 215 266 323 220 185 152 159 178 208 239 282 261 288 289 178 158 159 168 176 292 331 197 141 170 215 347 239 155 211 215 145 15…
1	1	23562	5490	921	70	0	42	19500	4554	650	39	379.0195586792424	75.48786492969343	808.4396381941725	1813.3447229480387	2442.7819830849453	35.971223021582695	0	17406	[135 182 240 249 248 256 246 253 246 243 259 259 254 260 258 262 251 274 271 261 266 255 270 265 265 266 290 272 276 283 295 270 291 290 279 303 296 249 247 232 242 243 261 240 222 230 226 265 269 279 224 197 265 246 288 273 283 266 300 288 201 251 280 306 234 197 290 298 301 216 180 209 324 216 184 190 286 320 334 281 193 183 217 324 237 179 178 170 208 189 205 305 190 156 156 166 212 358 174 17…
6	2	23562	5490	921	70	0	35	19448	4598	800	37	386.6672363940101	78.54723497953366	724.0504729705411	1766.76479491232	2319.0338594633545	35.971223021582695	0	17751	[122 173 226 244 253 249 247 255 248 251 262 257 254 260 263 269 260 254 267 257 270 262 274 263 295 276 282 273 281 294 295 282 305 287 286 301 293 231 239 267 253 246 254 244 237 206 228 274 273 247 257 265 274 278 286 320 281 312 236 224 297 287 216 270 318 261 228 296 351 259 181 214 301 322 243 196 185 200 199 259 281 187 199 227 308 184 165 244 343 294 178 179 182 191 148 182 176 193 173 14…
9	1	23562	5490	921	70	0	42	19244	4290	777	35	394.691915723686	76.43023146012055	744.0720303029768	1811.567475625858	2428.4802081697935	35.971223021582695	0	17149	[132 168 227 242 246 250 246 250 243 249 246 261 258 268 261 261 263 267 268 265 259 275 271 275 265 268 275 309 275 286 277 281 276 280 293 284 289 255 234 235 255 238 247 266 247 278 214 223 314 205 211 297 269 267 203 203 281 274 188 248 293 290 217 178 182 247 281 268 261 291 279 283 287 298 212 267 259 185 181 264 166 239 325 245 189 167 169 185 262 209 164 325 217 176 189 179 161 153 177 16…
2	2	23562	5490	921	70	0	43	19321	4619	763	44	354.49289225131264	71.9863035904173	743.3405402747677	1815.4163283924051	2452.0699628262073	35.971223021582695	0	17282	[137 183 243 257 254 249 246 252 249 261 257 253 256 251 263 255 256 259 266 263 267 263 263 273 274 271 268 270 272 284 295 279 292 282 285 299 295 242 229 244 246 219 239 242 258 255 242 231 280 215 227 195 216 293 314 203 192 206 234 264 284 299 211 182 273 282 339 237 183 183 187 282 310 349 229 200 195 162 162 206 328 234 196 309 248 172 167 145 153 179 263 297 288 319 338 374 320 175 181 17…
7	1	23562	5490	921	70	0	44	18517	4726	827	43	391.68560173560303	76.5503822637276	755.3354710643016	1729.176814103158	2312.162462553338	35.971223021582695	0	17322	[116 181 227 238 245 244 240 252 252 243 259 254 254 268 263 271 263 264 264 266 270 276 279 281 281 296 282 292 285 306 285 298 293 298 292 291 277 261 243 236 263 232 244 209 242 258 229 212 262 264 241 243 278 278 209 242 251 202 191 201 262 262 292 219 203 210 233 252 192 189 189 190 211 272 193 176 159 240 287 306 179 175 163 290 342 175 161 159 173 296 196 141 163 292 203 157 136 194 378 36…
5	1	23562	5490	921	70	0	36	19654	4651	751	39	426.2473062457188	74.54378723811999	780.9125500771962	1918.7582486296808	2472.477523276692	35.971223021582695	0	17355	[131 185 213 243 245 257 247 243 244 249 250 262 255 250 260 253 252 264 275 268 268 272 248 274 263 279 275 285 277 267 279 287 287 284 285 277 290 243 270 216 224 246 250 236 266 270 258 228 217 217 236 201 222 274 296 299 253 307 287 235 300 217 190 248 270 293 292 256 297 264 185 206 295 311 308 195 166 225 284 313 285 295 211 194 277 204 156 193 268 306 340 214 180 157 167 156 212 350 342 17…
11	1	23562	5490	921	70	0	39	18905	4684	622	33	392.53405531073963	70.09958984360792	758.6365631380381	1835.1416936196576	2554.4235248177883	35.971223021582695	0	17035	[143 193 236 250 241 246 249 250 256 250 263 261 258 249 251 257 276 270 263 273 264 259 272 265 278 284 270 287 266 266 290 278 286 277 285 278 276 217 250 264 253 280 239 243 253 273 257 278 269 197 206 251 276 240 224 195 179 182 269 284 212 175 278 266 190 174 237 290 274 274 259 262 317 244 186 187 301 235 182 204 254 185 281 221 158 302 224 169 248 249 173 151 170 194 272 366 207 151 162 16…
3	1	23562	5490	921	70	0	42	19265	4330	710	39	384.2811671704369	77.19154465636481	730.7696049430951	1716.1501077837072	2336.164462547811	35.971223021582695	0	17273	[143 185 240 249 249 252 256 252 253 250 262 258 253 261 258 254 263 271 261 276 272 269 272 272 277 266 271 299 284 285 290 279 299 288 282 278 277 239 239 263 229 254 246 221 246 246 222 190 200 250 260 282 274 202 190 220 281 298 296 249 231 291 268 217 213 275 280 298 312 295 191 186 170 257 317 320 221 194 251 175 169 314 326 185 177 284 200 175 172 180 188 180 176 156 165 172 222 283 166 18…
10	2	23562	5490	921	70	0	35	19298	4447	788	40	397.6939879596812	80.63735813056549	747.5580314596784	1751.621756408347	2283.6508756360204	35.971223021582695	0	17520	[121 165 209 248 247 249 252 251 260 243 251 255 251 259 257 274 259 257 269 271 277 274 275 273 279 287 269 277 315 285 282 277 292 287 304 286 294 236 246 267 257 272 245 233 256 245 278 242 250 293 231 214 284 290 211 278 272 259 283 296 289 287 252 226 186 199 301 287 197 201 200 206 269 270 273 260 283 191 181 182 232 181 197 223 177 152 227 344 249 168 172 166 178 263 307 171 241 236 169 16…
8	2	23562	5490	921	70	0	37	19309	4422	745	41	394.8361638400766	78.23591953199325	756.2667965791694	1785.1791410613573	2435.0216115255866	35.971223021582695	0	17433	[120 184 233 244 241 245 248 251 247 252 255 254 250 255 267 263 278 263 261 261 264 274 283 277 291 277 277 280 279 260 272 283 295 288 287 300 301 238 257 258 229 238 247 245 270 241 247 258 234 267 272 265 271 271 249 286 236 213 197 228 229 203 171 187 285 281 261 177 165 164 226 267 287 199 154 225 254 197 178 162 178 292 299 272 282 193 168 262 275 175 158 232 297 340 309 165 154 241 387 18…
1	1	23562	5490	921	70	0	43	19695	4670	640	36	360.9762815377271	75.88528898108325	751.4686649812447	1827.4192632394431	2479.663150619577	35.971223021582695	0	17409	[135 181 246 251 256 257 255 249 249 260 259 252 270 257 265 269 246 263 263 264 259 258 277 260 266 285 272 270 290 276 273 289 285 292 295 283 279 218 244 252 255 251 226 213 239 253 240 219 220 215 226 209 227 263 276 218 221 277 229 250 328 226 199 210 284 309 207 190 180 298 292 197 194 169 197 324 340 242 164 199 291 260 298 294 295 298 308 187 179 267 352 249 159 209 317 368 291 165 160 24…
4	2	23562	5490	921	70	0	39	19470	4315	676	44	392.34416343107756	77.30462552543692	771.0997725441017	1829.9389752758805	2469.0858296852634	35.971223021582695	0	17033	[143 180 254 245 249 246 244 247 250 255 263 249 254 258 268 259 267 259 263 260 259 268 264 257 277 270 274 276 291 269 294 270 279 287 299 287 260 240 222 245 245 266 246 264 265 249 256 233 229 238 240 258 285 199 232 261 260 265 249 266 276 282 256 195 167 264 288 257 181 236 261 298 277 279 199 179 277 228 173 251 320 207 180 168 211 309 314 205 177 170 166 151 161 267 298 326 177 203 192 17…
2	2	23562	5490	921	70	0	44	19026	4535	755	39	395.460988667546	73.00768149005718	788.8154895890578	1710.542899169552	2346.3370335841414	35.971223021582695	0	17513	[140 180 240 248 244 248 246 253 262 261 256 247 255 262 245 252 270 264 271 265 261 256 261 268 278 271 294 296 279 310 288 291 290 316 270 285 259 264 254 244 246 250 237 235 235 226 265 243 219 205 280 280 249 220 211 208 205 285 297 271 184 218 287 289 287 215 268 252 196 189 180 306 286 178 197 287 236 176 165 169 254 363 213 162 146 158 186 282 325 195 138 156 294 363 262 157 152 148 167 35…
12	2	23562	5490	921	70	0	38	18751	4442	625	37	374.56634496835034	78.09922254365185	762.5008795480971	1769.3493681629127	2372.4495485139914	35.971223021582695	0	16889	[124 174 234 240 246 241 246 252 255 256 252 260 257 256 276 261 263 257 274 258 257 268 265 270 291 293 269 273 279 289 296 284 268 283 308 285 300 274 267 243 226 244 257 256 250 266 262 270 289 267 265 241 230 290 274 262 199 226 280 268 191 165 169 250 248 272 307 201 178 180 190 254 188 147 164 243 273 296 198 178 265 184 153 179 316 238 175 168 164 142 135 171 261 193 169 137 198 335 257 15…
9	1	23562	5490	921	70	0	43	19463	4436	806	38	386.24340396144896	73.58872346105271	771.5874759115318	1898.7734364926935	2572.443778954822	35.971223021582695	0	17218	[133 168 233 249 250 250 251 251 253 259 254 257 260 258 258 258 262 254 263 266 265 263 277 261 264 291 271 272 279 279 278 266 279 273 276 286 286 223 218 257 254 246 232 260 240 217 221 213 215 262 262 242 206 201 235 294 291 257 199 191 194 242 325 249 214 219 258 203 168 177 220 321 339 221 169 315 258 174 210 341 294 175 166 207 331 191 148 298 339 222 147 151 157 277 294 285 315 275 307 35…
7	1	23562	5490	921	70	0	45	18864	4779	827	44	359.5563147757483	73.73997813489686	681.0373105513859	1737.8118953565395	2308.8678655489243	35.971223021582695	0	17326	[119 185 230 244 248 250 246 251 247 255 262 263 260 268 276 274 261 273 272 268 281 267 271 273 273 274 280 279 276 298 295 280 294 279 300 288 299 232 224 237 237 245 243 259 257 221 212 259 275 224 252 278 278 292 275 285 292 268 282 264 301 314 257 197 229 301 206 225 312 229 194 187 288 252 178 196 302 280 183 265 306 210 180 195 165 159 162 191 299 307 221 156 173 189 229 190 147 178 158 15…
3	1	23562	5490	921	70	0	43	19699	4418	736	41	368.56076208191826	74.84536105831243	799.3908231801071	1892.20705999973	2442.78052151417	35.971223021582695	0	17449	[143 187 239 248 244 246 252 248 259 251 261 262 249 256 258 266 254 263 267 276 257 260 266 260 272 269 275 266 255 276 279 279 278 298 297 276 280 261 248 253 229 226 247 242 233 227 196 228 251 272 277 277 209 193 262 316 291 205 226 295 293 224 281 220 175 218 302 215 221 289 193 234 295 196 180 189 191 285 316 330 163 160 165 243 307 340 304 191 255 286 186 157 201 278 303 365 353 236 147 17…
6	2	23562	5490	921	70	0	36	19670	4725	813	34	387.90236631118086	81.91221159969265	811.7293207129541	1920.8523341314497	2507.688670499187	35.971223021582695	0	17510	[122 173 226 243 248 252 255 248 248 245 251 254 255 251 251 256 265 255 258 268 283 270 273 271 275 273 272 270 268 261 276 287 278 272 292 273 283 240 262 238 234 218 268 282 221 234 227 241 243 209 261 281 280 265 259 211 258 285 254 257 302 267 281 282 195 218 293 204 228 299 295 268 174 182 215 300 230 261 256 268 275 283 312 317 316 242 151 253 315 203 164 288 306 164 194 342 301 177 153 23…
11	1	23562	5490	921	70	0	40	19013	4689	629	35	354.1679740306432	74.5568094533347	747.1580105076291	1822.606670822747	2499.0643465275652	35.971223021582695	0	17155	[145 197 248 249 246 254 249 249 265 260 263 256 251 259 254 255 270 256 252 281 267 269 267 257 271 292 264 268 269 279 290 285 283 276 272 275 286 239 241 281 251 214 250 230 270 252 260 256 222 198 212 254 278 249 222 226 203 224 280 226 223 190 183 186 186 166 280 310 317 191 170 174 246 246 303 280 180 152 187 299 263 174 181 161 168 200 360 218 167 181 319 165 148 177 249 303 312 317 327 34…
5	1	23562	5490	921	70	0	37	19061	4562	714	32	332.7000300734391	77.56467707552677	686.2665168948606	1774.2523872859408	2433.219609918346	35.971223021582695	0	17203	[132 193 221 247 242 251 247 256 248 251 256 251 261 262 264 271 259 269 270 270 264 275 267 272 274 277 280 290 273 282 288 281 275 296 290 288 288 244 247 238 224 250 221 228 231 247 274 271 260 241 211 214 226 212 270 309 246 211 192 233 307 191 184 211 274 273 192 161 232 290 218 255 295 331 228 158 172 157 167 159 195 269 298 290 227 333 193 220 196 156 140 228 277 293 323 283 278 153 147 23…
1	1	23562	5490	921	70	0	44	19028	4502	625	36	358.24396730596726	74.6811128989606	653.6882935399549	1647.4021336466712	2239.1108484599827	35.971223021582695	0	17467	[134 180 240 241 245 247 248 258 247 254 259 268 265 266 259 271 273 271 276 272 266 273 282 290 279 275 282 283 299 273 291 293 297 298 284 279 302 248 245 235 252 253 264 258 234 270 201 215 264 256 258 219 254 252 210 281 269 225 220 207 254 321 281 191 202 226 236 218 250 228 182 179 284 300 192 179 185 161 166 171 250 298 202 171 247 206 160 303 276 153 159 188 326 218 146 156 201 387 184 14…
4	2	23562	5490	921	70	0	40	19288	4216	666	50	414.0419348557255	72.83305707076087	824.3013686776411	1907.9362314878265	2505.1763438682597	35.971223021582695	0	16955	[146 177 241 240 250 244 243 261 243 248 253 252 250 259 261 256 251 260 260 261 270 275 277 269 269 280 274 267 273 284 300 282 292 279 280 289 252 251 241 222 231 230 272 255 268 233 226 260 229 229 177 249 226 185 263 249 258 274 183 182 193 268 189 248 239 168 173 196 237 288 276 322 214 188 193 176 152 172 258 309 185 163 204 296 256 274 265 310 322 276 186 146 152 293 288 161 139 229 304 35…
8	2	23562	5490	921	70	0	38	19056	4354	749	38	392.4686608677677	80.1014225435244	759.9083438242305	1694.7954812637809	2294.2029208371296	35.971223021582695	0	17169	[119 185 238 244 244 253 244 249 254 253 253 256 249 260 256 271 258 274 267 274 266 263 279 274 302 282 273 268 303 290 284 301 289 286 308 298 299 252 286 242 232 235 265 262 266 252 263 271 283 284 248 265 263 271 267 284 219 192 192 268 272 192 237 303 220 191 279 218 184 189 209 283 268 178 186 163 172 260 258 221 288 197 270 230 166 147 158 155 166 161 154 174 329 251 166 161 139 150 274 35…
10	2	23562	5490	921	70	0	36	19407	4408	788	40	394.35358500589774	72.48219122629975	833.5858337659602	1862.1907517179825	2498.2229113745093	35.971223021582695	0	17307	[118 166 208 247 249 247 252 259 255 254 255 255 262 259 258 248 251 262 260 270 271 262 261 269 267 271 270 274 297 272 285 287 280 262 293 270 289 230 247 242 220 238 235 254 214 212 283 271 278 236 281 254 271 271 244 261 338 255 200 213 279 266 290 252 203 175 243 273 286 295 226 224 302 308 285 181 279 230 177 207 281 157 180 290 184 239 278 313 328 280 175 182 166 192 357 179 161 167 140 15…
2	2	23562	5490	921	70	0	45	19358	4697	749	38	369.60052377294346	71.60568342225324	776.4024165965577	1733.2226935192718	2355.354525020513	35.971223021582695	0	17443	[137 180 244 242 246 247 253 253 259 258 253 255 267 249 261 264 258 270 282 252 275 270 268 272 274 286 277 258 297 285 291 279 290 283 288 307 299 259 256 225 265 247 209 251 267 235 274 266 289 260 220 231 233 247 276 300 272 291 298 292 299 279 193 174 217 266 283 262 285 304 238 180 187 231 273 189 171 186 316 301 190 176 160 154 186 347 302 179 147 173 295 319 222 218 229 146 171 137 201 36…
7	1	23562	5490	921	70	0	46	19077	4839	864	47	381.39561584514877	74.19432015867201	815.0703448807019	1970.6520976270176	2581.6421237030468	35.971223021582695	0	17265	[115 183 232 243 247 244 247 246 254 250 262 255 272 250 260 258 256 266 263 252 261 252 271 276 270 267 290 263 270 283 263 272 273 269 283 292 289 248 234 232 233 247 256 255 237 275 229 275 292 235 229 254 266 279 282 219 195 218 307 263 203 268 284 312 216 192 176 183 294 201 246 336 228 164 194 290 188 181 202 268 265 267 274 288 289 281 282 295 333 301 171 150 280 223 164 289 268 168 161 19…
9	1	23562	5490	921	70	0	44	18978	4332	805	40	347.4514019582626	78.07771770341982	679.1926190245298	1669.68468540626	2231.5737099230996	35.971223021582695	0	17430	[132 176 229 247 249 244 248 250 252 263 262 254 281 260 255 276 266 265 258 270 270 269 269 268 295 292 276 280 276 287 302 295 300 302 297 297 296 283 252 255 261 243 201 248 244 222 258 245 201 253 219 205 271 252 201 302 278 207 217 230 207 183 233 267 192 183 256 276 206 216 214 299 226 176 169 174 247 330 208 162 156 161 274 325 291 171 156 170 166 286 345 180 184 208 184 179 153 137 235 41…
12	2	23562	5490	921	70	0	39	18952	4514	618	37	391.0812275983176	75.16718937244127	785.072169392829	1836.0585974099088	2428.3568439815513	35.971223021582695	0	16876	[124 177 244 250 250 248 247 242 264 244 250 261 255 263 258 255 265 277 262 254 271 279 265 260 269 255 276 282 277 273 286 268 279 281 291 288 285 236 237 246 241 243 291 248 248 260 268 212 236 255 238 265 264 260 194 180 258 286 255 186 202 282 213 180 260 287 296 178 167 212 228 187 214 201 255 283 325 212 156 167 236 312 292 201 173 215 302 177 150 144 154 301 290 329 273 190 173 150 189 18…
3	1	23562	5490	921	70	0	44	19283	4394	714	38	392.000896959219	79.29222598094866	732.2150272635819	1744.344997468349	2292.8605994657587	35.971223021582695	0	17571	[144 190 242 247 243 248 254 247 247 253 251 249 246 262 270 264 262 259 268 277 271 281 274 279 264 279 285 281 276 294 293 310 279 296 270 278 283 252 248 255 261 203 249 250 220 265 281 262 215 264 250 212 226 278 291 220 219 206 203 195 222 303 204 190 258 283 262 203 173 232 318 285 218 171 170 220 294 293 299 198 154 162 285 342 204 150 196 338 230 247 218 184 164 241 183 178 285 224 179 22…
11	1	23562	5490	921	70	0	41	18723	4602	604	35	412.14948947277145	77.79953009208924	713.7335726530833	1697.0150157375997	2234.2115588749507	35.971223021582695	0	17229	[144 197 239 241 246 252 245 257 254 262 262 270 269 262 253 269 262 253 275 263 265 269 290 277 280 257 284 289 282 278 297 302 301 303 307 289 296 270 229 252 266 271 245 222 278 222 237 265 223 252 198 216 243 291 210 195 242 216 292 273 201 197 195 201 215 198 306 248 199 167 173 220 294 281 290 183 168 158 184 307 297 188 170 185 187 292 252 179 175 155 168 158 154 170 349 359 231 155 158 14…
6	2	23562	5490	921	70	0	37	19089	4508	759	36	370.3644315729374	78.67490570350141	716.3179098203666	1732.2607147105207	2314.8591301494434	35.971223021582695	0	17254	[124 175 223 241 243 246 248 252 258 264 255 258 261 265 265 265 269 268 271 278 267 270 280 270 283 288 261 276 286 295 276 290 304 281 282 290 290 256 238 245 234 219 229 262 276 242 211 240 281 268 222 266 287 267 275 210 181 202 266 261 253 260 229 179 224 300 218 166 182 263 316 272 166 187 188 170 158 172 256 294 291 218 190 171 271 211 154 244 302 290 301 187 171 212 168 165 216 373 297 15…
5	1	23562	5490	921	70	0	38	18570	4393	724	27	380.90565332349195	79.99060197501375	729.7450872128684	1753.8719800184958	2310.4646595261147	35.971223021582695	0	16948	[132 194 221 242 243 247 248 251 262 246 256 247 254 249 265 256 260 275 267 286 267 273 285 270 282 283 267 282 287 293 297 282 290 301 295 283 303 254 261 242 222 257 249 279 265 265 245 275 263 263 200 245 249 260 287 262 209 278 218 181 209 264 266 284 247 243 195 181 240 207 178 167 150 229 280 282 219 162 168 156 174 165 287 278 156 156 149 265 181 150 151 237 225 143 149 150 262 174 161 30…
1	1	23562	5490	921	70	0	45	19261	4631	648	44	392.9407115190212	70.95809322841973	748.8320558723875	1822.9248310372277	2417.7927315141164	35.971223021582695	0	17425	[134 183 244 241 250 252 247 252 261 256 262 254 250 252 258 245 261 268 263 261 254 270 272 274 285 273 271 288 280 283 285 274 284 289 306 300 302 238 226 277 262 260 234 251 266 264 255 264 276 248 290 301 208 270 275 311 257 248 281 304 321 211 191 249 314 206 192 203 269 282 285 318 254 163 170 228 303 277 184 196 243 171 175 307 198 183 158 171 303 319 168 178 171 185 160 233 200 156 142 19…
7	1	23562	5490	921	70	0	47	18723	4709	832	50	324.15227866421014	76.12624663525877	704.4124769638303	1644.4289402550817	2361.8308529742885	35.971223021582695	0	17209	[116 189 236 247 250 247 258 256 245 263 256 257 261 260 277 271 267 278 276 281 271 272 281 278 285 282 282 277 274 287 275 280 295 284 287 277 298 241 249 233 254 270 243 255 272 272 230 233 221 219 268 261 222 252 222 217 275 230 224 194 191 190 172 237 273 233 190 158 170 238 288 278 270 175 221 328 231 192 176 204 308 302 209 156 148 259 269 172 166 292 345 227 161 162 165 227 235 182 307 27…
10	2	23562	5490	921	70	0	37	19043	4410	791	50	393.2494357219289	74.69847339126585	761.5488114743808	1819.9906390014041	2511.4201682561998	35.971223021582695	0	17139	[120 165 221 249 248 256 258 253 254 253 255 253 253 259 257 256 267 274 258 272 277 272 272 276 269 279 263 278 259 260 287 296 268 277 282 291 295 251 248 234 256 241 224 222 271 249 240 261 274 242 218 272 248 205 221 251 232 221 263 244 253 250 254 239 201 207 244 199 180 200 261 173 162 189 289 279 183 209 267 287 255 175 249 300 289 162 154 202 291 310 248 162 148 145 247 317 334 225 139 24…
2	2	23562	5490	921	70	0	46	19543	4654	744	49	387.86038744017935	70.48912961386156	790.450613358397	1746.8728840360734	2434.052222123506	35.971223021582695	0	17203	[140 182 243 245 245 250 252 251 255 247 259 256 245 258 263 254 268 255 257 258 271 285 270 278 272 273 281 277 291 277 273 287 281 286 286 292 283 248 247 245 247 240 259 204 238 285 270 199 229 271 274 279 284 257 195 223 304 299 257 185 195 254 265 303 327 273 189 244 269 194 189 248 165 234 284 314 264 159 164 162 145 225 274 287 266 283 341 310 289 176 137 160 174 283 296 290 376 276 162 15…
4	2	23562	5490	921	70	0	41	19007	4157	630	50	340.1374221519506	76.8603085753591	692.5610791544393	1676.909928043426	2265.26580420078	35.971223021582695	0	17007	[147 179 242 247 252 254 252 251 257 254 256 248 262 264 264 260 276 257 263 272 282 285 281 284 277 274 286 282 282 289 293 289 295 287 295 303 264 257 238 246 254 271 225 252 243 251 265 197 239 261 260 272 257 200 210 194 206 265 219 255 253 206 236 192 190 238 191 175 159 207 295 297 188 181 221 215 170 156 176 170 151 169 293 295 325 202 163 150 177 165 179 225 151 150 150 159 278 326 381 29…
8	2	23562	5490	921	70	0	39	19208	4389	751	34	439.9284141162959	74.13192553014966	831.5170993633682	1831.892666023341	2568.370249207925	35.971223021582695	0	16866	[119 188 241 249 245 247 243 247 253 249 249 257 255 253 257 262 264 269 255 265 267 261 256 256 281 257 280 272 294 275 277 286 282 279 295 294 283 249 235 207 234 240 228 271 227 275 262 271 229 249 260 270 267 202 170 258 276 221 261 246 192 187 261 269 245 282 308 214 169 198 281 278 203 209 200 267 281 234 216 279 286 305 300 169 171 152 223 273 178 161 289 259 186 218 221 148 155 156 269 32…
9	1	23562	5490	921	70	0	45	19406	4359	785	35	400.2974281484244	77.21129302114737	735.599351599985	1838.0756242216346	2391.6742429796564	35.971223021582695	0	17448	[134 175 232 246 246 257 252 258 247 259 258 258 256 265 270 262 253 251 272 283 263 270 265 263 267 266 280 274 273 290 284 291 279 296 291 311 305 263 242 254 278 226 242 280 265 228 226 252 264 270 237 279 319 287 199 210 213 281 284 257 293 281 269 311 296 296 251 308 254 185 213 262 190 261 302 201 204 178 175 200 274 192 218 322 193 170 175 175 164 184 249 167 166 167 286 208 161 158 260 20…
3	1	23562	5490	921	70	0	45	19477	4456	716	39	310.16400643623155	74.55746998451035	728.856093714661	1694.4429670618863	2270.8607738397145	35.971223021582695	0	17418	[143 195 240 253 250 245 248 255 256 258 258 264 266 262 268 268 268 255 262 287 278 271 264 274 281 270 280 267 281 291 293 291 271 299 281 279 287 238 246 211 226 240 260 280 255 228 227 268 268 295 270 275 281 258 294 211 267 277 284 297 261 242 192 226 277 291 311 257 184 213 237 197 239 303 309 214 212 238 162 171 205 314 217 161 169 162 152 166 248 231 162 196 303 200 161 152 153 306 373 20…
12	2	23562	5490	921	70	0	40	18758	4408	649	40	387.663111791848	76.51433225049792	761.3257999084918	1813.2626373411752	2432.144967123407	35.971223021582695	0	17206	[124 178 238 243 242 241 250 252 255 260 254 252 255 251 265 260 267 264 275 267 258 267 267 273 273 263 269 283 274 282 291 277 273 280 286 289 311 223 230 246 262 267 248 223 284 277 201 202 273 279 221 216 214 174 186 224 262 248 197 172 253 289 292 214 208 175 203 216 195 262 312 213 195 272 227 166 169 173 242 324 281 179 167 188 303 294 185 182 257 196 160 172 322 375 223 160 181 158 179 15…
5	1	23562	5490	921	70	0	39	18685	4443	683	35	434.79619859180065	75.04907333048706	791.1341060448187	1879.3479002020813	2438.8969048962545	35.971223021582695	0	16821	[133 192 220 247 242 247 248 247 249 251 252 258 260 259 247 256 247 261 264 275 257 262 264 266 285 284 276 272 286 282 283 256 296 293 286 297 308 241 245 224 221 229 239 227 251 252 270 280 248 288 221 242 273 226 205 231 266 308 217 192 268 260 211 231 268 294 263 185 181 201 266 293 261 225 182 306 250 177 166 199 195 297 286 184 167 176 152 152 169 251 310 319 250 177 165 146 150 134 140 13…
1	1	23562	5490	921	70	0	46	19800	4681	651	44	411.6226954927867	73.60438559398995	752.2007706098535	1858.2487019845828	2520.8575366626674	35.971223021582695	0	17280	[135 188 249 247 254 253 253 248 243 253 250 249 251 246 263 260 256 275 269 266 269 256 279 280 274 291 269 264 267 262 295 267 284 280 287 280 288 237 252 239 219 229 235 222 237 278 231 211 252 275 266 280 256 205 261 221 279 294 242 195 188 264 326 226 189 179 214 311 316 206 165 265 284 264 256 295 292 272 311 185 171 278 298 262 177 263 307 329 231 157 187 280 195 153 141 210 309 345 336 32…
6	2	23562	5490	921	70	0	38	18958	4461	748	42	373.27849004682554	75.95978156944886	717.6322119590783	1707.4107646277637	2311.06167275502	35.971223021582695	0	16967	[124 180 230 245 252 247 251 254 249 245 258 255 258 250 263 257 270 266 276 260 274 283 284 270 291 280 275 278 283 277 281 291 297 285 299 299 283 235 248 254 242 260 236 270 259 257 282 282 256 268 224 257 280 248 205 256 282 252 245 262 294 233 207 256 245 182 202 264 190 163 187 290 250 168 164 243 243 177 159 245 300 292 185 153 166 194 271 200 199 226 168 177 245 207 134 143 164 337 349 15…
11	1	23562	5490	921	70	0	42	18919	4652	617	33	379.1367817891713	71.31327983102398	756.2053653812916	1755.737252593951	2416.3851027487085	35.971223021582695	0	17372	[144 199 243 247 250 246 247 248 254 255 268 254 260 249 260 263 263 268 266 262 271 265 269 269 276 270 266 271 277 272 309 287 314 285 272 295 276 258 244 268 268 219 238 250 244 213 220 247 190 223 278 270 226 209 293 292 218 237 289 278 294 312 218 254 353 240 198 194 317 278 195 265 253 187 279 210 204 187 161 197 322 245 177 189 179 202 338 218 183 181 157 166 170 232 273 147 164 149 152 21…
2	2	23562	5490	921	70	0	47	18678	4428	724	46	393.7972972381112	72.5939422819306	704.32056597824	1799.7879701455863	2487.038519990448	35.971223021582695	0	16937	[138 184 241 241 244 244 251 250 258 252 249 259 259 248 252 259 263 268 280 280 270 274 284 277 272 277 260 264 270 293 289 276 291 279 277 277 267 239 250 231 238 229 263 265 226 232 224 238 230 295 278 214 249 234 276 249 225 252 257 189 197 221 196 264 286 215 170 245 265 239 185 170 239 294 182 156 177 206 271 326 247 171 134 205 323 284 168 147 145 203 261 336 312 195 191 254 173 139 143 14…
7	1	23562	5490	921	70	0	48	18612	4708	830	46	354.4522029901619	74.47200162550813	755.868943198497	1748.319024177049	2375.4943587135863	35.971223021582695	0	17091	[116 187 239 250 249 257 258 263 251 262 257 263 264 251 261 264 255 257 282 263 263 270 283 279 273 265 279 276 291 281 277 281 302 292 291 311 294 236 234 246 245 245 252 273 272 278 283 262 271 267 263 264 270 275 268 186 250 256 213 258 247 260 180 194 259 261 200 204 266 253 191 292 299 205 181 167 173 223 296 188 191 187 175 284 179 171 167 169 151 178 165 259 198 155 145 157 147 280 342 33…
10	2	23562	5490	921	70	0	38	18555	4342	761	41	353.94479284813167	74.68255488735186	701.4542160179903	1710.2583491500807	2276.507846878148	35.971223021582695	0	17043	[118 168 215 245 247 255 251 254 249 262 256 257 269 265 260 272 282 265 256 272 285 270 273 267 278 282 283 283 283 278 282 290 301 301 295 284 300 256 256 232 255 251 233 242 288 273 229 285 248 267 255 253 264 270 235 200 196 228 277 238 175 179 195 208 267 276 203 269 262 183 184 214 218 160 211 296 234 173 219 256 180 174 199 209 165 223 225 178 297 301 213 173 169 165 182 152 159 181 146 14…
8	2	23562	5490	921	70	0	40	18989	4353	753	34	310.3611852858694	76.62005232496361	665.368112274007	1791.356402636653	2365.5631158419965	35.971223021582695	0	17026	[121 195 243 249 245 246 254 251 256 254 254 253 271 263 265 275 273 268 272 276 257 264 267 276 284 271 271 283 285 264 296 300 279 283 294 282 301 237 243 232 231 260 256 247 264 252 225 271 229 194 200 230 222 225 188 204 274 249 255 215 212 196 200 264 297 239 184 197 177 180 180 159 209 327 273 185 163 263 281 326 189 172 163 282 205 193 237 161 156 151 271 306 302 375 212 138 146 244 363 20…
9	1	23562	5490	921	70	0	46	19713	4467	795	41	420.0534678949219	72.47450547349807	842.0576820175168	1948.1539757655414	2619.1643498413773	35.971223021582695	0	17300	[133 174 231 243 249 244 252 251 246 253 254 252 259 259 254 248 261 282 248 262 261 255 257 268 271 257 264 283 272 264 271 292 267 287 283 301 278 238 232 246 244 257 245 220 207 213 288 282 260 255 267 197 204 249 265 262 268 266 228 280 180 187 256 280 297 283 240 307 227 175 299 346 219 163 196 288 297 190 234 299 339 209 166 147 196 250 293 270 279 290 287 312 335 192 259 355 196 169 173 17…
4	2	23562	5490	921	70	0	42	19320	4317	665	42	344.48863856463095	76.43295015493364	740.210040919387	1782.8376082862505	2355.494291798574	35.971223021582695	0	17161	[146 186 242 245 245 243 254 258 259 250 251 254 254 263 252 260 271 259 264 265 261 275 279 273 266 285 279 283 285 271 283 298 304 299 289 302 258 238 232 230 247 250 245 273 260 215 241 292 273 211 255 293 229 235 252 200 235 256 247 262 222 232 278 279 302 277 197 205 303 192 198 243 182 265 216 179 216 302 300 333 191 185 162 192 250 210 201 262 196 165 178 162 159 170 168 148 163 242 395 24…
3	1	23562	5490	921	70	0	46	19572	4413	736	42	345.85594755362575	73.5349986097773	736.6199818691222	1814.5359446880823	2417.0666421232454	35.971223021582695	0	17191	[143 199 247 245 248 249 253 253 254 259 271 256 247 257 252 258 255 253 264 261 260 265 270 261 273 291 285 270 282 292 290 281 278 284 277 295 271 240 253 227 251 260 258 274 235 208 265 271 276 254 226 282 293 260 288 193 194 244 289 194 225 309 221 197 275 257 184 151 211 274 280 299 178 172 159 255 280 271 277 294 269 268 181 160 253 294 326 332 236 155 176 213 300 334 297 145 166 186 163 15…
12	2	23562	5490	921	70	0	41	18996	4459	638	42	385.6468785447839	75.70307337563474	719.7167013251886	1784.9718053340598	2377.539019908063	35.971223021582695	0	17294	[127 181 238 241 245 252 248 253 260 254 253 256 245 260 265 263 273 266 263 255 281 274 280 267 267 270 283 278 286 299 293 290 271 292 300 292 294 247 251 259 269 246 242 242 262 265 271 224 194 224 263 269 204 200 212 269 215 257 294 213 175 198 228 304 224 179 191 292 306 231 181 248 316 199 194 197 335 248 178 177 169 171 171 244 260 183 157 187 314 336 211 159 178 175 182 169 170 339 273 17…
5	1	23562	5490	921	70	0	40	18913	4568	703	36	380.0805133199814	77.48183342053905	732.8647089502381	1837.3591794593121	2495.2932894623573	35.971223021582695	0	16931	[133 194 223 249 249 252 253 253 257 257 252 245 261 263 262 268 255 265 274 282 263 279 275 266 266 280 277 269 265 280 274 279 270 294 266 277 274 252 246 239 244 234 230 238 242 242 269 273 223 208 206 251 280 214 186 214 266 257 188 198 219 191 237 268 293 289 283 192 168 173 181 175 181 240 287 296 296 218 175 305 245 159 167 247 313 237 152 199 296 171 158 226 358 288 166 168 149 158 339 35…
6	2	23562	5490	921	70	0	39	19089	4517	768	44	385.4885230540939	77.45861259579743	768.8142234854976	1854.1515245052085	2461.2318171581787	35.971223021582695	0	17042	[123 179 228 241 247 244 252 246 249 249 258 258 269 261 256 258 261 263 271 262 261 261 270 278 283 277 276 265 276 284 288 270 292 274 298 292 281 231 227 250 237 233 256 267 258 245 247 208 271 263 227 276 248 199 259 201 188 228 268 216 220 276 282 208 177 175 227 295 292 198 199 257 207 267 292 310 274 198 192 298 239 166 171 294 288 184 256 326 300 173 228 231 169 208 213 161 165 153 221 32…
1	1	23562	5490	921	70	0	47	18727	4446	639	35	330.89100037035143	77.4860241429338	656.7038892338065	1744.469772805079	2280.905306102276	35.971223021582695	0	17097	[137 189 243 249 255 251 248 257 261 258 267 261 261 258 260 272 260 275 273 269 270 263 279 289 282 276 263 269 280 286 283 285 302 291 295 299 288 245 246 238 237 252 253 220 251 255 232 281 258 218 271 237 264 301 263 187 175 195 247 244 273 265 201 181 178 259 293 211 190 171 162 172 223 217 155 165 228 285 300 257 174 160 176 181 319 267 167 148 161 300 246 151 146 148 220 368 199 148 134 27…
2	2	23562	5490	921	70	0	48	18564	4469	716	40	385.59261665412396	73.82593343154073	693.346863841162	1766.382734632687	2308.921685006971	35.971223021582695	0	17038	[140 184 240 248 246 246 253 250 254 266 257 254 256 267 263 258 264 274 262 252 274 273 273 271 271 277 277 290 287 291 282 281 292 277 281 298 284 246 253 246 271 239 237 255 227 263 265 258 268 281 294 260 282 235 206 189 267 281 231 195 287 263 187 187 209 262 195 162 181 255 304 215 171 175 186 171 220 305 189 192 177 254 310 197 188 210 167 156 150 156 173 295 177 154 176 327 273 155 146 17…
11	1	23562	5490	921	70	0	43	19427	4787	676	35	350.53995190511165	75.98301916014279	761.1182523647751	1800.8719955905808	2447.934920504892	35.971223021582695	0	17434	[146 197 243 244 247 244 252 248 265 253 255 267 249 256 264 253 264 267 278 260 270 272 268 275 273 262 254 269 275 272 283 294 280 271 291 288 290 239 251 255 244 220 228 256 248 238 230 266 204 251 256 212 242 237 205 211 208 235 304 292 320 230 178 197 284 279 321 324 213 166 267 315 205 194 247 187 175 254 318 259 176 225 327 208 177 228 311 315 351 208 169 305 296 148 164 196 380 190 164 28…
7	1	23562	5490	921	70	0	49	19056	4802	847	43	390.2121642645647	69.04795280239955	817.4359517072571	1877.7279268249692	2475.9539624642125	35.971223021582695	0	17007	[117 190 245 246 252 248 252 252 252 258 251 252 253 249 262 259 257 264 264 262 254 261 264 258 265 267 267 285 284 286 278 285 289 298 300 303 281 242 251 258 260 242 270 240 224 268 248 205 246 257 283 248 178 234 244 268 213 187 185 210 262 257 280 298 193 168 195 270 228 190 210 272 274 270 275 272 303 269 282 271 322 274 173 185 286 190 233 285 187 173 151 210 318 167 179 280 238 171 221 39…
10	2	23562	5490	921	70	0	39	19157	4421	782	37	406.9644130208207	74.91132069643986	812.5840166650546	1877.8819093117029	2503.8864693823407	35.971223021582695	0	17158	[119 168 221 247 256 251 248 242 246 249 247 258 265 252 256 262 260 263 262 266 281 265 276 268 270 263 272 276 289 265 282 263 283 281 288 290 275 237 250 243 249 261 254 250 277 248 243 289 307 217 187 224 274 273 210 245 191 182 249 253 274 254 190 221 245 275 292 289 262 191 188 264 265 180 255 183 171 251 287 292 316 284 187 173 179 290 284 176 172 172 156 222 335 199 229 306 207 192 163 18…
9	1	23562	5490	921	70	0	47	19175	4333	784	44	333.57031246767724	75.34005235868122	722.7813824010267	1691.3562595080282	2240.2141504196898	35.971223021582695	0	17220	[134 182 240 250 253 257 253 257 258 254 244 267 253 263 259 258 268 265 261 272 259 269 295 270 298 282 275 280 292 296 285 284 294 276 273 307 280 244 244 256 236 255 218 222 268 271 236 288 257 236 242 215 204 186 280 239 200 184 281 281 196 200 257 263 182 189 190 179 285 285 200 154 155 166 298 302 304 221 167 140 151 254 270 282 266 174 236 181 138 150 277 318 321 168 245 254 140 187 405 28…
3	1	23562	5490	921	70	0	47	18918	4315	695	36	375.2961230421428	75.89335406928949	724.300968345737	1774.7883297244791	2355.772965405825	35.971223021582695	0	16969	[144 199 241 244 243 246 257 252 250 245 260 261 261 263 251 272 260 260 270 266 273 281 275 283 266 283 263 283 272 290 290 282 278 275 297 282 255 256 266 246 221 275 221 221 234 266 257 229 241 218 233 208 241 253 199 214 279 253 269 217 181 211 264 262 221 166 190 210 248 296 291 183 163 168 262 296 215 164 172 304 309 252 173 170 193 268 177 176 302 194 163 231 203 136 130 129 224 348 355 17…
8	2	23562	5490	921	70	0	41	18486	4305	716	33	388.98579133636997	79.17942816316983	710.8475974693969	1609.3426994410363	2270.2163172516484	35.971223021582695	0	17127	[121 196 240 241 250 245 252 244 251 257 256 254 253 268 258 280 267 268 270 267 283 278 281 272 275 273 293 294 282 299 289 297 278 289 318 293 306 250 228 251 271 275 255 238 263 269 276 224 193 188 238 265 256 210 253 284 201 213 292 208 247 212 199 290 272 212 200 184 192 225 255 227 224 187 246 231 187 171 172 174 173 163 151 207 322 243 169 167 157 147 197 343 272 170 149 161 150 170 140 14…
4	2	23562	5490	921	70	0	43	19689	4291	660	50	371.942203053032	70.01218738938587	757.4170201778967	1815.3370426138433	2433.044814925797	35.971223021582695	0	17357	[146 184 242 244 245 253 250 254 246 244 263 246 264 269 265 263 259 266 270 261 258 279 282 277 276 276 273 279 268 293 271 272 272 277 295 296 265 245 226 259 236 245 206 238 237 205 239 244 245 252 221 190 217 293 233 275 219 188 223 288 316 225 246 309 281 189 195 178 201 263 296 307 201 175 304 324 225 219 333 298 195 228 158 185 252 311 248 178 174 188 329 332 360 206 179 253 267 159 181 15…
1	1	23562	5490	921	70	0	48	18635	4461	644	35	385.3038864649262	71.808465599402	763.8348685765799	1782.122910941723	2358.8864254126834	35.971223021582695	0	16892	[135 190 243 242 245 248 246 245 255 255 251 254 249 263 254 265 275 261 279 262 263 262 278 277 260 268 280 280 282 284 284 308 296 303 293 320 306 255 261 257 260 246 293 252 226 265 294 283 220 242 235 272 290 219 188 240 261 212 191 219 264 263 250 293 233 189 208 257 274 228 192 185 193 163 219 248 160 170 192 198 315 243 164 155 143 164 274 281 272 176 148 151 199 314 170 174 153 165 133 16…
6	2	23562	5490	921	70	0	40	18620	4400	731	44	411.39102342081475	75.85922619738626	733.598901854443	1838.4915533245673	2486.051819291281	35.971223021582695	0	17229	[124 184 231 244 246 252 248 255 253 258 256 256 254 267 247 268 261 275 256 269 279 273 276 275 286 274 264 272 279 275 272 277 281 265 277 291 292 236 222 243 254 255 257 253 266 245 261 211 213 206 223 245 243 252 199 190 225 287 217 187 205 277 280 218 177 182 193 218 169 219 280 292 207 210 168 184 303 199 240 296 195 184 169 194 189 249 195 169 239 358 245 170 157 172 304 370 210 169 176 16…
5	1	23562	5490	921	70	0	41	18600	4457	697	30	336.9767379652917	80.92441008548383	719.5452944220523	1638.9248067489864	2229.434415869467	35.971223021582695	0	17083	[133 196 229 245 243 247 247 252 254 255 262 265 254 271 271 263 272 268 247 275 274 304 284 261 284 288 279 289 283 291 289 283 277 301 290 298 285 272 235 259 247 263 238 250 226 259 264 248 225 245 211 191 227 287 293 222 226 259 212 203 246 207 175 184 204 285 303 218 182 172 187 191 175 260 310 183 168 165 208 325 242 157 166 217 293 179 160 167 161 159 255 309 350 343 169 163 139 140 149 14…
12	2	23562	5490	921	70	0	42	19395	4578	661	44	389.44854909382343	73.55308484248357	766.6181546658819	1774.9417422972679	2392.0781342969644	35.971223021582695	0	17376	[129 181 243 248 252 246 250 246 260 264 260 263 258 260 249 248 263 265 264 263 271 267 276 258 273 276 275 272 287 272 280 296 291 281 310 280 278 252 233 242 252 230 241 247 268 228 202 208 237 267 243 201 233 278 227 227 286 300 278 188 223 305 214 195 268 280 292 324 257 187 182 192 312 313 243 184 178 291 333 215 186 187 248 232 174 322 255 168 160 180 277 256 177 157 196 374 259 171 164 32…
7	1	23562	5490	921	70	0	50	18268	4532	840	49	344.82980547606513	73.32990156557447	713.8491151113828	1786.94260785109	2432.425640272515	35.971223021582695	0	16996	[119 196 239 242 250 253 251 253 263 256 270 265 265 263 271 272 270 264 274 258 268 270 264 264 272 278 269 268 282 285 274 281 290 294 280 294 290 247 233 245 233 231 250 251 237 258 205 236 255 225 227 199 195 185 191 241 256 222 194 183 204 283 300 226 175 162 225 284 296 297 212 193 225 208 158 172 273 312 241 156 166 180 284 259 154 161 140 177 298 287 332 220 176 157 210 201 144 147 192 28…
2	2	23562	5490	921	70	0	49	18885	4569	695	39	367.24277984328756	75.65695109475249	742.9418170713164	1768.6817536131691	2418.5823297917013	35.971223021582695	0	16978	[141 187 239 240 249 242 251 252 253 250 253 257 254 265 259 264 272 257 276 263 275 271 265 269 268 275 271 275 290 282 265 299 295 280 286 276 266 277 242 223 242 229 246 251 269 254 202 230 267 301 267 217 182 202 233 280 299 253 195 240 202 167 179 257 277 269 262 285 230 175 195 183 176 254 273 269 279 282 320 313 284 160 158 176 312 226 179 216 304 187 164 170 171 181 155 149 185 349 216 16…
11	1	23562	5490	921	70	0	44	19310	4719	647	39	368.306125091216	77.05872025797534	723.3337181460321	1694.8472244178515	2264.416209118391	35.971223021582695	0	17413	[146 201 248 248 253 251 246 255 258 252 256 265 258 258 268 271 263 249 268 261 277 265 292 272 287 280 276 274 297 282 283 280 299 293 289 295 271 234 258 257 244 249 241 225 250 266 204 219 263 271 286 252 238 226 209 234 225 246 322 254 202 213 208 277 223 219 313 241 199 180 238 315 275 203 308 206 186 304 183 221 196 168 145 149 155 222 317 349 221 148 156 171 288 297 372 237 159 188 351 25…
10	2	23562	5490	921	70	0	40	19186	4472	811	46	378.9717869011967	73.23473497150779	763.5016569548582	1816.2359967997857	2378.5100438980785	35.971223021582695	0	17239	[120 170 217 245 243 249 250 251 259 254 249 258 265 268 264 268 273 270 250 260 254 276 265 275 256 281 277 276 296 278 288 267 298 275 278 280 288 240 231 248 242 236 258 247 230 209 225 262 234 258 248 215 231 212 226 254 194 202 216 205 229 260 243 169 162 216 290 290 271 283 222 284 219 184 250 335 226 170 170 261 348 231 187 169 168 171 268 303 303 172 165 197 278 329 352 328 183 181 215 31…
4	2	23562	5490	921	70	0	44	19512	4237	649	51	364.96622803438294	76.60360977165354	734.0362141175689	1751.6409931984279	2323.9945234098723	35.971223021582695	0	17570	[148 186 241 247 249 246 249 256 252 249 259 267 262 263 269 263 265 260 281 267 256 275 280 278 273 279 288 283 279 285 279 267 304 304 272 309 245 249 251 233 255 256 249 246 250 217 217 222 253 259 243 285 272 255 271 211 253 274 199 185 193 270 246 317 250 214 226 209 213 199 204 199 199 173 195 270 296 212 183 167 276 311 205 186 168 164 202 350 248 169 293 348 178 175 158 158 206 318 375 18…
9	1	23562	5490	921	70	0	48	18750	4291	780	41	384.87034039823834	73.43526525868182	753.4278908421304	1707.8773707934	2262.7192202615124	35.971223021582695	0	17075	[136 181 243 245 251 258 250 250 244 254 257 260 257 264 260 254 252 267 254 267 260 270 279 282 271 294 295 274 293 290 287 310 307 284 320 295 302 247 224 259 254 246 254 282 307 269 214 202 258 273 279 252 266 279 267 211 275 275 255 287 258 191 224 215 211 291 271 183 204 204 172 225 241 192 259 311 175 179 168 164 159 183 211 172 152 172 320 205 162 185 218 177 152 153 148 188 337 174 153 15…
3	1	23562	5490	921	70	0	48	18770	4325	683	42	312.7503876792721	72.78944339492186	747.8611458840375	1705.80189926249	2346.675445170881	35.971223021582695	0	16902	[144 201 254 253 251 260 254 251 255 254 260 261 264 262 252 259 256 256 269 266 272 269 272 283 263 287 276 282 272 289 286 258 284 300 296 301 259 246 232 245 274 287 270 254 227 254 265 227 270 277 275 269 257 216 202 204 246 263 285 224 177 252 239 166 252 284 261 172 211 214 178 169 193 265 184 151 192 181 176 169 203 155 155 199 325 310 206 167 166 228 266 175 165 139 150 216 345 345 179 14…
8	2	23562	5490	921	70	0	42	19231	4431	757	35	437.81379145776145	72.56366972579336	808.724438802979	1904.968410827088	2546.7145769585277	35.971223021582695	0	17310	[123 200 245 242 248 245 254 243 248 247 249 253 249 247 238 262 256 269 255 264 278 261 273 267 274 270 272 276 277 283 267 283 288 277 292 281 298 256 249 245 238 266 225 255 265 226 189 253 254 262 266 205 209 220 261 206 225 302 302 230 222 291 209 259 276 177 197 279 293 287 267 268 293 351 232 182 189 185 303 292 192 197 320 224 186 281 245 193 173 176 205 331 182 188 161 175 186 269 188 16…
1	1	23562	5490	921	70	0	49	19076	4563	668	36	399.79247169781337	76.22480513872848	772.5103668447535	1867.081878885477	2559.3829756311075	35.971223021582695	0	16880	[138 187 241 248 249 244 254 250 248 258 256 262 261 258 263 256 271 266 265 258 249 266 275 270 272 280 269 259 280 277 277 281 268 274 279 292 293 258 237 224 247 242 233 273 249 214 244 234 258 258 253 198 214 268 212 199 213 182 255 301 287 203 189 265 254 300 309 308 205 276 265 160 194 282 322 217 168 201 304 320 199 149 179 266 171 156 155 221 285 278 331 269 176 165 178 327 236 171 157 18…
2	2	23562	5490	921	70	0	50	18621	4421	707	48	356.10535836181043	72.29499747983185	728.707545602355	1861.0448462611507	2513.519582678672	35.971223021582695	0	16915	[142 188 244 247 247 243 247 253 250 262 269 264 264 261 268 260 266 264 260 258 271 270 263 268 277 269 262 257 273 276 264 275 284 275 293 295 253 240 233 225 242 272 256 247 217 228 277 272 216 265 224 201 213 207 218 254 259 192 205 267 278 228 185 185 301 302 191 176 195 184 189 305 255 176 160 243 298 322 181 172 163 151 242 351 304 181 154 163 153 153 161 260 282 304 353 303 157 139 142 14…
7	1	23562	5490	921	70	0	51	18323	4609	854	48	371.0199625668823	73.27425038916489	745.2753075987251	1732.9722896254736	2281.327511447931	35.971223021582695	0	17062	[119 194 241 255 248 248 252 254 251 251 259 258 259 261 259 262 267 258 264 267 260 266 274 272 290 279 295 280 278 278 282 290 299 302 299 318 313 259 259 255 283 248 251 267 254 264 234 220 275 242 217 266 236 232 195 244 271 243 211 269 236 182 264 293 235 183 210 189 166 206 291 220 190 161 175 307 217 166 169 153 173 161 175 242 161 157 152 143 221 334 237 159 164 148 224 337 385 243 162 14…
12	2	23562	5490	921	70	0	43	19318	4520	679	45	391.3457656413375	75.45934081572071	772.6168084286109	1800.664817930248	2436.3842944700823	35.971223021582695	0	17578	[129 184 239 242 247 247 253 250 253 256 257 260 256 263 259 266 247 252 257 268 273 264 277 264 268 272 267 296 280 271 283 292 288 285 281 282 275 251 226 240 264 260 217 251 231 233 227 224 245 215 209 236 285 276 220 209 216 190 259 266 293 289 198 221 321 295 210 213 202 176 208 321 275 188 181 198 313 288 188 177 282 215 183 235 335 337 188 183 271 212 164 181 295 323 345 340 170 166 155 17…
6	2	23562	5490	921	70	0	41	18935	4487	742	43	346.493011484815	77.24889271694073	762.487128096738	1749.0053407495068	2272.211985782504	35.971223021582695	0	17305	[123 184 234 241 244 244 251 249 263 251 261 257 254 273 267 266 266 263 265 261 266 260 277 273 281 289 271 288 270 290 288 298 289 304 285 308 294 254 261 257 252 260 227 260 263 221 240 255 274 229 244 264 255 230 255 292 244 207 217 259 206 190 245 295 213 199 197 268 207 180 191 255 301 247 183 182 190 191 200 294 260 187 161 172 301 221 166 171 187 351 249 176 179 175 172 149 167 284 360 21…
3	1	23562	5490	921	70	0	49	19174	4353	701	43	365.9560268910189	74.54073597174448	706.9082977709511	1696.589037706613	2360.861133445382	35.971223021582695	0	17111	[148 207 251 247 245 245 252 250 248 259 258 251 254 253 259 262 259 284 262 274 266 278 275 267 266 287 273 270 288 284 294 292 285 298 281 291 239 219 262 260 243 250 251 277 261 259 218 208 235 271 244 201 263 239 190 237 271 219 187 163 228 259 284 292 195 175 183 249 307 324 308 204 188 247 186 182 285 302 327 298 198 177 186 174 212 330 235 186 186 172 152 171 343 325 203 172 173 182 169 17…
5	1	23562	5490	921	70	0	42	18853	4417	719	37	411.9615756588577	74.72143137625217	766.0410668082919	1825.410766591735	2413.6562492041417	35.971223021582695	0	17270	[135 198 229 242 245 247 246 247 246 254 262 249 250 255 260 270 259 262 260 274 268 267 270 260 284 277 286 289 286 293 263 274 275 281 277 283 291 245 260 258 257 273 224 243 258 218 217 234 262 286 222 216 296 294 213 215 237 303 249 212 194 292 283 222 263 233 226 296 304 218 197 174 213 313 262 195 243 185 153 178 296 324 201 185 268 211 182 178 170 169 149 137 202 362 230 179 157 149 166 16…
4	2	23562	5490	921	70	0	45	19526	4269	652	40	369.41886046089024	74.41372470914422	760.0212506413551	1715.547312445866	2302.2972072268226	35.971223021582695	0	17534	[148 188 242 244 245 254 241 246 253 246 254 260 253 265 262 256 258 276 262 268 264 261 277 284 292 298 276 281 295 283 287 269 296 294 297 308 261 237 265 264 261 234 268 253 262 273 245 206 225 249 280 250 261 272 298 287 295 249 188 243 303 236 205 307 245 197 193 201 270 288 311 228 206 167 179 182 264 187 204 298 302 275 177 178 273 173 152 170 160 286 304 361 194 179 168 176 188 162 165 16…
10	2	23562	5490	921	70	0	41	18980	4385	746	46	423.92381612636	76.23539747164344	756.4982162011136	1750.051109394043	2321.525428535102	35.971223021582695	0	17460	[123 176 224 244 242 250 247 259 259 244 243 261 271 257 253 263 275 260 255 276 262 275 285 269 301 279 281 287 286 287 300 270 282 287 281 285 313 239 246 266 231 273 265 242 257 262 247 195 192 240 276 227 196 267 237 223 289 234 180 254 271 204 199 272 192 199 279 207 214 226 261 190 187 173 196 285 307 335 235 196 196 203 197 182 198 184 178 201 189 192 156 165 166 260 313 344 285 188 213 26…
11	1	23562	5490	921	70	0	45	19057	4743	641	38	374.8051296637589	78.09432179372176	725.62525361626	1770.2697417963204	2366.175994660187	35.971223021582695	0	17324	[146 203 244 243 242 246 250 252 255 253 260 250 256 260 262 252 265 259 259 267 263 264 293 280 285 281 267 271 292 280 297 296 293 280 280 292 252 242 233 244 219 251 261 280 229 231 258 272 214 260 272 273 283 274 270 288 324 236 214 216 302 256 221 282 206 198 300 221 264 255 169 212 305 179 179 215 281 303 287 181 182 186 160 177 173 263 325 182 180 173 189 202 152 251 261 146 145 162 271 34…
9	1	23562	5490	921	70	0	49	19431	4423	767	32	447.56945230411094	75.89169170159622	827.2430653081177	1885.1131422171002	2475.090112175078	35.971223021582695	0	17150	[135 188 240 243 249 249 245 251 251 258 243 261 251 257 250 261 254 252 267 269 260 250 270 274 270 276 277 282 273 282 286 277 284 294 290 273 275 227 287 246 255 243 236 223 235 264 245 254 270 214 219 202 208 225 264 255 264 277 253 298 184 223 319 268 241 200 192 294 276 178 274 311 273 174 166 183 233 282 267 310 309 268 157 184 299 292 304 311 201 168 160 168 244 359 201 184 180 179 202 20…
1	1	23562	5490	921	70	0	50	18866	4503	660	35	377.64429342420914	73.66323547015527	708.8965907986834	1754.382622652303	2483.107797789415	35.971223021582695	0	17081	[137 188 244 245 249 256 248 254 248 257 254 263 258 256 256 264 274 262 261 266 269 265 266 293 272 272 280 272 274 276 280 274 278 290 280 287 290 242 243 269 246 231 246 245 274 265 216 192 198 230 250 260 248 213 189 210 282 264 203 202 177 184 170 226 285 256 206 197 211 177 248 273 187 181 161 263 310 289 179 166 259 213 182 164 161 163 311 367 195 154 167 278 304 349 362 201 201 296 157 15…
8	2	23562	5490	921	70	0	43	19654	4547	784	34	351.00687920166575	78.99682374798915	674.3737532741379	1780.147298935052	2388.9681021973183	35.971223021582695	0	17572	[121 203 241 248 261 257 255 249 262 250 258 254 253 261 265 264 279 264 263 280 270 254 296 273 270 269 279 282 286 269 282 283 284 287 300 276 292 248 238 262 241 223 181 229 225 259 213 264 236 234 230 259 250 195 235 275 277 224 220 214 236 237 231 203 316 335 202 208 202 196 233 324 222 164 182 293 307 347 253 176 202 245 171 183 271 362 261 179 271 243 179 274 195 147 192 314 326 343 285 33…
2	2	23562	5490	921	70	0	51	18652	4389	716	47	367.9669958281955	73.23821578592867	728.12081308273	1791.2854714966518	2287.3232440925026	35.971223021582695	0	17139	[144 189 241 242 251 247 245 250 251 256 246 247 270 254 256 259 266 259 273 275 276 270 258 274 287 261 279 288 276 292 286 291 298 277 291 301 260 245 263 251 279 275 266 255 294 229 213 200 276 286 213 241 252 233 214 240 223 221 190 195 185 255 314 219 204 196 169 161 256 322 274 173 177 233 356 213 220 204 184 181 172 161 198 269 168 171 207 302 209 167 162 175 373 195 154 156 157 154 226 29…
7	1	23562	5490	921	70	0	52	18726	4727	886	41	421.27545599851396	72.59609201575601	786.25943899023	1801.601175956863	2342.5849716032103	35.971223021582695	0	17164	[121 194 238 240 242 243 248 246 253 255 251 259 252 242 258 253 258 262 265 272 261 274 275 279 286 293 281 279 288 285 287 309 286 291 291 290 286 247 244 221 249 264 244 243 225 271 254 241 205 216 214 239 273 216 287 257 204 192 216 256 226 239 282 262 280 274 271 270 279 273 278 302 336 260 187 236 200 179 234 266 186 182 164 294 200 176 214 244 168 180 326 272 175 143 185 155 154 282 212 16…
3	1	23562	5490	921	70	0	50	19227	4379	715	41	372.32353874500933	75.58412392323443	742.455572536727	1888.1861789631835	2549.789893793214	35.971223021582695	0	17243	[146 209 242 241 248 250 253 244 250 249 252 250 262 261 265 259 258 256 258 272 258 277 276 260 262 270 283 260 285 283 289 268 269 292 263 278 237 247 236 223 242 235 226 216 253 273 206 257 268 199 236 216 183 220 268 281 206 200 185 259 276 266 277 195 192 217 310 256 189 180 277 313 321 204 184 182 253 251 173 229 293 168 190 306 215 173 157 172 269 326 348 166 178 159 172 269 355 424 252 15…
12	2	23562	5490	921	70	0	44	19347	4557	652	48	321.0551832345014	78.02689075011213	704.5829118425793	1718.035180787303	2283.775116682274	35.971223021582695	0	17633	[129 188 239 243 242 251 261 251 262 252 256 264 264 262 264 257 261 272 270 266 279 279 283 254 272 278 278 273 290 293 286 299 287 277 294 287 268 254 267 248 243 246 255 252 213 213 262 258 267 274 284 224 232 222 262 294 205 197 257 298 308 225 192 245 295 217 201 258 327 217 193 287 225 189 208 228 198 174 181 262 328 192 176 160 157 171 267 270 332 201 170 255 364 228 160 162 155 159 239 37…
4	2	23562	5490	921	70	0	46	20162	4320	682	53	313.15834246947077	71.94434034938776	712.7867736428127	1826.6565316029837	2492.171011829286	35.971223021582695	0	17368	[151 191 244 246 259 253 248 255 257 253 253 259 265 272 262 270 260 264 259 256 262 279 260 265 270 285 276 291 282 265 280 279 283 278 265 296 242 239 254 248 233 251 240 229 233 271 240 255 223 194 246 262 299 234 277 299 283 260 182 179 218 260 283 297 179 199 272 290 286 257 280 283 299 306 184 160 177 231 277 249 270 271 304 333 236 176 173 293 263 180 254 314 182 161 148 200 318 387 309 19…
11	1	23562	5490	921	70	0	46	19179	4787	653	35	374.7134207425214	74.98077202770418	788.0342674443353	1822.2133190943216	2442.1430393216356	35.971223021582695	0	17340	[145 202 241 245 246 248 253 250 257 260 261 258 257 249 269 262 247 257 258 263 267 266 283 275 267 263 267 282 284 280 291 282 280 286 285 295 268 239 262 231 223 259 234 223 289 246 212 229 224 284 303 297 258 198 210 208 276 265 297 315 225 183 225 266 290 235 168 172 206 307 300 202 169 257 285 180 164 241 278 272 271 281 293 333 235 167 165 242 318 197 264 212 160 226 243 186 255 159 151 24…
5	1	23562	5490	921	70	0	43	19406	4591	735	40	364.4386833781899	79.11103462859832	767.3631245419409	1820.5866138001697	2538.2326692762867	35.971223021582695	0	17495	[138 204 238 247 253 251 250 260 249 260 268 261 262 262 254 256 261 266 265 263 256 258 279 263 260 276 262 270 280 292 276 283 274 259 279 287 272 241 257 262 228 230 240 257 228 224 215 222 263 264 205 224 237 275 273 297 320 274 217 218 200 198 173 206 279 315 314 222 307 270 223 325 216 175 170 269 327 243 171 265 340 239 172 182 286 330 186 188 215 352 188 181 220 152 265 370 266 180 158 16…
6	2	23562	5490	921	70	0	42	19257	4544	759	42	398.757028874858	74.31025894961867	809.89846246515	1831.0517856362605	2466.0924596449836	35.971223021582695	0	17299	[123 187 236 252 244 250 252 245 252 251 251 244 257 251 255 260 264 263 263 259 264 272 268 270 269 281 296 282 266 272 265 285 279 281 286 304 293 234 228 235 271 258 241 275 239 210 255 231 223 233 233 218 217 293 263 222 197 199 271 300 280 205 200 263 269 274 317 315 256 193 206 309 232 161 242 315 224 209 296 312 195 225 315 299 200 192 255 192 154 172 333 215 173 181 210 242 164 160 172 33…
9	1	23562	5490	921	70	0	50	19009	4395	768	36	371.01561346398637	73.43495877952437	794.0532387538628	1841.8411323407297	2504.3276280045197	35.971223021582695	0	17113	[137 188 239 248 243 249 250 244 244 255 260 253 257 268 271 269 264 271 261 255 285 267 274 264 270 275 263 284 267 287 283 281 268 285 269 278 298 248 251 253 249 227 229 244 204 226 249 248 205 208 263 224 192 206 282 262 191 203 177 195 272 283 203 154 160 224 318 286 289 191 177 177 187 182 294 325 223 181 149 168 161 178 255 290 310 301 310 207 160 225 352 226 155 172 235 293 163 176 362 37…
1	1	23562	5490	921	70	0	51	18813	4525	669	39	319.0129309483969	76.2007446284959	727.2414087119519	1597.9153874538808	2186.0412476156707	35.971223021582695	0	17250	[137 195 244 247 248 256 247 256 259 253 264 262 254 259 259 259 248 275 272 266 262 260 285 293 286 281 288 300 287 302 298 297 293 294 320 305 295 244 271 268 239 265 256 268 269 210 211 250 248 216 211 254 248 258 271 248 231 205 207 269 266 214 195 227 240 174 261 280 195 177 178 231 318 224 172 190 175 242 314 250 193 174 187 262 286 174 175 170 155 151 173 256 309 181 188 167 156 168 290 18…
10	2	23562	5490	921	70	0	42	19225	4411	789	33	362.9147310439544	78.20658881465405	753.7182985229607	1825.9541754372071	2386.8746018318225	35.971223021582695	0	17458	[125 173 235 246 250 253 254 256 252 248 256 259 263 262 264 254 263 265 261 272 258 257 269 267 263 273 292 284 273 285 288 285 282 290 292 285 298 238 239 289 264 228 215 246 259 247 212 219 249 249 237 236 295 262 269 241 228 308 260 276 255 209 196 278 245 179 274 217 229 270 282 298 314 270 189 183 202 310 259 193 206 235 194 272 269 183 171 321 210 176 198 204 178 238 220 159 162 235 201 15…
2	2	23562	5490	921	70	0	52	19116	4643	716	43	372.4141073747235	72.70515971285197	759.4404099596694	1818.963507738524	2324.1081725111057	35.971223021582695	0	17345	[143 195 243 247 250 254 251 249 257 250 255 259 257 259 256 262 262 262 271 266 276 258 263 290 263 278 277 267 279 301 277 278 299 288 288 303 263 245 222 260 252 263 238 230 221 240 267 266 278 251 211 277 232 199 238 262 210 303 273 292 237 214 209 178 185 264 289 276 303 315 303 333 266 176 171 201 356 228 194 292 222 177 175 216 170 175 158 177 182 354 255 151 172 159 131 183 342 353 190 16…
7	1	23562	5490	921	70	0	53	19181	4829	884	49	346.559709768587	70.05476965260975	718.67123985727	1891.5175876948965	2543.5969710175714	35.971223021582695	0	17323	[119 200 241 249 256 248 256 249 259 252 260 256 254 251 256 270 259 268 253 270 262 263 264 294 278 271 273 277 286 280 260 282 270 277 291 287 277 272 221 251 226 219 242 227 211 221 228 220 226 274 228 190 251 297 275 214 211 196 271 299 295 250 197 197 276 305 200 186 265 316 244 187 234 340 287 186 191 174 204 280 193 253 303 190 158 182 168 165 157 232 279 260 281 285 290 314 293 323 322 39…
8	2	23562	5490	921	70	0	44	19308	4451	751	39	394.0233202393621	77.69074102549588	693.9127576863156	1697.9475312803797	2269.0352976210374	35.971223021582695	0	17721	[121 200 240 251 246 255 251 264 257 256 254 260 269 259 264 255 267 264 278 275 265 271 273 279 256 288 280 297 277 280 287 299 299 294 306 306 287 258 248 254 220 218 225 251 252 240 276 257 200 239 288 262 270 232 219 291 270 243 269 206 248 278 202 249 267 257 281 261 202 203 190 198 250 190 249 315 211 198 214 234 172 166 255 336 249 183 182 173 175 213 163 203 406 235 162 168 179 160 260 29…
3	1	23562	5490	921	70	0	51	19168	4353	729	40	387.0068972821044	73.54498730500242	737.952866131215	1722.321546752961	2269.9834837077124	35.971223021582695	0	17257	[147 207 253 245 248 249 245 245 249 256 253 253 258 254 262 253 257 266 260 268 271 283 260 264 278 284 291 283 276 286 292 298 307 305 286 282 246 250 248 233 273 272 280 218 252 229 226 239 250 268 267 272 218 262 216 194 264 291 277 197 244 225 207 215 279 217 188 200 192 171 175 193 303 228 213 314 203 188 178 173 163 250 308 225 160 143 166 268 300 311 217 150 179 267 297 167 149 166 332 35…
4	2	23562	5490	921	70	0	47	19491	4182	671	50	349.5393593606634	75.53700867857603	729.2791551275837	1814.100413274241	2415.7608162751253	35.971223021582695	0	17240	[152 191 246 248 248 248 251 257 254 244 265 253 257 263 261 270 265 262 282 270 259 267 265 262 276 285 273 286 278 280 280 279 295 294 289 286 252 239 228 243 242 250 249 262 251 278 256 215 274 239 209 203 217 260 246 311 257 221 224 203 229 194 223 193 162 226 275 231 265 271 179 187 256 198 225 173 160 172 251 277 172 171 292 328 235 163 158 157 178 319 310 164 160 158 265 303 284 298 317 34…
11	1	23562	5490	921	70	0	47	18903	4659	628	39	332.0004244198939	74.48185667564546	740.8643381380272	1784.8412761279405	2366.3297214074673	35.971223021582695	0	17233	[146 205 244 244 248 259 248 258 249 251 255 255 256 267 274 259 263 260 265 279 290 264 259 264 281 280 259 287 265 266 300 292 286 282 283 286 264 241 227 237 249 259 274 250 242 224 221 249 229 267 294 237 222 214 191 291 234 272 287 205 195 203 264 257 258 244 280 201 202 198 163 255 216 168 187 163 186 292 334 265 161 159 138 183 291 284 350 236 165 162 237 307 254 168 147 154 208 399 220 16…
9	1	23562	5490	921	70	0	51	18779	4327	740	40	391.64602816862634	76.75591038354283	692.2014957798634	1591.6781988012349	2215.755575916837	35.971223021582695	0	17052	[136 189 246 245 256 245 249 246 248 264 250 261 264 262 266 272 269 267 278 265 283 270 273 312 278 270 305 282 294 288 287 289 294 298 302 309 316 241 243 229 257 269 261 254 259 269 240 249 276 261 270 269 208 194 234 216 228 292 244 202 254 188 178 238 274 218 283 277 191 182 182 166 165 245 232 179 183 195 238 181 174 199 274 182 161 157 154 181 313 179 145 143 137 271 369 348 188 155 158 15…
12	2	23562	5490	921	70	0	45	19554	4579	674	46	381.8495261545476	71.255514557845	785.0982433398465	1782.9697956273899	2397.3196855465058	35.971223021582695	0	17418	[132 187 240 244 247 247 244 250 251 259 255 256 259 262 256 257 262 259 261 263 270 256 280 276 283 273 281 273 283 288 273 271 287 281 289 304 270 246 235 257 245 263 233 215 247 257 235 249 292 288 274 213 267 299 219 224 282 269 283 292 234 204 251 263 295 302 267 193 222 288 288 175 178 170 260 275 304 315 243 185 189 176 275 198 157 181 270 328 230 168 179 308 217 162 161 285 267 170 238 26…
5	1	23562	5490	921	70	0	44	19531	4614	738	37	349.63102890556166	76.32561204248776	693.1604259171525	1732.2593541532037	2336.3547118975166	35.971223021582695	0	17635	[135 201 234 245 243 250 251 256 256 255 255 258 273 264 265 256 267 273 265 267 269 274 267 277 267 283 292 279 281 298 280 289 298 284 280 302 273 255 262 248 249 249 244 202 255 254 265 260 254 238 234 219 249 212 214 210 257 275 285 302 226 193 225 221 190 252 327 206 183 210 304 308 202 189 181 258 312 196 177 173 205 277 300 338 348 225 181 165 157 167 163 190 327 364 235 218 366 172 272 26…
1	1	23562	5490	921	70	0	52	19418	4552	691	45	369.71006768193337	72.6797677406888	790.1626292624775	1820.515235897934	2450.2229145727774	35.971223021582695	0	17254	[138 194 242 248 246 249 250 259 260 254 255 255 249 258 257 265 264 259 268 267 260 268 266 272 259 275 261 276 280 296 277 272 297 297 284 304 291 236 239 247 262 239 224 216 245 278 234 216 215 218 281 277 266 200 241 285 273 273 286 284 270 322 257 187 240 289 321 216 219 270 293 317 209 187 222 286 185 163 193 262 292 309 322 233 166 170 238 318 193 169 168 185 164 175 290 189 141 157 167 34…
2	2	23562	5490	921	70	0	53	19563	4657	761	55	357.37859366332935	71.41091785229996	806.5009225400282	1843.6418712634509	2485.726527808693	35.971223021582695	0	17357	[145 196 248 250 247 248 256 257 255 248 253 252 261 257 256 257 261 262 251 261 257 270 263 264 265 282 268 272 268 270 278 277 298 291 302 282 257 241 254 250 237 239 233 214 236 239 247 278 276 206 262 239 252 243 206 225 298 296 237 222 201 218 295 289 259 174 202 298 331 303 193 181 173 221 320 313 310 193 262 204 177 172 192 153 203 315 320 262 155 162 158 150 171 264 312 295 314 349 372 38…
6	2	23562	5490	921	70	0	43	19376	4529	755	42	368.0936129814973	72.13814186628957	788.2728084496217	1915.9295222946384	2500.8929804427544	35.971223021582695	0	17500	[126 188 240 248 249 251 244 248 256 256 256 256 254 263 270 262 261 260 251 266 268 265 274 273 261 257 268 291 263 265 270 298 285 275 286 298 288 232 243 229 230 262 238 220 243 248 209 203 203 275 242 216 213 293 300 223 214 209 275 268 198 199 240 296 185 196 181 213 310 273 288 270 204 286 238 194 212 226 178 170 265 329 203 162 176 203 321 341 208 154 180 293 298 320 359 340 183 177 265 29…
7	1	23562	5490	921	70	0	54	18561	4720	843	46	366.4537567130732	73.68050216207182	769.081280223313	1678.5913718209877	2263.8640857978085	35.971223021582695	0	17382	[122 198 243 246 248 254 249 255 244 244 255 247 251 257 262 268 269 270 275 257 263 264 283 278 283 285 291 283 303 296 296 307 301 303 295 308 290 247 244 242 265 230 223 267 251 247 227 269 258 229 205 266 278 254 284 254 209 195 259 216 193 239 252 260 276 304 193 216 199 203 184 186 188 168 179 187 268 188 175 180 305 312 167 170 151 172 288 330 253 152 166 178 334 225 158 172 313 328 145 15…
10	2	23562	5490	921	70	0	43	19789	4491	811	47	356.97095322402487	69.47070793314171	745.0294634236668	1795.112921264241	2468.1336659638805	35.971223021582695	0	17636	[125 173 230 249 251 265 254 253 258 251 249 244 250 261 263 264 257 273 269 268 279 268 274 267 273 273 265 273 288 267 284 282 277 272 285 283 287 237 235 264 243 247 249 228 243 243 213 247 212 246 240 269 227 228 220 209 223 303 295 323 288 213 205 291 264 199 242 333 221 181 198 315 311 213 185 250 303 260 181 250 310 309 240 189 288 298 194 279 194 168 196 327 188 205 212 152 203 304 353 37…
8	2	23562	5490	921	70	0	45	19733	4509	781	36	412.4347717218757	79.32789274771478	766.8552805093838	1793.028225485369	2339.799831925484	35.971223021582695	0	17565	[121 202 239 242 242 246 245 245 249 256 254 257 255 261 256 260 270 260 269 274 278 278 259 262 280 263 279 268 292 290 290 296 288 298 298 311 301 237 233 265 256 235 259 223 234 232 275 246 249 304 280 231 223 297 275 295 263 197 264 279 274 286 258 290 294 311 255 208 171 194 226 297 265 289 327 161 168 268 320 324 206 163 190 327 225 272 204 175 224 224 177 254 185 262 307 192 168 172 168 19…
3	1	23562	5490	921	70	0	52	19226	4296	704	40	334.8678198278289	77.12187559037932	694.6785134353249	1743.5916281264356	2366.3850872909707	35.971223021582695	0	17287	[147 206 244 245 243 246 257 256 259 263 257 257 264 261 256 259 260 262 258 271 277 271 277 275 275 280 284 280 267 279 306 288 286 283 289 293 244 243 225 236 254 257 238 222 269 235 215 262 258 226 193 192 259 281 281 265 204 202 244 281 320 303 218 195 274 252 185 276 320 323 243 199 205 174 177 227 267 294 339 248 193 196 146 210 309 320 196 189 204 154 155 247 223 160 185 164 165 162 140 24…
4	2	23562	5490	921	70	0	48	19016	4127	642	45	372.91509716813414	77.7365786008848	741.4781964914716	1721.6564119845882	2290.7855725021004	35.971223021582695	0	17131	[152 192 241 245 260 243 249 254 252 254 251 256 255 254 265 271 274 263 265 264 270 259 265 266 276 286 287 295 280 282 297 306 303 294 300 303 252 247 241 219 252 256 264 258 248 261 271 275 277 260 196 267 269 193 237 272 254 191 173 230 273 261 295 241 193 183 181 189 248 226 223 293 269 242 169 201 245 180 171 163 197 198 282 283 194 168 175 178 160 166 150 143 179 276 195 183 324 194 169 17…
1	1	23562	5490	921	70	0	53	19689	4681	679	46	349.63172157101184	74.04375348259875	733.1645418886097	1834.9479859995733	2455.6595206465768	35.971223021582695	0	17386	[138 194 242 245 249 250 252 252 259 259 251 257 263 263 248 267 259 271 269 258 264 264 264 275 261 278 264 269 283 280 278 295 277 286 295 298 292 255 229 224 231 263 245 243 246 225 225 264 268 231 260 211 194 192 202 260 287 220 218 226 267 205 239 313 279 180 210 300 287 195 171 202 334 224 181 191 164 196 322 299 199 159 246 287 260 278 302 324 324 326 171 162 265 340 242 160 216 325 403 25…
9	1	23562	5490	921	70	0	52	19373	4370	765	36	411.6359749862447	78.53163158386033	746.3205026211675	1810.8901570619319	2461.0769786139317	35.971223021582695	0	17110	[135 187 239 246 245 253 247 248 249 255 261 251 248 246 270 259 273 258 270 270 272 269 268 272 284 278 278 269 262 293 315 277 289 278 286 273 292 249 244 232 270 219 252 225 212 223 266 260 272 264 284 279 193 253 276 240 257 205 246 286 265 196 287 323 269 191 177 178 249 271 278 307 309 220 173 247 317 318 323 211 178 170 182 182 248 328 210 162 163 154 195 282 175 242 336 194 175 159 161 16…
11	1	23562	5490	921	70	0	48	18766	4633	635	36	401.09459456843916	75.59331090193804	713.8451944260826	1790.0168230631896	2323.9602710397276	35.971223021582695	0	17108	[148 204 242 243 245 248 250 245 248 245 254 250 256 259 273 263 278 264 267 264 280 274 280 286 275 269 277 278 257 284 278 284 284 311 305 297 233 242 242 255 231 260 262 269 273 268 251 283 283 209 207 265 275 217 214 273 248 238 290 200 263 202 240 288 223 178 156 266 258 289 280 231 193 173 193 163 188 321 241 160 156 166 196 226 210 294 199 148 150 166 239 310 294 304 181 175 160 154 168 21…
5	1	23562	5490	921	70	0	45	19326	4491	736	43	351.32910682633724	76.64439523802406	754.6902605196509	1761.2276757576788	2332.230617007425	35.971223021582695	0	17374	[136 207 241 244 241 246 252 252 254 256 255 255 259 260 250 260 263 267 267 288 263 286 257 267 259 272 271 276 289 295 303 290 297 297 288 301 273 225 253 257 249 261 226 231 267 261 221 259 272 272 235 200 233 258 279 244 280 267 272 304 236 170 228 256 279 314 266 189 306 225 172 191 275 265 289 314 262 191 191 185 165 165 157 164 253 303 333 216 171 162 172 159 170 279 239 143 164 239 361 21…
2	2	23562	5490	921	70	0	54	19073	4538	777	52	378.5871910023804	71.4030404269238	763.1222225446985	1706.090996765157	2253.846714639406	35.971223021582695	0	17439	[148 200 241 255 248 248 250 253 252 247 266 261 264 257 248 272 266 252 259 280 259 270 269 273 260 270 274 281 284 299 304 281 317 309 296 301 272 229 247 234 261 262 225 244 252 265 225 221 242 260 203 246 229 287 289 224 221 271 215 223 302 300 243 190 176 302 299 267 206 217 195 204 202 180 292 313 223 209 250 184 237 166 163 193 362 229 159 165 155 209 334 264 184 141 179 345 367 173 152 14…
12	2	23562	5490	921	70	0	46	19368	4506	671	43	396.82266175407597	76.08393124817144	728.220042646422	1815.3967567357167	2487.009664510699	35.971223021582695	0	17146	[132 199 241 244 255 247 250 256 247 249 250 257 256 259 266 255 261 261 261 285 256 261 274 276 279 271 278 275 292 279 268 284 286 276 274 275 246 235 243 245 238 237 224 234 274 267 272 252 214 207 251 274 268 295 232 280 271 282 191 227 272 203 188 297 260 177 173 256 308 232 159 242 260 177 179 275 319 302 180 168 296 209 157 182 258 308 325 223 145 165 259 274 329 321 183 141 210 365 190 12…
6	2	23562	5490	921	70	0	44	19120	4447	736	38	389.15386612911715	79.80644043016109	723.7608645951492	1725.7245788608536	2284.4677815011487	35.971223021582695	0	17559	[127 190 240 240 246 255 251 251 253 250 265 255 249 254 259 265 264 268 257 273 275 267 285 277 285 283 287 282 286 288 306 288 291 293 280 307 311 240 232 277 255 245 256 275 250 222 238 260 227 251 283 229 227 211 240 293 237 202 209 296 255 200 278 277 265 281 229 193 203 207 177 216 294 200 164 171 232 280 169 172 252 330 242 166 171 194 255 171 148 184 272 197 146 149 144 232 310 344 354 15…
7	1	23562	5490	921	70	0	55	18996	4746	872	41	366.3982397539792	74.02935495484792	704.9733608116958	1758.0717248592462	2354.4830691611983	35.971223021582695	0	17244	[120 203 242 249 247 250 243 247 252 253 262 252 257 261 268 266 274 282 276 257 283 270 290 287 275 277 274 268 279 287 287 278 290 303 296 290 278 252 244 258 221 228 237 267 254 237 275 272 227 219 252 261 233 272 278 273 262 279 271 284 277 272 262 271 315 282 193 270 228 183 216 300 214 184 202 296 197 169 184 304 297 318 296 181 178 177 156 153 146 258 289 281 318 213 171 163 161 152 137 16…
10	2	23562	5490	921	70	0	44	19304	4507	778	50	372.47013778982654	75.51218364729264	724.2754794920404	1750.9258069457985	2320.8237153811565	35.971223021582695	0	17563	[125 175 228 249 249 248 253 253 252 252 250 260 263 267 265 268 277 269 258 277 268 273 275 270 259 273 268 288 298 260 296 298 288 294 294 298 291 240 253 233 225 251 278 216 234 219 228 249 266 291 239 278 244 219 218 276 198 237 294 278 218 234 268 204 171 164 233 266 276 280 283 285 201 174 224 223 185 216 249 251 174 173 160 154 210 304 345 347 202 177 202 286 187 163 306 277 162 161 216 43…
3	1	23562	5490	921	70	0	53	19547	4426	733	41	367.9747711186351	71.08929116844452	757.2373004491818	1876.4624406666428	2407.6172800028594	35.971223021582695	0	17369	[147 209 242 248 248 247 253 245 257 250 246 270 251 264 258 260 257 266 268 267 274 278 270 263 270 261 273 272 270 278 279 272 276 284 266 280 263 250 237 257 264 230 255 239 235 248 230 261 216 213 220 287 272 297 245 196 210 266 301 255 219 226 309 269 263 184 192 241 300 287 205 264 245 161 191 327 220 170 170 183 296 307 270 191 178 156 261 342 374 213 153 194 276 152 168 309 397 310 149 15…
8	2	23562	5490	921	70	0	46	19646	4440	760	43	362.17875500140724	75.24325245914083	745.1106243100246	1882.528658776696	2502.2863956089204	35.971223021582695	0	17334	[123 207 247 241 248 251 250 250 260 247 260 266 252 258 276 259 264 263 261 277 273 259 278 272 263 272 274 274 282 268 277 287 269 268 265 291 275 248 245 265 237 236 246 222 232 249 273 238 244 220 245 258 251 226 216 214 295 292 258 202 259 223 275 283 186 164 230 306 276 295 238 189 176 279 255 164 291 323 214 157 210 314 303 274 155 160 249 277 285 286 284 309 337 264 166 152 142 154 229 33…
1	1	23562	5490	921	70	0	54	18915	4511	666	44	346.5342024520501	74.57220565234337	682.9721111104008	1643.5159428701388	2198.1403468469903	35.971223021582695	0	17321	[140 200 247 246 249 249 241 253 247 259 253 255 258 259 274 269 267 269 277 281 272 274 275 281 280 291 294 271 285 290 289 305 280 297 301 312 288 235 231 263 237 233 236 256 254 266 258 255 263 231 274 237 234 240 215 208 206 223 289 223 177 215 261 286 299 202 186 165 212 295 292 279 172 152 201 338 239 194 197 157 155 158 203 323 232 176 180 241 166 140 247 340 168 163 185 370 174 142 162 24…
5	1	23562	5490	921	70	0	46	19061	4493	720	43	387.77481604333536	75.31859693420408	798.7000228010716	1828.6722107491762	2493.4203862141812	35.971223021582695	0	17071	[138 213 249 248 245 250 245 252 262 255 252 250 253 255 268 254 259 252 256 263 273 278 276 274 271 254 270 275 280 286 289 278 273 281 287 297 257 237 238 240 256 233 213 249 247 242 274 280 293 249 239 217 222 211 195 196 217 276 260 188 280 281 254 303 203 185 194 283 329 217 160 279 277 169 189 306 322 222 160 150 216 254 268 265 283 290 298 217 151 154 212 247 303 304 169 187 214 129 144 15…
9	1	23562	5490	921	70	0	53	19486	4448	780	45	354.48008971201534	71.80442829882264	777.9915461915468	1855.8475028111156	2523.292683743694	35.971223021582695	0	17224	[135 188 242 248 252 256 254 260 256 256 258 259 261 256 264 269 254 253 264 260 264 267 271 271 277 277 250 279 300 267 287 288 272 274 285 281 269 234 260 228 222 238 261 235 209 233 281 224 210 245 221 229 260 256 251 180 193 252 306 306 255 212 193 189 255 206 291 291 206 187 192 175 160 211 287 278 303 286 313 180 193 328 289 254 150 165 296 297 172 183 336 353 162 159 149 145 252 328 326 39…
2	2	23562	5490	921	70	0	55	18997	4648	756	43	393.74028308514835	74.96260074584548	757.166150502847	1777.8606908877275	2288.0544496783423	35.971223021582695	0	17323	[149 202 240 243 248 242 248 253 252 255 264 252 266 255 256 268 254 267 261 267 275 284 271 273 272 284 279 278 281 278 267 299 306 292 288 286 254 250 274 255 260 234 233 261 237 220 269 236 255 274 287 268 208 214 244 230 238 285 292 282 292 298 299 301 210 208 185 239 320 200 194 284 313 198 169 184 241 194 199 163 205 348 236 167 172 160 152 227 365 241 150 153 173 357 329 163 162 161 157 16…
4	2	23562	5490	921	70	0	49	19461	4269	674	41	337.2882564098496	75.19872473871779	735.9340248474995	1816.1532048927345	2516.699435957392	35.971223021582695	0	16937	[153 193 246 244 255 261 255 252 255 250 243 254 265 269 254 254 256 270 277 276 263 266 270 266 265 269 261 281 278 278 278 283 290 285 282 275 264 240 243 242 217 231 253 261 260 236 241 267 249 262 193 220 213 240 281 259 192 213 275 273 233 244 295 275 278 263 165 191 257 296 291 191 183 254 299 320 246 175 183 281 174 169 293 245 177 156 157 242 305 335 261 166 176 145 175 178 200 146 254 37…
11	1	23562	5490	921	70	0	49	19034	4806	642	35	383.2255852048854	72.66604645669453	769.9728765434628	1816.6753377204711	2387.696199977781	35.971223021582695	0	17057	[148 207 244 247 249 241 258 242 251 245 254 259 258 257 270 259 247 259 261 281 276 268 274 271 262 270 279 285 286 274 285 280 280 281 286 287 241 231 227 237 229 269 279 298 263 208 214 239 252 251 272 283 208 212 245 206 221 256 194 185 254 282 288 200 191 285 264 182 222 267 199 269 281 279 291 326 196 160 207 294 189 161 264 264 195 286 226 183 165 195 271 217 151 156 156 273 312 353 302 16…
7	1	23562	5490	921	70	0	56	19139	4743	885	34	381.4484936540826	72.1955245196218	794.6773759033816	1926.4070741239138	2563.3265392850703	35.971223021582695	0	17116	[120 202 244 244 246 248 247 256 251 254 253 252 252 263 263 269 272 260 258 263 266 258 262 269 262 272 280 274 274 288 272 268 283 279 274 276 266 236 239 242 249 232 244 235 281 280 255 226 252 257 301 288 213 198 203 245 278 245 188 225 262 282 233 206 269 294 298 207 182 189 286 205 166 255 325 227 177 182 204 165 200 262 271 274 276 281 290 286 267 294 299 315 320 189 192 192 166 160 284 21…
6	2	23562	5490	921	70	0	45	19636	4512	792	37	408.83549449076025	73.56609203985164	753.6282429991875	1739.557068916806	2403.8939587738255	35.971223021582695	0	17467	[128 197 241 242 250 247 251 253 257 250 255 250 263 265 259 261 259 277 279 256 267 261 266 278 266 279 276 288 279 288 267 294 303 294 279 319 285 235 253 246 227 245 259 240 237 269 267 213 214 228 291 291 287 222 266 278 265 288 306 263 293 242 270 289 292 189 219 306 280 270 302 312 217 183 275 241 179 303 224 174 178 191 285 235 178 181 180 248 161 190 275 328 326 225 159 172 177 196 170 24…
12	2	23562	5490	921	70	0	47	18782	4403	646	44	369.27152307747656	78.36358751419836	744.8767526864661	1761.9090987056254	2372.7353469597806	35.971223021582695	0	17103	[131 194 241 250 245 254 254 248 251 258 261 265 267 269 260 251 266 262 265 268 271 271 276 268 274 263 279 280 296 284 293 271 274 284 288 292 247 237 262 248 235 263 251 233 263 230 274 280 200 212 264 288 285 224 196 258 284 211 186 279 263 198 199 203 176 186 259 258 185 167 159 230 279 281 261 158 173 161 180 258 278 228 247 305 258 162 171 196 171 159 216 304 141 164 162 334 292 170 170 17…
3	1	23562	5490	921	70	0	54	19228	4427	705	37	431.7355342212218	75.73336739650406	756.2700238430646	1693.346981378896	2282.237403748265	35.971223021582695	0	17336	[147 211 242 243 244 244 248 245 255 251 247 253 255 250 248 252 273 267 272 272 266 278 272 282 287 282 280 281 275 296 280 291 299 291 304 278 268 236 242 243 265 241 261 258 224 270 223 241 274 297 247 211 281 220 204 204 276 206 192 215 254 214 179 217 287 191 211 292 267 266 245 225 249 182 232 215 157 168 221 301 308 312 158 172 192 296 262 163 161 252 335 208 151 160 155 287 359 216 170 24…
8	2	23562	5490	921	70	0	47	18863	4311	732	42	347.42588802788674	79.10329042842505	687.84590607066	1745.3183416963534	2299.8471884988485	35.971223021582695	0	17256	[125 208 243 253 252 250 242 246 250 252 258 258 270 256 257 261 263 276 270 284 270 260 265 280 289 275 293 290 283 283 291 276 277 280 295 300 274 245 262 253 207 254 269 250 239 263 245 284 230 253 249 219 267 257 205 268 244 232 282 214 186 201 236 200 194 180 223 284 253 243 178 170 180 299 225 162 176 175 284 211 190 162 154 210 316 270 179 178 175 175 314 168 145 133 235 323 357 252 149 15…
10	2	23562	5490	921	70	0	45	19516	4526	763	41	396.7385358824447	73.3344208943948	717.4472458289496	1720.8253104723703	2369.007154316491	35.971223021582695	0	17434	[127 181 235 249 245 251 252 250 250 263 252 260 246 255 254 256 265 260 275 265 272 271 281 276 275 279 286 297 298 265 278 312 294 284 281 307 289 254 244 247 234 250 243 256 258 275 247 264 269 286 223 274 264 230 244 301 249 214 300 211 254 275 290 287 273 254 195 191 229 300 252 180 179 174 194 281 307 250 214 282 188 178 184 182 163 271 321 197 177 180 170 163 147 156 235 282 316 356 341 20…
1	1	23562	5490	921	70	0	55	19343	4590	690	48	380.62238163096515	73.53412924376781	800.1856975533225	1753.5008751409212	2393.641134818427	35.971223021582695	0	17200	[139 203 241 242 244 252 245 251 251 256 254 270 258 263 258 248 260 260 255 270 270 255 272 268 276 277 276 288 280 290 281 288 290 292 293 278 290 251 235 248 235 242 270 272 261 236 260 279 261 270 286 257 228 297 273 205 278 294 276 221 260 271 289 283 182 191 269 260 186 169 200 272 272 271 298 290 202 291 209 174 211 171 167 183 159 222 219 162 153 219 287 338 200 149 150 158 206 343 337 17…
4	2	23562	5490	921	70	0	50	19267	4128	688	57	393.7336374085947	72.91202664090129	788.811828987011	1827.6557549160798	2494.616068230603	35.971223021582695	0	17052	[152 197 245 249 253 245 248 263 255 256 256 251 252 257 258 251 265 263 261 264 257 267 259 277 284 282 284 272 280 273 276 279 300 291 283 299 255 240 244 231 283 236 209 222 226 244 248 274 227 230 252 222 268 213 203 194 185 270 239 218 244 168 176 188 275 294 249 200 183 183 277 292 185 183 212 338 260 164 168 153 199 314 282 174 174 234 296 182 173 277 318 308 276 143 158 186 324 343 196 15…
7	1	23562	5490	921	70	0	57	18545	4636	842	45	326.6468583824614	75.26586164441238	676.3333921193193	1702.3797948885053	2283.110884112761	35.971223021582695	0	17164	[120 203 243 242 249 249 249 253 257 267 261 257 262 262 261 267 277 273 277 278 270 267 288 293 277 288 286 281 291 300 271 283 286 283 284 309 273 243 238 245 245 259 245 251 275 252 269 249 274 218 211 204 202 259 257 198 257 266 215 202 212 259 177 172 180 184 215 287 212 192 172 205 311 281 183 170 225 303 324 190 153 154 182 296 244 158 153 211 332 230 175 168 303 360 206 157 162 173 273 15…
9	1	23562	5490	921	70	0	54	18862	4288	757	44	372.2401718259687	76.62199256926681	681.1905238440934	1625.9449891302731	2241.691750092723	35.971223021582695	0	17309	[136 191 248 245 251 254 256 253 258 254 263 259 264 261 264 283 256 260 283 270 271 258 282 267 287 272 274 302 305 278 296 273 300 312 296 313 305 255 254 272 269 239 258 263 229 208 256 213 245 270 255 223 259 198 192 279 261 219 301 221 203 254 252 185 205 263 225 175 190 282 267 188 176 291 263 166 187 149 167 204 332 243 167 147 150 273 356 321 167 154 173 167 157 182 353 209 152 143 135 13…
2	2	23562	5490	921	70	0	56	19411	4606	769	50	386.5411887434503	72.07277138408273	778.6100100392554	1824.5514339114432	2422.783127272847	35.971223021582695	0	17152	[149 195 243 250 245 246 244 252 259 256 251 256 256 252 255 251 263 270 262 270 264 254 274 264 295 275 273 274 275 296 277 284 285 284 289 276 256 243 257 256 237 233 261 241 258 239 218 244 288 278 231 219 200 250 269 270 268 212 231 278 312 255 194 185 179 256 309 312 232 194 292 231 167 209 222 157 258 308 307 180 170 187 168 161 248 274 279 287 307 316 327 273 159 172 175 290 193 158 219 41…
5	1	23562	5490	921	70	0	47	18723	4423	717	45	376.0265212240581	75.67407441947215	721.9073871252717	1789.3899909254546	2379.6712584720403	35.971223021582695	0	17125	[139 214 243 248 248 253 250 251 254 253 260 249 260 260 255 266 270 258 271 274 272 276 270 270 285 267 273 279 280 292 295 270 294 293 280 282 265 252 259 238 239 241 217 243 274 226 223 221 270 263 258 266 223 220 185 193 227 285 268 193 185 171 260 301 252 189 170 253 246 198 191 261 183 225 282 329 311 177 178 159 156 172 167 160 208 218 147 141 305 287 311 211 138 151 177 350 264 143 173 30…
11	1	23562	5490	921	70	0	50	18709	4686	639	42	385.93067847333873	72.83260719016391	708.0387468420125	1791.7286812070015	2501.0690674475572	35.971223021582695	0	17203	[147 207 244 247 250 257 256 251 256 260 256 265 259 256 261 261 260 271 250 282 263 256 291 259 272 272 262 283 280 282 275 280 286 286 287 279 246 229 220 246 232 259 282 234 206 249 236 282 252 284 213 196 201 255 281 278 222 249 205 182 217 272 244 216 191 188 178 174 185 311 308 322 186 171 181 251 199 272 331 169 187 240 199 177 230 187 180 168 309 344 189 177 220 319 182 179 243 160 181 29…
3	1	23562	5490	921	70	0	55	19283	4377	718	42	345.82055010841657	72.58724252626826	672.7905146447214	1711.0774947335456	2343.729003262052	35.971223021582695	0	17202	[149 217 244 246 250 249 251 253 256 248 268 254 257 265 263 265 271 264 266 272 264 280 285 284 275 262 284 290 269 291 273 287 281 292 290 282 255 243 239 247 239 221 202 237 256 258 272 280 262 205 262 266 285 285 239 239 261 262 201 277 286 316 231 212 214 179 232 259 267 290 281 245 213 213 166 225 307 260 189 246 229 161 176 260 197 172 178 215 181 168 162 195 137 139 195 332 329 307 193 17…
6	2	23562	5490	921	70	0	46	19587	4629	781	45	402.52787767948087	70.90843893325882	791.9245572739289	1903.1184952332762	2536.7614549475866	35.971223021582695	0	17159	[128 192 245 247 250 250 254 255 254 253 245 258 254 252 256 259 253 259 259 262 257 262 278 287 277 276 269 281 267 279 268 273 269 282 278 293 281 251 224 226 249 254 220 231 249 277 275 218 212 198 262 224 246 264 285 250 222 238 214 297 276 203 285 213 196 286 230 180 191 296 241 220 282 323 210 159 160 210 307 288 190 165 243 252 286 292 276 285 249 207 319 295 171 139 192 303 318 331 365 26…
12	2	23562	5490	921	70	0	48	18747	4432	646	42	366.2071468124645	77.02053136287654	713.5396447067883	1803.4222562581303	2359.99949237549	35.971223021582695	0	17023	[131 194 242 242 253 248 247 254 250 252 258 259 253 258 270 265 255 286 264 264 268 276 263 257 280 267 281 290 298 275 268 289 294 302 290 283 252 257 225 250 266 290 238 217 259 272 242 276 259 281 298 250 181 222 242 265 278 272 247 174 210 293 267 175 167 206 266 274 279 286 203 170 198 190 252 171 173 169 290 334 204 173 183 273 181 164 212 283 175 162 177 172 150 235 264 153 156 141 142 25…
10	2	23562	5490	921	70	0	46	19438	4436	774	40	405.2865816260354	75.00339454427058	790.276297825131	1853.7872560967785	2447.6129341504197	35.971223021582695	0	17229	[127 179 235 243 244 248 251 253 255 258 263 256 260 258 260 266 264 259 251 265 262 262 273 276 258 269 281 274 283 267 281 291 279 291 279 289 270 243 233 257 207 254 217 251 222 249 249 209 248 277 270 249 260 257 268 290 219 206 283 319 180 177 240 281 258 274 259 207 217 224 175 246 272 288 273 287 317 224 201 304 178 173 247 268 169 242 190 151 262 275 318 328 258 162 156 162 269 329 163 16…
1	1	23562	5490	921	70	0	56	19220	4503	663	49	397.7410324564222	72.0314552166506	782.815556194442	1877.1076036148647	2541.504175858505	35.971223021582695	0	17149	[141 199 243 249 253 251 253 253 256 260 249 248 259 251 249 256 251 268 258 269 274 262 277 271 266 281 273 280 289 281 268 255 283 292 283 291 281 237 226 241 246 237 242 219 230 237 234 215 286 242 191 271 261 228 299 223 246 208 226 321 279 174 177 236 276 221 205 171 173 235 289 278 215 190 284 271 299 315 278 168 244 299 161 176 288 313 187 161 242 320 301 178 172 223 258 157 137 150 234 31…
8	2	23562	5490	921	70	0	48	19041	4282	727	38	393.0525113527671	76.97449109632197	760.5675115009578	1718.6770173083567	2292.404941632729	35.971223021582695	0	17119	[124 207 244 245 244 248 251 247 256 249 252 258 266 261 257 263 266 258 270 265 276 272 275 267 283 283 288 293 291 279 286 310 304 293 300 293 269 249 257 239 261 272 267 209 233 288 253 276 278 231 279 272 253 243 265 274 281 289 218 208 172 193 262 279 197 281 243 190 172 295 229 194 259 287 295 225 176 191 170 212 260 198 215 196 183 251 197 161 153 141 158 153 175 151 248 353 202 168 162 15…
4	2	23562	5490	921	70	0	51	19058	4124	649	51	362.9523727987179	75.03307012390476	748.9346990400946	1666.8549192406435	2268.951186830668	35.971223021582695	0	17204	[153 206 243 252 244 249 250 256 260 252 258 258 260 254 250 268 265 264 271 268 258 269 296 281 283 289 286 281 283 296 281 288 294 287 302 297 261 263 248 253 260 256 223 265 254 216 268 256 244 216 199 252 265 291 268 197 195 212 190 209 251 216 225 285 293 219 170 239 277 184 171 190 185 199 320 253 189 204 173 225 205 170 166 176 235 285 161 160 153 155 167 196 338 318 176 155 165 175 351 19…
2	2	23562	5490	921	70	0	57	18819	4465	748	49	354.2068346572396	73.54886520319641	740.5653838722437	1744.8705053834167	2440.8433986775144	35.971223021582695	0	17070	[148 200 248 248 250 246 240 253 246 249 256 256 254 250 259 264 253 263 256 256 281 283 289 282 275 299 279 271 279 265 276 284 297 287 280 297 251 246 232 234 240 228 224 258 244 268 267 223 207 223 217 230 289 272 230 188 215 300 238 191 233 216 184 183 192 268 292 230 175 185 304 268 194 171 162 283 344 210 168 147 160 244 309 313 180 160 218 332 310 153 133 146 156 309 387 233 161 216 266 15…
7	1	23562	5490	921	70	0	58	18369	4612	816	40	336.69258437028566	74.59837861328873	728.0943429894213	1749.2956224902214	2348.3476596999117	35.971223021582695	0	17046	[122 206 245 243 248 252 256 252 272 273 254 257 263 260 275 260 256 266 265 258 261 275 268 282 281 280 277 280 283 283 287 278 277 285 290 311 269 241 267 240 223 230 256 256 256 253 264 258 272 258 259 264 255 267 262 273 266 234 194 255 266 199 238 272 200 187 243 275 218 164 267 236 174 240 293 281 244 181 164 165 188 257 181 170 304 162 178 167 180 160 175 158 159 150 269 220 148 140 153 25…
9	1	23562	5490	921	70	0	55	19349	4352	768	43	386.0545262919205	75.77958758022065	743.9411084052255	1734.0635370412592	2388.385430649623	35.971223021582695	0	17182	[137 190 243 247 243 252 249 252 260 263 263 260 265 265 257 258 272 269 258 253 264 282 289 268 275 280 261 260 277 287 291 282 287 289 296 286 298 255 241 273 260 226 268 272 229 257 249 263 238 212 274 281 228 234 285 303 274 190 197 239 259 297 269 278 271 281 267 296 289 257 329 268 174 201 207 194 294 263 191 225 204 141 218 297 178 279 251 162 162 203 166 162 183 167 158 163 185 317 170 16…
3	1	23562	5490	921	70	0	56	19597	4437	746	50	384.6173696242336	72.87151588230911	766.8130305111856	1884.3378716800066	2443.0731835613606	35.971223021582695	0	17200	[147 213 242 251 249 251 246 253 257 259 258 254 261 269 253 248 264 248 266 262 272 264 254 268 267 272 273 273 296 282 278 297 280 290 277 278 246 250 237 244 234 240 249 252 276 272 265 216 216 274 275 253 241 218 305 268 216 199 202 275 267 225 193 287 233 180 258 248 168 161 156 205 266 303 314 243 167 190 271 322 327 242 183 242 253 151 188 309 353 300 180 182 162 148 199 288 328 364 302 17…
5	1	23562	5490	921	70	0	48	18627	4407	717	37	389.9159929953654	80.37165840382848	748.1893388558474	1751.6020832863528	2241.695153416857	35.971223021582695	0	17066	[137 218 239 243 246 244 239 249 258 250 266 262 255 258 252 259 246 265 258 271 282 289 285 272 285 290 277 291 279 284 282 293 309 299 272 307 273 243 240 240 264 267 241 233 247 268 273 255 292 220 259 251 257 207 247 238 276 296 225 197 275 194 177 241 275 284 231 237 250 190 178 241 191 167 146 169 267 329 258 177 164 176 174 161 227 289 164 133 173 153 288 307 165 170 189 244 152 155 163 14…
11	1	23562	5490	921	70	0	51	18981	4774	616	39	354.92139841998375	76.73953438999786	752.01353106557	1676.406199945413	2240.6470641257793	35.971223021582695	0	17394	[148 207 241 245 247 251 243 258 255 256 262 258 269 261 282 260 264 261 270 264 265 274 278 259 275 294 285 279 264 295 294 287 286 309 303 299 279 257 238 277 255 231 230 253 258 227 239 268 206 258 252 209 269 236 211 254 292 225 188 242 263 288 204 207 207 200 206 184 203 296 219 209 171 161 267 324 297 191 184 157 172 288 343 253 204 197 189 176 293 249 162 177 161 162 163 172 198 381 425 20…
6	2	23562	5490	921	70	0	47	18576	4375	725	43	356.0665199066071	76.88635023569772	731.895268816814	1712.686036855762	2276.7195205177595	35.971223021582695	0	17210	[130 197 247 247 245 249 249 246 249 251 265 254 263 260 266 268 274 263 272 270 272 281 287 273 283 281 285 282 286 269 284 302 295 285 291 310 276 245 254 256 241 241 252 238 219 242 270 282 211 213 259 257 218 236 252 276 240 239 195 195 216 216 233 259 270 164 163 202 290 190 177 179 276 291 206 167 187 166 174 164 238 293 259 171 170 178 197 291 185 198 243 157 217 231 163 150 216 284 148 20…
10	2	23562	5490	921	70	0	47	18879	4361	771	48	378.51273823959286	74.1423503258033	720.3546091669124	1752.5430511426264	2438.150583684638	35.971223021582695	0	17187	[127 180 239 249 257 258 257 261 252 264 253 260 259 256 257 261 259 262 260 274 277 262 282 281 284 278 281 286 291 262 277 258 280 279 297 280 279 240 245 262 249 242 236 277 231 226 235 268 230 245 263 222 182 242 266 239 203 242 243 206 269 301 228 205 177 204 212 192 205 227 245 225 183 211 170 154 194 293 300 228 243 251 300 237 151 229 320 180 153 160 207 303 334 319 198 151 158 142 144 28…
1	1	23562	5490	921	70	0	57	18731	4497	685	41	298.96095667681567	71.80272870923088	656.8366750047754	1676.6590596161318	2219.369510726637	35.971223021582695	0	17211	[143 202 245 248 251 254 260 253 259 258 260 267 267 266 268 263 268 279 279 255 281 279 276 271 287 271 285 294 283 263 281 290 289 283 300 305 287 253 248 243 248 242 256 223 255 220 216 252 238 245 274 221 218 233 237 277 299 224 170 179 256 251 279 257 194 183 214 300 249 193 185 187 199 166 168 218 212 173 185 305 196 242 227 175 158 167 276 312 164 173 157 299 205 152 162 161 151 268 380 21…
12	2	23562	5490	921	70	0	49	19214	4550	668	42	364.1206032732587	76.4390414091586	736.6164443656205	1776.1698192541232	2469.2424771556416	35.971223021582695	0	17070	[131 197 239 246 250 258 261 251 256 247 250 267 242 257 263 261 271 268 260 270 278 266 259 275 289 260 259 274 277 279 283 286 281 288 273 293 256 252 238 226 238 228 267 258 245 274 231 246 250 259 210 194 204 205 252 305 252 172 186 241 278 273 187 263 273 198 186 297 315 208 171 200 270 179 183 273 301 313 256 161 151 181 249 297 325 230 166 169 257 277 177 152 151 203 303 333 384 274 177 17…
7	1	23562	5490	921	70	0	59	18893	4678	863	45	416.57095254006265	71.30321479629208	822.2868899841269	1877.4267005218442	2436.853869278573	35.971223021582695	0	16964	[123 210 246 244 249 247 253 259 253 253 265 254 259 245 260 255 257 265 266 255 276 263 273 262 266 265 263 269 273 277 276 289 299 282 292 296 285 253 244 252 236 243 279 246 252 243 222 237 251 228 187 252 265 270 214 198 250 269 278 197 198 182 207 311 203 286 229 172 176 206 236 193 236 267 271 267 281 273 269 281 261 291 314 326 228 159 184 319 195 183 272 178 163 162 309 195 179 168 290 16…
2	2	23562	5490	921	70	0	58	18728	4492	741	50	374.56763654714484	68.74661973208998	705.0841880668745	1766.6081003150118	2371.7001834821162	35.971223021582695	0	17123	[149 202 244 247 252 242 258 256 250 254 256 260 267 253 260 265 271 262 263 265 282 259 255 286 274 280 277 270 283 281 296 294 294 280 291 301 235 235 255 228 257 251 257 266 234 238 248 223 254 270 261 277 278 274 277 294 211 190 212 289 251 173 208 292 299 206 188 191 195 196 179 206 237 314 263 173 177 185 162 245 340 211 171 171 266 255 194 167 179 149 153 163 174 309 236 149 138 194 354 20…
4	2	23562	5490	921	70	0	52	19417	4297	695	39	368.03693431891435	72.80008671132038	726.1117948592088	1795.414468235581	2362.445400264088	35.971223021582695	0	17207	[153 205 241 247 261 247 247 251 255 254 261 261 254 260 259 261 267 242 263 279 258 272 277 267 276 275 278 267 290 281 294 286 276 277 298 315 265 242 240 264 241 256 208 230 237 242 264 239 206 262 262 278 255 270 288 283 257 196 184 220 274 290 226 216 270 276 281 309 262 200 194 301 171 192 323 297 202 166 172 270 330 347 209 180 190 166 182 180 179 186 262 344 243 169 177 233 168 158 164 14…
8	2	23562	5490	921	70	0	49	19315	4392	729	43	359.83365375448284	72.6934720684947	734.1450212543598	1878.8182725507093	2538.402457231493	35.971223021582695	0	17030	[123 209 244 250 244 256 256 245 254 246 252 266 259 258 261 261 258 269 256 274 272 258 276 267 267 251 271 274 271 278 274 300 278 287 287 288 272 241 243 243 248 236 229 236 210 241 228 243 289 262 233 204 252 224 301 233 185 166 257 289 295 264 190 172 180 255 263 263 320 261 168 162 239 310 276 276 194 227 289 292 197 208 286 322 360 232 173 170 159 211 309 195 244 256 183 177 206 274 170 14…
9	1	23562	5490	921	70	0	56	19787	4457	785	47	395.6035307482189	72.88255055161449	824.9175499487851	1912.9252649042965	2603.176266588903	35.971223021582695	0	17193	[136 191 246 245 245 245 247 249 249 252 254 251 256 261 260 259 268 252 252 258 287 252 273 265 271 257 279 265 264 276 288 273 262 283 296 276 287 244 254 236 231 245 229 259 263 238 215 201 239 314 253 292 236 219 207 215 283 279 258 217 194 283 202 188 186 288 287 320 214 220 303 193 200 295 274 252 176 175 328 243 163 230 322 320 156 162 138 187 271 283 256 264 287 279 270 308 322 321 374 18…
3	1	23562	5490	921	70	0	57	18784	4283	714	42	364.87970111362836	76.13312831293695	707.5199144412892	1675.5321130804155	2336.9304950709948	35.971223021582695	0	17229	[147 214 242 241 245 242 245 249 258 261 262 255 257 259 264 266 270 265 268 267 265 277 274 278 285 285 293 268 285 280 284 286 285 297 277 285 252 257 227 253 260 281 241 223 271 229 225 222 277 211 222 216 203 202 191 235 254 187 225 295 290 240 180 210 285 198 228 195 159 183 244 288 306 266 168 153 188 321 314 206 175 242 347 204 161 163 205 330 196 190 207 276 175 182 188 163 148 140 162 20…
5	1	23562	5490	921	70	0	49	19074	4547	705	47	410.13935893114717	75.44860631497363	777.4327218710873	1840.8446321447511	2466.2005924688456	35.971223021582695	0	17024	[138 218 239 241 244 247 245 249 256 256 248 250 262 261 260 271 256 255 254 264 269 281 283 263 262 277 271 285 280 280 285 283 290 283 265 308 261 253 244 257 260 258 229 234 215 212 219 251 257 256 253 267 281 190 246 254 191 231 280 252 293 192 198 290 266 175 226 286 330 224 165 180 225 274 279 287 233 203 303 248 165 175 286 272 356 215 157 164 201 152 166 294 336 270 181 250 177 155 155 13…
11	1	23562	5490	921	70	0	52	19048	4754	625	35	383.93003274277106	69.14433036677079	718.4427962264781	1791.166123873367	2451.235251148521	35.971223021582695	0	17428	[148 209 248 249 249 256 250 251 242 252 260 270 256 264 261 257 256 258 270 268 272 272 266 269 273 276 263 284 271 262 278 285 277 310 300 303 254 235 229 264 244 255 271 240 209 226 261 228 260 227 225 193 252 300 279 225 221 284 264 202 236 277 238 291 295 304 303 338 194 197 220 337 221 188 276 190 180 279 179 253 236 170 188 292 223 177 166 265 344 236 172 179 163 184 174 190 249 240 171 16…
1	1	23562	5490	921	70	0	58	18956	4547	699	45	371.434801967424	74.24191679469331	746.3700793858321	1776.38863302369	2334.7967039497858	35.971223021582695	0	17183	[140 203 245 246 249 251 248 247 246 252 257 259 270 251 255 253 269 252 286 276 256 277 277 273 269 275 280 262 287 288 276 288 291 292 325 307 303 233 262 246 259 254 270 251 263 271 262 254 254 285 256 220 265 279 288 258 199 186 275 278 190 186 254 287 314 244 218 251 194 242 207 226 229 176 196 210 172 274 223 170 175 169 222 309 228 150 160 149 253 312 267 169 168 164 269 314 161 174 170 15…
6	2	23562	5490	921	70	0	48	18973	4440	751	48	361.4996763107562	75.87622372302748	707.3007827068012	1613.430750309786	2229.327073509338	35.971223021582695	0	17121	[130 200 242 245 253 255 253 259 257 263 253 250 250 258 266 257 262 268 267 281 269 276 264 284 292 272 285 292 275 290 284 290 284 295 293 299 284 246 262 230 215 241 268 250 271 249 267 258 273 258 278 264 258 171 249 259 230 224 259 295 225 237 256 276 270 250 257 278 229 276 229 200 194 218 291 203 187 190 193 186 164 251 322 222 176 182 146 168 172 170 287 251 185 162 170 252 222 163 159 17…
7	1	23562	5490	921	70	0	60	18242	4536	844	53	334.6520192537334	73.3864138077115	694.294843167581	1732.4564098510168	2364.210863930215	35.971223021582695	0	17103	[122 212 242 244 248 247 248 257 255 258 260 267 263 267 272 273 270 272 276 272 263 274 266 273 275 269 279 269 292 264 282 282 289 275 302 295 267 241 250 249 254 231 236 212 211 254 252 224 275 214 217 213 217 230 198 200 182 193 257 258 202 187 187 241 309 259 186 179 175 252 285 298 282 200 199 245 203 156 168 299 308 193 157 171 325 280 182 186 189 156 268 223 213 288 190 173 168 165 166 15…
10	2	23562	5490	921	70	0	48	18798	4352	745	45	349.5796254343049	78.13999624484487	708.9417903209144	1663.6420246617154	2296.2765547687295	35.971223021582695	0	17305	[128 182 243 247 245 248 249 249 263 254 261 254 269 262 265 277 260 270 272 280 267 261 279 288 267 279 274 288 294 284 288 282 287 289 295 314 284 251 245 236 256 265 236 264 264 229 244 288 221 257 271 212 271 248 264 253 285 223 194 196 239 302 221 185 206 192 217 300 251 199 290 215 174 202 285 216 191 200 181 187 188 296 250 191 187 183 157 192 354 265 176 167 162 184 177 189 182 181 176 15…
2	2	23562	5490	921	70	0	59	18969	4545	726	57	384.4171525088113	71.44625360206301	748.4497998071159	1709.5669786036656	2442.295284673297	35.971223021582695	0	17129	[148 208 241 243 247 241 247 253 251 256 256 253 251 255 263 261 277 267 270 277 260 273 278 273 274 278 265 271 282 281 281 292 293 267 309 287 250 236 219 251 275 244 232 232 231 245 267 263 237 197 246 274 294 238 212 190 194 272 285 310 217 194 289 206 176 250 198 180 279 279 328 197 184 179 183 169 264 288 264 307 305 316 329 267 182 173 218 262 176 166 228 349 237 177 181 148 143 160 149 17…
4	2	23562	5490	921	70	0	53	19852	4295	693	53	382.65591805224426	70.41236018161295	751.5585349414868	1857.592375594705	2402.377418087444	35.971223021582695	0	17341	[157 217 242 243 247 248 243 254 259 250 258 252 251 262 249 269 274 263 267 272 261 265 265 281 277 285 283 281 279 280 277 276 300 266 279 281 260 237 251 258 231 240 231 242 237 188 246 222 211 250 271 259 271 219 203 250 305 223 222 202 165 210 269 333 259 196 230 306 310 197 196 181 215 292 281 166 171 228 295 289 301 301 305 321 201 165 174 277 317 240 154 173 271 329 360 316 170 167 231 18…
12	2	23562	5490	921	70	0	50	18793	4392	667	44	408.82663331899715	74.57825692441087	758.9203108890847	1808.2315200261194	2432.227336638963	35.971223021582695	0	17187	[133 204 243 244 246 247 247 244 250 256 253 258 265 253 262 261 258 270 274 267 271 269 283 260 272 268 280 270 277 280 292 276 282 297 276 279 265 232 263 239 226 228 261 260 263 225 220 276 243 203 199 277 277 202 240 225 213 186 194 231 226 192 179 263 311 245 191 187 168 204 274 285 311 207 175 272 284 166 174 156 154 199 306 319 172 155 176 290 295 180 179 308 195 159 187 343 243 139 181 23…
8	2	23562	5490	921	70	0	50	18799	4345	728	44	347.005249786978	76.60061707182538	723.4756446076774	1755.8523970791707	2364.3485432501375	35.971223021582695	0	17123	[123 205 248 246 251 249 252 248 251 269 251 261 260 259 253 278 272 274 267 284 266 273 273 264 268 269 275 285 278 278 291 292 271 305 299 286 273 233 241 253 237 256 233 240 268 244 217 269 219 220 268 210 187 198 229 182 195 180 233 280 258 200 197 194 194 234 293 297 195 175 180 175 198 181 169 271 330 206 165 195 227 227 295 169 155 168 299 354 310 169 148 151 173 272 322 330 357 166 141 13…
3	1	23562	5490	921	70	0	58	19025	4345	723	40	342.42194170875683	71.10782838520198	701.4934068187197	1772.0233925913337	2291.988398156102	35.971223021582695	0	17229	[148 221 245 249 251 256 262 261 259 255 264 255 255 269 265 266 269 252 267 271 258 268 264 275 276 282 275 281 284 284 287 282 285 282 267 296 263 250 247 251 246 246 252 279 284 272 222 226 286 223 217 261 279 287 252 274 195 192 244 250 280 304 234 201 250 199 190 286 300 252 189 199 186 185 190 242 223 197 181 184 178 176 180 201 186 160 240 347 238 179 174 277 201 168 146 147 145 146 317 37…
9	1	23562	5490	921	70	0	57	18871	4266	773	51	331.4266261290871	76.13383283349071	675.0161381342276	1613.6059325629492	2279.413968036501	35.971223021582695	0	17280	[139 200 246 250 250 256 263 259 254 264 261 257 262 258 270 259 262 262 268 275 264 273 261 276 288 294 284 290 292 294 281 308 294 280 296 290 283 231 265 228 239 254 260 227 252 211 248 279 254 262 286 254 222 224 215 207 202 259 211 182 178 298 255 214 194 266 217 187 169 171 239 295 221 168 152 173 221 310 285 251 163 151 160 210 309 270 179 157 181 190 149 140 180 339 355 240 168 274 178 16…
5	1	23562	5490	921	70	0	50	18839	4538	708	45	393.25799853657435	79.82010812167941	717.5828001866233	1739.229060101653	2421.1982565191706	35.971223021582695	0	17033	[139 221 246 247 244 249 251 255 262 259 257 259 263 257 263 256 271 264 273 262 272 281 286 270 282 278 270 269 284 288 272 275 279 295 261 278 260 226 236 239 259 261 255 242 219 217 212 216 247 271 264 220 193 205 264 279 215 198 198 276 212 183 188 205 243 262 285 293 316 217 168 177 169 158 161 224 295 313 321 325 183 186 211 162 166 248 291 317 199 169 227 311 167 159 249 366 258 150 150 13…
1	1	23562	5490	921	70	0	59	19504	4611	680	54	381.17608448489244	72.00505628721466	761.392464369957	1900.5985647393718	2555.197486511105	35.971223021582695	0	17339	[142 208 241 244 244 245 245 248 245 261 254 262 258 255 262 255 261 268 262 282 262 258 266 260 274 268 274 282 272 279 267 279 289 276 288 269 275 219 252 231 260 236 252 267 234 239 283 242 203 199 257 290 245 197 198 263 280 218 220 203 178 263 318 245 194 217 266 259 278 285 283 286 313 241 187 252 303 319 184 180 293 321 323 187 189 197 328 178 167 193 302 349 341 202 242 183 177 190 192 17…
11	1	23562	5490	921	70	0	53	19515	4854	660	34	397.7547199250924	74.72506696833926	792.5640680283202	1805.4297286107967	2503.8909797434276	35.971223021582695	0	17464	[152 213 246 247 250 253 244 248 246 254 256 266 256 258 274 257 253 268 256 265 276 272 261 280 274 281 265 272 263 266 267 294 272 306 283 285 247 240 258 253 241 249 249 229 239 255 282 265 210 242 205 200 265 270 223 285 229 206 192 186 240 298 314 266 195 177 211 278 290 325 299 203 166 206 272 281 253 178 163 174 272 324 217 170 245 308 168 170 247 276 260 319 305 354 393 246 154 155 266 32…
7	1	23562	5490	921	70	0	61	18606	4707	847	48	374.40438671633507	74.67580600799106	763.3525390001723	1705.553116418641	2326.0085965799376	35.971223021582695	0	17218	[123 213 242 247 249 249 258 251 253 253 264 248 253 268 257 269 270 264 269 256 265 265 282 270 279 271 283 302 283 302 284 279 278 300 295 301 268 257 258 267 262 256 261 263 245 252 257 258 275 228 220 282 211 218 268 275 224 198 300 214 200 185 270 267 182 246 291 292 201 176 174 176 241 296 205 243 238 172 188 185 155 165 179 164 168 190 260 174 171 171 157 316 318 158 154 157 160 302 384 36…
2	2	23562	5490	921	70	0	60	18791	4473	741	56	392.924938511807	72.72279700693299	713.8250683465773	1809.495259545031	2486.1543477701184	35.971223021582695	0	17145	[149 205 244 243 249 254 251 247 251 245 259 253 264 276 260 272 274 276 258 274 259 264 257 285 276 270 269 280 269 269 270 270 281 278 276 290 255 237 257 229 240 244 220 251 269 257 210 224 234 277 283 215 212 202 204 222 212 271 314 194 206 221 292 249 185 179 198 333 260 201 197 178 177 238 336 270 164 153 287 320 272 176 157 163 167 307 333 222 181 244 215 150 182 168 159 148 320 352 242 15…
6	2	23562	5490	921	70	0	49	19472	4609	778	42	378.9781688042757	78.70554794780381	770.8438770119257	1780.8564307916492	2399.46771159856	35.971223021582695	0	17117	[130 197 244 247 244 252 251 254 246 255 250 255 252 257 273 265 266 265 258 266 272 275 258 268 274 270 285 282 279 286 259 282 305 271 280 288 282 259 253 226 220 228 259 223 232 269 277 220 243 220 217 275 261 197 287 191 193 297 245 175 234 302 206 228 312 270 197 180 171 236 294 294 222 269 219 259 288 318 325 239 166 197 305 240 164 197 321 223 165 198 279 287 282 291 331 201 308 229 175 16…
4	2	23562	5490	921	70	0	54	19192	4153	655	50	369.8268186966378	76.01089143501007	712.2239887783838	1681.794840618877	2325.804471603148	35.971223021582695	0	17420	[155 210 242 242 248 244 249 258 256 254 262 255 256 260 266 277 269 269 268 279 261 272 267 274 280 287 281 278 286 301 282 283 290 284 277 305 263 231 255 237 249 227 212 254 270 267 248 233 234 210 230 248 261 234 245 207 273 260 238 292 241 190 184 216 201 229 307 248 223 237 183 239 197 173 197 151 176 259 301 293 175 151 161 309 254 176 175 166 146 212 338 289 152 157 289 385 207 162 153 14…
12	2	23562	5490	921	70	0	51	19084	4530	633	44	397.2195306097742	76.69208351204935	690.7858327333741	1687.2128080761333	2274.6948109605414	35.971223021582695	0	17373	[132 201 241 250 243 248 254 250 251 257 259 260 261 260 252 257 264 264 271 280 269 261 273 275 288 282 262 275 291 289 276 300 293 303 289 287 264 247 242 238 259 265 265 260 237 229 221 254 247 273 238 200 242 271 268 203 251 285 250 219 281 239 218 252 205 270 277 185 182 208 294 308 200 202 220 298 197 160 241 353 191 192 190 170 185 176 187 175 162 156 176 309 276 159 150 157 145 205 354 39…
8	2	23562	5490	921	70	0	51	18750	4348	717	39	387.3812159598594	77.47559451012955	692.5164060002153	1696.0594476825079	2278.8522411680497	35.971223021582695	0	17328	[123 211 249 249 251 248 249 252 249 252 249 261 261 258 263 254 277 259 282 272 273 262 283 278 281 280 281 275 287 297 298 283 313 284 309 274 296 253 245 254 253 249 249 262 268 234 254 252 271 277 244 208 203 236 285 216 208 300 268 196 252 281 219 216 219 225 300 212 195 215 202 258 234 193 209 196 186 282 195 179 173 154 171 170 159 158 276 340 172 170 154 146 178 288 364 223 154 141 146 14…
3	1	23562	5490	921	70	0	59	19641	4436	736	50	366.03650027680874	70.19406655246647	744.5883661283879	1746.6688555470716	2406.706313359664	35.971223021582695	0	17309	[151 221 240 247 252 250 250 244 255 246 259 249 260 256 248 256 263 262 260 279 286 264 271 279 280 281 273 279 279 278 282 290 280 286 294 296 260 244 250 232 229 276 261 248 221 255 271 243 275 233 201 223 256 221 204 267 219 289 255 207 204 167 177 259 275 282 211 174 275 269 281 308 325 216 196 217 218 165 218 301 297 344 289 220 186 165 193 293 330 310 190 202 202 166 203 373 335 169 176 19…
9	1	23562	5490	921	70	0	58	19149	4289	790	46	351.17798617364156	77.26522226900376	746.773064405491	1696.543516006393	2205.4697144900283	35.971223021582695	0	17194	[140 194 248 248 256 254 249 254 266 263 251 252 257 273 255 259 266 258 260 261 269 258 275 268 276 282 285 278 295 308 292 292 296 289 326 301 299 270 249 241 250 224 264 245 250 250 282 295 260 235 214 261 256 287 276 270 264 259 282 286 199 255 314 260 198 212 208 251 277 269 187 220 173 170 251 257 196 298 266 168 189 176 177 160 168 213 165 158 208 310 174 172 179 188 150 155 156 155 291 27…
10	2	23562	5490	921	70	0	49	19363	4445	780	41	393.93576985259733	75.05510189802985	827.4920420451704	1848.5064708926755	2437.964735323109	35.971223021582695	0	17289	[132 187 239 247 245 252 252 264 254 246 246 244 258 249 263 273 248 258 270 264 268 266 268 278 270 286 271 273 277 269 285 271 272 280 277 286 272 245 226 225 245 272 266 243 234 253 226 264 249 267 277 274 185 195 275 285 263 209 265 181 230 247 245 321 212 179 253 306 294 212 253 303 184 208 286 210 184 303 197 187 303 292 304 334 204 172 167 184 306 280 169 179 167 166 272 321 187 201 251 17…
5	1	23562	5490	921	70	0	51	18853	4454	706	36	365.8582948125754	77.91540825442439	692.7901012661744	1631.0172887230667	2203.1460355585705	35.971223021582695	0	17140	[138 224 246 243 244 245 251 246 250 250 261 257 262 271 272 266 271 269 271 280 260 264 278 291 300 284 267 290 298 289 294 289 308 291 292 279 267 253 256 247 275 248 253 261 237 220 255 233 266 268 213 228 268 216 194 247 244 277 264 219 292 232 191 191 202 182 180 215 294 309 201 180 167 159 164 166 255 364 212 183 149 193 343 210 177 158 239 219 154 140 161 160 220 314 291 378 260 161 148 13…
1	1	23562	5490	921	70	0	60	19345	4567	681	47	373.7314690417432	72.68465488853097	724.646617036111	1761.2567422914617	2407.8069741491577	35.971223021582695	0	17498	[141 208 246 245 246 251 249 248 256 260 260 254 262 264 269 257 257 274 269 276 252 265 267 280 271 271 289 284 282 278 274 286 272 286 282 291 278 231 233 256 242 246 273 223 229 261 245 265 271 211 205 213 267 206 277 286 230 202 249 267 193 228 192 201 201 185 198 256 197 233 285 205 192 318 272 170 176 182 321 286 167 163 169 351 221 156 179 167 171 342 300 165 168 194 293 295 297 352 334 37…
2	2	23562	5490	921	70	0	61	18829	4434	727	52	388.26190272333287	72.62578276303066	731.4491883824795	1710.7649342818447	2306.43181147952	35.971223021582695	0	17315	[151 207 244 249 254 243 253 267 254 248 264 255 258 242 264 264 267 265 264 257 271 281 275 288 274 263 288 285 261 274 302 279 306 292 304 288 253 246 241 245 271 277 269 275 278 267 272 272 220 189 219 295 262 213 262 285 225 195 209 226 266 204 185 195 295 270 236 196 183 175 210 298 304 198 175 182 304 320 264 185 178 158 167 160 190 323 175 154 169 293 281 170 159 150 227 359 172 146 149 15…
7	1	23562	5490	921	70	0	62	18864	4762	876	43	405.3098683996352	67.80341193335028	811.9565226181762	1755.2950365348518	2419.731106604746	35.971223021582695	0	17267	[123 213 247 248 246 246 249 241 247 256 252 251 264 248 266 262 250 264 253 256 259 275 270 271 281 277 279 289 292 299 276 295 284 297 310 304 248 245 236 247 251 228 226 240 278 251 237 216 268 259 267 219 199 222 286 245 263 286 225 225 226 210 188 193 202 258 275 272 269 274 290 291 278 295 295 313 245 174 264 205 156 218 341 204 174 241 227 156 173 212 274 166 146 286 364 215 157 155 175 18…
11	1	23562	5490	921	70	0	54	19051	4792	610	41	337.62642444425376	76.41644173182705	728.3364493071682	1615.524927644288	2317.2211777800153	35.971223021582695	0	17407	[152 219 242 249 248 256 259 257 254 251 261 261 258 250 270 257 273 265 280 260 265 274 277 269 281 285 278 298 277 284 294 306 280 288 283 298 277 225 262 250 228 260 254 237 247 240 259 283 229 208 242 257 300 256 202 251 246 219 210 218 252 289 187 215 244 210 270 175 269 292 171 176 246 300 309 225 167 183 171 207 278 190 286 204 157 151 148 159 264 326 323 181 159 154 205 314 333 348 192 14…
6	2	23562	5490	921	70	0	50	18887	4475	746	47	335.79526247152455	72.25502761737712	710.770958829587	1783.6549843155224	2360.4825542035055	35.971223021582695	0	17302	[130 198 253 253 256 248 250 247 263 247 263 257 261 265 267 254 273 256 271 271 271 271 274 281 281 284 280 286 275 273 281 286 287 275 287 285 254 239 256 244 222 232 257 259 229 249 249 253 251 229 186 202 193 248 245 230 253 203 208 264 227 203 180 224 311 301 196 207 193 196 179 183 267 289 269 188 183 162 264 322 189 239 219 166 228 265 182 186 297 204 165 270 336 179 158 138 148 284 351 29…
3	1	23562	5490	921	70	0	60	19406	4393	693	46	367.1682590850453	72.13467826182662	780.6125206564292	1833.5116536269584	2428.4003731482185	35.971223021582695	0	17380	[152 217 244 243 250 247 248 252 256 251 249 256 258 252 254 268 265 272 262 269 262 265 273 261 284 275 273 265 277 281 267 294 292 289 271 270 254 231 239 232 247 221 220 254 233 229 203 266 270 195 230 291 258 223 187 210 267 289 231 197 191 205 288 287 304 240 194 173 227 330 263 176 179 288 316 279 288 196 185 199 197 189 186 202 247 300 171 186 149 159 168 300 357 187 158 179 283 303 329 43…
12	2	23562	5490	921	70	0	52	19508	4686	649	46	351.0762459884946	70.38274222880739	769.1439672911245	1834.801966274077	2414.9035369937105	35.971223021582695	0	17485	[133 202 246 244 245 253 252 254 259 247 251 267 262 259 266 267 263 244 259 262 272 263 271 274 278 272 264 280 285 276 280 284 270 286 288 300 264 242 240 244 273 228 222 218 219 250 258 288 229 211 195 259 307 242 186 284 293 193 230 299 324 221 197 257 309 295 176 217 293 294 322 257 201 196 196 312 313 265 188 182 282 312 180 174 304 307 199 246 289 178 168 158 204 313 190 162 160 213 399 18…
4	2	23562	5490	921	70	0	55	19380	4265	618	42	400.2787251547888	75.30085460132594	711.4295178193119	1772.626528159453	2298.757035111241	35.971223021582695	0	17378	[155 211 246 248 247 245 241 252 255 243 253 257 253 263 264 254 267 265 260 271 277 271 269 279 269 283 290 307 297 286 290 292 285 290 272 302 256 245 268 242 223 249 276 266 260 269 266 249 276 220 220 260 254 276 245 248 270 289 283 299 234 192 260 257 179 232 282 279 195 178 194 280 300 315 215 166 183 176 209 265 187 187 172 180 274 214 283 291 162 175 161 169 147 261 332 175 181 147 160 13…
10	2	23562	5490	921	70	0	50	19246	4446	829	56	388.83074709726634	70.48275098022744	734.866111482614	1849.3755371928678	2424.8173843274967	35.971223021582695	0	17363	[130 188 240 243 242 244 251 249 251 258 254 266 259 258 275 267 273 268 268 279 270 260 259 260 269 278 275 268 287 282 279 292 278 288 277 288 266 236 242 251 233 252 242 238 200 237 247 255 194 197 242 250 290 241 208 214 241 225 239 201 202 200 182 253 281 235 170 190 293 320 309 195 191 184 261 256 207 313 334 195 173 210 352 319 209 224 176 183 235 184 297 273 162 183 309 349 235 172 337 21…
8	2	23562	5490	921	70	0	52	19597	4509	757	42	394.4750199146047	71.91780135295394	831.2908725583028	1885.3641879244701	2519.025034143664	35.971223021582695	0	17536	[124 210 241 245 245 250 250 250 248 257 248 254 257 254 251 250 256 252 265 263 271 258 283 275 271 274 279 276 276 278 289 278 290 271 288 296 256 245 231 258 274 248 250 219 250 237 277 263 213 226 286 278 235 289 218 213 263 314 210 245 317 256 208 203 288 278 306 239 193 252 317 294 265 182 273 297 336 310 198 180 196 261 230 172 240 333 198 188 301 247 168 167 185 314 258 199 185 182 176 19…
9	1	23562	5490	921	70	0	59	19619	4397	798	35	432.7686444655699	74.23140782305228	819.2039435322062	1905.027184823362	2489.2782830675487	35.971223021582695	0	17201	[139 193 241 244 247 252 247 248 256 246 253 263 256 251 255 251 260 253 259 257 255 268 272 268 253 276 277 279 277 287 289 278 280 293 282 294 290 248 231 228 243 289 251 251 247 234 201 233 259 220 279 284 207 210 193 216 247 260 285 311 228 237 290 187 208 307 276 267 177 225 287 205 188 271 330 295 185 161 165 249 274 269 289 298 289 315 328 203 186 313 292 177 165 174 155 273 367 191 172 16…
5	1	23562	5490	921	70	0	52	19149	4516	711	42	372.76522585152776	74.82065235536527	759.6243695100275	1804.9738862446723	2372.497465483653	35.971223021582695	0	17277	[139 225 242 247 248 252 250 255 246 247 254 248 267 267 259 254 255 259 271 264 272 268 281 282 266 270 274 277 285 293 297 289 286 276 274 276 260 225 229 260 253 263 232 246 270 247 267 231 192 249 262 267 288 223 227 304 242 196 259 282 297 258 203 236 277 278 189 267 225 247 320 213 184 190 187 285 325 202 181 277 195 165 174 277 318 292 170 229 275 170 148 170 156 153 139 256 362 230 167 14…
7	1	23562	5490	921	70	0	63	18852	4762	873	47	361.0368490054219	69.57445843953425	718.1048392457438	1834.6963745273438	2503.313872381802	35.971223021582695	0	17342	[124 221 244 246 256 251 253 260 260 255 261 253 259 258 260 264 258 256 275 255 272 250 279 271 278 267 290 288 277 278 278 289 279 275 284 273 248 243 248 243 268 214 240 231 250 234 206 211 221 219 276 286 205 213 218 264 292 270 235 197 231 293 279 262 285 176 216 330 259 190 183 218 319 217 174 211 314 305 203 167 184 212 244 206 321 238 158 175 164 166 143 147 157 264 277 280 299 303 315 32…
1	1	23562	5490	921	70	0	61	19082	4535	663	53	375.83923418611664	68.97764157593922	724.4590363529196	1644.4612642505647	2198.0690947586577	35.971223021582695	0	17583	[142 209 246 251 256 249 244 252 256 256 256 262 256 265 261 259 261 260 265 255 265 271 282 270 267 299 288 294 285 298 303 297 303 301 305 304 287 270 226 242 268 265 264 230 259 247 278 254 208 215 273 273 223 207 276 267 268 291 292 216 188 277 249 221 212 194 211 227 214 307 213 166 210 286 304 312 236 190 184 190 178 222 311 236 193 175 318 217 174 177 163 161 177 168 185 192 172 307 164 16…
2	2	23562	5490	921	70	0	62	19150	4602	723	43	409.05668047673277	74.03113033832686	742.15029805774	1788.7413215321403	2376.2611213982286	35.971223021582695	0	17235	[152 208 240 241 249 245 255 255 254 256 257 262 251 261 266 268 260 263 263 258 270 274 267 280 273 273 284 266 284 273 270 302 299 284 281 294 257 255 245 257 252 212 268 272 252 212 214 244 255 273 285 274 241 237 289 223 216 256 226 253 265 289 295 236 192 187 181 211 282 293 265 304 306 291 329 202 181 165 238 318 182 194 303 239 175 180 167 187 171 163 151 174 349 238 147 174 150 152 190 39…
11	1	23562	5490	921	70	0	55	18767	4823	606	38	365.71425071475727	75.12348984606986	721.6445954106916	1756.2596093841025	2304.808097936897	35.971223021582695	0	17352	[154 219 245 250 250 249 256 248 255 251 259 265 253 261 263 258 271 259 263 264 272 268 268 259 287 299 272 297 272 275 277 306 289 294 310 283 244 240 253 227 242 229 232 214 277 261 264 211 242 275 271 211 270 275 264 287 258 299 309 297 203 198 221 324 195 195 292 211 227 261 179 261 210 264 293 249 166 179 259 332 295 199 191 216 174 156 163 187 296 198 190 169 177 172 169 174 275 153 131 15…
3	1	23562	5490	921	70	0	61	19151	4412	693	40	374.9286845803075	72.22012419298066	727.1309308456025	1710.7980913890108	2319.6865541097977	35.971223021582695	0	17416	[151 218 244 250 244 258 254 249 253 250 253 255 258 253 259 252 268 261 263 269 271 267 272 272 281 265 267 288 286 301 292 289 287 294 296 315 262 252 240 242 269 240 245 273 264 303 233 277 239 202 221 256 265 277 263 235 282 218 213 280 301 220 198 235 226 174 196 275 221 193 198 190 191 169 211 296 198 170 266 319 180 161 149 207 310 272 174 159 149 187 317 340 276 179 157 169 283 307 167 15…
6	2	23562	5490	921	70	0	51	18779	4441	728	53	349.57611172578265	75.99201925342582	779.696237170306	1697.0092162806357	2308.7676523429154	35.971223021582695	0	17437	[131 198 243 239 241 251 249 245 252 254 259 259 257 267 257 266 282 274 264 275 261 272 275 269 273 283 284 277 287 278 296 278 296 295 311 297 285 249 244 264 256 279 256 240 270 221 274 247 198 222 267 275 257 277 282 240 208 269 298 206 201 271 221 205 206 269 235 170 196 239 282 198 181 215 291 291 206 167 171 168 213 296 212 222 183 172 233 255 157 159 161 215 374 211 174 152 147 171 156 17…
8	2	23562	5490	921	70	0	53	19867	4578	789	48	367.43735021577646	71.85239609696826	696.1829119026985	1751.6364765618039	2367.4436102768827	35.971223021582695	0	17619	[129 209 240 243 246 250 253 262 256 263 262 261 260 268 258 257 262 265 270 284 260 269 278 270 269 291 277 269 279 272 295 290 278 286 283 289 257 257 235 266 240 238 241 230 212 204 238 240 249 229 276 224 266 261 200 236 215 292 294 303 229 202 209 195 245 220 205 311 332 284 205 259 194 272 316 196 179 223 308 317 311 225 174 196 337 219 179 297 321 193 155 183 325 327 267 164 166 288 370 32…
4	2	23562	5490	921	70	0	56	19846	4292	655	60	365.03704961546765	67.209944479618	714.4846512936646	1794.8269740833719	2444.3755827239333	35.971223021582695	0	17236	[155 212 246 243 244 248 260 255 261 254 260 258 259 258 263 273 273 273 267 275 265 258 265 273 280 269 259 273 291 285 290 279 277 284 273 282 250 223 245 224 243 236 264 261 245 228 216 269 282 244 215 209 188 240 255 292 280 280 300 238 194 161 199 280 281 292 240 176 186 264 288 282 271 299 316 291 220 160 169 274 315 218 157 233 275 322 358 226 160 189 245 172 161 273 329 171 155 154 205 32…
12	2	23562	5490	921	70	0	53	19418	4545	678	53	379.98663515959964	69.6219326991501	755.2895373050069	1835.8286817702626	2459.975794706044	35.971223021582695	0	17419	[135 209 243 243 248 243 254 247 253 252 258 266 257 266 253 257 262 263 270 251 258 264 270 267 274 278 259 271 280 280 299 275 270 280 301 302 256 254 229 273 264 214 220 255 267 212 213 233 197 214 216 286 240 211 233 278 281 261 218 192 201 246 266 288 248 195 262 308 250 172 178 181 227 300 352 284 179 167 188 350 273 177 186 337 186 158 249 351 255 169 154 301 347 167 146 185 325 358 296 15…
10	2	23562	5490	921	70	0	51	19130	4423	778	57	356.564280146288	76.21863917975087	688.0145326704856	1652.4434610122448	2275.582111728394	35.971223021582695	0	17563	[130 190 238 250 260 256 249 252 257 255 268 259 251 259 278 264 255 253 274 276 273 265 270 271 275 289 283 319 285 277 299 278 302 297 282 288 271 237 252 272 241 252 260 242 256 253 259 279 219 229 203 204 271 298 210 223 213 229 271 281 233 207 287 244 188 212 264 193 233 242 197 177 161 259 280 194 166 212 303 320 324 206 195 198 181 209 182 156 170 162 170 313 254 172 151 191 359 388 238 14…
9	1	23562	5490	921	70	0	60	18969	4305	767	43	388.4282364019537	75.3291596894052	687.7516563739825	1793.0139052608681	2406.669508725347	35.971223021582695	0	17218	[140 197 243 252 249 251 248 253 260 256 248 255 258 265 259 265 274 271 274 272 274 266 267 284 276 282 274 270 271 275 287 278 283 291 281 282 288 222 254 273 230 261 265 226 215 254 247 219 208 240 214 179 232 259 223 213 190 262 191 222 265 214 182 248 264 174 178 168 253 279 304 280 175 196 187 211 177 219 325 201 155 155 157 186 278 321 354 298 194 233 164 148 236 378 314 190 168 272 210 15…
7	1	23562	5490	921	70	0	64	18670	4769	859	43	380.7466918742616	71.76719442793137	743.5607468610008	1670.8487716248364	2263.508687551247	35.971223021582695	0	17333	[125 221 244 249 248 251 251 257 266 254 255 250 251 246 254 261 257 265 280 269 264 284 262 270 273 283 283 288 298 308 293 297 305 306 310 305 270 250 249 263 260 219 243 268 239 235 265 259 228 222 272 259 209 235 269 280 247 266 302 278 214 203 176 203 273 228 205 317 218 221 194 211 222 169 176 153 174 196 308 190 165 165 190 297 312 199 141 151 197 313 316 282 169 146 243 372 189 150 149 27…
1	1	23562	5490	921	70	0	62	19442	4583	662	51	414.59571432436286	71.82850971944131	809.7981140355062	1891.793346937524	2442.1879936828036	35.971223021582695	0	17387	[144 212 245 244 247 244 254 247 253 250 262 265 259 250 255 256 265 259 264 274 259 258 271 271 277 270 259 272 269 274 276 284 294 286 286 307 273 245 249 234 238 250 245 278 253 209 195 245 256 250 257 190 237 292 287 247 194 265 289 270 287 299 277 224 318 245 183 277 309 292 204 217 301 337 284 182 178 267 282 186 153 193 298 281 292 350 227 180 211 289 193 187 162 165 183 172 249 213 139 14…
5	1	23562	5490	921	70	0	53	19428	4692	735	40	374.1663207371916	76.1804458654541	737.4860393644282	1822.7444478355778	2487.2994300985015	35.971223021582695	0	17450	[139 226 242 246 248 247 253 262 255 254 261 251 273 266 270 266 259 265 258 275 268 274 265 270 256 285 264 273 277 266 274 284 292 285 282 276 234 237 245 230 247 255 243 246 242 221 275 262 201 193 271 285 254 212 239 201 244 285 283 295 290 211 209 203 188 187 200 295 304 216 190 275 312 295 232 162 174 272 296 322 235 174 268 277 176 190 313 326 305 174 172 248 317 170 187 259 179 322 301 16…
2	2	23562	5490	921	70	0	63	19284	4576	744	47	363.13266196946654	71.51840238623274	748.4863210951469	1850.2448443900382	2475.1721121121614	35.971223021582695	0	17195	[151 210 246 246 251 257 249 253 261 257 257 261 249 248 256 268 270 259 264 257 266 257 259 266 270 269 266 263 286 280 269 280 281 282 284 308 256 257 240 237 259 237 244 235 264 232 208 261 253 268 297 254 199 256 270 283 257 180 260 342 221 201 188 186 221 276 298 258 186 203 320 304 181 156 166 235 274 295 289 279 192 281 210 167 166 177 144 258 283 342 238 146 144 137 139 204 296 334 304 34…
3	1	23562	5490	921	70	0	62	19396	4449	664	47	339.47799085512634	70.1616342423024	713.3362803570656	1738.8078415012844	2337.403770664436	35.971223021582695	0	17340	[152 224 243 242 254 246 248 252 250 253 259 266 266 255 261 271 263 266 264 269 266 272 271 277 275 282 292 280 278 292 277 281 289 298 289 293 247 260 263 234 243 211 239 239 273 249 213 283 233 222 283 257 219 184 211 281 272 290 282 242 188 254 296 327 321 213 197 249 236 177 244 283 287 315 291 254 168 166 180 287 314 289 185 242 207 153 253 323 271 173 174 192 164 170 189 235 165 176 152 15…
11	1	23562	5490	921	70	0	56	19017	4856	642	44	376.0603992393037	73.81649921445683	774.3179236166585	1817.5731640479526	2450.466310615269	35.971223021582695	0	17336	[152 220 251 241 246 250 247 247 246 254 254 268 253 258 259 259 255 269 265 252 258 259 265 264 280 284 264 266 275 267 300 286 287 290 283 284 250 253 243 260 237 268 223 226 265 252 241 253 242 212 206 218 274 297 298 226 198 200 203 277 264 298 263 189 186 289 254 251 232 187 167 175 321 316 187 163 294 259 163 200 260 273 293 288 291 319 354 187 172 166 283 236 178 234 259 175 231 180 165 17…
6	2	23562	5490	921	70	0	52	19483	4595	780	46	338.2622694345984	75.97575269945845	751.4261413807029	1800.8901389732937	2432.0333617365955	35.971223021582695	0	17475	[136 202 249 245 246 252 264 248 256 259 257 252 264 258 256 258 261 267 266 263 277 263 266 274 285 270 273 266 289 304 265 277 275 272 298 279 273 249 254 240 260 223 230 264 240 221 269 233 246 270 228 220 238 256 271 277 289 232 189 187 208 283 295 266 203 248 271 276 309 322 264 301 210 256 255 183 164 208 299 292 301 328 328 188 214 336 216 198 213 236 167 161 218 258 184 161 164 284 222 16…
4	2	23562	5490	921	70	0	57	19245	4172	653	57	364.02806618001136	73.80797950923177	679.515978943944	1734.6896579094189	2397.882585741977	35.971223021582695	0	17065	[158 216 246 247 252 253 255 255 261 258 259 257 256 272 261 268 265 263 279 268 269 280 269 270 272 271 273 290 287 280 289 284 282 278 289 307 247 250 242 249 241 215 234 262 263 242 271 245 268 237 230 297 209 203 196 228 228 270 269 190 219 256 193 184 181 253 167 187 236 252 277 249 187 182 184 306 191 164 150 150 177 168 246 286 291 330 249 155 149 151 172 283 349 261 153 142 167 288 329 28…
7	1	23562	5490	921	70	0	65	18860	4758	879	38	365.21064549796586	71.00737118818468	718.1699383230424	1742.4754316359683	2315.3135455751685	35.971223021582695	0	17082	[126 219 241 245 249 249 247 251 255 245 251 253 254 265 262 269 265 275 265 286 281 270 266 289 284 287 289 273 290 275 282 283 299 276 293 294 263 255 236 234 261 251 251 222 212 232 258 284 281 266 213 186 201 243 264 231 231 263 265 267 280 263 270 269 296 285 301 300 190 180 298 241 175 240 298 180 168 207 283 192 157 240 250 268 262 306 320 208 171 174 180 184 203 164 234 284 180 163 149 14…
10	2	23562	5490	921	70	0	52	19240	4438	791	45	379.0913027021389	75.78802570556279	757.6584921554625	1810.6868723569248	2404.1863278380247	35.971223021582695	0	17561	[131 188 239 246 247 248 253 254 256 258 257 255 264 256 267 263 265 267 261 262 271 261 274 259 258 269 269 278 278 292 281 275 299 293 294 287 273 240 253 267 229 241 289 265 209 223 267 276 253 213 226 216 253 284 279 302 229 213 259 280 296 269 300 277 187 195 300 254 223 228 191 226 292 288 332 296 178 173 181 219 338 243 185 184 171 224 316 251 174 208 286 189 189 223 169 191 185 173 143 15…
8	2	23562	5490	921	70	0	54	19286	4398	760	43	365.42246782977685	77.26988624564696	686.0959038445607	1718.3186865164719	2274.9464343730524	35.971223021582695	0	17584	[127 210 241 244 242 255 251 246 258 257 275 263 259 259 266 281 263 273 259 271 266 279 283 275 282 276 270 276 293 291 299 288 286 297 307 299 272 253 266 254 251 246 234 220 216 262 270 246 243 296 249 198 255 297 291 248 220 223 303 233 225 193 213 265 262 197 273 253 210 291 222 205 200 202 212 210 191 238 233 223 278 158 155 164 248 307 316 275 173 156 159 148 155 158 222 367 374 202 178 16…
1	1	23562	5490	921	70	0	63	19326	4570	635	51	392.485798216596	70.14131803675849	762.0465848051048	1829.510737387875	2395.514676611689	35.971223021582695	0	17318	[143 213 242 249 245 251 252 248 252 258 263 263 259 254 261 261 263 262 278 264 265 265 267 272 263 277 272 262 281 275 279 286 280 288 304 288 262 252 241 263 253 241 206 232 273 240 264 228 219 209 252 275 218 258 210 191 192 197 298 248 190 193 226 288 301 264 180 176 187 258 308 264 173 167 170 270 285 285 180 160 249 347 246 167 160 273 285 309 312 301 190 228 273 151 181 349 350 159 145 25…
[truncated: 60,098 more rows]
