# Supplementary material for: GutLogo: Agent-based modeling framework to investigate spatial and temporal dynamics in the gut microbiome
Source: PLoS One. 2018 Nov 9;13(11):e0207072. doi: 10.1371/journal.pone.0207072 (PMC6226173; doi:10.1371/journal.pone.0207072)
Supplement: S1 Data — Raw data from the simulations. (ZIP) [file pone.0207072.s001.zip › controlHealthy.csv]

BehaviorSpace results (NetLogo 6.0)
/home/charliel/gut-nlogo-model/NLCode.nlogo
controlHealthy
07/09/2017 13:40:18:008 -0400
min-pxcor	max-pxcor	min-pycor	max-pycor
0	99	0	0
[run number]	initNumClosts	initNumDesulfos	initNumBifidos	initNumBacteroides	testConst	[step]	count bifidos	count bacteroides	count closts	count desulfos	sum [inulin] of patches	sum [lactate] of patches	sum [lactose] of patches	sum [FO] of patches	sum [glucose] of patches	sum [CS] of patches	trueAbsorption	getNumSeeds	getAllBactPatchLin
6	921	70	23562	5490	1	0	23561	5489	920	69	0	0	0	0	0	0	0	1501	[300 317 284 295 301 307 286 306 288 338 312 298 264 296 289 298 280 310 304 280 302 311 312 308 271 302 294 274 326 318 310 293 322 278 289 310 314 298 293 310 303 314 326 288 320 295 277 321 263 334 279 290 295 319 305 285 298 265 305 268 311 282 311 307 331 314 289 311 334 324 299 318 335 306 286 308 293 313 285 310 277 267 309 340 277 319 312 303 304 298 291 341 268 292 303 295 287 289 262 30…
10	921	70	23562	5490	1	0	23561	5489	920	69	0	0	0	0	0	0	0	1501	[305 296 293 319 291 315 277 299 312 292 312 303 334 298 274 326 298 294 277 298 318 283 296 292 283 316 286 322 276 272 298 290 290 281 323 316 305 295 270 308 301 286 283 281 328 305 321 302 283 272 286 292 333 324 330 292 305 328 283 296 290 293 303 313 303 317 289 304 286 302 328 283 302 322 327 299 319 303 319 261 282 304 282 315 311 303 320 312 312 298 316 280 289 276 309 319 281 322 273 30…
1	921	70	23562	5490	1	0	23561	5489	920	69	0	0	0	0	0	0	0	1501	[321 282 303 306 270 281 306 323 289 297 302 286 333 303 305 290 321 286 324 344 254 327 307 316 301 294 287 302 294 299 292 291 307 310 285 309 297 310 288 313 310 289 287 275 306 314 289 280 257 354 315 318 284 283 301 311 272 296 324 308 303 293 318 323 298 275 267 330 305 297 302 300 335 300 301 290 295 311 294 283 307 282 302 311 321 294 289 299 273 289 302 293 304 302 300 280 301 304 308 33…
8	921	70	23562	5490	1	0	23561	5489	920	69	0	0	0	0	0	0	0	1501	[316 343 294 301 257 302 313 282 354 270 315 302 327 291 310 283 284 334 284 298 357 316 295 309 301 323 317 274 292 301 300 289 314 275 325 291 302 263 293 302 280 316 317 288 265 290 304 290 288 303 300 313 303 308 308 289 282 314 338 323 301 307 320 282 285 299 305 305 331 283 271 277 276 309 301 314 304 330 338 286 324 262 305 288 316 312 284 297 302 284 278 309 302 279 300 288 332 252 299 28…
11	921	70	23562	5490	1	0	23561	5489	920	69	0	0	0	0	0	0	0	1501	[311 324 296 290 298 309 294 274 296 331 305 304 321 308 288 288 287 303 286 311 296 286 278 294 296 285 342 305 319 274 271 300 307 281 291 319 315 291 320 330 292 277 309 333 295 300 301 285 288 292 316 297 290 287 319 318 296 320 258 295 291 304 316 313 295 285 307 295 335 304 304 293 293 303 307 293 333 293 284 281 320 284 266 291 302 314 304 277 314 290 334 310 313 285 296 305 304 337 297 27…
3	921	70	23562	5490	1	0	23561	5489	920	69	0	0	0	0	0	0	0	1501	[283 320 278 321 313 276 325 329 268 304 287 322 281 288 311 308 315 298 289 296 268 340 274 294 310 327 318 277 286 304 290 292 309 313 305 310 322 266 276 276 301 278 297 325 304 305 304 321 298 297 342 330 253 306 309 287 306 307 307 287 305 282 292 299 303 281 314 284 291 295 282 295 302 299 304 296 288 292 295 359 297 291 323 316 306 293 290 310 277 349 294 290 276 313 305 287 331 310 318 27…
5	921	70	23562	5490	1	0	23561	5489	920	69	0	0	0	0	0	0	0	1501	[282 284 302 314 296 322 311 302 284 285 323 285 317 283 301 298 326 313 260 314 313 307 292 285 300 252 305 289 308 307 291 307 287 334 298 301 329 315 331 286 296 304 304 309 312 263 287 329 282 279 294 295 322 292 298 293 321 319 291 305 296 314 319 288 290 290 294 297 297 288 295 324 334 302 289 326 313 297 296 290 282 275 276 296 295 299 273 309 305 321 305 286 297 312 317 309 298 318 298 29…
4	921	70	23562	5490	1	0	23561	5489	920	69	0	0	0	0	0	0	0	1501	[311 276 313 282 307 305 301 286 289 306 309 299 326 300 302 307 271 326 300 320 324 310 300 278 293 275 311 292 312 291 271 300 319 304 316 291 281 315 289 305 313 271 283 297 302 297 337 276 302 284 292 298 351 277 312 316 283 278 294 307 281 293 302 286 291 319 317 296 317 294 269 310 287 297 306 286 288 280 274 333 303 337 284 304 308 283 276 325 306 297 316 309 307 306 321 309 330 300 277 33…
12	921	70	23562	5490	1	0	23561	5489	920	69	0	0	0	0	0	0	0	1501	[307 277 322 274 302 283 314 302 289 285 302 324 323 317 322 306 308 303 327 283 300 282 312 313 301 317 276 314 270 323 270 305 307 284 291 284 321 283 290 301 298 299 267 296 343 294 300 305 307 279 300 321 285 310 285 329 295 305 302 295 330 318 313 303 296 301 294 291 305 302 274 289 303 323 310 317 285 300 312 303 313 284 291 276 302 320 294 304 313 270 282 309 288 298 301 299 318 301 297 28…
9	921	70	23562	5490	1	0	23561	5489	920	69	0	0	0	0	0	0	0	1501	[314 326 267 302 306 311 295 305 314 273 290 298 316 274 284 327 271 315 293 302 290 319 316 292 299 321 296 305 282 293 326 329 292 324 290 265 296 294 328 330 293 297 268 294 309 297 267 276 325 305 262 298 301 306 306 294 272 295 298 280 297 312 291 278 307 326 287 328 269 283 306 316 315 305 297 289 326 287 321 311 316 293 287 316 284 273 281 309 320 300 297 286 325 355 302 323 311 293 323 28…
7	921	70	23562	5490	1	0	23561	5489	920	69	0	0	0	0	0	0	0	1501	[295 288 286 290 265 333 293 342 289 296 263 290 325 283 298 293 306 309 331 282 298 285 297 306 276 306 321 287 305 317 289 302 294 309 302 277 300 291 286 308 348 320 303 312 267 313 290 288 315 306 283 296 302 270 295 312 319 300 337 336 331 313 309 317 297 319 324 315 299 280 304 304 293 305 317 284 279 314 272 292 283 288 285 309 315 285 310 272 308 304 315 311 308 320 285 281 290 274 326 27…
2	921	70	23562	5490	1	0	23561	5489	920	69	0	0	0	0	0	0	0	1501	[336 283 286 306 289 308 289 303 291 298 279 305 273 300 310 297 296 272 305 292 307 315 334 299 289 322 315 329 320 302 321 262 307 317 314 296 289 357 291 311 300 295 302 291 280 290 316 287 328 303 309 295 284 294 292 303 331 300 316 290 301 313 314 286 265 297 294 279 300 316 261 294 302 306 322 316 303 338 284 323 333 281 291 276 309 270 284 266 317 302 318 269 313 282 324 290 281 289 293 31…
4	921	70	23562	5490	1	1	25011	5788	956	79	591.9665209938838	8.92494659352752	1019.9676096450369	1844.9632217810072	2259.965683815969	9.96517281384666	0	10487	[103 93 116 120 129 128 113 121 115 119 120 126 132 122 146 129 125 137 134 145 161 151 148 119 132 130 184 406 410 371 345 408 416 340 387 392 437 380 396 401 369 385 388 415 432 389 385 367 411 347 420 397 372 367 404 348 423 388 351 416 417 346 372 406 381 406 420 401 376 360 391 363 399 398 385 374 381 356 385 426 400 396 439 331 383 402 403 404 387 383 372 364 385 396 390 358 379 374 402 382]
9	921	70	23562	5490	1	1	25007	5830	974	75	564.9668660198573	9.406541542026854	1013.9681855193804	1816.9640432318379	2253.9643769717077	9.965172813846658	0	10658	[104 125 85 116 137 132 123 117 132 122 142 135 129 127 133 140 120 142 128 131 126 144 148 120 150 143 175 347 392 388 407 406 405 366 415 370 339 400 403 403 402 389 378 425 401 362 405 400 418 402 339 371 371 400 362 379 395 433 388 408 389 359 413 384 426 416 396 413 378 385 367 385 390 362 389 400 393 389 388 407 418 389 369 365 373 370 344 404 373 374 399 360 420 373 408 371 391 395 370 396]
6	921	70	23562	5490	1	1	25107	5839	1019	88	572.964338235483	8.945528373255868	1018.9646720417593	1845.966082999475	2256.9628412506595	9.965172813846658	0	10679	[114 109 110 121 126 116 106 120 125 151 127 126 113 122 123 124 131 147 129 124 136 146 150 142 146 156 154 345 387 417 377 425 391 380 399 403 386 375 385 394 390 407 378 387 374 397 378 417 382 404 387 379 325 402 415 408 384 428 381 369 410 352 389 402 373 393 415 411 397 406 409 409 378 370 371 371 394 418 411 385 405 345 378 394 381 386 338 403 391 426 409 415 438 414 379 364 369 440 383 38…
1	921	70	23562	5490	1	1	24948	5848	966	77	582.9649341986819	9.136866385559	997.9662929518742	1832.9655768259818	2292.9669141854833	9.965172813846658	0	10481	[116 108 124 118 126 121 123 137 118 113 137 113 139 130 130 112 120 129 141 155 130 157 160 139 135 133 155 375 381 405 381 390 367 410 385 374 379 377 405 409 373 344 423 386 381 405 383 349 376 395 401 360 397 414 400 403 364 383 411 390 381 394 406 369 436 404 359 397 403 403 382 372 422 378 368 407 426 370 394 378 382 397 353 386 395 371 390 404 385 369 364 376 353 373 421 366 409 376 424 40…
8	921	70	23562	5490	1	1	25211	5838	1002	83	536.967735345671	9.472894171108946	964.9638869789385	1806.9648687873412	2227.965436008722	9.965172813846655	0	10655	[105 121 121 126 115 132 118 125 144 105 131 117 128 131 141 145 124 153 127 148 144 157 151 141 146 149 179 352 395 390 350 397 471 369 423 406 408 380 419 397 384 379 355 431 341 392 399 400 409 396 358 412 397 377 384 370 436 380 415 394 395 362 371 360 379 405 380 389 392 390 386 371 403 403 412 392 420 395 372 406 398 395 392 411 384 409 367 426 395 365 356 414 387 389 384 391 376 377 369 37…
12	921	70	23562	5490	1	1	25096	5801	990	78	577.9638331715702	8.98436917698688	994.965540817582	1845.9679913489356	2268.967146024324	9.965172813846658	0	10583	[92 99 115 115 118 122 129 126 107 133 126 127 132 142 152 127 149 131 155 127 134 160 139 152 125 136 187 401 347 404 369 360 394 407 403 388 412 392 389 399 402 384 393 393 384 401 393 364 373 389 411 409 396 393 366 402 390 422 362 395 385 406 416 370 390 350 400 370 366 330 392 385 407 364 419 424 344 384 433 366 379 401 367 432 383 377 374 415 393 406 393 370 402 371 406 385 370 400 383 413]
10	921	70	23562	5490	1	1	25043	5844	989	79	581.9660098634747	8.469170014631272	1014.9629702668651	1879.9644589168333	2304.9645402435126	9.96517281384666	0	10531	[125 104 115 121 115 111 121 123 115 118 137 124 140 124 118 144 125 134 115 130 134 142 141 142 155 143 157 317 401 370 417 358 399 373 417 400 404 379 408 364 399 394 400 375 389 373 413 385 396 355 351 372 442 383 399 378 402 408 383 390 378 447 352 390 393 386 391 375 372 408 381 369 417 377 437 372 372 377 405 369 388 425 378 398 410 377 393 376 421 361 404 396 365 375 410 389 420 424 385 42…
11	921	70	23562	5490	1	1	25178	5851	952	88	543.9676935262966	9.987619677751407	992.9660696487142	1822.964754154604	2250.965114624206	9.965172813846658	0	10601	[100 112 108 122 117 118 127 116 122 130 139 127 143 130 121 126 139 125 145 146 133 126 124 136 138 154 246 368 376 403 389 372 397 353 348 418 422 408 444 388 393 379 397 396 348 399 402 351 368 367 376 424 387 407 392 416 388 386 384 402 364 414 425 418 376 389 410 385 413 398 383 353 378 409 403 397 414 396 356 427 391 363 380 404 377 358 382 364 419 351 381 382 377 386 422 420 449 411 379 34…
7	921	70	23562	5490	1	1	25064	5873	986	75	571.9648522403137	9.10244583157548	1002.9668146295697	1865.9665282244318	2284.9659863209977	9.965172813846657	0	10623	[102 95 102 110 109 133 121 139 141 129 131 117 130 121 126 135 126 139 132 130 129 139 143 150 135 136 170 387 396 388 359 404 387 376 399 352 351 394 416 367 403 396 373 396 411 450 387 386 419 404 377 386 376 395 379 411 378 396 428 380 409 396 359 401 389 403 414 418 392 389 381 357 382 393 378 389 373 385 381 372 354 420 398 408 381 416 389 375 390 423 397 375 424 393 397 382 363 383 401 391]
3	921	70	23562	5490	1	1	25130	5806	955	64	567.9647563830731	8.7583761224486	1016.9642281255134	1860.9635477821041	2298.964923301394	9.965172813846657	0	10559	[110 104 91 121 139 108 120 135 101 118 126 132 135 130 140 128 130 130 147 133 135 153 140 135 138 157 156 329 400 386 390 397 392 418 354 456 390 384 366 387 436 349 413 419 378 367 384 405 394 413 401 426 380 397 401 374 395 380 413 407 362 397 437 345 396 376 378 396 388 389 369 408 384 397 429 366 380 369 356 421 400 395 371 424 390 411 355 380 363 371 378 406 336 396 404 381 382 394 397 405]
5	921	70	23562	5490	1	1	25045	5773	995	72	590.9645788989096	8.595207584736103	1022.9669967454644	1859.9671026833573	2305.9646304950934	9.965172813846658	0	10495	[97 100 107 128 116 134 96 129 116 119 125 121 150 118 124 135 162 142 114 137 138 136 137 131 136 125 191 374 371 376 395 427 365 423 411 371 395 436 399 375 398 359 393 378 397 346 396 404 374 414 400 370 397 360 375 332 391 396 387 386 410 390 430 390 410 386 393 354 359 353 420 400 368 379 375 366 380 347 355 406 425 413 390 417 428 383 357 374 385 413 391 368 402 385 405 394 375 443 406 425]
2	921	70	23562	5490	1	1	25014	5830	964	76	615.9680761425303	8.679254234788898	981.9680318234398	1875.9680972217566	2275.968181659097	9.965172813846657	0	10554	[105 87 107 125 111 128 124 131 126 114 128 127 116 138 138 141 148 132 141 142 132 153 153 130 125 159 183 390 391 410 403 354 382 432 384 381 375 400 379 366 363 363 374 369 370 358 403 417 415 386 424 420 430 427 406 379 403 414 400 392 414 377 410 374 378 392 381 397 381 401 370 357 389 402 373 431 407 392 373 383 381 384 379 417 356 367 352 393 429 375 362 412 346 350 377 395 358 351 405 409]
4	921	70	23562	5490	1	2	23001	5381	891	69	773.9292696149374	25.906963715782066	1507.9293994473803	3032.9255429618643	3740.9288395282406	19.92600375251441	0	11150	[103 97 117 126 133 135 120 128 128 129 137 146 143 132 153 147 150 147 150 155 165 158 149 140 145 143 134 137 162 145 125 176 153 146 154 144 139 139 132 136 155 137 131 153 146 149 164 132 144 114 129 135 131 118 261 496 479 446 460 494 499 399 471 520 505 510 496 472 448 439 516 496 487 482 432 460 484 443 523 466 462 509 483 411 569 443 470 536 494 455 497 492 504 473 510 484 453 454 456 467]
1	921	70	23562	5490	1	2	22992	5319	896	71	694.9284385252839	26.26786635177846	1509.928454132574	3041.929029315718	3819.9296129553395	19.926003752514408	0	11202	[117 110 119 116 130 126 132 149 134 125 150 126 159 133 147 129 151 137 152 165 133 161 173 155 148 141 145 158 166 151 139 162 131 157 151 131 127 142 137 167 139 129 131 130 139 147 141 135 131 132 124 125 115 128 180 503 470 460 505 449 485 478 480 500 461 489 488 472 481 481 512 488 492 510 437 445 445 469 498 490 468 505 492 520 492 436 481 469 478 510 446 491 525 463 458 493 433 491 490 44…
6	921	70	23562	5490	1	2	23259	5436	913	81	698.9273620968792	26.777634614378506	1458.9269154130357	3006.9283400067197	3725.9259930729586	19.92600375251441	0	11398	[115 115 114 128 135 117 124 135 124 156 134 148 144 137 141 134 145 156 139 148 154 143 155 151 136 174 160 146 152 161 138 143 174 127 141 163 161 139 134 155 157 151 158 148 156 152 158 151 126 138 124 130 121 114 186 461 490 451 489 488 486 513 499 441 498 476 493 472 506 516 465 498 471 466 512 489 488 493 490 472 451 440 511 523 475 525 453 487 479 459 470 502 515 472 502 486 501 487 475 48…
8	921	70	23562	5490	1	2	23197	5331	923	77	710.930425310306	26.069653741719996	1509.9272906166061	2973.9272188433415	3729.927380102478	19.92600375251441	0	11369	[104 124 124 127 128 132 129 139 141 121 147 143 144 136 160 159 137 154 137 169 153 164 142 166 148 148 171 138 160 160 138 148 155 145 155 131 158 141 155 134 148 150 141 144 133 128 156 149 139 136 132 141 123 129 181 490 468 453 470 498 540 495 460 550 493 464 517 517 474 455 456 487 467 456 469 497 516 484 466 546 481 455 469 484 505 476 498 468 442 439 423 492 474 479 468 469 492 485 469 47…
5	921	70	23562	5490	1	2	22948	5425	916	65	744.926802910593	24.910743680290338	1511.9298300713128	3026.929938450642	3809.9275096450006	19.92600375251441	0	11203	[99 101 113 133 127 139 107 127 126 133 132 134 166 132 142 150 173 152 126 148 155 148 147 159 155 142 160 150 159 138 147 152 146 156 146 130 144 155 159 145 147 141 150 144 129 120 145 163 119 136 139 145 140 113 241 438 480 467 490 495 481 521 483 453 480 548 453 470 495 422 495 470 467 477 482 477 499 458 496 444 446 450 489 421 506 486 457 481 485 512 530 496 518 443 505 429 462 476 510 486]
10	921	70	23562	5490	1	2	22972	5342	895	65	733.9283294405012	25.965963827437605	1446.92573202136	3012.9275250176356	3818.927293773341	19.92600375251441	0	11205	[124 100 126 124 122 124 130 131 122 128 144 142 157 141 141 168 129 143 127 145 146 145 149 157 162 140 157 150 149 136 154 146 155 151 173 155 144 142 137 141 144 144 143 158 161 142 150 134 134 104 122 136 138 130 163 456 535 460 521 446 483 508 471 498 471 521 499 437 496 488 483 465 462 475 474 460 477 433 464 461 522 474 464 465 490 482 461 454 526 508 441 510 456 454 485 449 466 503 468 49…
9	921	70	23562	5490	1	2	23350	5355	879	75	750.9305667188895	26.706663016127425	1532.9304223162364	2985.927613838338	3743.9271972286583	19.92600375251441	0	11363	[107 124 89 123 139 142 135 130 145 141 152 144 147 144 135 157 132 161 138 140 139 157 154 136 149 158 150 140 155 154 161 158 142 150 151 141 121 135 132 161 157 140 128 148 151 129 129 137 146 146 101 119 112 131 176 471 471 491 521 476 495 466 497 459 462 494 506 520 484 499 485 489 518 519 515 477 520 488 479 481 456 470 451 475 506 513 467 513 446 452 506 459 530 534 495 498 469 474 472 471]
3	921	70	23562	5490	1	2	23127	5292	908	70	778.9275610995178	24.4490866704487	1515.9269157281385	3062.9266859472705	3857.927386873501	19.92600375251441	0	11273	[111 102 104 124 146 119 126 141 116 127 144 135 144 133 156 140 157 144 161 136 143 155 133 139 165 175 151 137 141 143 150 144 134 158 147 163 155 135 127 132 169 129 144 134 157 137 138 155 137 145 154 142 106 131 156 476 516 467 487 493 508 476 474 537 482 481 476 494 472 446 480 480 501 434 451 505 437 498 468 543 460 486 508 486 518 453 496 492 429 524 493 407 460 474 467 466 498 477 505 48…
12	921	70	23562	5490	1	2	23035	5321	919	75	743.9267169287411	25.440521097269446	1499.9283538169204	3008.9307849983757	3768.9301846572453	19.92600375251441	0	11260	[91 106 122 125 118 135 142 128 114 149 132 135 140 158 168 139 160 149 163 149 132 165 152 145 153 159 134 154 139 162 147 146 140 148 138 143 157 151 144 150 146 136 138 137 160 152 160 127 114 136 155 129 113 120 276 511 431 482 474 472 501 516 520 484 494 446 445 484 477 462 494 490 477 494 454 496 455 446 480 501 484 474 456 463 462 536 441 501 440 501 483 455 480 457 487 473 463 463 469 495]
7	921	70	23562	5490	1	2	23156	5297	913	66	788.9273082142323	26.688140585883726	1526.9289785940407	3079.9287750419085	3807.928745687807	19.926003752514415	0	11310	[102 97 100 113 115 135 132 146 150 136 143 144 146 131 140 138 129 149 150 134 143 147 142 143 141 158 161 151 158 127 160 141 154 148 133 144 145 165 157 147 173 159 134 152 135 167 141 137 137 134 132 140 118 114 210 498 487 466 475 521 515 484 503 426 452 486 523 471 465 487 485 478 549 521 477 484 482 508 453 473 425 488 472 476 479 505 488 439 479 473 462 495 497 464 459 518 476 479 444 467]
11	921	70	23562	5490	1	2	23178	5338	927	78	787.9303198774295	26.092093801161994	1558.9285782756158	3010.927653941093	3813.928254115158	19.926003752514408	0	11317	[100 110 112 123 124 124 131 128 127 140 147 144 157 142 130 131 142 144 148 156 150 127 129 147 148 155 174 133 161 170 159 149 145 136 140 148 138 150 164 158 145 146 133 144 126 138 139 135 130 125 121 135 117 133 296 484 468 518 450 491 458 462 474 506 499 522 500 488 487 477 501 445 461 535 480 445 453 462 462 511 479 514 475 478 468 472 528 436 487 493 489 504 479 479 488 485 492 506 485 44…
2	921	70	23562	5490	1	2	23062	5442	929	73	726.9308205627491	25.785712774224756	1470.9299596917144	3024.9303735931535	3781.930461903761	19.92600375251441	0	11258	[106 88 114 121 118 139 131 144 136 130 138 133 134 151 146 165 160 146 144 149 152 163 158 139 154 169 138 142 144 159 155 145 161 164 162 148 137 147 141 165 149 140 132 132 132 121 160 155 140 127 143 122 129 123 250 488 471 490 475 444 492 503 486 458 452 452 482 446 421 470 496 439 498 454 521 476 503 503 516 546 487 512 482 438 508 493 472 465 542 488 506 458 510 465 491 493 450 474 435 464]
1	921	70	23562	5490	1	3	17773	4116	681	53	620.8553299415347	49.663996533225934	1314.872963795147	3382.8578749987837	4349.861679198026	29.88657828318505	0	12521	[118 108 126 124 139 139 142 155 137 138 160 145 164 155 158 159 153 151 165 192 162 174 185 173 169 157 165 170 184 187 169 171 153 181 173 167 150 179 168 187 160 149 162 167 167 172 158 168 156 171 162 152 162 152 163 153 167 159 163 169 162 162 155 170 150 156 135 152 131 145 140 138 146 155 124 141 120 118 120 114 111 110 258 617 626 513 591 509 596 575 560 576 552 548 620 525 564 548 607 59…
4	921	70	23562	5490	1	3	17683	4208	698	51	572.8509819589347	50.93859614031026	1341.86821301047	3411.8500024681202	4354.850304215498	29.88657828318504	0	12489	[106 97 126 127 132 148 125 137 137 137 152 153 159 154 172 169 147 169 161 169 190 186 161 146 162 171 166 161 177 162 141 192 182 165 180 169 155 167 169 174 166 165 150 195 193 164 170 162 170 140 158 170 164 162 161 152 155 136 152 149 150 138 143 142 136 162 165 154 164 149 156 143 119 136 147 133 138 114 127 131 112 135 354 577 596 531 544 608 578 501 603 618 591 572 580 529 548 529 598 602]
8	921	70	23562	5490	1	3	18057	4214	700	57	639.8475857663011	49.071524702842076	1363.8633793303595	3299.8622909944966	4290.851935596382	29.886578283185045	0	12787	[106 128 128 135 128 143 135 141 153 132 159 142 148 158 160 181 149 166 158 173 163 177 170 175 175 174 184 170 184 167 172 177 185 165 183 158 170 164 177 175 187 185 159 170 155 165 174 171 160 170 164 168 165 164 154 179 160 158 174 155 168 160 160 142 141 159 156 138 184 151 166 135 146 135 140 144 129 141 146 136 134 110 275 618 512 564 548 603 577 598 562 649 587 574 630 564 573 470 567 61…
5	921	70	23562	5490	1	3	17728	4224	706	42	614.8629324169862	50.13279270341829	1402.8663377884234	3341.8609838415514	4351.86557739341	29.88657828318505	0	12480	[99 104 115 134 128 141 120 137 133 146 139 147 172 157 162 166 193 176 147 165 173 169 155 177 168 156 194 159 161 159 183 174 163 185 175 165 185 175 185 164 156 160 170 179 161 145 165 176 153 177 173 171 178 163 161 155 168 153 141 161 158 156 129 135 149 151 141 141 132 131 130 142 161 137 135 145 123 119 132 137 113 115 337 600 569 564 559 577 573 646 549 535 578 666 547 558 570 537 583 568]
3	921	70	23562	5490	1	3	17888	4166	694	51	624.8586103255938	48.64538105252653	1393.8647416574086	3272.8560251913977	4369.851341000481	29.88657828318505	0	12621	[111 105 106 127 150 126 137 145 131 137 158 155 149 148 169 155 162 163 173 156 158 185 150 164 183 189 181 157 154 163 185 167 172 189 186 183 181 144 164 158 193 147 174 169 167 151 166 183 177 180 183 160 166 172 159 158 168 137 168 163 166 149 167 148 151 139 165 154 142 156 131 135 151 140 149 133 118 123 114 149 112 105 220 625 607 566 575 560 586 587 591 593 566 588 554 582 573 559 566 58…
12	921	70	23562	5490	1	3	17876	4193	668	56	643.8584234867569	51.456687320935444	1398.8646223114304	3306.8631630496257	4388.857898737189	29.88657828318505	0	12598	[91 104 125 129 125 142 148 140 126 155 136 151 155 162 173 155 175 166 174 163 154 178 175 167 170 183 138 178 165 176 157 162 164 162 173 162 193 173 170 170 184 156 177 170 170 173 176 163 148 167 194 171 154 166 173 175 169 155 161 141 172 178 169 137 140 139 150 136 147 127 144 134 144 132 140 128 125 100 125 116 133 117 389 560 512 586 541 559 591 590 568 605 569 586 563 585 582 597 554 615]
10	921	70	23562	5490	1	3	17745	4263	737	48	656.8537397735246	50.039451898489425	1422.8551249264654	3340.861413109393	4381.857841646974	29.886578283185045	0	12626	[126 109 127 136 123 136 136 145 130 143 149 151 155 151 152 172 144 163 168 153 163 166 158 172 180 162 172 168 176 172 171 164 176 147 184 177 162 165 161 168 171 161 153 172 176 169 173 162 165 148 164 170 171 168 154 167 180 187 164 175 152 167 153 152 155 170 143 147 149 153 145 132 143 146 149 121 135 105 153 123 122 135 237 533 642 536 598 534 617 590 586 603 559 599 566 544 600 591 569 55…
9	921	70	23562	5490	1	3	18056	4170	642	57	643.86465043087	51.85740192770355	1427.8657270512574	3373.8623592828117	4378.859449303488	29.886578283185045	0	12661	[106 125 99 120 147 142 136 143 146 140 161 157 165 153 148 178 157 163 159 161 156 188 178 155 170 185 173 167 170 184 170 166 178 157 176 167 174 166 150 188 164 160 144 160 162 166 162 169 165 170 134 156 144 166 153 156 151 166 168 162 168 169 146 152 176 164 162 157 141 138 144 137 171 156 146 160 131 135 142 120 129 140 251 546 583 566 593 600 563 575 582 547 538 604 629 609 582 573 632 566]
6	921	70	23562	5490	1	3	17957	4170	671	53	598.8596068523594	50.86918527329722	1398.8666966730432	3323.866107464462	4341.8527710044245	29.886578283185045	0	12726	[115 114 115 128 133 130 137 141 146 160 146 146 146 162 158 146 153 169 158 155 156 180 172 172 174 199 174 162 170 185 163 169 178 149 164 192 174 170 151 178 186 181 168 162 181 168 178 169 182 171 169 163 153 157 170 161 169 160 155 145 176 139 167 161 168 144 141 168 157 172 146 166 164 125 147 129 118 159 108 134 126 91 268 568 574 554 598 586 538 622 604 541 600 579 593 540 582 569 540 551]
7	921	70	23562	5490	1	3	17893	4071	717	54	583.8633939299217	53.18351754842291	1391.8557732916743	3335.861632534291	4236.865253255245	29.886578283185052	0	12654	[103 103 102 119 120 146 146 157 163 144 146 158 147 142 164 159 147 165 160 155 175 173 154 166 162 179 173 178 170 146 183 170 173 174 184 166 182 182 173 179 178 181 151 182 170 199 154 180 174 176 168 181 176 165 154 176 157 165 179 169 170 158 146 152 149 181 165 149 157 149 152 133 144 151 146 134 111 131 116 111 102 106 294 601 545 557 547 565 587 571 596 498 567 565 582 542 534 588 552 60…
11	921	70	23562	5490	1	3	17904	4058	735	47	563.8598298567415	53.501966210998475	1445.8550717001	3373.867471321176	4385.865726691606	29.88657828318505	0	12614	[102 118 116 126 130 129 140 140 141 155 154 159 165 162 151 151 153 170 159 168 168 147 157 164 165 169 195 168 183 164 160 158 170 161 163 177 167 172 185 190 164 167 166 166 168 165 168 152 136 147 180 159 165 184 163 169 157 174 123 167 128 154 182 161 143 160 156 141 165 125 138 135 143 162 146 146 142 125 115 127 112 119 407 556 571 605 529 565 556 521 582 573 600 625 558 581 560 612 588 51…
2	921	70	23562	5490	1	3	17636	4232	698	38	565.8632485868703	51.38808856968355	1305.8577245635809	3293.862205241727	4284.857081653409	29.886578283185052	0	12652	[105 91 116 126 122 147 134 149 142 133 131 159 144 159 156 178 180 159 181 169 167 172 178 163 160 180 173 157 187 179 189 166 185 195 188 173 175 178 167 183 179 172 162 167 156 167 185 181 175 141 169 169 186 160 153 177 162 170 156 142 152 131 160 159 149 137 144 148 142 150 156 128 147 143 151 141 133 135 126 119 123 111 378 570 543 556 575 552 584 570 598 513 580 542 569 520 509 541 550 544]
8	921	70	23562	5490	1	4	13567	3167	498	33	425.2976144630534	70.95223907811126	923.1549492287	2361.893497241001	3280.3509497346345	35.81447245734116	0	14718	[107 129 130 135 136 154 147 157 164 151 164 159 176 173 187 202 187 199 184 195 184 214 189 208 212 189 198 190 203 209 201 217 212 181 208 197 197 197 189 206 210 212 186 201 179 206 197 197 196 205 201 197 194 191 181 195 177 193 208 193 190 196 183 164 179 190 173 149 183 168 178 158 177 152 162 143 152 154 160 152 166 151 143 144 123 148 133 148 134 112 130 149 144 124 144 133 157 117 124 12…
3	921	70	23562	5490	1	4	13276	3155	507	42	463.8561032226381	70.62017033569049	945.6126094084134	2492.6815411692937	3525.1635780776137	35.81447245734116	0	14550	[112 109 109 130 154 139 142 160 147 148 176 150 172 165 201 185 183 185 194 182 174 199 180 179 198 208 205 183 180 189 202 198 194 223 214 205 199 178 174 175 218 188 203 190 196 179 199 213 186 198 205 199 187 193 186 192 216 186 174 193 193 174 199 184 179 186 184 179 156 171 144 137 170 155 167 162 143 136 140 181 149 133 158 144 139 148 116 149 133 146 141 132 117 151 148 120 139 130 135 11…
6	921	70	23562	5490	1	4	13334	3191	527	32	476.4057681985721	73.8675391957667	975.4106616823084	2514.132668974247	3546.393376783736	35.81447245734117	0	14687	[116 113 117 136 140 139 141 151 149 176 167 169 170 173 175 164 182 183 185 175 181 191 188 190 195 218 194 179 182 195 181 191 201 189 177 205 198 181 191 214 211 204 214 193 223 191 192 205 210 198 217 187 189 195 187 197 198 179 187 174 197 174 192 180 182 172 186 178 174 187 156 168 178 157 163 150 137 177 146 156 164 139 157 151 135 141 132 148 134 140 146 160 136 124 141 133 130 114 114 12…
1	921	70	23562	5490	1	4	13261	3062	522	39	496.4385547863021	66.2489365968047	979.4065228098982	2491.6971696470096	3422.0755538978437	35.814472457341154	0	14407	[119 109 133 128 151 145 148 172 151 161 175 153 174 178 175 168 180 175 181 194 187 195 204 196 190 179 172 202 207 211 199 205 169 198 203 210 183 201 189 205 170 184 195 213 203 206 201 182 178 196 185 183 189 197 190 170 195 198 197 207 188 189 205 200 173 174 156 170 171 177 167 150 161 166 152 153 135 127 148 136 129 133 145 157 157 141 132 152 125 135 119 138 126 126 143 116 113 125 127 13…
5	921	70	23562	5490	1	4	13163	3153	517	37	508.2267694431435	69.98308135473876	1000.736176350379	2452.861718518756	3448.1040184814888	35.81447245734117	0	14403	[100 105 120 146 136 152 125 145 141 153 150 167 181 168 178 180 214 199 169 175 200 198 176 203 195 185 221 192 183 196 196 200 186 209 206 191 209 191 210 202 196 195 211 200 184 171 199 207 187 206 179 211 209 193 186 194 199 196 177 194 181 193 179 162 171 165 181 159 146 147 176 158 175 144 152 163 145 146 143 144 146 149 147 150 149 144 120 128 136 145 131 117 132 131 139 134 118 134 124 11…
4	921	70	23562	5490	1	4	13169	3144	531	30	509.57765667975326	70.43533493109042	1015.8139217905756	2417.1437885006735	3352.8327082226606	35.81447245734117	0	14398	[107 102 125 135 142 147 138 145 150 154 158 167 173 170 190 184 162 190 178 188 206 205 190 160 188 189 195 184 204 183 184 220 213 209 207 205 195 187 216 206 198 181 187 219 206 190 206 192 213 192 186 203 190 193 171 186 188 184 191 182 175 186 171 175 172 195 180 179 164 171 176 158 142 145 156 142 161 129 134 148 146 157 144 133 147 136 132 157 140 128 146 127 125 134 138 111 131 119 115 14…
10	921	70	23562	5490	1	4	13182	3196	571	36	451.27476387245304	72.5467048413018	1012.6784126390656	2525.3164523679948	3452.2464571589753	35.81447245734117	0	14528	[126 108 131 140 129 138 151 152 138 154 167 159 179 165 168 185 169 189 190 182 176 194 192 194 193 192 204 187 193 190 187 182 200 180 203 204 191 190 190 186 182 200 192 196 207 197 211 191 195 177 195 205 209 197 203 201 207 219 187 182 169 193 175 179 190 185 179 174 177 171 157 166 164 164 166 127 152 135 172 137 143 152 164 151 155 136 134 145 135 136 138 127 123 127 129 147 136 124 117 13…
9	921	70	23562	5490	1	4	13441	3130	496	42	466.38391447913165	71.55940404785656	910.599482777401	2395.708512475346	3441.6623438162646	35.81447245734118	0	14591	[107 126 103 126 155 157 145 149 151 160 176 164 188 167 173 202 192 200 175 180 175 198 213 191 206 202 207 200 204 217 194 189 202 184 209 197 195 191 179 210 222 186 177 200 186 185 184 204 195 194 162 186 185 216 200 174 180 179 184 185 173 187 174 177 190 177 169 178 158 169 148 165 182 183 180 165 138 161 154 155 139 154 136 139 148 162 138 148 138 136 146 143 137 143 140 138 132 130 127 10…
12	921	70	23562	5490	1	4	13387	3073	455	38	461.68733832166697	71.08825389506103	951.3099366603199	2405.888984508488	3519.456726354712	35.81447245734116	0	14474	[93 106 125 125 130 150 160 155 127 172 153 154 167 183 202 168 198 183 206 202 176 217 201 175 206 196 174 196 186 203 199 204 205 182 200 183 212 198 205 199 206 181 200 201 193 205 207 195 193 189 209 192 199 193 190 197 177 181 192 196 208 198 192 178 170 166 163 162 176 158 169 152 157 165 148 170 137 134 150 151 166 145 137 133 136 152 123 129 147 140 132 114 122 140 126 125 127 144 123 116]
7	921	70	23562	5490	1	4	13430	3024	562	36	502.48973894934176	72.6790056832455	945.8381154088624	2522.7452853741156	3343.7884260033984	35.814472457341175	0	14540	[102 103 111 127 127 153 150 168 163 163 160 172 162 159 198 181 175 192 181 180 183 182 179 183 188 204 211 199 214 184 193 191 203 200 201 192 213 193 213 213 205 211 190 205 192 221 181 190 192 217 199 205 215 209 182 208 188 190 200 198 195 187 170 181 182 188 192 158 168 162 171 152 167 158 161 156 137 154 152 153 128 131 141 140 137 154 152 114 128 128 125 136 144 134 125 130 123 126 125 12…
2	921	70	23562	5490	1	4	13258	3205	558	30	465.7195210431949	72.60739300682191	975.1761036226287	2466.262702092691	3323.978593479985	35.81447245734117	0	14570	[105 93 121 132 137 155 141 158 151 148 146 161 160 177 183 190 207 174 199 185 192 183 203 191 178 220 187 181 199 199 198 192 205 214 200 192 202 209 200 226 204 206 180 201 202 176 230 203 217 188 206 194 207 207 184 213 206 206 167 181 184 166 184 186 166 157 168 170 159 189 164 153 177 159 160 170 151 154 149 137 161 139 124 132 143 127 153 127 143 141 142 136 145 108 134 143 116 128 118 116]
11	921	70	23562	5490	1	4	13369	3059	522	34	493.0884323654896	70.19600135435869	968.8209317422319	2399.567439433374	3401.2473145880854	35.81447245734117	0	14458	[101 118 118 133 135 136 152 143 155 163 169 163 185 171 183 183 182 176 177 183 195 185 163 197 196 189 205 184 199 201 191 208 188 182 204 212 185 200 205 218 192 213 199 202 193 196 203 195 183 179 196 200 187 203 199 213 187 200 165 202 166 198 196 190 174 177 174 169 179 153 151 165 177 178 161 152 161 142 146 161 139 133 131 134 129 145 135 124 153 131 134 133 136 118 131 127 145 143 142 11…
8	921	70	23562	5490	1	5	15619	3621	557	37	593.8240825897599	69.94792037509494	1146.4971300109546	2516.57041204937	3207.1112499486535	35.97120114301403	0	16637	[108 128 134 139 142 151 158 153 181 160 187 173 194 184 206 211 188 207 199 209 210 235 203 224 227 240 235 217 240 239 230 234 235 226 241 248 234 239 243 222 268 265 241 237 256 248 225 236 234 258 265 246 229 231 247 246 255 247 231 223 263 215 213 212 207 201 210 200 213 192 211 176 190 174 205 180 184 181 180 175 173 156 153 176 147 162 146 163 150 129 134 147 160 139 142 132 148 108 132 13…
3	921	70	23562	5490	1	5	15329	3647	602	46	550.8926327254062	66.83381132342886	1139.1249209289958	2575.45778265738	3342.4256692867925	35.97120114301402	0	16484	[113 108 110 137 162 136 155 167 159 160 178 154 188 186 210 197 209 197 214 209 209 227 201 209 235 225 231 218 219 227 245 227 222 233 235 243 251 224 208 231 263 221 249 243 244 228 239 247 249 280 235 230 244 225 229 255 251 230 217 248 243 219 219 203 212 214 202 204 200 208 187 183 199 194 176 182 162 162 162 199 167 157 172 172 172 165 139 161 150 160 153 135 124 148 146 133 144 133 148 11…
1	921	70	23562	5490	1	5	15339	3554	607	43	562.3283900311993	67.37226728309813	1086.2379626726618	2498.531628645969	3364.49776403072	35.97120114301402	0	16356	[117 113 137 133 159 153 157 166 161 166 185 170 190 181 187 192 195 197 214 225 208 219 229 228 211 211 214 247 242 235 229 228 215 238 219 253 242 238 225 242 223 241 231 241 240 243 235 232 241 234 245 218 234 234 234 216 226 216 217 250 234 229 240 217 218 225 204 202 198 212 205 202 195 203 172 175 173 158 174 167 145 165 156 168 171 162 144 162 143 151 138 142 130 138 150 115 133 132 129 14…
5	921	70	23562	5490	1	5	15150	3694	600	41	607.4965483061035	67.87435803435959	1179.1924983640456	2551.8623978529154	3364.9293250481182	35.97120114301402	0	16325	[99 109 123 148 140 153 131 154 144 167 160 168 196 178 196 200 221 207 186 204 219 224 196 222 232 215 242 214 212 217 251 245 211 240 227 228 253 255 240 247 241 254 260 243 226 253 245 244 224 258 226 249 248 252 238 227 244 224 253 246 220 243 199 201 191 210 193 195 190 198 186 179 193 181 173 190 180 163 168 160 165 163 155 173 173 166 135 138 151 154 146 134 144 131 141 142 132 131 139 130]
9	921	70	23562	5490	1	5	15489	3581	587	43	593.8631796023215	68.10380771158859	1209.53829258071	2465.611520963303	3300.734886740907	35.971201143014014	0	16576	[110 130 101 132 160 158 150 152 168 165 181 187 187 188 180 207 195 211 208 199 201 219 233 197 235 212 233 220 232 238 218 238 221 227 241 230 252 251 234 234 253 262 228 243 234 248 222 265 243 248 225 225 227 248 254 220 248 233 251 235 225 238 218 206 225 201 206 223 194 189 201 179 208 196 195 182 165 184 180 167 166 168 150 152 149 152 156 152 158 148 147 146 154 151 145 151 139 122 137 12…
4	921	70	23562	5490	1	5	15181	3638	620	32	593.0417997401854	72.46931355573001	1171.0657414120321	2559.7550302157497	3279.0846151417195	35.971201143014014	0	16322	[108 104 134 132 154 155 144 157 163 172 161 170 187 193 205 195 188 205 215 201 220 228 224 193 219 211 212 212 238 209 203 237 234 241 233 243 243 214 244 247 239 227 234 253 251 254 251 238 255 242 238 245 226 245 238 232 238 231 226 218 228 239 214 211 212 202 205 216 210 208 201 173 177 178 181 178 176 165 161 162 169 190 145 154 152 146 147 169 157 151 148 137 140 147 140 113 148 130 121 14…
10	921	70	23562	5490	1	5	15325	3718	653	36	555.8055335455228	72.78189260930911	1136.5983377085965	2450.9242307563063	3268.6309417917487	35.97120114301402	0	16495	[126 111 136 139 137 153 160 170 156 168 173 172 192 183 179 192 183 211 207 200 197 232 218 214 214 224 223 225 228 227 223 225 245 214 250 248 225 228 240 238 227 231 246 231 244 232 277 256 258 229 241 248 255 231 223 243 229 237 232 250 219 229 232 208 216 227 216 190 199 218 195 196 199 194 191 169 183 155 203 163 173 170 171 164 166 156 152 159 149 155 141 146 137 139 140 154 144 140 135 13…
12	921	70	23562	5490	1	5	15529	3575	518	41	588.5541944858868	69.53834037464786	1165.9250088557217	2553.0024861371603	3310.4776560886994	35.97120114301402	0	16390	[92 106 126 137 130 156 171 154 150 178 165 175 181 202 201 189 199 195 204 209 190 235 229 213 241 245 197 231 225 220 210 229 232 216 235 225 237 243 257 246 261 242 221 242 272 278 261 249 230 246 242 243 243 238 225 230 230 246 236 214 241 242 241 226 201 190 191 205 202 188 196 195 194 171 185 177 170 164 175 175 178 167 168 169 136 167 143 155 157 150 163 123 139 152 146 132 139 147 144 134]
7	921	70	23562	5490	1	5	15443	3483	661	39	616.1474994427343	65.95775936453741	1166.8572600845268	2572.666037793417	3385.5723821734705	35.97120114301402	0	16437	[102 109 113 129 131 159 149 178 179 176 179 187 170 168 199 190 184 200 198 203 205 216 215 206 210 233 234 223 229 204 225 208 240 225 226 232 237 242 248 247 236 232 227 265 257 246 232 231 229 229 272 259 264 269 228 256 246 242 230 254 254 242 212 217 223 245 248 185 206 190 201 176 193 194 185 180 168 188 167 159 150 143 155 165 162 160 170 123 141 150 133 146 147 140 131 134 140 127 125 13…
2	921	70	23562	5490	1	5	15243	3716	642	34	636.2951831147889	70.1026088675721	1142.1807082674618	2519.7296616108674	3322.7159149188437	35.97120114301402	0	16451	[107 92 120 134 144 164 150 172 159 168 155 171 180 204 194 206 217 193 208 198 220 203 215 206 201 243 219 225 227 235 242 217 239 247 234 222 246 242 237 242 257 260 249 247 233 216 253 242 254 228 225 242 273 250 239 251 228 232 239 238 233 206 231 222 211 197 207 201 183 209 189 209 199 174 189 194 183 184 181 154 186 167 151 160 156 141 150 150 157 144 143 141 151 115 148 145 126 142 124 128]
6	921	70	23562	5490	1	5	15515	3682	622	34	547.2547494638648	74.44025691087079	1105.2908028270629	2458.968896824905	3316.153410536628	35.97120114301402	0	16608	[118 119 122 143 149 142 159 166 167 193 169 172 176 196 204 179 212 203 211 203 210 228 219 211 218 233 226 220 213 238 208 242 235 229 234 245 225 227 232 262 248 242 243 232 243 247 265 235 231 238 232 267 262 233 226 259 239 211 243 229 241 217 228 219 221 199 220 209 205 204 193 202 199 195 191 198 178 209 175 176 179 137 185 170 156 163 149 156 142 140 151 166 149 136 148 139 137 128 120 14…
11	921	70	23562	5490	1	5	15476	3547	605	37	581.3332215690061	71.66839171483032	1124.7350756964306	2496.10262267499	3339.900113260014	35.97120114301402	0	16396	[101 122 130 137 137 143 157 149 160 174 179 169 194 189 196 194 198 200 191 210 218 198 191 238 224 225 226 200 217 247 219 234 223 237 234 252 223 216 249 249 242 255 248 250 227 242 246 265 220 227 225 260 243 245 243 249 222 236 234 229 217 235 226 234 224 220 198 193 215 194 193 195 210 205 193 194 193 168 183 179 163 156 163 156 149 160 153 147 155 140 160 142 139 130 140 132 147 146 145 11…
3	921	70	23562	5490	1	6	17815	4276	707	51	626.5445949044894	64.83515755682058	1239.1709604871346	2773.6190914539284	3654.5320293671625	35.971223021543146	0	17878	[112 109 119 142 170 143 157 174 167 172 188 170 199 201 225 213 215 229 224 228 220 242 226 234 225 232 245 246 252 241 244 252 245 237 256 253 251 241 265 253 252 255 261 255 253 261 253 271 302 285 245 281 272 235 256 292 273 279 281 284 247 261 289 309 274 230 286 252 274 291 279 272 261 279 272 285 286 301 214 223 186 179 264 284 207 202 187 193 171 185 192 160 151 184 171 148 165 158 173 14…
8	921	70	23562	5490	1	6	18130	4151	672	42	651.9135135550562	67.38173983455236	1203.053766748214	2730.007565878366	3575.872074508859	35.971223021543146	0	17919	[110 132 140 149 148 163 165 172 180 177 184 187 200 193 224 224 213 218 216 222 226 237 230 236 241 248 247 235 227 246 248 257 263 254 250 277 261 240 247 277 288 275 238 254 239 243 264 292 283 263 248 281 287 286 225 292 301 268 258 252 248 283 297 294 290 293 244 228 317 303 286 272 307 224 238 253 272 278 283 207 188 213 254 281 224 194 181 189 186 149 167 171 175 159 159 155 180 138 153 16…
5	921	70	23562	5490	1	6	17755	4214	716	43	621.3328708896265	65.19783497538295	1198.821711358638	2777.751264464454	3658.302805162233	35.97122302154315	0	17723	[99 114 123 152 150 161 143 165 158 175 168 176 203 196 205 211 242 229 202 219 227 234 231 233 262 227 247 238 243 254 251 248 249 283 250 237 236 237 260 257 260 251 251 264 264 265 251 246 249 287 271 298 289 286 246 222 271 293 319 284 264 268 209 258 291 308 266 277 274 294 293 279 292 296 247 204 219 280 256 254 296 218 203 197 197 198 196 175 184 190 162 158 164 166 170 164 156 154 153 136]
1	921	70	23562	5490	1	6	17910	4114	692	45	599.7047731099916	65.98025896121948	1210.1594133222707	2714.654330521361	3536.54025674653	35.971223021543146	0	17826	[117 117 139 133 163 160 169 184 162 175 201 187 199 201 212 205 221 218 233 236 226 239 246 230 228 237 227 255 240 238 252 249 241 246 243 259 259 251 228 285 256 236 229 261 290 243 254 280 298 294 237 220 239 284 299 291 287 294 264 271 262 264 261 315 302 229 267 290 281 239 254 252 272 281 260 291 272 254 265 217 201 231 207 212 212 195 189 195 162 189 159 175 163 164 174 144 146 156 154 16…
4	921	70	23562	5490	1	6	17576	4201	736	37	608.6313684170716	69.04465300170439	1222.1708456915926	2794.060854688696	3734.7173926586865	35.971223021543146	0	17742	[109 110 141 142 156 164 154 170 177 179 177 179 198 205 212 208 210 219 221 211 237 243 244 226 227 240 235 232 243 236 226 241 254 269 248 239 271 242 260 258 232 232 250 274 267 244 242 250 291 275 271 292 265 227 262 266 279 239 272 263 277 292 275 270 269 269 276 271 242 280 262 272 280 293 266 278 281 203 222 260 257 247 192 205 192 174 180 199 179 178 181 157 166 154 173 140 160 160 151 16…
9	921	70	23562	5490	1	6	18053	4134	669	52	606.0201369497278	68.12495319252528	1203.4981487713162	2781.993426064217	3684.2967214232053	35.971223021543146	0	17885	[109 132 106 138 165 170 170 163 169 167 194 205 205 206 197 227 207 224 221 222 214 234 241 221 241 234 246 245 244 245 250 244 250 261 259 225 240 255 272 260 246 258 275 255 242 275 257 249 269 296 232 263 272 231 234 257 277 268 276 261 276 288 271 283 332 303 221 262 288 286 251 268 301 288 274 282 273 281 205 192 208 295 258 239 200 210 204 177 186 186 184 171 172 164 166 171 155 140 167 15…
12	921	70	23562	5490	1	6	17938	4109	611	43	642.9185496151413	68.19718731948637	1254.5652268590063	2837.7900305960343	3729.5293962702845	35.971223021543146	0	17839	[92 106 129 141 137 161 180 178 154 189 182 180 197 212 221 201 205 200 213 229 206 251 240 236 237 244 226 247 233 256 233 239 246 232 241 239 262 267 266 249 277 232 244 263 258 237 251 303 270 245 281 286 305 271 276 292 233 262 230 233 296 283 285 241 226 295 290 296 320 219 211 261 311 296 295 288 283 200 203 277 232 209 206 191 235 258 187 181 188 193 182 163 165 177 165 162 162 174 145 144]
10	921	70	23562	5490	1	6	17715	4282	757	41	627.8187065079101	68.89850551672056	1248.3323582228322	2806.570275215364	3698.4547614665353	35.971223021543146	0	17914	[126 109 145 147 140 158 162 178 161 172 182 185 206 197 194 212 197 227 223 223 216 239 245 224 233 229 235 238 241 254 240 233 242 253 259 250 242 263 264 252 238 226 263 273 270 223 237 257 262 261 287 289 287 241 243 279 301 261 274 298 248 250 317 289 266 284 284 266 260 304 281 221 248 268 312 274 262 223 278 280 276 226 214 205 199 187 215 217 185 170 169 174 168 155 145 162 170 169 158 15…
2	921	70	23562	5490	1	6	17753	4327	778	39	572.6977185376512	66.66500547783018	1199.4713667928672	2735.3766765315604	3675.40203061768	35.971223021543146	0	17777	[106 97 118 142 146 166 155 179 163 179 180 191 191 228 203 220 221 217 237 220 241 227 245 227 220 266 249 250 241 254 246 236 264 252 251 224 255 265 261 264 245 260 254 278 250 249 272 239 248 271 285 228 274 292 251 257 294 282 287 276 290 277 236 268 291 274 254 272 299 278 328 251 267 278 264 296 279 209 205 264 306 259 186 208 195 196 196 183 191 173 183 165 174 163 165 172 137 161 162 153]
7	921	70	23562	5490	1	6	18012	4013	759	49	613.0680041566841	64.36824091063413	1277.0090450526595	2778.7699910689494	3716.1158048407447	35.97122302154315	0	17731	[101 107 118 133 136 162 158 188 183 185 181 213 183 193 216 200 205 219 214 229 236 220 242 224 224 250 244 231 268 233 241 245 240 248 244 236 263 244 254 235 269 268 251 245 261 273 249 269 264 260 277 272 297 294 256 267 289 267 230 291 290 253 291 272 313 306 336 241 215 216 292 289 292 277 258 241 177 217 283 256 293 212 230 284 227 176 187 208 216 179 172 166 178 156 165 154 157 161 148 15…
3	921	70	23562	5490	1	7	19673	4742	776	56	513.4160961538514	69.74237552027289	979.4804054185066	2485.2142241062006	3343.2849611566257	35.971223021582695	0	18521	[115 111 113 143 169 142 175 185 178 186 200 180 214 209 231 213 235 232 249 251 237 241 246 251 250 260 251 242 256 254 247 276 269 256 239 235 257 249 271 272 273 229 235 260 265 290 275 277 239 268 282 269 250 274 283 288 307 289 273 305 227 244 304 291 288 306 308 276 287 294 288 270 282 296 283 291 302 297 262 322 264 224 270 305 269 278 294 267 257 274 310 298 189 203 266 207 302 282 289 26…
5	921	70	23562	5490	1	7	19821	4720	782	43	493.0667256246846	72.07735664462552	965.4620760008355	2484.3859322658454	3278.49795575967	35.971223021582695	0	18496	[99 115 124 158 155 167 152 174 167 193 179 194 225 212 228 220 249 258 227 237 237 255 247 254 248 249 250 251 259 251 248 233 261 273 279 258 231 247 249 229 261 266 257 241 273 288 280 245 251 300 270 277 288 277 278 276 288 284 297 298 311 320 297 247 216 282 287 290 289 289 279 284 322 301 253 269 272 303 309 314 320 284 187 201 288 319 333 289 255 189 184 265 305 281 220 297 289 305 297 287]
11	921	70	23562	5490	1	6	17779	4092	697	38	652.7523017736681	72.82741434013934	1306.2976682450394	2986.2703874852637	3788.7169991549868	35.971223021543146	0	17832	[102 122 129 145 142 150 169 150 171 187 193 196 201 195 197 202 210 220 213 225 238 214 207 232 231 220 239 235 234 238 243 243 218 254 238 236 253 256 252 238 235 249 254 252 261 225 256 252 275 244 284 307 276 227 245 275 289 283 258 285 280 282 322 299 241 251 263 233 283 293 298 272 265 322 293 274 236 202 246 288 268 257 197 196 189 201 190 179 211 183 183 156 171 153 159 150 174 164 169 14…
1	921	70	23562	5490	1	7	19831	4533	769	45	518.828315433508	67.66917469324635	1014.6121740889097	2438.2752281939624	3228.256688834869	35.971223021582695	0	18641	[118 120 144 139 165 170 169 185 180 181 211 206 208 217 221 226 221 233 244 236 231 246 262 248 252 235 256 248 257 261 259 245 235 268 256 256 242 247 268 260 248 252 260 271 272 286 274 279 276 293 257 271 287 268 290 278 275 261 305 289 287 263 308 319 284 258 288 321 292 227 270 292 306 281 280 322 341 285 213 191 251 287 305 323 287 302 255 265 240 249 244 339 227 195 296 269 239 191 246 22…
6	921	70	23562	5490	1	6	17910	4318	715	35	620.4311381882299	72.51096497886402	1258.372678006569	2789.6099886704064	3584.183531551616	35.97122302154315	0	18040	[117 118 130 148 150 150 163 164 172 210 189 193 183 212 210 195 221 224 227 222 238 227 236 233 237 238 243 234 259 236 238 237 241 253 257 247 236 233 266 253 260 253 238 246 241 253 270 281 275 289 268 280 256 276 241 304 285 256 305 250 278 291 287 263 255 287 287 296 284 292 273 248 258 308 315 246 201 229 268 316 252 168 240 296 201 193 179 190 165 180 180 184 170 160 164 170 162 153 154 16…
2	921	70	23562	5490	1	7	19765	4743	842	38	499.5236668049453	71.76722424266377	1010.7294878677626	2403.340224329871	3189.2284484383163	35.971223021582695	0	18429	[105 95 126 145 148 169 165 203 179 178 193 194 200 225 217 231 239 251 245 231 267 244 252 234 240 246 225 241 247 249 253 257 247 252 272 255 268 256 253 264 284 291 260 256 277 251 259 270 290 259 286 248 282 294 299 308 285 284 284 283 297 294 274 235 311 276 306 297 263 296 292 302 296 274 295 270 270 306 276 194 314 300 201 248 299 281 300 297 306 222 194 247 291 264 257 299 290 291 334 218]
8	921	70	23562	5490	1	7	20234	4583	746	39	469.34447116693565	74.21268645479515	979.1561901804654	2312.507773688625	3163.6463100279475	35.971223021582695	0	18688	[109 134 142 145 159 161 179 183 206 180 201 187 233 215 237 246 236 239 245 243 239 238 268 247 246 253 252 254 251 242 253 259 248 266 267 247 237 262 258 281 286 297 267 253 244 257 276 259 252 268 303 260 289 291 275 261 248 291 292 306 315 307 288 334 265 256 300 314 332 297 257 288 237 275 315 323 305 270 275 301 315 237 231 308 309 271 232 197 211 243 300 301 325 248 168 205 335 275 283 33…
9	921	70	23562	5490	1	7	19938	4615	735	49	498.1541898115716	74.25445082354639	921.5194706091783	2425.1472034004814	3258.972730166756	35.971223021582695	0	18601	[108 132 109 145 171 173 174 172 182 178 212 223 212 223 217 231 235 244 242 238 238 248 272 239 243 241 259 236 246 244 268 259 257 269 253 235 241 257 268 262 264 273 253 280 241 249 292 278 286 272 232 281 270 258 279 284 268 295 299 290 299 319 268 231 301 300 310 286 278 278 298 283 302 327 273 264 290 312 263 288 249 200 224 274 271 268 274 262 274 286 285 316 346 216 179 245 295 272 253 27…
7	921	70	23562	5490	1	7	19904	4425	829	46	474.06376425343694	73.71997132252004	999.2300739217618	2340.0002568234586	3222.1159930498047	35.971223021582695	0	18506	[104 109 119 140 136 170 165 199 206 205 204 213 209 196 228 231 241 238 236 232 254 237 245 253 237 252 261 265 258 250 258 232 249 261 248 267 269 234 245 281 273 262 254 280 273 279 277 239 230 278 297 269 271 292 270 281 292 280 297 279 267 312 254 276 321 287 290 254 286 296 295 274 290 268 278 271 259 266 301 269 292 275 290 285 313 196 201 278 266 258 271 291 317 327 283 184 179 184 281 30…
10	921	70	23562	5490	1	7	19556	4805	835	45	536.3516840372299	74.2022271572879	1102.1993911132358	2509.6371203116046	3226.343283459692	35.971223021582695	0	18778	[126 112 144 153 148 165 174 178 176 190 198 184 219 210 210 227 222 239 232 238 242 243 243 237 244 231 238 242 260 263 256 249 259 255 262 260 248 241 249 267 248 255 276 266 274 238 277 283 274 270 300 280 294 284 230 274 305 309 245 270 278 310 329 286 296 317 317 282 234 262 313 358 263 200 269 270 277 274 329 309 303 207 263 283 303 249 299 295 204 233 306 277 262 268 296 249 292 327 188 17…
12	921	70	23562	5490	1	7	19989	4546	669	42	475.75953704563995	79.76181861699752	957.051849115705	2299.2067936018548	3219.0024840748283	35.971223021582695	0	18613	[94 107 130 143 143 168 190 181 168 207 195 201 206 237 236 228 232 235 238 239 230 250 261 236 260 266 242 243 230 256 228 254 277 253 267 257 270 265 285 275 293 264 255 278 262 249 270 276 259 287 295 263 272 259 262 282 281 286 297 277 296 266 287 276 290 300 284 306 270 232 288 296 291 269 289 308 293 260 283 301 340 289 313 295 269 244 188 242 301 306 223 167 207 314 324 325 259 174 170 261]
4	921	70	23562	5490	1	7	19621	4680	830	36	485.82583192260864	77.14351973571047	1015.3808180673653	2335.3518511956236	3226.2312437183546	35.971223021582695	0	18464	[111 113 145 145 164 171 157 172 187 195 202 205 209 213 226 230 222 235 228 242 254 249 248 235 232 257 254 256 235 242 250 260 238 246 263 257 270 269 267 259 285 261 251 277 287 271 257 267 290 267 297 286 281 310 258 229 271 284 280 287 295 319 255 276 330 302 321 261 208 275 287 294 294 269 250 282 310 295 293 333 207 213 272 273 265 230 273 276 271 281 283 274 270 271 272 168 226 249 249 28…
2	921	70	23562	5490	1	8	18787	4570	829	29	482.1655989561878	73.15340903125137	894.3409485783792	2046.9327204141537	2705.3364215641823	35.971223021582695	0	17039	[107 99 127 152 159 172 167 196 178 196 206 207 225 241 241 248 237 241 237 253 266 260 266 250 257 269 258 263 257 280 276 245 282 285 299 283 275 263 293 279 263 277 265 298 303 290 280 286 327 289 275 305 301 222 245 289 282 257 282 271 222 231 252 232 254 197 230 246 270 248 240 245 224 173 197 258 219 237 217 177 242 270 262 242 207 240 202 247 276 233 152 173 259 237 276 243 194 262 270 257]
3	921	70	23562	5490	1	8	18863	4500	785	46	461.09813673422497	76.61535689443973	925.3488745134262	1996.0011224885209	2671.8844435328897	35.971223021582695	0	17088	[114 112 119 147 174 154 185 198 186 193 213 202 221 216 252 243 230 249 254 252 253 263 249 246 263 262 279 263 266 261 286 275 282 276 288 298 276 279 271 296 315 309 273 264 297 278 311 313 288 288 285 286 289 289 261 269 288 293 264 304 275 231 168 196 217 246 264 267 200 169 197 225 223 295 261 203 169 241 274 198 172 232 243 258 265 281 235 164 143 174 233 258 260 277 223 192 262 258 229 20…
5	921	70	23562	5490	1	8	18960	4471	745	33	492.3543206649976	71.92707297701713	883.8816010384945	1983.4203362545347	2738.5207458190675	35.971223021582695	0	17114	[101 117 127 160 161 169 151 186 175 203 194 216 235 218 235 236 261 261 250 240 255 259 261 265 249 255 267 259 270 262 283 298 275 284 266 271 281 283 291 276 290 293 285 286 287 303 305 285 270 308 293 311 299 282 292 285 300 288 232 243 251 265 273 226 193 195 183 196 250 252 196 202 267 280 202 174 215 250 217 252 245 255 214 223 205 238 254 246 295 290 195 142 137 212 231 264 268 224 238 25…
1	921	70	23562	5490	1	8	19239	4391	723	38	415.2076747836109	75.55822952307115	916.4005159369523	2079.7714358585854	2677.146182205613	35.971223021582695	0	17263	[119 119 146 148 171 177 180 196 187 190 222 216 232 235 254 247 241 240 245 259 244 257 272 255 260 264 239 268 260 277 270 258 269 273 272 280 278 276 284 285 281 281 285 293 300 291 268 252 269 296 309 276 290 265 296 273 293 294 280 274 248 240 243 228 192 221 260 237 209 209 227 237 246 268 260 228 266 246 204 249 249 242 262 262 197 234 278 264 184 179 277 282 201 182 274 272 151 136 221 29…
9	921	70	23562	5490	1	8	19122	4462	724	36	506.9097626235612	74.54399909469569	899.0420246715813	2099.8635665112893	2703.327730657177	35.971223021582695	0	17212	[109 134 111 141 176 188 182 174 189 184 228 224 225 229 234 239 241 248 236 240 244 245 269 260 258 260 253 276 259 276 272 276 271 289 263 282 275 287 279 298 291 287 287 299 286 286 291 298 297 307 306 288 287 301 273 247 271 282 291 298 281 258 212 208 209 245 241 216 210 272 254 200 181 232 278 265 258 189 177 255 197 173 252 223 210 244 273 250 296 247 147 167 237 272 262 193 192 246 274 25…
8	921	70	23562	5490	1	8	19393	4376	704	42	451.9102976075574	71.22600823684877	864.646632620088	1975.4422994476529	2628.75314425234	35.971223021582695	0	17239	[110 136 147 151 161 171 194 184 198 198 221 208 233 234 244 254 255 246 253 260 243 245 254 261 254 260 282 272 275 268 266 278 278 291 293 293 287 300 278 295 276 300 290 288 296 299 318 299 275 282 324 283 279 279 284 284 274 279 282 261 241 261 249 208 207 244 210 245 245 288 253 175 199 242 229 171 201 239 260 189 258 260 187 154 183 238 235 255 276 264 273 280 172 194 267 267 314 260 170 16…
11	921	70	23562	5490	1	7	19928	4613	766	43	501.70280563846455	70.67212893661363	988.7014420979981	2334.1128564150513	3188.3041985372174	35.971223021582695	0	18749	[104 126 132 146 145 154 176 171 187 194 211 205 229 224 214 217 228 239 242 240 249 234 241 247 256 242 268 232 234 251 257 255 259 279 271 241 244 282 274 236 233 268 267 293 271 289 248 274 262 266 275 271 275 264 285 295 271 298 310 246 235 285 267 279 317 321 297 232 269 291 302 291 253 292 270 290 325 284 326 347 234 202 260 292 280 281 271 281 309 304 360 228 204 230 194 204 305 320 323 19…
7	921	70	23562	5490	1	8	18976	4196	839	31	500.63904515421933	79.71191922792137	952.3476548730386	2014.9336277017076	2737.2302359017617	35.971223021582695	0	17147	[104 110 121 141 138 174 175 216 208 199 211 235 221 215 241 252 245 241 240 252 243 250 269 268 261 274 249 254 255 274 286 270 268 254 280 268 285 281 303 284 281 281 288 302 297 300 273 288 297 288 303 290 272 293 306 306 285 282 295 227 227 251 229 250 206 152 219 270 236 199 201 250 260 254 173 152 183 258 234 190 259 234 191 228 281 247 271 214 236 213 173 222 294 197 168 171 271 251 183 27…
6	921	70	23562	5490	1	7	19890	4763	794	40	550.4963977445633	73.007708924894	1075.9309263716762	2491.603238932815	3230.8175718477087	35.971223021582695	0	18738	[119 119 133 155 159 158 178 173 181 207 195 201 198 224 230 215 235 243 240 228 248 241 237 250 241 253 258 248 238 245 241 248 254 262 264 237 270 269 267 281 262 244 256 276 280 262 289 283 283 270 282 298 272 261 283 294 319 255 270 239 283 302 289 285 257 275 314 262 309 293 261 224 262 301 281 306 301 325 282 301 285 268 272 300 271 271 288 255 261 296 292 235 240 303 276 309 272 295 245 21…
10	921	70	23562	5490	1	8	18973	4680	827	33	473.30187007274355	77.14339045212483	898.1325561696918	2024.6035354307285	2676.2785546386845	35.971223021582695	0	17414	[127 114 149 160 149 168 175 184 186 198 207 200 236 240 224 243 237 250 244 245 245 255 252 263 272 262 270 272 285 263 273 284 272 274 277 267 277 284 291 304 280 289 280 286 296 294 285 288 290 271 284 273 286 255 267 283 288 303 276 275 251 233 266 255 249 192 254 195 225 221 266 256 204 181 251 264 228 258 276 262 284 186 189 238 273 192 183 192 252 273 284 235 270 271 284 181 145 232 304 23…
12	921	70	23562	5490	1	8	19230	4394	667	35	480.82882952079206	72.17220077988104	930.5473313261273	2000.9927627992354	2637.0353334881706	35.971223021582695	0	17167	[94 108 135 151 149 174 204 197 174 215 214 204 220 243 239 241 233 241 244 256 249 267 248 252 265 248 255 243 262 274 268 263 295 291 289 274 310 293 297 277 292 283 289 281 285 300 294 289 281 294 304 275 297 298 300 258 264 234 251 288 254 228 247 241 218 216 251 275 256 231 250 244 199 218 254 174 195 266 254 225 245 212 206 238 239 273 263 256 201 194 212 209 253 267 297 233 149 170 252 248]
2	921	70	23562	5490	1	9	17491	4234	803	23	513.1197966796649	75.84741397767073	911.1582481471673	2126.7747442263453	2823.521731644264	35.971223021582695	0	16063	[106 102 137 159 152 189 176 214 190 195 220 226 236 250 238 237 249 257 258 255 251 262 259 262 258 274 265 253 268 266 252 261 274 278 275 280 268 280 287 276 281 300 297 279 297 282 276 295 307 304 307 297 307 299 289 321 298 309 305 239 254 261 274 234 212 212 224 187 200 193 199 207 187 188 169 265 218 149 167 159 131 151 141 147 135 169 170 152 161 140 139 127 134 156 144 244 240 133 154 14…
5	921	70	23562	5490	1	9	17697	4151	721	30	478.9808333710718	71.69779671786839	923.0594803766802	2142.552896009399	2824.979847467867	35.971223021582695	0	16162	[106 125 128 160 167 176 158 201 186 206 190 220 239 235 252 253 261 253 245 250 262 266 252 258 273 264 266 252 280 269 274 266 259 276 281 280 257 271 268 277 270 292 295 298 297 316 304 286 306 306 307 304 291 303 280 297 314 297 317 331 248 246 222 221 251 216 244 224 223 204 209 181 254 253 172 177 172 171 179 181 145 143 153 144 139 133 140 150 179 195 154 149 133 131 138 140 176 142 133 16…
8	921	70	23562	5490	1	9	18069	3990	669	40	467.36261257606833	75.52272320513462	940.8803588143155	2116.3866025571265	2873.9206213449497	35.971223021582695	0	16150	[111 139 155 152 163 183 195 193 217 205 225 209 238 243 244 245 246 252 244 250 254 253 265 259 263 273 266 253 268 273 268 276 280 262 273 279 264 282 265 304 301 295 281 301 296 290 285 305 284 277 305 297 298 315 312 307 285 307 296 243 236 254 262 247 264 230 241 206 209 235 190 203 178 234 242 174 173 178 177 154 137 147 155 144 149 151 153 149 156 174 137 113 164 141 126 169 277 208 136 12…
3	921	70	23562	5490	1	9	17439	4215	743	33	455.0581827083539	72.3807424177332	993.3085151591995	2106.3691576514525	2778.6871783269953	35.971223021582695	0	16005	[113 116 123 151 181 161 185 203 197 217 224 210 236 243 244 240 237 247 264 260 256 258 270 257 244 259 251 261 257 265 269 275 277 276 284 287 283 272 269 287 303 275 282 306 296 287 286 309 280 310 291 303 304 305 309 306 298 291 298 301 219 236 268 249 218 207 199 240 297 231 191 190 178 205 250 186 184 161 178 140 147 151 152 137 143 148 155 161 156 126 118 141 148 170 147 146 104 124 126 15…
9	921	70	23562	5490	1	9	17750	4121	653	27	483.7676964972306	76.61984503002964	922.5936114107748	2136.431444794606	2770.80163193755	35.971223021582695	0	16116	[109 136 115 152 181 199 193 185 201 202 228 242 237 242 232 241 246 244 248 272 257 263 275 239 261 269 241 261 275 281 270 270 260 283 289 271 273 284 281 285 287 290 279 278 272 284 271 293 288 290 314 301 300 319 294 309 303 309 285 306 261 251 214 245 233 227 229 235 218 218 203 208 229 190 174 194 183 202 177 171 158 145 146 142 136 168 190 158 157 137 125 123 132 165 122 136 161 152 147 12…
1	921	70	23562	5490	1	9	17967	4054	661	27	471.5870854130027	77.42936092303025	925.3305083540129	2075.3240687702746	2769.554820110042	35.971223021582695	0	16342	[121 121 154 153 184 186 189 200 203 205 221 233 246 242 243 243 245 253 255 254 253 245 274 253 255 256 259 278 266 283 281 271 261 270 266 279 286 272 284 281 285 283 294 289 291 302 280 311 296 311 303 286 297 297 269 280 307 304 297 302 244 224 239 220 214 240 227 239 216 218 212 214 190 168 178 175 173 189 200 189 167 161 170 158 177 185 155 147 145 139 153 136 166 202 171 142 128 124 154 15…
4	921	70	23562	5490	1	8	18927	4530	787	29	457.05625784324064	79.93972843076637	916.8962425867586	2039.2022542651391	2734.990396258635	35.971223021582695	0	17048	[111 116 144 144 161 180 162 176 195 206 211 209 222 237 236 246 235 253 247 246 254 253 254 238 255 259 273 275 263 270 261 277 264 281 274 279 287 297 311 293 278 263 290 300 272 271 281 299 290 296 291 267 286 296 291 288 268 272 301 285 212 242 245 205 254 240 200 239 254 221 203 234 245 231 215 232 253 213 268 253 282 266 159 163 218 244 233 263 273 243 191 233 297 267 229 141 155 186 246 28…
12	921	70	23562	5490	1	9	18099	4025	608	30	512.7644665410917	70.24170574605097	983.061557987458	2175.0236004877443	2959.554568411315	35.971223021582695	0	16156	[96 110 137 150 151 178 203 205 184 226 221 216 229 245 246 242 254 235 240 246 238 261 255 252 261 258 259 256 269 265 263 275 273 263 262 275 285 275 281 298 291 292 281 289 303 295 292 305 287 292 309 298 295 276 291 284 297 314 300 289 232 270 223 238 252 238 258 250 230 202 206 191 192 190 175 181 176 162 152 177 223 173 162 143 143 133 167 255 134 145 148 138 135 157 282 214 158 144 166 129]
11	921	70	23562	5490	1	8	19210	4353	747	36	468.2488913383447	77.93927150874174	921.0319912802906	1981.1569615626136	2703.507716484392	35.971223021582695	0	17366	[103 128 133 152 153 167 182 184 200 207 218 220 238 229 246 247 252 244 247 247 241 239 242 259 278 270 273 258 263 272 254 280 272 288 281 288 275 293 291 292 284 278 266 296 285 273 301 283 296 293 296 291 311 297 302 275 290 292 281 273 257 265 254 194 233 263 236 169 174 242 250 262 253 246 180 225 246 232 258 226 219 195 256 254 255 275 212 159 215 226 187 235 294 256 152 150 196 277 294 20…
7	921	70	23562	5490	1	9	17794	3884	786	30	491.6434589114005	73.8812433970828	992.3069029430903	2180.7017981350564	2866.243983319145	35.971223021582695	0	16196	[105 110 130 139 148 180 179 224 222 210 224 232 237 232 245 251 241 241 247 275 252 260 253 266 249 268 240 233 274 266 271 246 270 275 264 274 288 273 271 284 278 279 295 301 295 280 293 287 288 302 305 327 300 315 277 308 317 301 323 257 216 215 251 219 229 252 226 212 196 187 208 240 221 209 169 172 168 184 176 171 160 169 197 161 138 130 145 165 142 132 148 127 131 152 184 150 137 136 168 22…
2	921	70	23562	5490	1	10	19219	4632	867	29	520.3335822889755	74.02053002885663	968.5978499758266	2207.8866371264376	2948.704578851137	35.971223021582695	0	17540	[107 102 131 166 162 194 188 213 208 200 230 229 252 247 245 246 247 260 247 244 248 245 260 250 254 261 257 265 265 259 275 281 274 270 260 264 268 271 280 281 281 284 260 269 281 289 310 286 292 296 283 279 309 291 302 291 316 292 283 256 250 250 226 263 258 265 225 219 252 299 285 215 272 206 228 261 183 288 281 279 309 232 210 212 278 225 176 211 317 352 326 184 184 218 211 185 207 187 184 17…
5	921	70	23562	5490	1	10	19537	4588	779	32	455.06207254861783	70.73633674353374	969.952730296079	2194.1084855044064	3035.459034341172	35.971223021582695	0	17579	[103 122 131 161 169 185 171 208 194 230 224 241 246 244 249 253 241 247 243 256 257 248 248 246 257 265 263 259 256 256 264 264 266 279 264 262 289 277 278 258 271 293 298 310 284 302 293 292 290 305 294 294 305 284 293 294 296 292 293 291 265 231 254 251 252 243 251 208 234 277 253 277 287 299 223 206 277 295 275 201 271 253 176 198 171 250 316 330 284 196 199 253 293 257 248 183 186 180 174 21…
10	921	70	23562	5490	1	9	17554	4315	735	20	505.2173921507915	76.64714544705595	922.0788449428795	2150.5535864321073	2839.5411481946135	35.971223021582695	0	16226	[126 111 151 161 160 173 181 190 201 212 225 215 245 240 232 253 228 258 232 262 248 259 251 251 254 267 268 270 262 267 264 267 281 270 280 278 266 262 285 298 292 294 302 284 303 316 292 300 311 289 307 328 303 322 302 314 314 307 311 280 244 247 236 223 217 219 248 277 210 215 198 224 191 182 188 208 166 159 145 170 162 147 160 168 143 159 159 174 132 144 165 145 126 145 145 140 145 136 155 13…
6	921	70	23562	5490	1	8	18830	4479	756	26	418.92635586516644	79.27755721237628	885.329469653846	1986.5835515263568	2601.2059959326148	35.971223021582695	0	17208	[120 128 137 161 168 163 187 186 198 226 211 228 211 231 245 225 243 252 250 261 259 269 261 239 257 258 271 259 262 272 281 273 282 263 278 281 289 277 293 279 300 286 282 297 292 282 280 287 276 295 281 316 289 287 300 275 228 277 279 271 227 262 209 198 258 249 252 247 205 190 200 241 228 199 266 234 248 242 250 267 215 213 259 276 259 200 158 165 230 270 245 175 178 224 247 201 295 210 148 13…
9	921	70	23562	5490	1	10	19607	4598	722	30	434.5189646877558	74.76704431025084	953.3489588429018	2180.382254875398	2964.149505306969	35.971223021582695	0	17701	[110 139 120 151 189 202 198 201 219 218 239 246 238 258 240 243 243 251 253 252 247 260 268 257 260 261 265 260 236 277 267 260 275 284 269 258 260 287 285 297 294 244 262 284 292 272 288 301 296 306 306 267 308 288 258 288 303 303 287 291 245 246 265 239 238 265 255 259 262 284 291 245 239 215 202 250 198 228 272 203 263 264 243 313 288 220 257 328 206 170 194 299 295 228 224 199 181 215 189 19…
8	921	70	23562	5490	1	10	19798	4294	733	36	480.59553395076426	75.71051817919489	966.3746573217816	2243.2503703675993	2967.867969546791	35.971223021582695	0	17511	[109 140 156 163 174 180 206 205 219 217 232 213 247 236 239 250 254 254 243 247 243 250 256 259 259 260 273 246 249 281 269 269 279 266 275 273 255 273 275 256 273 280 295 275 287 283 280 290 289 296 309 296 306 295 287 292 286 296 309 247 252 219 229 260 219 244 234 273 251 269 272 280 258 266 293 216 196 227 258 168 191 301 321 277 187 189 186 170 205 320 317 292 338 298 222 193 212 177 183 17…
3	921	70	23562	5490	1	10	19257	4662	825	37	460.70249882365886	75.99577147925606	972.8587543206098	2228.99362399068	2935.300493531532	35.971223021582695	0	17396	[115 118 127 158 193 172 189 207 204 222 228 219 239 240 256 253 240 262 252 259 245 251 253 263 264 258 263 254 261 261 271 273 260 228 257 276 287 273 269 280 282 273 280 280 276 298 324 303 288 308 302 295 281 266 269 295 289 295 289 283 260 259 258 245 237 255 261 264 264 228 269 263 285 253 225 245 256 223 187 185 267 280 331 246 183 280 205 183 201 318 269 174 172 165 195 371 302 180 166 19…
11	921	70	23562	5490	1	9	17973	4106	698	29	525.0203109898049	70.99799919055113	968.2429136261433	2279.258662547678	2938.8221279354852	35.971223021582695	0	16401	[104 128 138 153 160 167 188 189 207 209 227 229 242 238 246 248 237 235 242 261 254 250 255 252 253 271 260 253 277 276 237 274 263 259 257 284 285 272 291 283 267 259 309 311 289 288 298 278 285 302 292 307 317 326 317 296 300 297 286 289 267 237 242 251 229 253 229 229 198 196 224 222 186 186 184 174 183 181 187 170 185 192 154 178 178 137 149 156 179 186 150 136 166 151 128 141 139 151 229 22…
7	921	70	23562	5490	1	10	19864	4351	868	34	449.4559937174472	74.57381406997834	913.6478920807954	2151.9913728933734	2953.233752791751	35.971223021582695	0	17675	[105 114 136 149 148 188 185 240 231 222 237 238 252 239 256 266 243 245 251 258 265 257 267 232 255 267 253 271 267 238 262 269 259 278 263 262 288 277 277 265 284 306 294 287 273 288 287 309 284 296 299 294 287 303 247 283 325 301 303 220 251 264 221 284 281 219 237 270 225 248 286 283 252 226 282 210 194 195 264 295 318 244 180 240 293 333 277 203 180 275 245 169 297 322 227 187 198 211 223 26…
12	921	70	23562	5490	1	10	19773	4434	680	29	443.5918938708115	77.03638825529976	910.6574927331823	2167.8595870436066	2918.523419752408	35.971223021582695	0	17591	[97 110 144 155 158 181 208 207 195 237 232 234 240 244 254 256 253 246 251 261 254 266 253 264 277 257 260 268 256 267 258 285 293 278 263 252 257 263 279 283 275 285 290 273 285 274 274 287 272 291 313 299 295 280 294 283 275 291 284 269 247 222 243 258 252 235 249 292 279 273 195 275 234 235 277 254 200 247 305 309 229 207 210 203 252 305 168 218 312 245 196 306 201 344 319 210 196 172 173 184]
1	921	70	23562	5490	1	10	19972	4471	720	26	481.8701269615764	77.0344009314614	916.1018436931396	2124.9747640408846	2847.482094860208	35.971223021582695	0	17797	[122 121 153 156 189 191 191 204 215 213 241 236 240 255 241 246 259 243 256 262 252 252 253 250 267 260 256 265 264 253 272 279 257 286 267 275 294 276 284 274 279 277 277 288 300 292 287 280 280 297 305 286 280 279 300 286 307 278 309 294 231 242 235 279 255 220 259 281 266 263 288 225 219 247 281 292 306 313 203 249 297 222 185 213 306 260 203 335 229 215 213 187 282 337 215 213 199 199 189 18…
4	921	70	23562	5490	1	9	17641	4131	748	22	503.59941731438545	76.77191747514276	937.0208922608208	2127.2433336221306	2871.543651148336	35.971223021582695	0	16102	[113 114 145 145 161 188 180 184 206 209 211 214 236 238 248 244 238 245 234 242 244 263 260 247 257 280 261 283 279 255 286 243 269 288 274 275 278 274 301 285 285 282 282 298 281 295 296 291 308 283 306 291 295 289 301 289 292 316 278 298 209 257 226 225 251 248 274 242 194 196 254 219 178 183 193 187 183 198 172 169 168 161 170 160 150 166 144 137 128 149 141 152 163 125 135 187 151 148 142 15…
2	921	70	23562	5490	1	11	19912	4788	894	27	417.5127261430298	73.69333382982089	874.7101035777296	1937.3190294295434	2588.3242107484184	35.971223021582695	0	17621	[107 109 136 164 170 203 196 222 212 211 237 247 246 252 260 257 266 253 264 257 250 257 270 257 263 272 265 292 268 271 277 271 281 277 270 293 302 278 275 301 308 291 265 286 287 265 278 274 287 261 267 239 257 246 250 257 244 258 260 251 262 237 221 233 247 225 252 253 276 244 212 216 253 271 297 279 269 286 212 260 295 307 229 293 321 199 271 293 285 192 268 283 341 269 187 198 343 371 290 29…
5	921	70	23562	5490	1	11	20099	4727	793	35	439.67380334634174	73.4708719552236	847.3581561457943	1936.8007538706265	2565.947473446133	35.971223021582695	0	17691	[103 124 139 167 178 192 174 206 199 240 236 246 248 252 268 252 251 254 254 242 266 264 267 264 278 267 266 273 284 273 280 285 278 279 297 279 281 298 300 278 273 299 297 289 272 279 283 293 295 265 270 281 282 284 257 269 257 248 255 256 257 229 228 225 279 268 251 216 227 273 269 298 290 236 191 271 260 282 275 270 261 192 190 257 266 284 265 270 281 264 289 322 314 268 176 171 247 298 317 34…
6	921	70	23562	5490	1	9	17702	4208	697	25	488.1193880396206	75.34846415079161	932.8983988244579	2124.7060229896892	2823.1778206829545	35.971223021582695	0	16282	[121 126 138 177 171 162 189 188 205 229 216 225 229 234 245 245 241 244 253 246 256 239 251 253 263 268 266 265 273 257 274 275 282 284 267 286 278 287 288 311 290 288 305 271 288 299 301 316 307 318 312 274 287 305 304 303 288 297 295 293 233 233 221 232 224 251 241 206 201 185 233 207 183 185 191 184 201 169 182 204 173 175 176 143 131 156 147 144 138 151 152 146 164 162 150 150 126 153 148 13…
10	921	70	23562	5490	1	10	19502	4780	818	25	485.0447068170129	74.96943978670602	933.3208935170962	2202.421979879109	2841.2773815626815	35.971223021582695	0	17545	[126 116 155 170 174 180 191 192 210 222 230 231 250 237 236 255 246 241 240 254 249 267 265 269 262 274 247 257 264 255 272 258 256 269 260 278 282 272 280 299 287 294 294 283 288 276 280 306 300 287 296 280 285 319 293 304 303 298 300 256 235 254 234 265 234 230 237 262 268 291 240 248 274 247 242 298 242 195 267 246 216 291 283 347 212 191 194 214 332 286 202 166 177 301 391 250 189 188 201 16…
9	921	70	23562	5490	1	11	20489	4912	739	30	439.5166075682641	79.70710546680976	802.4052560687769	1875.0283058279015	2500.072055370805	35.971223021582695	0	17967	[109 140 119 153 192 207 205 208 231 233 237 251 247 251 256 261 254 264 260 265 257 276 264 269 256 272 265 278 275 272 281 303 280 282 293 286 283 293 293 301 310 291 282 272 276 295 276 281 280 277 299 285 266 282 263 252 231 275 250 239 245 255 232 222 224 273 271 273 269 196 245 270 264 227 247 288 290 322 253 224 295 202 204 291 287 326 313 228 204 313 270 189 285 302 296 317 324 362 380 28…
8	921	70	23562	5490	1	11	20471	4543	779	40	416.3875041124554	72.49506696297374	797.7330214968083	1776.3136954769868	2400.874518494113	35.971223021582695	0	17800	[110 143 159 171 175 182 216 229 230 229 243 240 252 241 254 256 245 259 246 279 260 256 274 274 282 271 280 284 294 281 277 287 290 283 284 271 303 292 288 281 293 281 276 279 279 296 290 278 270 270 285 275 279 272 258 246 252 284 233 249 248 250 248 238 232 266 215 215 244 268 273 262 292 242 202 196 246 281 293 287 280 318 315 255 190 253 315 348 236 210 285 211 188 179 266 297 313 307 318 33…
3	921	70	23562	5490	1	11	19986	4833	855	27	423.80977140414535	77.81076367190751	817.5978550878632	1869.9133984932332	2455.1251342917985	35.971223021582695	0	17653	[116 124 136 166 197 175 204 212 218 241 243 245 245 237 257 241 257 250 267 252 253 267 271 265 277 273 286 275 270 274 289 280 300 295 279 286 293 261 284 283 286 290 290 275 304 287 278 296 268 285 292 265 272 257 255 265 270 261 274 239 181 182 235 244 256 265 260 268 246 263 264 225 199 292 285 267 273 273 292 319 245 211 203 186 182 276 290 288 324 353 229 175 224 307 331 330 184 225 340 35…
12	921	70	23562	5490	1	11	20423	4577	675	32	421.7165840409506	76.0250726701758	872.2150137753631	1871.9975999282974	2553.034760590122	35.971223021582695	0	17797	[97 112 143 156 159 188 216 217 203 236 236 244 245 258 240 253 256 244 252 247 260 276 260 265 284 288 274 274 288 278 287 273 294 288 279 284 294 283 292 285 289 292 305 282 303 288 292 278 279 282 277 297 282 253 271 265 257 255 271 245 263 252 229 221 237 229 249 241 248 286 233 284 259 214 232 200 236 272 292 304 293 288 235 216 251 271 314 302 203 205 297 307 195 220 321 342 367 222 219 287]
11	921	70	23562	5490	1	10	19917	4584	792	34	438.2960122152955	75.39439303485632	816.8055280389246	2100.8283421827114	2826.090959030777	35.971223021582695	0	17856	[104 134 138 158 178 180 200 197 209 231 244 248 251 246 246 250 255 254 279 258 258 256 264 271 263 272 268 259 273 284 278 256 265 266 283 297 276 293 281 282 292 265 277 290 281 262 297 298 282 307 310 275 289 311 299 295 321 281 272 300 241 245 231 262 256 266 292 238 196 219 297 284 287 267 252 224 250 210 203 277 307 338 225 294 268 177 192 190 176 300 324 262 333 226 211 215 220 199 173 19…
5	921	70	23562	5490	1	12	19261	4560	751	38	433.0381425662925	74.50572686533063	864.1289782105108	2040.2568981415332	2724.741757524587	35.971223021582695	0	17456	[104 125 142 163 182 195 189 220 217 240 233 247 249 246 256 259 277 265 254 263 254 274 248 253 265 262 272 267 270 267 271 252 280 283 286 289 287 298 300 286 286 316 314 289 277 296 285 284 303 306 255 243 252 243 217 225 243 238 215 226 245 255 259 220 265 280 230 190 238 276 276 203 199 200 249 277 204 196 187 194 224 281 288 218 195 174 194 285 257 174 166 255 306 304 197 164 187 298 332 36…
7	921	70	23562	5490	1	11	20462	4505	908	32	466.78617289225843	76.0386656577424	847.239313876431	1885.4870468583563	2569.0963954150766	35.971223021582695	0	17914	[106 118 141 155 155 201 187 237 242 224 237 249 246 253 254 258 246 257 248 269 260 261 265 266 272 281 279 271 281 280 272 274 272 276 283 281 292 300 287 285 311 306 290 292 273 289 290 295 282 301 274 258 283 279 275 283 227 192 260 243 247 249 222 242 273 272 240 209 269 285 281 231 255 262 277 308 203 215 288 284 325 211 193 298 316 273 192 239 278 296 287 371 253 198 290 229 191 317 337 37…
2	921	70	23562	5490	1	12	18890	4560	868	25	427.62402890214264	72.14754824683733	876.0954411196509	2007.8110422856826	2659.845783115251	35.971223021582695	0	17693	[107 112 141 173 176 206 206 232 218 239 241 246 245 257 253 250 261 257 259 258 268 248 246 265 262 264 267 280 260 278 266 264 292 281 307 260 286 290 279 296 280 299 297 290 305 281 299 279 297 291 230 220 221 237 255 259 220 225 232 199 221 210 256 298 237 198 203 299 293 209 239 255 251 204 215 209 227 211 202 190 219 283 192 192 181 251 300 323 292 187 203 285 187 190 307 333 270 175 158 17…
1	921	70	23562	5490	1	11	20424	4586	743	31	416.0064150331985	75.77299938933399	802.2226490901754	1976.6799679998596	2634.107603558421	35.971223021582695	0	17845	[122 126 161 160 194 199 201 210 221 230 250 249 245 256 260 261 246 241 260 255 260 275 260 266 275 267 271 272 273 270 257 287 274 280 275 272 282 273 287 279 280 284 287 284 301 284 289 294 280 294 260 260 276 264 265 235 262 242 263 255 230 251 236 248 262 232 253 266 267 225 229 279 283 263 225 276 284 297 312 233 201 194 287 290 297 321 306 209 183 255 298 321 207 237 297 335 336 368 255 17…
4	921	70	23562	5490	1	10	19540	4593	842	22	457.7413135486607	76.52140356791678	901.7571378353537	2229.2720447920747	2858.3930101521496	35.971223021582695	0	17517	[115 117 152 154 171 189 181 193 214 215 220 236 241 246 242 243 242 253 252 258 258 269 249 265 249 272 267 263 281 270 261 279 286 244 252 273 280 270 288 267 260 283 295 284 277 289 288 269 287 306 306 293 308 301 277 332 292 277 293 254 250 249 248 252 261 220 271 272 265 266 252 232 225 270 241 295 280 252 210 208 263 291 250 192 298 274 215 197 191 199 166 188 299 326 337 193 181 260 240 17…
8	921	70	23562	5490	1	12	19672	4328	744	44	403.4755460893158	72.43229180060435	870.6963885344359	1934.6782465782496	2591.5654011225656	35.971223021582695	0	17763	[110 144 162 173 184 191 219 227 238 244 257 250 240 254 262 257 260 262 258 254 262 265 268 266 263 269 269 274 262 283 276 296 286 270 281 284 275 276 286 294 289 288 288 285 281 306 291 301 288 243 247 232 240 232 262 244 279 222 226 215 283 278 217 210 296 298 237 212 212 248 204 198 238 301 234 190 201 201 246 253 304 229 189 191 196 196 208 278 302 308 206 194 287 218 157 184 272 301 276 32…
10	921	70	23562	5490	1	11	19818	4931	860	25	474.20444134379136	77.16042244144506	855.6453016736855	1968.832630750286	2628.3999991111364	35.971223021582695	0	17789	[125 116 155 175 173 193 203 208 210 231 238 232 249 241 253 245 254 263 249 260 270 262 272 263 265 265 267 272 264 283 286 289 285 273 290 280 289 272 256 303 278 274 271 289 289 255 289 288 288 295 276 289 291 283 261 261 262 260 276 214 231 232 236 244 254 242 263 263 245 270 290 263 226 202 253 298 293 254 202 182 238 301 281 251 273 297 280 273 279 321 337 257 171 200 196 303 337 304 212 31…
3	921	70	23562	5490	1	12	18968	4598	826	29	474.0527208986197	74.25475909495967	884.4672336023165	2009.5041963837718	2680.4826181790972	35.971223021582695	0	17608	[120 128 134 170 199 178 212 231 227 240 239 241 252 249 250 258 250 246 242 253 250 263 250 270 261 270 270 282 282 265 272 292 291 284 285 299 283 284 279 290 291 281 281 289 302 288 307 286 277 299 242 250 244 235 263 228 220 210 242 241 308 263 221 240 229 224 253 224 203 269 210 213 271 242 243 189 186 189 273 279 279 244 182 194 189 298 274 186 170 180 175 170 224 297 261 320 295 277 188 17…
6	921	70	23562	5490	1	10	19642	4669	780	31	484.192197103415	74.95787614408862	935.4173805429588	2177.098321833355	2914.858922032935	35.971223021582695	0	17694	[119 130 142 173 174 166 193 211 207 238 228 236 238 249 245 249 238 250 261 236 254 258 254 259 252 265 261 265 261 280 270 239 264 282 280 286 282 276 286 282 282 277 295 286 290 286 268 308 298 277 279 299 297 296 288 298 297 261 301 281 247 261 240 213 245 260 277 270 286 280 267 202 258 209 267 292 308 286 209 179 250 295 309 228 176 247 321 295 227 197 194 192 322 309 198 211 211 188 206 18…
9	921	70	23562	5490	1	12	19593	4635	735	32	416.21428766135745	78.13350591660708	823.3036891564755	1965.7904252742383	2601.073988682277	35.971223021582695	0	17879	[109 145 131 156 197 215 209 218 249 238 245 246 257 257 266 245 263 258 253 261 263 265 261 267 278 273 276 264 266 284 270 283 284 302 266 268 281 268 270 298 293 297 296 308 293 305 296 305 301 296 236 236 251 227 217 232 244 233 251 237 248 239 279 221 225 287 224 267 299 249 208 203 246 275 198 201 193 278 256 199 277 274 222 193 210 292 231 238 313 198 177 166 205 320 305 336 192 202 290 30…
5	921	70	23562	5490	1	13	18555	4479	724	38	501.6302297512496	71.71450801515991	920.9460726252661	2120.451195749179	2720.2338387390887	35.971223021582695	0	17505	[104 128 146 167 187 206 187 227 209 243 236 245 252 239 249 256 257 263 246 254 254 252 258 263 265 264 262 270 271 279 262 260 275 276 289 300 283 284 280 298 283 284 295 277 309 278 282 305 285 278 206 216 207 211 230 213 190 210 196 198 247 222 234 245 249 227 226 206 256 311 218 226 218 226 198 209 219 200 202 243 304 217 188 270 213 203 179 194 268 291 204 181 280 205 155 168 269 328 226 17…
2	921	70	23562	5490	1	13	18915	4546	860	32	472.6899344364945	74.06130390082751	875.3933038383612	2094.0048503716953	2704.869851542404	35.971223021582695	0	17886	[108 113 142 175 178 208 212 244 232 237 240 239 246 237 246 252 250 260 261 252 266 262 275 259 284 253 255 266 259 272 271 277 273 296 272 277 277 302 302 278 278 301 259 271 306 276 283 278 304 256 226 229 203 234 215 251 202 206 211 198 242 296 259 240 246 209 243 254 231 261 265 275 222 198 225 229 257 230 206 197 187 256 330 254 198 291 253 186 185 191 307 263 174 173 195 355 232 180 261 30…
12	921	70	23562	5490	1	12	19852	4440	652	37	443.7462586218702	76.40592438948785	905.9022957643957	2018.9011289979849	2686.556303162098	35.971223021582695	0	17702	[98 117 146 159 166 191 232 225 220 241 243 246 253 251 247 253 256 261 258 250 251 258 269 263 257 256 264 282 268 263 271 296 278 303 279 284 294 273 300 303 285 283 284 291 289 293 291 288 277 324 244 253 250 248 208 257 246 242 242 198 266 274 241 226 261 250 241 215 229 272 227 260 231 287 255 190 206 194 228 311 250 240 231 201 183 265 267 326 317 248 212 186 187 243 249 177 251 323 283 360]
7	921	70	23562	5490	1	12	19524	4287	905	33	454.3170224826748	74.19759508454487	921.765212361054	2110.0377522356457	2712.4366920205102	35.971223021582695	0	17786	[105 120 142 153 159 202 194 242 248 233 243 245 244 245 254 257 252 258 251 246 265 270 263 253 270 264 257 283 257 273 270 263 277 277 289 282 279 276 295 296 291 290 299 313 286 299 291 295 304 296 247 249 233 257 243 233 263 261 220 209 224 256 235 262 273 254 212 239 288 292 224 192 206 236 274 221 278 225 179 174 276 291 285 204 158 164 286 328 229 166 182 259 338 243 188 203 310 348 217 19…
11	921	70	23562	5490	1	11	20616	4590	817	34	404.42726013776985	79.1317918486201	823.6022442099845	1828.5228016773099	2476.4502232677846	35.971223021582695	0	17987	[107 132 150 162 176 184 213 202 235 235 239 250 260 247 254 248 257 259 264 266 273 269 263 273 267 278 279 279 275 296 257 302 284 279 274 277 284 268 308 307 296 291 281 305 286 292 293 283 295 278 291 265 274 303 270 251 277 279 252 250 211 233 244 263 250 257 251 272 227 244 297 265 212 205 288 296 295 304 256 176 268 302 279 337 277 195 295 256 186 206 276 308 311 336 329 194 172 238 352 35…
8	921	70	23562	5490	1	13	19014	4187	733	40	451.4604031238589	75.33207746051306	879.1150978830326	2120.252707155627	2770.074938001096	35.971223021582695	0	17728	[111 145 171 177 188 197 226 233 247 247 245 247 245 249 248 257 238 253 253 250 249 263 261 261 250 264 277 264 265 280 269 260 269 269 293 277 278 279 286 282 287 291 287 291 280 282 297 277 282 225 223 213 212 185 191 217 189 201 244 235 246 241 232 236 224 227 245 224 221 220 210 193 202 306 320 226 210 244 230 206 186 232 321 354 266 193 179 212 324 232 176 223 342 248 181 186 186 181 163 19…
1	921	70	23562	5490	1	12	19575	4435	696	37	450.68624095790705	73.09264171413824	816.7732311105201	1969.4529955238838	2608.5658431131455	35.971223021582695	0	17814	[121 128 162 163 195 200 199 233 235 231 252 244 253 242 249 254 242 249 257 269 272 262 271 265 262 264 269 279 274 264 284 287 270 287 285 283 287 295 295 311 283 290 290 289 285 267 286 278 302 295 235 246 248 236 233 233 256 209 225 237 253 229 248 251 231 235 216 208 252 268 226 236 217 217 263 292 290 208 205 254 192 240 236 190 173 271 308 271 176 176 239 311 229 191 310 301 197 173 258 33…
3	921	70	23562	5490	1	13	18616	4569	806	35	433.3565304564299	72.88588399534909	926.7290191766982	2117.37950095779	2713.5725589764324	35.971223021582695	0	17848	[119 127 139 167 199 183 211 235 234 241 238 244 243 252 249 257 253 258 258 260 254 266 261 256 269 241 267 281 261 271 266 278 275 276 289 281 273 301 285 289 292 278 291 291 290 264 271 290 275 280 229 234 222 235 217 209 209 209 208 282 255 231 251 225 252 248 246 212 219 268 206 200 232 250 210 200 220 271 235 208 206 293 271 185 169 210 285 309 363 247 190 188 190 212 183 190 190 217 177 22…
4	921	70	23562	5490	1	11	20004	4720	815	23	462.3694668218302	80.3740524483812	863.0017394393849	1964.6279578216638	2599.8857729810943	35.971223021582695	0	17741	[114 119 155 156 174 193 194 208 224 231 229 241 243 248 250 247 246 252 255 258 268 262 248 262 265 278 265 267 277 293 286 278 257 280 290 290 272 271 281 292 280 287 291 266 282 295 305 295 285 286 272 262 249 277 272 252 270 262 257 265 271 203 226 250 250 255 243 211 243 275 277 221 284 255 203 208 243 282 296 298 299 295 300 329 213 231 165 178 299 308 320 304 188 223 282 318 320 326 273 16…
5	921	70	23562	5490	1	14	19002	4500	729	36	406.3380112551082	75.59599034218137	814.0113982950883	1929.749505309445	2642.6935796710923	35.971223021582695	0	17852	[105 134 155 179 200 211 205 240 233 241 245 242 252 259 255 256 260 257 256 266 275 264 269 269 274 264 291 262 289 262 275 265 276 298 286 287 262 274 284 291 285 272 264 282 278 274 261 243 234 222 215 230 198 225 196 235 250 237 191 208 253 240 273 258 261 276 257 256 229 195 209 276 307 215 227 269 261 230 213 257 204 221 243 278 202 199 199 260 206 201 245 289 218 168 168 203 317 318 197 20…
10	921	70	23562	5490	1	12	19297	4789	832	22	416.90449663379036	79.31323173957945	800.7157806278268	1954.6154269624888	2525.822438029555	35.971223021582695	0	17643	[128 116 160 176 179 198 209 216 228 245 246 238 253 248 256 260 252 262 269 263 271 264 280 269 267 259 264 276 266 270 276 290 285 297 284 283 299 284 288 297 307 282 303 287 295 313 292 296 325 282 245 240 230 246 235 221 226 252 249 245 246 239 224 280 276 219 223 269 205 205 216 265 210 193 209 209 242 246 253 241 299 260 218 236 194 280 259 180 181 205 283 190 158 219 295 307 287 301 335 24…
9	921	70	23562	5490	1	13	18920	4508	717	33	452.8450905314816	74.01149087385448	880.9854517891822	2106.62300688329	2809.8823473671287	35.971223021582695	0	17829	[109 149 136 162 200 221 218 229 245 244 245 253 230 249 250 253 246 259 261 254 253 254 273 247 277 265 262 266 253 270 273 271 285 260 274 281 291 275 283 293 289 297 298 265 300 271 271 289 300 280 205 227 215 212 231 182 191 211 220 211 222 236 225 217 241 214 225 254 221 219 225 228 214 204 260 286 285 204 198 222 272 206 189 211 206 251 299 292 277 264 228 183 249 236 212 329 299 200 185 20…
7	921	70	23562	5490	1	13	19169	4280	848	41	413.16592048993937	74.31494694380001	882.7889626205356	1993.3806620818623	2730.298237573497	35.971223021582695	0	17786	[109 128 144 157 167 208 209 243 248 248 254 252 256 250 249 247 260 259 263 253 261 242 273 265 261 277 267 271 277 280 266 273 283 285 293 278 274 282 287 293 273 274 296 278 304 276 264 291 286 305 219 208 217 222 226 243 222 195 212 205 226 240 245 234 221 240 267 225 211 223 245 231 217 202 242 277 268 234 207 191 214 321 205 241 346 254 207 189 213 249 217 319 279 163 171 261 383 217 165 17…
2	921	70	23562	5490	1	14	19173	4585	874	30	426.5555229732787	76.39279501810788	854.960151846468	1987.2344831547432	2616.887181950852	35.971223021582695	0	17965	[107 116 148 185 188 219 223 246 253 244 251 241 250 252 252 247 253 263 257 276 250 268 267 255 258 275 269 279 286 271 264 284 292 286 275 285 264 250 287 284 265 267 267 261 276 276 243 228 236 230 239 243 261 201 223 211 249 242 218 256 254 234 251 218 265 321 237 222 252 254 235 268 314 196 230 310 302 216 203 211 220 208 295 258 228 223 186 190 267 334 213 285 205 185 236 212 240 319 293 26…
6	921	70	23562	5490	1	11	20300	4753	812	32	424.1626860180336	80.74562309269088	826.4569950105562	1848.165622206295	2545.03657550166	35.971223021582695	0	17783	[120 130 145 179 188 179 200 216 221 238 244 251 251 262 249 244 256 252 263 255 263 267 272 271 261 270 270 278 291 284 288 285 285 290 305 294 267 253 280 281 284 296 292 288 289 283 291 272 279 293 271 270 264 278 262 262 255 258 257 211 234 227 249 279 228 220 279 263 226 234 278 267 262 219 245 306 272 196 198 266 288 290 307 300 214 210 283 328 338 232 191 182 286 331 317 352 350 360 209 22…
12	921	70	23562	5490	1	13	19119	4291	638	30	447.37820802138316	76.7296253796706	908.8167100137907	2126.516497268687	2839.5480515238887	35.971223021582695	0	17718	[99 117 153 164 168 202 238 234 222 245 248 246 252 252 253 253 251 249 255 256 253 263 247 265 267 272 266 261 255 263 267 264 278 269 270 275 289 278 285 276 286 283 289 291 275 304 288 282 275 279 234 215 218 199 210 214 191 210 197 236 231 246 252 241 213 255 258 238 238 212 214 216 218 218 201 204 242 224 203 331 287 192 176 304 290 246 171 225 320 301 206 218 308 224 181 177 233 215 225 228]
8	921	70	23562	5490	1	14	19249	4284	726	33	392.8368706280283	75.77220352506417	747.3354487600978	1818.5843362719513	2492.938293060399	35.971223021582695	0	17892	[113 144 180 182 194 205 234 240 239 256 251 263 260 249 262 256 262 261 274 282 279 265 277 270 278 273 281 265 283 288 280 281 269 279 282 269 277 292 282 292 281 279 269 266 247 262 240 225 233 226 220 242 234 217 236 224 218 216 245 220 243 284 254 241 226 264 252 218 240 260 261 262 272 254 249 210 216 246 274 257 211 198 227 202 175 206 304 277 286 295 204 201 209 219 224 183 194 179 176 17…
11	921	70	23562	5490	1	12	19692	4441	781	33	483.9962739414818	72.74035552030742	917.9795165178019	2008.3375459744639	2734.827073411924	35.971223021582695	0	17923	[105 137 154 166 184 187 221 220 235 235 238 253 241 257 246 248 239 256 254 257 263 262 245 269 259 263 262 268 272 276 276 276 275 266 295 306 306 287 297 285 305 289 298 292 295 310 300 305 285 299 298 221 243 247 243 243 238 237 226 228 231 229 244 218 222 204 291 292 236 217 255 235 229 286 203 284 240 201 202 201 263 295 193 251 288 304 210 187 169 182 256 276 295 238 323 243 188 310 310 20…
1	921	70	23562	5490	1	13	19039	4327	674	38	456.3646573631972	74.72577295998998	864.5926538320247	2006.8636034108265	2733.98353693708	35.971223021582695	0	17745	[121 131 165 176 201 211 204 237 250 245 244 248 249 241 247 245 251 263 249 252 256 264 268 260 268 262 260 275 286 265 283 273 274 271 283 281 277 273 283 280 286 277 287 279 277 273 283 287 283 256 224 222 217 185 229 225 218 209 223 206 236 250 237 235 220 238 248 308 246 218 222 208 209 210 198 275 257 196 219 285 282 276 187 227 223 187 294 279 183 270 256 195 180 198 178 186 305 262 191 18…
9	921	70	23562	5490	1	14	19096	4496	698	30	390.24700017975834	79.16114860824572	776.6890952949469	1771.844867145226	2546.664476821372	35.971223021582695	0	17995	[110 149 136 167 206 226 220 246 247 255 262 257 250 266 263 254 253 257 264 272 272 266 264 281 284 268 293 281 270 300 285 279 296 287 278 267 284 295 274 282 268 284 283 271 242 252 253 236 245 249 231 218 236 206 223 195 229 218 233 235 263 218 236 263 247 235 251 264 237 258 241 232 287 231 223 210 269 286 207 204 273 279 208 195 178 212 281 322 258 216 205 210 195 210 257 207 208 197 183 19…
3	921	70	23562	5490	1	14	19079	4658	806	31	408.30999465126115	77.4762556591631	791.8486125444874	1953.1901131398686	2605.812172784944	35.971223021582695	0	18086	[119 130 144 176 210 192 217 234 247 244 252 251 246 263 259 261 254 268 271 259 257 263 275 261 284 265 268 277 273 270 292 275 287 289 276 279 293 267 274 270 281 284 287 300 277 275 246 252 238 264 223 217 180 202 214 246 272 230 231 237 261 235 239 214 280 293 264 248 225 268 279 240 265 209 211 258 302 214 190 233 280 282 275 274 201 200 254 325 222 246 196 199 295 265 178 190 257 185 190 18…
5	921	70	23562	5490	1	15	19293	4627	717	43	449.04562891957096	72.473344765238	881.0843118846726	1925.5909493722568	2498.369723008612	35.971223021582695	0	17611	[108 135 154 178 199 210 218 243 240 249 241 245 245 245 252 259 250 256 256 252 262 270 258 257 271 268 276 290 280 276 283 284 291 305 304 293 287 284 288 302 307 295 253 250 254 205 213 218 217 218 233 235 225 260 261 269 294 243 218 198 292 281 318 260 222 226 284 279 229 200 230 267 309 327 238 202 194 201 202 271 238 204 190 301 312 216 182 212 186 230 282 226 267 309 275 201 175 163 207 34…
10	921	70	23562	5490	1	13	18676	4643	833	24	427.0161547583177	77.2959669963354	914.1606548031159	2058.005224172062	2656.25011898015	35.971223021582695	0	17744	[126 119 162 181 196 198 226 219 234 239 238 245 253 258 256 244 258 255 254 249 256 260 274 258 259 256 267 275 275 265 282 270 277 287 276 274 275 277 275 283 285 279 284 283 295 280 301 292 302 273 247 210 219 204 198 217 199 212 184 239 250 238 231 246 239 239 252 227 241 224 227 216 216 214 230 299 225 285 267 202 214 193 190 171 199 292 300 296 258 203 259 321 187 186 274 247 172 203 210 19…
4	921	70	23562	5490	1	12	19198	4531	803	36	457.0546178795682	78.02193807004741	906.7482230323099	1987.6660496678169	2667.684356396844	35.971223021582695	0	17695	[114 121 155 161 184 202 204 211 234 239 236 247 245 249 244 257 248 258 256 263 263 254 273 242 266 272 268 274 282 269 264 290 275 294 306 271 279 306 268 305 289 272 278 299 288 282 287 300 278 292 235 240 225 251 239 212 248 272 275 192 206 235 287 273 233 208 209 218 262 243 191 193 215 270 301 275 206 211 240 212 201 299 269 183 174 276 270 303 214 173 202 303 299 244 162 176 261 329 213 22…
7	921	70	23562	5490	1	14	19240	4291	827	37	414.3977425577074	77.88439770480689	800.5595073978831	1822.3195628527922	2497.4666789724415	35.971223021582695	0	18017	[108 129 148 162 175 214 213 245 250 244 245 255 263 246 260 264 261 269 269 259 273 272 261 270 259 268 282 278 273 290 282 275 296 281 293 262 292 283 296 297 289 303 230 264 280 254 269 265 227 217 234 225 225 216 224 230 253 216 207 226 286 302 287 249 231 253 238 249 230 253 277 222 238 216 226 285 282 255 223 227 201 215 303 301 233 213 218 190 204 285 216 203 203 249 204 191 178 249 215 17…
2	921	70	23562	5490	1	15	19196	4634	908	28	441.96132778110047	75.14208022483562	804.0453359385315	1880.7064442635542	2545.545761092168	35.971223021582695	0	17684	[110 118 150 184 190 232 235 248 253 243 239 247 257 242 258 254 256 257 270 259 264 264 266 259 276 274 273 272 271 271 279 291 279 292 293 307 312 289 295 294 286 278 225 228 226 248 239 218 184 209 246 213 238 233 228 294 256 215 242 327 255 229 300 251 209 215 309 259 215 227 244 204 282 277 212 197 245 289 291 315 289 195 199 257 308 200 220 296 219 217 206 206 310 286 197 221 246 195 185 33…
8	921	70	23562	5490	1	15	19533	4254	713	33	421.55191259922833	76.11758735762108	846.7523952857682	1967.2561934122239	2558.4529222102656	35.971223021582695	0	17534	[115 146 173 185 194 213 244 239 249 242 244 238 244 264 252 254 249 270 262 250 264 261 262 276 270 269 272 280 274 268 289 287 276 276 279 284 291 301 304 302 294 243 243 230 231 227 245 245 221 234 233 233 246 272 232 253 310 292 277 249 224 291 230 227 294 306 241 249 254 216 259 212 259 246 207 197 215 193 290 288 268 278 215 196 194 286 205 173 266 304 170 166 209 226 172 157 206 272 265 28…
12	921	70	23562	5490	1	14	19244	4259	639	32	421.99534286493184	75.83779020128075	801.5605261786795	1950.511667876158	2513.9586294783526	35.971223021582695	0	17874	[99 119 153 168 183 212 245 238 231 252 238 245 251 257 245 264 261 254 260 270 249 278 266 265 277 277 271 272 267 266 269 278 284 289 279 284 294 298 307 274 286 280 263 289 279 245 246 241 231 236 210 255 231 225 205 218 220 218 197 236 278 243 227 253 225 237 252 267 213 201 233 252 226 276 234 231 225 232 289 254 209 205 280 218 196 225 230 196 204 277 234 198 228 281 316 249 190 198 197 195]
6	921	70	23562	5490	1	12	19505	4580	788	35	454.7032582672437	79.54446740552808	837.815707153578	1873.4244534663305	2531.601624312076	35.971223021582695	0	17865	[120 132 145 186 191 187 207 226 231 250 243 249 242 246 251 253 250 265 253 265 275 257 270 265 271 280 275 282 269 291 299 284 290 300 295 280 289 271 303 319 292 312 302 288 286 293 290 296 277 272 258 247 230 211 233 242 206 241 239 233 229 278 294 255 210 193 212 211 219 220 269 215 267 246 207 209 267 224 182 235 272 240 190 262 310 271 201 190 209 189 335 200 171 277 348 236 174 228 333 32…
5	921	70	23562	5490	1	16	19082	4509	723	37	482.9480837917388	74.30108140195506	882.6441513335129	1974.8060184217861	2718.5857520581217	35.971223021582695	0	17363	[105 140 159 183 208 221 215 242 240 248 249 255 241 250 260 250 259 245 254 264 263 260 250 258 265 262 292 283 277 277 267 294 283 273 287 286 289 275 285 297 280 266 230 232 212 212 226 201 215 225 218 233 260 235 257 273 282 260 253 218 254 302 265 271 212 198 217 268 245 255 275 318 211 178 225 286 294 252 197 170 240 282 268 323 297 184 154 171 320 325 274 173 150 209 309 174 161 173 195 27…
9	921	70	23562	5490	1	15	19408	4516	727	27	388.7930410111617	78.35388299347201	869.6025051678341	1887.0664944219197	2537.299505287695	35.971223021582695	0	17752	[113 154 140 180 215 237 225 245 244 245 244 253 251 252 252 257 255 263 257 250 257 267 268 274 270 261 259 270 279 265 255 291 284 297 298 296 313 293 309 304 315 268 238 223 251 210 199 223 235 220 267 251 226 237 271 233 261 262 224 274 297 304 213 240 296 272 201 215 222 296 294 238 257 219 213 233 332 268 194 245 329 225 196 190 186 196 260 292 193 192 231 261 181 193 263 286 287 212 164 26…
11	921	70	23562	5490	1	13	19185	4309	778	29	449.1780534839981	81.12918295970469	861.6046477356981	2017.3299486222795	2746.9053552901864	35.971223021582695	0	17952	[106 138 158 172 196 195 227 217 243 247 252 259 256 251 256 259 255 258 251 252 274 271 255 250 252 268 278 277 264 270 272 277 262 280 271 298 269 263 308 296 278 299 277 268 291 285 277 286 275 277 263 217 195 230 208 211 217 221 221 200 227 242 255 262 267 226 229 223 246 242 223 220 270 222 245 309 234 200 187 185 261 264 290 270 278 214 253 249 194 198 195 173 175 225 362 251 193 226 231 18…
10	921	70	23562	5490	1	14	18683	4633	877	28	452.73253419536195	76.82495735671668	823.8614889162911	2019.3368669267918	2619.0234487410366	35.971223021582695	0	18066	[129 122 159 181 195 207 226 228 249 244 244 247 257 257 253 261 256 267 256 252 258 280 270 267 264 274 279 276 278 274 268 285 269 264 271 273 281 237 268 305 283 294 287 275 297 287 253 249 238 227 241 212 199 205 209 252 206 217 226 228 246 272 250 257 239 256 267 254 220 233 243 202 198 243 277 274 254 275 221 199 215 205 224 260 219 196 260 310 240 203 237 202 176 247 311 250 185 202 192 19…
1	921	70	23562	5490	1	14	19277	4313	698	36	408.0375350751589	77.00335101964488	792.6008903617267	1963.4110996679149	2604.718618047679	35.971223021582695	0	17887	[123 131 167 176 204 229 224 250 237 243 253 248 247 256 256 256 253 265 261 262 270 260 262 266 262 270 266 277 274 268 275 265 265 287 284 283 284 288 288 286 286 277 262 252 272 256 245 225 237 250 222 216 233 194 216 222 247 222 270 226 243 242 260 241 248 228 221 254 280 215 254 226 216 225 213 240 312 293 223 205 200 199 249 230 199 242 288 299 303 230 194 192 183 195 336 343 205 186 183 17…
3	921	70	23562	5490	1	15	19485	4751	848	32	409.1862007107077	75.49075554617342	784.6793850196956	1933.3007018874962	2468.5225766792714	35.971223021582695	0	17803	[118 127 149 183 206 198 225 239 247 243 246 250 250 248 256 256 260 263 265 257 259 269 262 281 271 279 278 280 276 271 276 283 290 296 271 291 287 293 299 286 279 301 249 261 249 254 241 196 213 208 252 287 291 257 233 255 239 280 270 229 286 263 283 312 247 211 259 207 200 249 296 313 272 224 212 216 278 322 256 208 182 187 223 320 317 230 275 272 242 184 164 173 307 339 244 155 193 303 304 26…
2	921	70	23562	5490	1	16	18589	4554	875	35	458.9751629707935	72.03689509622889	860.4199547529018	1938.4318336907113	2645.538617257781	35.971223021582695	0	17320	[108 118 153 187 191 227 241 245 247 244 252 237 259 257 257 259 282 245 252 261 254 268 264 266 271 271 265 268 287 288 278 268 291 284 280 278 295 290 270 310 298 232 227 190 206 211 222 213 212 214 244 244 280 278 236 264 242 221 279 267 236 224 264 301 274 259 197 204 269 274 174 246 274 294 284 180 244 295 217 214 185 190 247 331 191 177 282 251 164 243 281 153 156 234 312 187 154 163 169 21…
4	921	70	23562	5490	1	13	18551	4441	782	32	427.84451723759446	79.2192210227516	893.3902169959244	2081.872609158255	2760.8581941139146	35.971223021582695	0	17666	[114 120 160 167 183 206 216 221 239 240 243 250 257 242 252 263 252 267 263 256 265 265 261 252 277 254 260 263 262 274 263 264 285 288 276 262 280 287 278 286 291 280 286 294 286 289 283 307 284 267 230 213 210 221 212 201 210 204 202 202 223 262 257 227 257 236 236 280 210 215 207 226 215 201 232 264 212 195 195 204 271 256 193 183 291 354 230 187 189 254 343 197 190 183 174 198 278 167 162 16…
7	921	70	23562	5490	1	15	19417	4262	845	38	465.8039957072124	73.71599439204472	880.9738755254599	2002.1729283808115	2605.4547321467608	35.971223021582695	0	17581	[108 128 149 170 181 223 221 245 246 236 245 241 248 259 254 250 248 255 258 261 258 269 265 255 272 279 272 273 257 285 293 275 281 282 291 291 289 292 290 304 303 288 236 229 212 236 248 215 213 254 219 224 219 246 246 255 285 236 236 268 320 302 238 226 227 269 309 264 277 237 214 216 255 270 325 217 204 253 256 200 232 195 237 293 316 210 178 208 312 329 276 192 222 210 193 194 197 273 200 14…
8	921	70	23562	5490	1	16	19310	4191	747	33	454.8859965674494	78.7707207692569	846.9376166917064	2032.5377615797277	2653.4534441975875	35.971223021582695	0	17252	[114 145 172 193 199 217 239 243 245 253 249 244 257 250 245 251 244 263 249 261 262 270 261 254 266 271 273 277 271 272 274 265 273 290 289 282 283 279 291 292 288 239 212 235 204 205 236 219 198 228 274 285 265 253 235 275 225 240 252 241 229 249 242 204 257 288 276 188 231 271 243 210 204 268 294 312 288 262 205 209 305 227 174 263 344 333 231 163 218 238 159 157 334 289 171 179 184 179 179 18…
12	921	70	23562	5490	1	15	19595	4386	657	35	434.70796375102145	77.37937418885069	814.4350614308939	1876.4642683553075	2510.423672067318	35.971223021582695	0	17748	[101 120 158 170 191 219 242 244 247 251 252 239 255 242 262 256 253 245 262 263 269 266 273 266 280 286 271 278 267 281 280 293 283 293 269 295 288 286 288 304 296 307 220 255 246 236 210 265 223 223 222 242 260 266 230 261 257 254 226 248 279 275 227 253 303 326 245 201 221 233 304 338 246 232 243 221 207 196 243 307 296 264 219 257 212 191 220 301 265 188 196 182 186 289 309 199 185 195 204 18…
5	921	70	23562	5490	1	17	18862	4438	695	32	409.3081697609271	74.15042249904899	782.9172182634549	1923.8934103034771	2694.350626112916	35.971223021582695	0	17383	[106 144 158 185 215 229 235 245 240 249 247 261 260 257 259 262 261 266 259 267 272 268 267 256 282 273 285 255 263 258 273 287 265 272 276 293 279 286 287 270 267 255 225 230 231 199 223 237 233 243 246 254 237 280 315 285 224 259 268 281 238 253 247 281 208 212 252 244 196 227 263 194 169 190 265 276 217 178 184 243 176 177 194 280 278 199 165 164 261 302 292 187 156 156 219 189 189 290 328 22…
9	921	70	23562	5490	1	16	19322	4484	712	33	426.74327817278316	75.7635405206465	858.4909749646486	1935.045339355843	2607.4124267473326	35.971223021582695	0	17458	[113 155 142 180 220 235 236 247 247 251 249 253 249 251 254 251 258 273 250 253 261 257 270 258 273 253 269 281 266 277 295 265 282 288 288 288 294 266 271 308 304 256 202 217 221 231 218 206 204 234 247 249 247 228 257 247 238 214 239 252 276 259 235 275 309 224 225 234 296 255 272 273 266 197 187 251 305 311 317 187 202 304 204 205 299 186 189 297 309 192 168 281 304 188 158 148 191 341 240 20…
6	921	70	23562	5490	1	13	19028	4509	762	33	464.8982196814029	79.5558564178627	901.8970260620605	2085.8686012553094	2700.1555702141977	35.971223021582695	0	17970	[122 132 150 185 196 193 210 232 238 241 240 250 243 253 244 258 254 259 253 256 263 265 261 256 262 271 271 276 252 279 284 284 284 282 290 288 275 277 277 293 290 276 279 300 279 290 284 299 280 247 215 230 224 197 218 223 202 265 226 216 258 238 242 222 213 209 293 231 243 320 261 274 213 217 185 213 193 236 323 224 192 203 300 220 213 320 259 185 211 324 330 212 186 191 190 193 200 239 224 19…
11	921	70	23562	5490	1	14	19347	4343	734	32	417.9760293592436	77.29750799011352	842.1219455973082	1880.2718111070767	2605.7470429233344	35.971223021582695	0	17942	[105 140 167 171 200 197 226 238 244 247 252 255 262 256 247 252 258 252 265 278 267 264 263 275 266 264 281 266 268 276 287 294 280 288 284 293 268 309 289 291 296 278 274 272 274 276 235 229 252 258 213 200 197 205 248 241 267 204 256 257 213 240 268 270 207 224 282 260 252 266 241 218 275 271 220 219 209 201 260 275 219 204 215 193 237 290 205 174 191 265 303 327 220 195 214 288 198 208 174 24…
3	921	70	23562	5490	1	16	19002	4700	829	39	436.35844750287526	74.73422366113282	843.2115278871929	1942.574492442688	2607.917109481461	35.971223021582695	0	17153	[119 131 148 175 217 200 227 248 253 244 245 241 247 264 246 255 257 246 263 269 270 263 265 270 274 273 279 262 275 292 281 283 281 291 287 273 284 283 277 293 291 264 222 235 217 218 220 205 226 214 253 292 245 250 268 279 260 249 293 232 245 245 186 241 262 270 212 174 205 260 275 292 285 319 189 215 253 221 294 326 294 188 225 252 253 267 163 197 270 280 307 235 162 173 154 126 161 268 343 29…
10	921	70	23562	5490	1	15	19112	4812	887	24	411.5285560100766	80.15811509328692	795.3847916495952	1813.2402176980252	2424.174150359878	35.971223021582695	0	17759	[128 127 168 187 199 215 241 237 250 258 251 256 261 252 260 259 256 258 249 265 261 263 258 282 280 285 269 293 297 270 282 271 282 291 289 282 288 308 289 305 308 259 243 234 249 249 227 202 221 242 263 246 239 268 228 253 266 229 267 310 285 255 256 222 230 208 219 212 286 297 228 290 293 231 219 264 242 295 251 190 191 229 277 238 266 231 205 178 265 288 266 273 198 293 298 208 173 222 173 16…
2	921	70	23562	5490	1	17	18601	4420	878	36	398.3050677822336	75.89428493329629	838.5108357285649	2013.297441424587	2660.614966045688	35.971223021582695	0	17417	[110 120 155 193 196 243 240 244 246 249 260 261 257 257 264 254 256 256 268 279 272 259 253 272 268 273 260 266 251 254 271 266 272 275 282 277 279 293 282 291 281 234 244 252 232 213 233 232 248 236 263 277 265 239 256 253 310 295 276 266 260 213 217 252 266 229 245 268 223 208 209 244 198 219 238 189 187 175 184 265 286 259 204 184 165 197 275 197 169 195 297 340 221 188 167 199 245 133 159 23…
1	921	70	23562	5490	1	15	19355	4425	692	37	429.43682308528264	74.9025404512338	796.863064236469	1780.802333973656	2444.1634110402806	35.971223021582695	0	17627	[123 135 167 176 211 231 223 246 246 242 247 253 257 254 256 251 255 259 270 265 267 260 262 291 270 276 274 274 272 292 289 299 268 284 288 291 273 280 282 295 307 236 246 248 224 233 231 213 223 209 244 256 221 273 268 248 228 257 245 249 262 247 242 290 246 216 245 294 282 247 218 240 273 232 190 191 265 291 270 271 210 194 182 254 289 296 261 264 199 203 283 243 180 173 208 294 209 209 174 15…
8	921	70	23562	5490	1	17	19061	4067	737	28	391.61828012651756	80.53180843679705	762.1468562793515	1919.211363335603	2512.3025890118515	35.971223021582695	0	17409	[112 148 180 198 207 219 251 247 249 253 253 263 257 246 259 272 259 269 271 268 260 272 267 277 254 271 270 262 281 291 273 272 268 275 276 275 289 296 272 271 297 228 242 243 249 209 231 239 235 249 234 255 247 263 262 281 256 249 264 239 206 251 266 259 254 242 185 207 225 255 250 254 201 220 253 186 173 184 293 301 268 214 221 185 187 196 190 168 199 213 148 179 276 302 178 167 224 273 163 15…
7	921	70	23562	5490	1	16	19095	4222	856	46	415.7813717663876	75.10998296301337	848.9885714804993	1981.730482058967	2666.9173613065414	35.971223021582695	0	17228	[110 128 155 179 192 231 226 246 251 248 243 254 244 253 255 256 260 262 265 261 270 260 264 261 274 290 286 262 260 266 288 278 272 275 295 268 281 270 271 316 276 263 212 211 245 199 246 203 200 206 241 239 235 260 257 251 230 260 273 254 259 256 274 262 216 189 250 265 258 275 202 191 257 319 237 211 307 275 196 157 171 251 280 296 291 180 165 278 327 236 163 151 178 275 300 304 231 159 164 17…
12	921	70	23562	5490	1	16	19434	4379	657	41	487.36649171718665	76.7015887285991	927.1098535879008	2115.7399374373313	2712.266905149648	35.971223021582695	0	17268	[100 123 158 176 187 221 245 249 245 246 245 250 246 250 248 252 263 245 258 251 252 260 263 260 266 264 264 274 267 266 268 273 285 284 269 277 289 293 281 289 291 269 218 221 209 222 225 222 198 215 261 244 255 252 266 255 246 300 283 255 210 222 230 259 266 228 190 231 243 199 248 292 250 249 286 329 302 211 184 242 311 216 225 272 279 204 184 253 242 173 164 282 335 276 174 158 154 237 375 31…
5	921	70	23562	5490	1	18	19378	4454	711	38	415.34659921541703	73.68838635005433	778.0224069537525	1800.7655163648571	2339.355835688068	35.971223021582695	0	17624	[107 147 161 186 214 239 234 249 241 246 249 244 254 251 254 258 254 274 258 274 283 271 265 268 285 294 289 279 280 268 275 308 290 301 304 306 302 279 293 305 246 243 237 267 247 262 233 279 285 295 247 263 297 292 311 265 262 267 284 291 199 196 245 276 283 265 215 179 198 254 255 273 187 171 191 263 267 215 206 193 178 288 316 191 179 204 302 186 178 278 297 221 175 190 218 186 182 235 178 15…
4	921	70	23562	5490	1	14	18884	4443	783	31	448.1173791314114	81.76971884290647	813.7094664630997	1972.9718345825997	2498.2098627166647	35.971223021582695	0	17930	[115 126 160 169 192 213 211 232 240 246 245 254 250 242 257 254 261 264 265 255 269 274 272 257 263 260 281 282 269 261 272 278 293 281 291 275 294 293 303 291 286 268 264 277 248 275 252 231 247 231 216 239 237 221 209 232 228 229 202 206 266 265 246 240 232 231 225 255 280 227 261 234 218 203 291 306 211 211 224 272 224 220 264 216 201 212 229 196 229 309 193 246 263 192 287 195 189 181 193 19…
9	921	70	23562	5490	1	17	19119	4476	700	30	408.6059912279409	78.75393254659006	751.9110098108174	1975.9379827660973	2673.9208587775847	35.971223021582695	0	17507	[112 158 148 184 224 245 247 240 250 256 257 257 258 253 265 255 262 260 260 270 264 274 273 254 279 272 262 263 268 278 262 271 269 280 288 277 289 287 279 275 296 227 225 218 259 226 208 217 245 247 269 300 242 225 286 246 220 271 268 260 297 260 238 243 214 196 207 248 282 278 227 211 249 276 204 181 250 266 282 215 198 180 197 186 183 157 174 205 229 180 197 316 227 169 140 237 316 297 348 28…
3	921	70	23562	5490	1	17	18352	4513	766	35	418.5146732367063	75.64361329392179	842.2003707444002	1966.0410231507612	2606.0789451830046	35.971223021582695	0	17146	[123 133 158 183 223 215 239 250 244 250 249 248 255 252 255 258 257 255 262 260 254 262 282 262 266 281 268 277 282 249 270 269 287 270 280 294 279 272 271 269 285 253 210 231 193 201 220 254 256 238 257 243 245 268 260 217 291 304 267 244 214 263 247 211 205 216 265 223 158 210 283 218 197 235 290 216 166 190 281 235 174 226 285 303 197 208 188 181 188 152 171 219 247 158 151 150 177 210 308 30…
6	921	70	23562	5490	1	14	19347	4531	788	38	425.7986130688231	77.29966707704473	824.3396512046318	2023.1158516729295	2602.2593810899602	35.971223021582695	0	18075	[124 132 152 194 196 192 212 244 238 244 255 248 239 257 256 271 251 256 265 259 263 261 258 290 266 289 277 277 257 268 271 267 281 277 289 280 291 275 284 275 287 298 269 281 279 269 236 243 236 240 232 213 220 221 243 227 220 230 221 249 243 273 248 238 211 223 260 284 213 221 268 253 234 225 204 261 200 240 283 278 260 203 210 195 246 334 231 258 268 197 204 205 190 288 275 189 288 330 290 28…
11	921	70	23562	5490	1	15	19542	4411	755	34	448.8258056863595	77.17433122076085	827.6321401913206	1824.5684088598741	2508.947364858435	35.971223021582695	0	17597	[106 139 170 175 202 210 236 232 244 248 248 256 247 250 250 252 253 253 267 268 272 265 263 266 272 276 290 289 284 287 274 290 297 268 294 292 296 305 311 306 303 262 242 228 235 221 220 224 240 181 206 243 237 226 249 231 218 253 299 312 283 247 215 223 265 277 237 313 256 218 202 296 314 223 205 257 340 257 175 201 178 214 313 303 257 244 311 196 178 214 294 174 155 197 282 298 269 234 173 22…
2	921	70	23562	5490	1	18	19383	4626	877	37	391.8901771452631	73.9604547291605	781.4385568937755	1742.9966121277537	2465.8107676646896	35.971223021582695	0	17695	[110 121 159 198 207 239 251 250 248 252 252 248 254 255 257 263 275 266 258 260 266 266 280 267 272 280 270 300 290 281 278 271 292 293 275 302 296 298 313 303 229 245 264 228 234 241 280 306 249 244 289 314 294 296 288 249 207 259 258 231 239 271 240 233 263 249 231 220 211 252 289 290 226 234 286 239 206 209 238 268 177 196 169 219 310 282 296 272 196 195 211 282 200 218 321 231 182 178 179 19…
8	921	70	23562	5490	1	18	19823	4339	727	32	381.6082121101963	73.28346992650505	791.3793949738883	1801.4092934533219	2388.074353126986	35.971223021582695	0	17628	[116 149 186 203 211 234 240 241 249 254 247 243 256 253 257 256 255 266 271 271 270 263 269 265 266 267 280 273 288 293 305 297 280 276 297 291 312 311 302 275 248 232 269 254 270 275 242 291 297 277 261 287 273 288 227 244 306 305 288 238 230 238 204 240 290 262 232 251 247 191 264 292 253 211 273 292 238 176 195 192 182 196 272 302 223 185 171 160 178 189 275 293 253 178 183 166 227 314 292 20…
1	921	70	23562	5490	1	16	19175	4423	704	42	436.7036639775431	77.29384833817504	792.0138812354975	1975.5753247514401	2619.7836269847116	35.971223021582695	0	17292	[124 141 170 187 215 231 234 247 250 249 251 246 241 257 249 260 254 261 254 275 270 260 273 274 266 249 271 273 277 268 268 267 274 291 289 272 280 287 291 295 285 242 233 207 226 200 228 239 221 217 242 257 234 251 235 245 275 273 292 279 225 260 271 223 201 199 217 282 192 180 266 278 242 268 269 292 258 192 251 279 240 319 271 185 276 200 201 211 213 163 241 265 148 166 237 345 268 190 196 19…
5	921	70	23562	5490	1	19	19873	4597	760	40	433.4046649335378	74.6118589324654	798.2945306801274	1915.2772997156883	2451.884264885691	35.971223021582695	0	17395	[108 147 167 196 216 241 237 245 241 248 251 257 254 249 255 253 257 266 279 275 266 260 268 274 274 268 284 289 281 271 281 283 279 280 286 299 272 283 306 258 193 204 224 252 261 259 270 270 293 270 264 275 284 300 285 274 278 248 254 311 256 266 276 287 215 178 223 273 276 250 261 279 264 235 195 299 306 248 166 258 285 295 309 230 171 245 299 170 165 169 257 329 322 202 164 170 184 304 309 20…
10	921	70	23562	5490	1	16	18913	4826	880	26	424.3675557481564	75.14590585360453	799.848421032786	1915.268976126453	2558.0430137410326	35.971223021582695	0	17277	[129 131 169 187 211 219 238 237 246 249 258 245 259 263 267 258 252 254 263 271 253 268 266 263 278 272 272 272 284 263 280 268 289 274 285 273 291 293 299 298 292 248 213 217 210 228 192 194 198 221 246 264 252 240 259 295 274 236 223 269 253 262 221 270 261 250 225 326 263 214 186 235 300 232 160 172 260 296 291 238 268 269 245 285 254 187 299 298 337 221 185 165 165 174 158 175 325 212 218 37…
7	921	70	23562	5490	1	17	18783	4128	797	36	416.1134351520989	79.55592160450155	779.0006465469646	1932.5610433867907	2636.7015301453193	35.971223021582695	0	17295	[110 132 157 177 197 235 236 242 256 255 257 254 260 264 251 251 252 262 268 268 268 271 284 274 277 273 271 271 274 282 272 280 273 289 259 276 286 280 294 282 262 225 239 201 254 211 231 242 238 228 238 251 294 297 272 231 232 276 312 248 209 232 261 257 225 185 238 255 194 261 235 186 202 224 284 209 207 249 174 153 195 293 225 171 194 172 181 190 234 280 260 164 158 163 244 303 277 176 151 17…
12	921	70	23562	5490	1	17	19015	4235	625	30	413.004551097329	77.02936581938735	783.6384483483654	1911.9203422918604	2506.761092200811	35.971223021582695	0	17356	[100 124 160 183 196 230 242 244 239 252 248 255 255 266 257 265 260 262 263 255 263 262 281 256 267 294 256 293 270 282 277 265 280 264 295 293 290 288 298 285 280 247 244 245 236 227 234 227 237 233 251 258 270 280 236 284 244 232 248 268 238 260 256 184 235 244 206 236 219 239 263 256 238 206 233 185 188 253 217 227 258 216 186 164 237 321 243 183 161 166 187 315 217 159 165 185 149 183 284 24…
3	921	70	23562	5490	1	18	18951	4596	827	35	411.29339853422806	77.19973250145937	775.3515052743319	1803.6274224879423	2386.172019655012	35.971223021582695	0	17585	[120 133 157 191 216 220 237 243 254 246 257 246 248 261 264 255 259 277 265 265 263 266 272 266 286 276 277 275 282 291 280 279 290 293 298 302 284 310 296 290 267 220 248 265 282 266 252 264 254 299 254 264 321 274 260 295 289 263 224 217 221 267 284 308 246 191 196 229 246 187 203 184 179 183 232 313 258 292 211 184 217 222 186 183 339 223 183 186 263 243 194 160 169 237 207 153 160 281 255 16…
9	921	70	23562	5490	1	18	19284	4577	724	28	436.7834401532462	79.05538744956475	850.4490209847735	1800.1031659510832	2419.9390409080934	35.971223021582695	0	17631	[114 162 148 187 237 237 246 249 249 242 249 252 246 253 253 249 264 258 245 253 270 249 256 273 276 284 281 289 292 273 298 288 303 293 299 283 309 288 293 270 243 239 275 258 247 262 270 275 276 289 257 291 287 294 264 266 298 277 264 221 253 282 249 211 273 250 227 240 277 226 196 288 273 184 200 225 231 208 289 256 207 217 211 189 192 201 165 230 329 212 162 172 156 166 172 294 330 177 181 19…
8	921	70	23562	5490	1	19	20144	4422	770	36	422.5948876281136	73.28429911929676	831.2052959282465	1849.5069116301415	2527.741359783284	35.971223021582695	0	17504	[116 153 191 211 213 239 241 244 248 251 248 247 258 244 255 246 254 258 262 255 270 275 266 260 271 289 276 273 279 277 273 282 278 294 286 284 275 286 289 207 209 232 290 263 249 253 262 259 238 263 298 254 231 255 262 256 283 277 289 240 218 269 226 252 264 282 270 285 260 245 271 297 284 275 222 311 288 198 241 292 303 203 185 213 316 338 308 186 185 184 172 299 323 209 210 211 191 196 354 24…
2	921	70	23562	5490	1	19	19726	4714	923	41	404.56593426778636	73.86742749393004	801.0805697124172	1854.9234504123528	2493.8516375329577	35.971223021582695	0	17565	[111 126 160 199 205 246 252 245 256 248 245 255 250 245 265 257 273 257 267 263 277 269 276 264 281 265 268 286 274 283 271 303 276 272 290 281 281 290 305 245 221 234 242 256 272 294 243 269 277 271 268 255 280 271 279 285 285 265 249 255 261 239 217 255 285 266 311 211 266 302 230 176 223 296 298 287 189 215 303 296 293 330 293 194 189 180 180 192 255 314 199 186 332 197 183 170 186 302 353 29…
4	921	70	23562	5490	1	15	19242	4522	835	37	404.34303025504175	78.53004348284364	794.6347509585563	1877.7827775617798	2494.1075836936834	35.971223021582695	0	17734	[116 125 174 178 199 225 219 238 247 243 250 256 245 249 246 258 252 266 265 263 273 265 262 254 278 281 290 272 294 277 261 302 277 278 273 285 294 291 294 304 275 258 237 208 240 222 212 210 248 247 261 247 223 237 252 262 266 228 234 268 247 258 217 220 310 294 302 280 254 215 242 227 315 256 207 232 280 212 250 307 232 204 234 326 240 196 179 262 289 306 210 212 182 191 196 279 208 221 206 18…
11	921	70	23562	5490	1	16	19131	4222	742	29	460.9526025657425	81.52130046016103	895.0931643090372	1988.4032454742714	2692.327268284216	35.971223021582695	0	17257	[111 141 170 178 203 216 239 242 251 248 243 250 249 263 256 251 236 255 265 264 267 260 267 279 252 272 274 277 249 269 286 285 284 285 262 264 286 293 281 294 291 225 228 196 233 220 199 212 226 216 214 244 224 271 265 271 263 251 225 285 238 231 257 249 207 253 236 259 293 265 222 206 210 245 263 273 215 191 270 278 234 255 197 166 172 282 308 339 251 171 171 183 226 182 229 286 147 147 182 35…
6	921	70	23562	5490	1	15	19550	4567	814	36	416.6110467989137	82.03663012500951	765.1437660192164	1718.572993365255	2339.425882384117	35.971223021582695	0	17843	[124 141 150 200 206 198 223 247 240 253 249 256 251 251 265 260 258 268 265 274 261 289 277 276 281 287 272 267 296 281 308 290 299 305 278 289 287 295 303 295 282 247 262 255 213 221 236 258 190 215 234 256 253 285 256 258 230 237 237 223 275 258 296 265 253 281 236 238 291 219 218 262 301 221 197 216 310 327 216 197 248 247 262 189 250 242 269 292 250 301 227 184 164 209 322 183 184 225 298 18…
5	921	70	23562	5490	1	20	19352	4465	740	42	368.87717430101236	76.41687400341759	838.2249208423835	1986.123883407863	2618.216661759855	35.971223021582695	0	17002	[109 154 163 200 226 245 244 245 248 254 257 272 259 261 263 261 271 267 255 250 254 260 265 270 253 267 276 272 273 274 272 265 267 287 273 287 276 267 292 244 239 233 235 240 256 270 286 267 261 238 266 247 237 242 251 286 216 180 246 244 227 213 243 207 219 251 272 221 189 173 194 263 216 192 252 298 281 200 162 224 295 287 280 244 191 149 208 273 290 316 326 229 158 159 216 323 280 196 309 33…
10	921	70	23562	5490	1	17	18393	4624	821	28	425.2516966254857	74.9437756538936	837.1660127108266	2039.3840021563892	2693.8417539807265	35.971223021582695	0	17349	[128 132 175 187 212 221 242 241 249 254 246 249 252 259 251 250 257 259 267 268 257 264 261 274 259 262 271 275 273 253 274 269 288 282 277 278 284 271 285 296 263 246 246 217 200 246 229 241 229 248 231 250 298 263 236 263 263 221 259 246 241 232 207 202 266 260 218 251 226 278 214 205 275 206 170 177 159 176 255 260 211 192 290 302 190 169 178 226 252 183 178 315 208 163 267 304 171 156 175 31…
7	921	70	23562	5490	1	18	19397	4276	834	27	415.28208378027153	76.50408038241802	796.919266803944	1838.1113646159506	2368.354326553493	35.971223021582695	0	17545	[111 135 165 187 198 247 236 251 246 250 254 243 243 254 255 250 262 261 268 265 256 275 284 263 272 276 285 278 284 269 292 283 297 289 291 289 292 320 305 283 261 240 242 231 249 258 243 273 271 276 291 321 309 267 249 251 263 300 302 234 266 216 214 281 277 219 236 197 171 208 281 285 243 191 214 295 205 184 192 233 296 300 203 168 192 300 233 178 166 266 226 184 186 208 291 201 201 182 185 16…
12	921	70	23562	5490	1	18	19719	4434	656	31	407.888179453056	78.5334640479063	766.5796429689734	1866.4023267597543	2468.527526348603	35.971223021582695	0	17572	[104 127 158 186 202 231 243 241 249 252 255 252 258 253 268 255 266 260 268 249 257 266 271 271 281 271 265 286 263 282 261 285 299 305 291 294 327 300 308 319 240 242 241 257 263 266 250 258 277 273 272 268 277 293 270 298 291 303 234 265 221 206 283 278 218 268 267 247 201 217 283 305 281 226 212 208 196 198 193 224 281 216 257 214 179 190 182 185 259 232 171 206 298 207 185 184 177 255 360 25…
3	921	70	23562	5490	1	19	19384	4825	833	35	394.91016072595824	75.62455954330832	809.97379342624	1900.59439671544	2530.7743492510485	35.971223021582695	0	17499	[121 133 170 194 225 214 242 249 250 249 249 257 257 253 258 255 269 260 260 261 264 272 268 281 266 277 278 271 261 277 284 276 287 286 274 291 297 283 296 284 214 223 257 280 237 278 274 263 272 248 279 274 285 274 252 276 278 304 254 207 248 260 268 250 248 285 277 270 247 207 268 292 306 266 291 218 283 260 191 240 307 254 271 344 201 197 171 190 179 282 347 325 201 187 188 195 155 165 150 16…
1	921	70	23562	5490	1	17	18826	4291	656	35	441.45590061407506	73.68688234296023	883.226541085094	2012.730908575035	2690.600269402687	35.971223021582695	0	17323	[126 144 175 189 216 246 246 253 245 250 254 242 247 250 255 248 260 265 253 264 265 256 265 259 277 264 265 286 269 278 262 276 268 272 257 280 284 276 274 276 260 251 227 238 235 232 223 271 233 252 246 275 250 242 280 271 259 265 251 216 245 258 251 225 221 233 211 240 229 279 261 204 185 205 269 257 213 205 236 177 184 180 160 197 262 290 266 172 217 310 217 150 151 175 222 177 156 167 314 22…
8	921	70	23562	5490	1	20	19564	4201	730	34	449.4369724500205	73.32012020148338	829.3378238645139	1984.3488052497178	2648.2339822954627	35.971223021582695	0	17276	[115 154 195 216 222 241 251 243 244 263 243 251 247 247 258 260 247 258 256 263 266 267 261 257 262 265 258 265 279 279 266 268 289 274 290 282 277 282 284 234 233 243 233 235 252 272 260 250 260 253 214 232 255 247 234 228 216 270 229 209 227 260 208 225 282 229 202 190 169 213 272 306 263 286 198 156 170 297 281 183 187 182 179 250 298 327 272 195 197 172 173 284 262 299 311 302 226 252 295 34…
2	921	70	23562	5490	1	20	19072	4579	853	41	396.8400940701047	76.80982519417564	839.0681591192871	1957.669337511186	2568.3470303042564	35.971223021582695	0	17232	[112 127 164 203 208 248 250 242 246 247 255 260 260 247 263 262 264 253 266 264 256 256 258 262 252 283 262 274 270 283 272 281 272 301 292 304 276 282 276 254 213 240 270 247 273 228 256 262 281 278 235 249 254 199 207 258 258 225 227 265 187 212 226 236 273 256 183 196 247 204 192 251 286 248 218 271 310 207 191 188 241 264 290 302 307 217 197 283 205 153 229 296 323 337 224 169 314 261 159 16…
9	921	70	23562	5490	1	19	20192	4713	741	27	410.4809109159822	76.78156175973423	792.9417491260742	1825.731459855662	2458.799158060878	35.971223021582695	0	17562	[114 165 160 192 233 241 250 251 259 255 249 249 257 257 259 252 249 254 265 269 262 275 275 263 288 280 264 289 272 271 279 299 304 284 287 281 300 296 287 229 212 226 257 248 290 237 236 269 231 238 251 271 273 286 270 284 283 250 282 283 272 253 265 258 270 240 252 268 271 277 293 270 250 281 273 284 307 194 211 289 300 280 218 288 328 214 181 177 269 289 196 266 252 192 189 319 224 178 219 37…
5	921	70	23562	5490	1	21	18648	4280	691	42	391.1533713701587	77.70450021826899	730.0562577028234	1728.3765350440724	2299.165501834258	35.971223021582695	0	17146	[110 154 170 205 233 250 253 248 253 250 249 268 258 256 259 264 272 289 266 262 275 270 271 278 275 281 284 283 285 273 288 302 300 297 292 293 287 304 291 255 240 265 238 266 289 285 251 240 255 274 244 226 174 180 237 244 256 215 192 179 211 212 233 221 179 171 206 279 254 196 192 174 198 302 312 213 185 183 229 187 180 276 304 196 171 176 306 188 177 182 167 177 207 315 189 167 183 154 198 20…
11	921	70	23562	5490	1	17	18991	4187	687	34	406.09659930299887	72.4243239225409	763.5869795353792	1897.0734240341976	2593.7225270649064	35.971223021582695	0	17394	[110 147 169 184 212 214 244 241 246 253 256 249 252 251 261 257 260 256 262 260 271 267 274 277 270 273 275 286 258 300 261 288 275 293 282 294 289 287 284 278 283 251 211 199 207 219 239 258 266 235 253 264 249 243 257 231 215 263 272 294 264 212 227 258 240 207 227 227 227 223 227 261 232 194 183 238 227 201 182 180 176 285 295 289 201 199 182 187 188 242 216 190 158 186 217 309 341 196 175 15…
4	921	70	23562	5490	1	16	19068	4521	847	42	412.20184720883356	79.76946742013324	896.3521993608985	1947.061329805025	2630.429125537369	35.971223021582695	0	17510	[115 125 171 189 202 228 232 244 254 255 255 248 253 253 252 253 258 254 251 260 253 256 256 253 264 273 278 254 273 272 267 280 300 289 284 273 300 278 297 310 275 248 198 225 220 213 233 199 235 210 256 273 244 270 258 244 264 268 264 289 213 217 235 257 278 255 247 216 270 226 210 239 282 196 203 250 320 329 259 178 182 277 263 311 222 194 267 234 175 175 149 213 307 315 322 283 183 183 177 21…
10	921	70	23562	5490	1	18	18897	4706	817	25	425.3458975904576	79.51548082681965	728.0897556252842	1832.4137768245378	2440.377689858904	35.971223021582695	0	17628	[131 138 174 195 216 236 247 241 254 241 248 251 252 249 250 262 265 270 260 273 262 271 271 273 257 277 273 289 286 285 279 305 289 292 288 281 299 293 293 293 258 262 275 236 261 267 278 288 234 241 288 291 269 241 285 274 217 250 301 271 271 202 237 268 288 216 186 196 235 298 230 191 222 196 248 279 230 192 171 257 309 190 247 201 191 184 176 186 182 176 169 222 304 189 199 200 280 207 173 25…
7	921	70	23562	5490	1	19	19948	4425	872	36	414.5445099971183	74.20634776300378	838.0727098758464	1970.0708857195475	2562.773014254119	35.971223021582695	0	17478	[112 139 162 189 208 249 246 248 253 249 252 249 257 253 251 258 265 259 273 250 259 266 271 274 259 282 268 271 274 265 266 287 286 289 261 295 296 274 314 254 200 226 239 233 258 269 287 237 247 285 232 258 275 281 299 273 275 254 271 269 289 243 195 232 275 282 257 276 281 289 260 189 246 272 233 282 292 284 293 329 289 196 174 180 260 317 213 258 191 173 233 350 246 197 175 172 176 184 359 33…
6	921	70	23562	5490	1	16	19047	4519	775	30	419.0661451408604	80.29036432601954	850.4311723868661	1926.5555857993463	2662.09983060879	35.971223021582695	0	17309	[123 140 151 204 209 210 235 248 243 246 244 247 248 250 254 259 257 253 261 254 260 275 267 284 261 284 277 274 263 290 268 284 265 288 285 283 290 278 291 315 270 236 208 232 216 199 218 227 215 262 276 235 259 280 237 258 244 269 311 273 267 272 253 195 227 291 232 183 222 266 318 220 182 230 287 202 185 236 250 257 264 326 280 201 176 170 167 207 240 230 289 276 264 236 157 207 217 170 176 30…
3	921	70	23562	5490	1	20	19093	4749	818	38	432.8828314145969	72.04840354328753	762.57467750541	2029.700434649607	2727.537765519631	35.971223021582695	0	17181	[122 136 169 196 219 227 242 251 257 243 254 247 253 265 253 251 263 267 260 254 268 267 262 258 264 273 277 275 264 264 272 262 284 282 285 279 251 272 296 270 243 230 264 251 254 255 237 231 293 284 259 243 264 239 255 222 224 223 223 227 248 205 217 265 212 243 255 244 203 251 284 191 227 280 288 244 198 207 297 285 299 211 171 225 307 253 152 195 277 283 236 163 278 329 312 211 154 192 281 35…
12	921	70	23562	5490	1	19	20237	4554	681	38	483.8195555347277	75.23962392448851	829.348342500863	1985.3107022415795	2683.5497809281064	35.971223021582695	0	17442	[103 129 162 189 202 236 240 244 247 243 249 240 245 248 246 253 253 260 264 265 257 271 265 265 272 268 269 269 272 277 263 272 289 279 279 282 282 284 302 305 210 229 268 257 256 247 265 264 261 293 252 234 269 253 273 256 258 266 239 225 270 247 246 269 269 250 296 286 278 270 226 284 295 274 200 250 302 256 179 232 276 283 297 313 360 233 190 179 171 231 317 177 244 330 281 195 172 224 354 38…
8	921	70	23562	5490	1	21	18938	4138	688	33	401.68057317959574	75.07556553154382	762.9842696398437	1717.931019194818	2328.0936580563343	35.971223021582695	0	17192	[119 155 195 220 230 243 245 248 248 249 261 251 247 253 266 264 247 269 259 262 272 267 288 277 268 281 282 281 285 299 295 311 292 293 291 296 296 310 263 266 260 254 259 249 268 247 253 252 281 249 240 213 200 217 203 229 248 216 181 198 212 222 268 263 249 195 220 209 220 177 188 190 231 294 223 181 215 184 169 241 281 187 188 189 226 258 166 181 257 195 154 267 226 162 173 130 143 248 305 34…
1	921	70	23562	5490	1	18	19440	4445	674	39	406.50821945254154	78.84368180389444	730.1084868835636	1844.0402368112489	2470.911610464039	35.971223021582695	0	17628	[130 147 176 195 223 239 243 244 251 244 248 256 255 262 258 260 269 265 261 263 268 278 274 277 269 279 274 275 260 276 282 292 283 285 287 306 287 299 309 251 241 236 254 250 265 265 264 267 249 269 263 274 274 262 280 293 282 290 268 290 263 201 188 285 251 238 183 203 260 270 251 298 214 215 261 258 219 212 214 189 179 237 301 289 196 190 169 189 289 266 183 171 185 177 177 176 269 313 171 16…
2	921	70	23562	5490	1	21	18527	4383	813	34	408.2276803944468	76.29951899657038	751.8719594746368	1793.4935161589378	2461.8668915806293	35.971223021582695	0	17363	[111 129 163 206 217 243 246 253 256 248 249 247 253 256 261 261 265 266 270 282 272 269 267 267 270 271 267 277 282 284 310 275 288 299 284 278 292 292 294 254 235 237 282 287 248 264 265 263 217 247 245 225 225 200 201 221 243 204 208 189 198 267 290 276 209 262 218 186 219 257 221 205 204 166 189 295 298 211 239 202 185 180 208 310 178 196 286 208 170 161 181 291 286 173 191 174 150 160 163 31…
9	921	70	23562	5490	1	20	19324	4559	706	25	415.4600796344315	78.02295744222205	823.7160442186259	1946.6015540219694	2629.90914931638	35.971223021582695	0	17248	[116 163 157 197 235 238 250 245 248 257 252 259 258 264 249 254 267 263 252 257 266 263 267 262 266 273 264 268 275 283 275 266 283 285 277 288 293 275 279 218 222 261 243 269 231 237 252 276 270 276 265 243 275 271 241 266 188 176 211 268 254 218 221 262 271 226 188 190 225 209 294 282 258 178 201 195 175 173 183 196 266 248 230 254 178 203 278 296 269 276 310 248 172 201 264 313 287 280 308 28…
5	921	70	23562	5490	1	22	18935	4346	739	44	363.26441106389575	76.12260612590772	774.6702870799393	1878.5385241234662	2497.078426930541	35.971223021582695	0	17321	[109 159 172 205 231 243 251 251 247 260 261 260 255 250 273 267 258 265 259 284 272 256 270 264 272 264 282 278 278 274 274 279 281 275 282 292 296 287 311 244 254 259 255 265 291 292 259 269 248 243 251 235 236 261 229 250 210 189 246 261 279 243 260 217 217 221 202 315 257 210 184 283 329 237 199 192 196 243 225 190 168 189 280 318 276 188 183 181 188 195 166 160 168 163 248 325 200 155 147 17…
11	921	70	23562	5490	1	18	19796	4301	745	36	419.0266934702452	77.84473622797033	775.2188702291684	1785.7624080400428	2385.7182536192495	35.971223021582695	0	17676	[112 147 178 189 215 226 241 247 255 242 259 256 254 259 259 259 254 269 269 280 274 271 256 283 283 260 278 290 285 286 289 299 291 295 300 299 293 300 305 253 245 225 261 241 251 247 258 262 230 289 301 272 255 264 305 277 276 284 289 289 263 273 246 270 266 192 236 282 291 246 189 166 175 230 286 290 312 279 291 191 182 187 184 165 174 224 296 291 196 166 256 277 169 187 185 212 181 179 270 24…
7	921	70	23562	5490	1	20	19424	4334	834	36	363.5943953446875	74.7270130823282	792.5743731825595	1964.9087806762177	2577.179357730029	35.971223021582695	0	17326	[113 142 168 198 213 244 241 247 247 253 253 252 263 259 261 275 260 265 268 257 274 268 265 272 268 267 257 268 262 285 283 273 255 277 286 276 296 288 286 253 223 235 241 259 291 298 272 237 251 278 281 227 211 270 254 264 197 184 214 272 231 176 231 265 219 204 271 266 276 203 177 200 270 282 232 205 268 214 165 186 201 259 310 259 180 202 288 340 226 168 178 170 278 330 274 315 343 287 192 19…
4	921	70	23562	5490	1	17	18923	4405	829	31	379.6771850897407	77.93849472815798	794.8333527058334	1850.5883632463747	2563.7424414441107	35.971223021582695	0	17522	[116 129 176 188 207 234 246 247 251 251 249 248 264 267 258 246 256 259 260 267 267 248 262 267 277 265 276 275 281 283 272 275 286 262 293 272 297 289 288 295 257 241 225 240 236 222 231 218 235 258 230 272 269 268 232 231 260 275 241 256 295 255 229 232 222 234 285 266 245 201 184 205 213 258 272 206 173 183 261 275 251 246 165 197 279 255 272 184 186 156 175 289 325 275 181 193 201 183 192 24…
3	921	70	23562	5490	1	21	18437	4568	799	33	373.7149668632881	78.39751435280965	748.8174046813511	1734.9885084091686	2317.2949621709295	35.971223021582695	0	17271	[125 135 173 202 233 236 249 246 250 255 255 250 265 254 270 265 257 261 259 261 269 272 271 261 284 287 289 287 279 291 286 282 295 295 296 327 303 289 287 235 235 275 242 274 268 270 254 278 243 264 178 220 237 219 237 247 211 191 157 195 272 255 203 183 174 205 260 286 238 201 206 235 217 176 162 197 312 264 196 207 302 292 204 184 185 190 181 249 180 174 251 180 180 309 211 185 206 300 187 15…
10	921	70	23562	5490	1	19	19620	4910	860	25	432.1573547995977	74.37659264429058	836.9230457773649	1838.849468539172	2532.235844617672	35.971223021582695	0	17563	[132 139 184 202 218 242 245 241 245 241 248 256 254 255 255 256 255 266 256 265 268 265 265 263 270 266 281 267 296 290 288 287 281 288 282 286 284 281 292 237 227 230 251 267 263 257 276 288 254 266 279 289 268 299 270 255 287 255 305 282 242 278 248 225 260 258 241 277 295 282 272 252 280 293 305 253 173 219 326 290 210 217 284 179 173 221 313 270 187 179 254 349 229 178 179 182 288 324 189 18…
8	921	70	23562	5490	1	22	19161	4117	695	36	382.9689576654802	75.15698482847414	791.7089532161252	1815.3771863190013	2452.7168838967964	35.971223021582695	0	17131	[120 154 194 226 234 242 248 245 246 246 258 249 263 260 256 250 259 265 258 273 269 266 259 270 279 279 281 274 287 281 276 273 293 286 301 295 283 287 251 233 240 252 266 268 255 238 244 249 267 237 267 223 221 250 215 213 233 274 248 272 273 241 220 278 296 254 243 323 290 245 226 226 204 194 179 238 352 265 194 182 166 181 194 303 204 188 171 170 158 210 316 276 171 181 180 173 158 156 161 16…
6	921	70	23562	5490	1	17	18685	4454	762	33	406.4846384519733	76.41603594388968	834.4451580173862	2059.0120809752057	2683.2442112820486	35.971223021582695	0	17344	[126 142 156 206 205 218 250 243 248 247 254 261 251 249 255 268 258 271 257 257 257 262 267 256 267 266 275 268 262 269 275 264 281 276 274 295 281 276 270 300 272 240 214 225 219 236 241 244 219 253 262 264 272 267 287 256 263 237 248 270 245 223 223 228 239 215 249 221 216 284 261 232 196 200 195 188 216 291 223 190 289 186 178 164 161 252 285 287 292 238 168 165 245 202 145 134 212 345 226 17…
12	921	70	23562	5490	1	20	19514	4446	652	35	401.21692974711493	77.9867664257291	792.3729875953229	1946.001432852716	2651.356649877468	35.971223021582695	0	17258	[104 134 166 200 207 243 252 250 248 258 248 254 245 251 259 251 253 266 260 267 270 273 269 259 271 273 276 275 266 277 268 274 279 279 280 289 296 270 283 271 216 238 239 263 270 241 251 260 250 246 250 251 248 261 249 188 220 251 253 201 195 216 256 225 183 192 278 233 196 260 278 259 211 258 291 203 266 261 191 221 232 203 202 235 250 175 155 178 284 255 282 288 287 285 335 341 282 165 236 34…
1	921	70	23562	5490	1	19	20046	4626	694	46	410.52886094437616	77.53566671349293	785.6953052952925	1902.5711429834325	2458.309657214985	35.971223021582695	0	17481	[129 145 177 196 231 245 242 245 251 249 256 255 246 252 268 262 257 257 260 264 264 271 258 269 262 284 273 268 260 280 290 293 274 299 287 283 290 284 301 238 207 249 256 257 264 251 232 278 266 276 299 296 245 258 275 255 245 245 249 299 257 212 245 267 250 263 260 277 228 234 285 260 274 285 281 252 261 269 212 225 210 240 284 294 305 196 281 334 205 179 247 324 193 183 171 185 293 201 343 23…
2	921	70	23562	5490	1	22	18652	4519	846	34	389.14611532052425	73.60618602356554	812.0908093590722	1865.5147723508646	2465.929424945987	35.971223021582695	0	17330	[114 129 170 216 222 246 250 253 251 250 257 252 258 260 255 264 270 263 265 277 267 258 263 278 263 270 271 267 271 284 282 273 292 291 278 296 296 308 242 235 243 254 260 256 272 262 275 284 247 249 241 241 259 180 221 225 225 268 278 226 281 259 220 212 202 269 318 255 200 231 319 262 208 265 268 195 199 194 208 186 205 170 182 272 192 191 148 192 187 297 349 219 211 197 198 182 197 208 163 16…
9	921	70	23562	5490	1	21	18698	4470	660	31	407.9785475057364	78.97064026525871	775.5718717430393	1770.0446077290073	2290.005998834998	35.971223021582695	0	17254	[117 162 163 196 235 240 245 242 259 246 246 256 249 242 260 262 269 266 275 265 276 281 279 266 295 283 272 271 292 285 292 287 291 289 312 296 291 309 283 242 246 263 263 287 278 257 251 267 289 240 228 194 241 265 219 220 228 216 181 228 207 201 193 245 231 204 187 202 290 274 208 205 182 209 197 218 193 191 179 259 302 197 205 169 154 155 216 321 224 150 188 307 236 169 157 162 156 186 372 31…
5	921	70	23562	5490	1	23	19442	4424	744	45	422.4802913978493	74.93051666788747	811.8390708236028	1920.5593699729698	2658.007746604453	35.971223021582695	0	17365	[111 157 182 213 233 252 244 252 255 250 246 245 249 252 257 261 250 258 253 252 275 264 265 255 263 277 272 283 269 260 287 274 282 281 272 288 274 310 302 255 256 242 272 271 221 235 243 266 209 226 251 199 220 219 228 217 254 283 222 221 205 200 214 235 208 248 265 314 286 208 194 217 317 328 287 205 194 270 221 177 259 324 300 201 185 174 297 290 320 307 230 181 179 164 267 344 180 161 176 38…
11	921	70	23562	5490	1	19	19921	4371	728	34	426.65154466388464	75.86514855992718	865.1084070927342	2029.3970810175017	2681.24638417207	35.971223021582695	0	17341	[115 150 178 188 218 234 241 240 244 245 252 252 258 260 260 252 249 264 270 249 248 263 278 262 274 271 268 266 272 281 268 292 269 277 294 277 288 275 303 229 207 233 240 254 238 280 283 285 269 257 228 289 250 235 283 266 275 281 277 262 248 255 244 262 250 249 261 275 268 245 288 219 202 278 267 244 198 338 297 180 179 271 261 184 239 195 257 271 282 278 292 306 173 163 238 369 277 167 162 15…
7	921	70	23562	5490	1	21	18935	4110	808	30	377.16052096307425	80.43013859350918	765.7166620340231	1784.4383214256568	2350.22505821601	35.971223021582695	0	17226	[115 141 170 204 216 246 242 247 251 249 255 256 248 259 256 268 274 273 264 270 269 259 267 282 271 283 283 279 287 291 282 291 309 279 285 282 290 296 294 238 248 268 271 292 267 276 241 257 266 270 251 245 231 193 199 226 202 262 221 204 193 216 203 240 204 246 261 213 221 168 179 232 307 256 196 173 206 291 192 177 204 307 233 166 166 188 288 237 178 183 262 166 150 231 324 312 180 159 148 21…
10	921	70	23562	5490	1	20	19312	4803	833	31	370.2966164711183	72.35929498636023	824.0323654312862	1978.1469471592657	2609.0536862217928	35.971223021582695	0	17179	[130 143 188 201 229 242 249 252 253 250 256 260 257 254 261 264 247 252 274 272 247 244 271 263 278 272 279 286 271 258 273 273 267 293 283 271 274 269 286 247 209 261 271 253 285 237 239 260 284 253 219 250 259 253 181 211 256 254 271 255 222 212 218 244 254 261 221 179 181 193 253 287 256 224 288 242 193 254 262 193 274 276 203 244 207 201 281 308 295 250 166 202 277 283 260 311 312 318 284 29…
8	921	70	23562	5490	1	23	19464	4198	739	31	424.0380050325803	76.50918301875579	861.2876742379924	2007.7189809878869	2625.512882287959	35.971223021582695	0	17186	[118 158 198 230 235 240 247 244 248 247 251 249 257 245 257 255 248 256 262 250 273 256 264 267 270 271 266 261 280 277 273 274 274 281 259 275 291 288 241 246 259 252 215 218 247 249 226 246 245 245 202 191 255 238 259 202 236 263 190 182 214 305 280 217 230 317 227 170 194 288 291 267 186 199 188 285 313 337 256 198 247 207 179 170 253 290 287 351 243 160 209 320 231 165 304 395 245 171 164 17…
3	921	70	23562	5490	1	22	18679	4660	793	32	393.9830145502234	74.32401034560567	824.9825838842852	1883.1032826575383	2427.541741577027	35.971223021582695	0	17496	[123 139 178 215 235 238 246 254 250 248 254 245 256 255 254 259 262 261 263 257 257 266 270 264 271 279 275 271 280 270 293 284 286 290 299 297 294 302 271 229 255 256 254 261 264 246 250 269 251 264 213 188 261 255 226 235 265 233 214 224 210 237 265 327 242 250 270 200 268 227 191 275 287 225 274 240 192 202 196 206 187 200 255 190 188 172 177 229 310 189 166 176 171 231 354 299 207 179 197 17…
4	921	70	23562	5490	1	18	19220	4466	826	32	395.5512500573646	75.75540892407174	808.4596338916102	1881.134853429643	2436.5416964019705	35.971223021582695	0	17649	[116 128 175 191 209 240 234 243 246 245 251 254 260 255 255 257 262 275 270 261 285 264 263 274 258 257 271 289 270 283 294 278 281 271 304 286 316 291 305 263 254 246 261 232 242 259 276 270 271 250 268 293 291 289 233 273 303 316 290 263 232 231 251 224 291 258 220 285 278 204 242 277 216 203 203 235 224 175 196 282 271 219 167 199 200 181 169 264 300 187 167 183 161 256 339 275 172 169 169 15…
2	921	70	23562	5490	1	23	19141	4550	849	42	435.4268078267054	73.66684733066046	810.6529940565144	1948.6085807569896	2571.267371313194	35.971223021582695	0	17336	[113 134 172 217 223 244 243 255 250 244 258 253 251 247 251 251 249 262 268 258 272 255 259 276 266 283 269 298 259 273 278 264 279 282 293 287 283 278 238 242 278 265 228 250 247 222 221 269 232 190 248 263 208 209 243 243 251 260 184 266 263 211 197 286 298 218 296 288 209 212 216 282 221 199 330 318 212 211 275 337 217 158 180 161 227 323 299 278 324 170 171 160 187 323 325 177 163 267 351 18…
6	921	70	23562	5490	1	18	19316	4583	840	35	380.53295057911157	80.55793642770504	679.7365375050842	1730.1677183341892	2411.803543865389	35.971223021582695	0	17605	[126 145 157 216 224 233 246 254 255 254 253 251 260 268 268 261 266 275 256 268 275 272 294 274 280 282 267 278 273 293 280 271 274 295 318 299 285 284 306 288 227 256 245 256 260 292 268 244 250 257 244 262 269 289 305 295 249 287 249 234 257 267 250 257 272 197 201 253 282 241 186 179 274 288 242 190 182 270 254 193 268 326 239 209 165 182 251 254 176 197 191 190 195 181 168 154 257 391 198 18…
12	921	70	23562	5490	1	21	18884	4287	604	31	444.373960776793	77.06284569350632	786.1820068735368	1801.9734519795986	2299.65982123776	35.971223021582695	0	17322	[107 134 168 199 216 242 248 243 254 249 256 249 254 258 262 257 268 253 267 257 258 267 266 269 296 273 285 288 272 269 297 294 292 298 287 309 305 292 301 255 233 269 251 271 265 253 260 278 294 277 195 215 215 244 266 239 211 237 257 194 215 224 295 235 209 229 209 202 201 189 184 275 225 181 224 203 189 177 232 245 189 218 184 187 208 310 209 182 197 197 191 168 167 222 236 169 170 306 314 20…
5	921	70	23562	5490	1	24	19013	4389	729	42	398.1202118702116	75.16153462693923	744.6563537929743	1766.3919208890181	2358.9080163883314	35.971223021582695	0	17529	[112 156 178 210 244 254 252 254 261 262 255 259 253 251 255 255 265 276 254 273 266 270 282 280 283 279 287 278 279 284 287 297 283 293 273 306 291 301 261 240 251 249 255 236 224 205 246 242 230 231 213 218 205 211 261 254 217 198 265 303 229 215 232 219 219 303 308 245 198 217 344 246 207 223 303 189 225 301 211 187 201 184 188 202 324 285 185 171 170 189 169 154 168 233 317 390 184 155 161 20…
1	921	70	23562	5490	1	20	19393	4461	647	44	412.9848899320521	74.18843647819484	790.6752424334712	1995.3259066655203	2560.9016301943225	35.971223021582695	0	17247	[130 150 180 199 236 242 243 243 250 250 255 255 249 256 253 261 253 255 268 279 264 261 261 264 267 254 265 274 273 275 262 276 263 298 284 272 290 287 285 237 227 258 255 267 254 262 265 250 255 236 219 249 243 253 237 178 202 259 245 237 242 279 238 212 198 248 236 215 220 261 276 269 208 173 183 265 273 299 320 188 161 312 274 187 181 183 239 314 155 165 259 282 293 308 309 193 143 243 286 28…
9	921	70	23562	5490	1	22	18901	4461	691	30	354.8411981495957	79.42966029975362	753.2822624118602	1843.0426849982296	2470.9429704205445	35.971223021582695	0	17236	[120 164 166 208 241 248 248 252 247 249 254 261 252 258 265 254 278 266 254 281 259 258 272 279 274 271 278 283 283 294 264 279 281 285 301 279 303 282 230 232 236 228 259 265 264 285 263 293 266 244 250 246 260 245 230 268 232 216 209 222 236 280 305 236 223 317 232 241 255 213 268 331 232 183 194 301 254 191 197 188 306 247 190 184 192 182 168 209 173 170 194 231 162 149 158 234 333 193 151 14…
8	921	70	23562	5490	1	24	19159	4202	740	32	326.5024873202793	79.85391111866602	692.5527866402599	1657.426034368941	2344.9683380404476	35.971223021582695	0	17281	[120 158 206 238 238 252 249 250 247 253 264 255 262 266 279 264 247 270 265 271 273 295 288 282 281 280 279 278 284 291 277 303 287 279 293 271 293 285 224 258 274 236 233 237 222 215 217 252 235 224 214 238 213 207 288 285 239 260 221 210 260 228 192 234 214 200 276 287 199 196 200 212 293 203 208 257 266 178 180 187 294 264 196 182 278 166 160 165 212 349 220 170 268 253 150 148 198 351 292 17…
11	921	70	23562	5490	1	20	19541	4286	722	40	387.70744998777826	73.98533599780843	728.306393298984	1844.7936083397235	2544.295834095156	35.971223021582695	0	17292	[114 153 180 191 233 240 250 244 253 246 259 252 261 263 266 267 261 255 268 268 275 277 270 282 265 279 269 284 275 271 265 296 282 296 273 270 279 295 312 238 232 260 279 246 240 251 276 228 226 283 280 244 268 220 207 268 235 197 244 244 177 204 253 245 193 177 220 244 259 230 193 166 201 269 303 304 239 185 215 199 170 201 189 200 268 228 271 275 294 227 176 245 231 278 297 314 299 345 236 16…
10	921	70	23562	5490	1	21	18229	4556	806	30	417.9305404734846	78.23944863171967	753.257944476347	1833.4344641342684	2376.527611992811	35.971223021582695	0	17144	[132 146 193 208 226 244 248 253 252 256 260 252 252 252 255 248 257 261 259 269 272 266 280 280 268 278 277 286 286 279 268 283 306 302 305 291 301 291 285 248 238 243 266 246 246 248 270 283 208 226 237 249 229 219 230 231 213 202 218 178 248 238 193 192 201 208 214 178 186 248 251 288 211 187 197 266 194 188 196 184 167 152 155 172 224 285 341 271 177 169 162 223 308 221 157 161 144 186 353 27…
3	921	70	23562	5490	1	23	19029	4831	794	44	479.7974058424515	71.52719839298362	842.3881365036467	2014.9620794094826	2675.543163592224	35.971223021582695	0	17640	[126 141 180 214 232 244 239 248 252 247 248 249 245 245 252 246 264 252 271 261 252 265 259 257 275 267 273 268 251 267 287 291 279 281 286 280 290 288 238 233 275 260 256 237 258 247 247 222 228 223 240 250 205 202 219 214 216 264 268 225 225 293 245 204 228 323 310 240 199 277 264 289 236 188 246 296 269 210 185 229 338 285 198 269 332 183 178 173 178 256 334 337 204 321 200 187 234 176 182 37…
7	921	70	23562	5490	1	22	18955	4122	808	30	441.0416930072799	78.89792458019643	887.180323457617	1926.627138318046	2555.9249793524214	35.971223021582695	0	17268	[116 142 171 206 214 244 240 248 247 250 249 243 254 247 255 261 260 263 264 263 257 261 263 264 291 276 266 273 269 273 290 272 285 288 269 277 301 300 272 224 236 264 252 266 273 266 277 244 249 251 236 240 242 219 215 213 279 245 255 277 272 246 242 209 265 243 228 198 215 259 291 310 210 186 190 193 303 337 229 208 188 195 188 166 237 272 192 200 199 169 179 186 160 266 192 177 167 159 185 29…
2	921	70	23562	5490	1	24	18716	4410	836	35	361.250998087798	76.21141229640888	752.0843452030034	1843.11145106985	2430.541505667845	35.971223021582695	0	17294	[113 137 181 219 233 250 248 250 254 257 259 272 254 252 250 260 264 260 256 255 273 267 291 257 282 271 261 273 274 286 301 293 280 271 314 295 288 284 240 241 229 263 231 217 225 235 209 207 234 192 213 213 261 251 269 282 239 232 221 206 174 261 277 273 201 191 212 309 309 206 214 246 189 201 299 231 176 222 346 193 164 196 245 235 265 196 197 282 171 151 216 317 229 218 348 204 159 176 196 20…
5	921	70	23562	5490	1	25	19337	4507	724	46	424.91210727332907	74.14449536566653	824.6699912099649	1823.8480359159848	2487.965215557014	35.971223021582695	0	17488	[115 161 177 216 243 242 254 249 247 259 259 261 254 245 253 250 275 257 260 258 266 273 253 262 274 270 282 274 281 274 292 311 281 290 298 300 317 303 227 255 247 244 244 221 251 239 255 250 192 225 273 281 298 273 222 240 307 242 261 271 295 208 232 306 307 282 200 221 217 283 239 199 198 255 237 241 315 223 197 182 178 219 264 186 165 195 337 284 165 170 170 156 203 357 276 159 159 311 315 15…
4	921	70	23562	5490	1	19	20012	4598	869	40	427.1804666008391	80.25590810982433	810.7994116577207	1881.2448166958613	2539.3221665470787	35.971223021582695	0	17648	[118 136 184 198 217 240 239 242 250 254 247 247 254 255 253 259 255 261 253 249 260 266 261 263 277 276 275 275 288 273 285 296 277 296 272 291 296 289 299 243 215 239 270 264 257 279 258 251 287 269 293 298 240 221 266 277 281 281 283 233 238 254 266 229 282 258 268 277 315 280 202 188 232 286 294 294 227 203 250 305 295 210 167 262 320 340 246 187 194 238 200 242 304 185 215 344 229 178 304 28…
12	921	70	23562	5490	1	22	19377	4385	617	38	394.29045752258895	78.00833333741534	791.8562513132913	1899.1252225631574	2492.3562132623206	35.971223021582695	0	17282	[106 138 172 202 222 242 242 247 247 263 254 255 253 259 255 268 254 259 262 256 279 269 256 277 262 278 273 280 260 272 295 276 279 299 292 286 316 296 314 205 247 264 263 255 260 245 264 220 244 225 238 220 255 221 262 266 215 230 267 217 277 254 297 260 210 255 290 233 240 233 219 283 186 189 241 322 311 209 197 182 187 291 294 200 198 304 220 171 176 287 275 191 188 173 180 184 186 171 285 27…
8	921	70	23562	5490	1	25	19342	4194	718	39	399.10821458262666	75.47394447963786	823.9889639279905	1825.3977490457323	2501.5034422162794	35.971223021582695	0	17477	[120 161 202 244 248 251 237 244 254 250 255 254 252 256 260 263 263 258 257 254 278 274 259 267 275 281 280 274 273 283 288 281 274 287 289 283 284 281 231 268 278 260 245 219 228 219 240 241 252 254 282 274 297 266 234 281 288 227 286 315 291 266 240 229 197 188 195 279 308 274 224 175 188 175 229 329 228 187 201 183 160 193 296 311 288 254 186 167 177 160 180 166 160 207 320 199 178 176 182 26…
9	921	70	23562	5490	1	23	19376	4557	713	31	451.3407272412859	74.12562963108893	854.7207267907172	1974.3255276363523	2650.657937804702	35.971223021582695	0	17250	[121 170 168 210 243 247 237 252 247 247 248 264 249 258 253 243 262 264 249 254 267 269 266 257 274 266 264 284 280 273 270 271 278 279 274 294 266 288 232 242 255 264 237 251 256 256 244 241 206 182 242 272 230 202 224 247 269 219 200 269 213 232 305 311 250 207 211 216 188 197 210 205 233 297 316 300 182 183 240 321 317 295 279 326 202 175 169 176 291 355 270 177 257 291 186 255 187 191 327 28…
6	921	70	23562	5490	1	19	19593	4728	823	30	448.84639823460276	77.12476294706909	758.2146013548679	1923.044839104773	2538.92008957485	35.971223021582695	0	17491	[129 148 164 208 224 243 244 246 250 247 244 247 249 250 253 263 255 269 263 263 269 262 274 268 261 274 277 274 278 276 283 292 269 306 293 294 298 285 289 213 218 277 255 263 251 274 250 279 276 289 301 276 304 264 224 272 286 297 257 184 211 254 286 259 244 233 269 260 257 223 287 260 301 322 273 222 244 204 193 174 224 317 350 211 217 191 168 186 282 309 309 301 178 173 167 311 256 182 163 21…
1	921	70	23562	5490	1	21	18831	4324	630	43	383.7120585181161	78.36189542018718	756.3417310761535	1762.098267622553	2447.3471290102943	35.971223021582695	0	17320	[129 156 177 212 240 246 249 258 254 252 246 249 261 263 266 256 261 276 260 263 245 276 269 278 276 267 279 294 285 279 280 284 279 283 289 297 283 287 277 250 244 263 245 262 261 279 261 278 259 260 242 246 212 186 215 243 229 218 187 194 270 240 226 227 205 216 255 209 235 260 186 209 242 254 212 225 185 178 185 180 238 235 176 164 217 246 190 230 273 290 187 172 185 211 157 135 195 336 310 16…
11	921	70	23562	5490	1	21	19108	4055	706	40	386.33941957931484	79.83594441033158	696.8877401914226	1743.7790030728527	2305.4072788860203	35.971223021582695	0	17406	[115 153 188 201 238 239 253 253 255 253 257 263 258 258 261 265 264 262 270 270 270 268 282 290 281 287 279 279 278 285 296 283 293 293 301 285 273 300 283 236 223 285 279 273 273 256 277 257 281 276 290 241 230 217 220 247 258 195 182 257 260 221 209 192 199 273 266 242 240 284 225 185 219 204 179 183 224 298 191 216 189 168 202 227 186 184 197 176 172 202 277 186 182 161 228 316 214 186 157 15…
3	921	70	23562	5490	1	24	19011	4758	762	35	349.6414904596245	76.56490855543572	748.1822076543455	1777.0883479117701	2397.247591993571	35.971223021582695	0	17508	[124 140 177 217 242 243 246 256 256 245 256 252 248 259 263 258 274 268 282 257 273 272 275 271 267 278 281 304 286 271 298 279 285 293 279 298 287 288 236 263 237 245 209 234 245 234 260 242 228 208 221 217 248 228 208 204 205 217 245 276 217 268 266 297 228 212 196 255 333 294 211 215 306 302 191 173 186 271 311 208 181 182 181 181 203 345 240 167 270 279 152 164 249 382 258 159 171 327 338 23…
2	921	70	23562	5490	1	25	18859	4519	877	33	405.19421519134454	74.31142943708846	806.2540244719497	1766.294734772934	2448.41870288645	35.971223021582695	0	17421	[112 137 181 224 238 244 249 253 252 257 259 266 255 244 260 255 252 268 259 255 274 279 269 268 273 272 269 293 285 278 281 284 277 302 292 282 300 294 257 268 253 247 227 242 235 209 222 230 245 287 271 235 327 289 230 217 232 296 317 250 204 246 306 304 263 224 198 188 216 283 214 203 220 201 200 229 199 182 173 183 271 279 330 193 198 176 171 180 171 288 274 172 162 164 240 397 278 168 193 16…
7	921	70	23562	5490	1	23	19554	4287	825	34	357.94512582322653	74.0604650747336	773.9754087544821	1899.7188664507285	2531.729367672274	35.971223021582695	0	17383	[117 142 176 215 227 251 256 257 252 256 254 259 259 260 259 269 257 256 257 262 266 260 272 263 254 284 273 276 276 279 280 283 284 269 272 294 306 307 246 227 242 259 271 238 238 261 213 242 200 218 266 203 253 194 259 228 195 269 275 229 278 211 196 206 321 295 235 220 211 196 206 234 293 320 237 225 284 209 193 284 258 176 175 209 326 261 301 315 314 261 168 223 220 161 173 178 184 320 391 26…
5	921	70	23562	5490	1	26	19599	4530	754	41	376.7105561241141	72.9609178033907	787.9033968524934	1902.563060740505	2528.977829976172	35.971223021582695	0	17573	[113 161 180 217 240 249 246 252 248 255 256 262 253 255 254 250 271 269 259 267 251 272 266 267 266 261 269 275 281 287 290 284 286 280 294 286 282 284 234 256 245 227 234 222 226 231 249 224 256 265 244 288 232 250 281 261 228 257 265 301 224 210 262 299 321 244 251 245 201 252 211 237 316 257 331 208 182 236 311 309 340 208 157 262 277 199 286 293 189 171 219 323 353 163 155 182 235 267 168 15…
10	921	70	23562	5490	1	22	18646	4684	806	31	393.50180492215844	75.15114843564159	742.8618207009539	1770.1436652459229	2394.526435264655	35.971223021582695	0	17371	[130 149 204 208 236 250 249 250 249 251 256 258 259 258 256 260 254 267 268 271 265 285 278 281 267 282 277 282 277 278 282 275 287 277 302 309 298 293 262 242 238 259 266 273 261 274 259 253 273 252 247 266 234 229 231 249 225 213 187 245 299 295 228 284 249 262 302 297 238 220 216 214 207 207 197 212 184 192 231 236 218 191 205 192 195 197 188 205 263 165 172 166 169 177 142 167 153 319 339 25…
12	921	70	23562	5490	1	23	19378	4426	635	38	390.5185609918547	77.09223565084731	809.3823561611995	1972.6592495711648	2658.7183140543093	35.971223021582695	0	17437	[105 137 180 210 220 247 249 251 249 247 263 244 258 257 260 250 256 253 266 262 256 268 262 273 265 265 272 275 269 274 260 269 271 273 271 294 286 284 290 245 246 247 244 251 226 249 215 234 249 213 231 222 208 242 248 196 203 239 265 196 207 306 223 255 295 262 206 201 280 303 206 190 225 288 245 211 189 168 189 270 313 267 334 235 186 282 212 237 303 288 337 193 202 322 272 197 242 186 248 19…
8	921	70	23562	5490	1	26	19787	4330	796	36	389.6491518682115	76.74090348348456	828.2674682457418	1909.6024706800197	2498.2273092796836	35.971223021582695	0	17481	[122 163 208 242 240 242 248 248 247 249 252 252 256 247 261 265 257 257 253 267 263 265 265 269 268 266 263 272 290 282 280 282 283 285 263 277 304 287 235 259 237 234 231 224 260 259 239 235 245 231 239 243 240 308 308 256 248 292 241 196 258 306 257 258 205 173 204 258 303 324 287 222 173 182 272 268 283 272 304 301 302 189 242 275 178 168 316 317 328 227 188 160 163 156 179 338 363 209 181 16…
9	921	70	23562	5490	1	24	18714	4438	670	31	392.1413452318921	83.29172823205812	705.4782117825963	1612.8314438023103	2324.7381130883223	35.971223021582695	0	17331	[123 174 164 221 237 240 241 248 247 251 258 266 257 281 257 263 267 269 263 271 272 268 282 268 275 274 289 290 283 309 296 284 297 296 292 298 297 279 232 256 271 222 228 210 242 240 216 228 252 194 208 251 232 208 237 284 248 231 221 222 231 218 309 236 211 221 199 197 211 199 209 273 236 281 279 188 172 183 327 333 206 163 214 309 254 172 202 198 168 230 361 308 177 158 168 162 146 172 143 14…
3	921	70	23562	5490	1	25	18847	4713	783	33	395.26870254779374	75.21859305720469	803.6274683955347	1827.9836744380757	2418.3937865633516	35.971223021582695	0	17457	[123 147 178 222 238 250 248 247 249 252 247 243 255 251 255 254 256 252 266 265 264 270 264 276 274 286 284 276 291 282 286 282 289 302 287 299 299 283 238 254 256 248 227 225 247 262 226 237 252 275 260 231 218 253 312 306 239 248 313 277 297 208 210 311 252 209 316 202 181 186 189 221 262 302 320 204 210 180 197 225 197 181 177 184 168 185 276 172 173 287 299 208 174 186 151 282 370 211 164 25…
4	921	70	23562	5490	1	20	19314	4475	872	32	407.2396916302361	79.07519039057792	796.6344180386637	1931.5626301077634	2571.549247535277	35.971223021582695	0	17335	[117 136 185 202 222 247 246 239 251 252 258 249 249 249 260 263 258 265 255 258 271 268 267 262 264 270 278 263 297 273 268 291 292 277 278 300 272 279 278 230 231 249 239 263 269 269 231 242 283 242 256 237 254 266 235 220 238 227 277 233 224 197 220 237 223 240 248 261 213 256 266 216 249 294 207 242 264 227 306 187 171 176 240 274 300 290 179 170 194 288 181 221 274 282 310 352 379 214 159 16…
11	921	70	23562	5490	1	22	19579	4230	739	38	442.9711007878082	78.71844896203902	846.8344357603667	1920.1261589586481	2497.307160607084	35.971223021582695	0	17335	[117 158 187 202 245 244 245 245 255 251 259 244 250 261 261 249 258 253 252 257 273 252 276 267 271 271 271 269 275 278 281 285 293 285 288 293 294 306 256 261 257 264 261 279 252 265 257 265 255 265 271 252 223 260 222 261 223 230 276 260 220 272 273 244 207 257 214 202 224 308 293 240 224 236 202 209 233 276 291 202 173 163 224 297 195 168 217 316 236 179 176 168 237 346 249 180 316 250 171 16…
2	921	70	23562	5490	1	26	19284	4616	881	44	449.34960051765427	74.34812264516447	812.6925856475881	1838.1701385540964	2479.3034707799957	35.971223021582695	0	17595	[112 139 182 226 236 242 244 248 243 259 259 248 258 248 248 265 271 272 259 281 251 259 268 267 248 287 271 279 265 278 277 298 296 285 288 298 278 280 240 266 249 211 269 257 214 212 257 242 229 241 244 278 261 217 271 318 306 233 280 289 266 247 230 210 197 258 307 255 259 258 245 280 213 196 202 257 293 326 204 244 343 215 159 161 213 329 278 173 163 263 341 326 202 192 189 178 269 217 198 17…
1	921	70	23562	5490	1	22	19211	4426	646	46	390.3482458642562	77.36692286566353	763.3763610071675	1765.9947210731211	2391.3938089446083	35.971223021582695	0	17415	[130 159 182 205 242 251 255 249 246 248 248 259 251 264 250 259 258 265 265 259 259 271 289 284 273 284 271 278 277 289 281 284 270 287 305 285 295 286 231 232 270 262 293 260 257 276 258 208 217 227 225 256 215 226 264 243 270 213 219 271 230 265 302 240 220 266 304 265 244 230 183 195 232 292 300 234 191 284 260 184 198 193 292 227 197 183 178 233 308 222 197 188 193 201 167 166 273 210 175 20…
5	921	70	23562	5490	1	27	19196	4458	727	37	365.9229405884183	72.6706747503211	746.8148913250349	1915.6961650682583	2521.8048448716036	35.971223021582695	0	17639	[113 162 185 222 240 241 248 241 254 246 257 257 257 258 271 265 272 270 263 264 273 272 280 269 281 274 271 284 285 278 264 268 269 282 297 262 273 284 242 261 248 225 229 215 235 245 268 242 215 245 276 304 245 214 248 254 276 299 287 265 222 277 305 195 211 218 310 221 197 247 194 197 201 274 211 219 318 237 265 213 178 266 226 180 171 257 273 210 164 166 270 324 345 258 178 167 185 173 160 24…
7	921	70	23562	5490	1	24	19031	4198	789	30	394.62492039906925	77.56450132874227	733.5267006029652	1766.5820741197463	2391.673650250904	35.971223021582695	0	17379	[118 147 178 216 232 250 246 249 253 258 254 259 252 259 253 270 258 269 266 268 291 272 270 283 277 275 266 266 274 289 287 293 287 297 294 305 296 291 231 249 278 252 244 241 239 202 214 226 215 261 233 209 202 211 224 292 234 251 299 243 234 196 205 283 335 272 195 189 226 310 249 195 226 205 200 171 177 244 279 289 207 194 217 175 187 326 224 237 200 174 155 219 354 266 174 161 178 156 162 28…
6	921	70	23562	5490	1	20	19177	4621	789	32	429.1029079355924	74.69914750597555	843.1111047133485	2034.3417349812355	2689.860439655755	35.971223021582695	0	17229	[128 151 163 211 224 241 245 241 250 260 251 244 246 254 251 251 258 261 260 261 252 271 266 258 267 268 271 269 269 272 268 285 291 282 267 284 287 281 297 209 226 252 255 270 252 267 261 254 261 243 268 228 205 241 254 235 222 214 253 218 186 213 225 258 273 203 183 185 268 250 258 276 271 222 203 261 221 301 283 308 259 169 182 276 312 262 174 152 175 290 326 260 181 212 319 256 176 198 337 31…
10	921	70	23562	5490	1	23	19249	4799	850	38	413.43735964530936	73.26096858526651	799.3223909341912	1956.9911722569473	2544.9920815274086	35.971223021582695	0	17448	[130 153 206 210 238 246 244 249 248 251 249 259 242 247 260 261 268 263 257 267 267 268 255 268 267 280 264 272 267 275 294 271 279 293 293 290 293 282 232 237 235 247 248 258 230 239 198 237 244 241 245 243 219 245 239 204 254 261 210 196 205 200 285 303 292 257 333 250 210 244 288 281 287 300 235 175 204 271 346 287 199 190 268 293 169 165 179 290 325 225 199 311 252 325 353 329 166 188 187 18…
8	921	70	23562	5490	1	27	19472	4306	779	39	369.2503641745333	78.0733917557957	647.5913902410626	1785.4775269806828	2472.497535994558	35.971223021582695	0	17432	[122 164 214 239 252 248 261 249 250 254 261 258 257 264 276 261 260 272 270 272 270 280 272 278 271 276 284 261 275 273 278 289 291 274 272 272 285 252 248 260 250 216 221 270 231 259 259 266 248 273 255 254 274 232 208 248 296 275 291 245 198 197 193 235 262 275 256 229 244 212 220 226 291 280 214 256 177 168 178 167 252 329 239 166 274 222 159 141 262 349 272 189 161 148 164 284 380 347 200 14…
12	921	70	23562	5490	1	24	18987	4317	598	35	395.0569085297578	76.45532942715985	785.8301697940487	1761.9447458089846	2390.569527097228	35.971223021582695	0	17527	[108 139 181 209 226 246 245 252 251 249 261 248 250 251 262 256 265 250 273 274 270 266 278 268 297 275 294 278 279 283 270 280 283 284 273 294 313 283 280 254 277 262 215 234 208 238 255 236 228 215 226 241 228 242 273 275 228 231 215 210 216 228 289 254 230 219 201 196 255 264 274 219 205 205 192 259 225 183 186 184 202 307 186 174 189 305 229 167 260 227 172 282 288 178 166 195 352 196 167 17…
3	921	70	23562	5490	1	26	19130	4777	764	41	422.08360573747166	74.53530720730988	825.8146914211694	1823.8591842378498	2503.1803829544174	35.971223021582695	0	17538	[125 147 182 224 244 245 242 247 255 249 264 248 248 260 255 260 262 261 265 254 250 268 273 279 265 276 277 286 277 276 266 286 306 289 295 286 284 290 238 235 245 248 226 242 216 216 242 252 240 233 245 226 279 307 285 228 266 297 283 270 234 237 264 290 222 230 295 280 230 195 196 250 310 282 185 238 320 314 186 163 175 236 338 254 168 259 327 293 228 188 258 254 186 247 239 160 163 170 147 21…
9	921	70	23562	5490	1	25	19095	4438	713	31	383.3338183837976	77.31811189370508	738.8179505485818	1827.8130210889647	2472.9919068732684	35.971223021582695	0	17523	[122 174 173 226 251 251 255 251 265 257 263 254 248 249 259 256 264 259 270 279 259 269 270 260 276 273 280 286 279 273 275 282 275 280 299 288 304 301 237 287 262 256 249 253 248 218 231 276 221 203 230 249 272 302 284 227 287 295 240 264 283 254 312 304 222 198 269 285 197 186 190 223 285 214 183 296 253 177 216 281 183 184 296 283 187 173 163 166 185 213 320 190 171 168 193 165 164 189 222 18…
2	921	70	23562	5490	1	27	19410	4527	866	41	408.4825873908959	77.24567024795428	759.2400338811689	1955.3986117010186	2571.3431239069805	35.971223021582695	0	17627	[113 143 189 229 239 244 245 245 251 247 253 255 248 275 264 260 268 264 262 260 261 268 284 273 257 269 293 266 264 277 274 256 263 288 268 276 291 269 247 254 237 212 244 240 256 268 287 247 227 273 269 228 242 297 290 300 210 212 241 307 272 248 277 288 182 225 300 230 177 259 334 213 167 229 281 284 203 186 244 258 169 178 272 314 195 199 310 303 267 174 162 159 168 268 350 295 279 179 321 18…
5	921	70	23562	5490	1	28	19217	4547	697	40	418.96425114119836	71.52131214842095	775.1084236075385	1741.6992448475653	2330.023835146923	35.971223021582695	0	17511	[112 163 191 228 242 244 240 240 254 254 257 247 259 259 252 257 266 259 258 266 267 281 276 283 282 268 280 292 309 287 282 289 280 289 305 294 313 291 265 266 207 232 288 267 262 263 267 262 279 278 287 289 284 241 260 287 291 277 195 206 241 278 238 197 201 230 290 285 251 170 181 174 258 277 209 180 169 254 288 280 168 170 180 204 292 311 238 176 188 326 212 166 168 247 246 174 188 184 182 16…
7	921	70	23562	5490	1	25	19292	4262	814	32	447.13685976235905	76.24657241262993	793.9782661949073	1922.6769232766576	2544.795917513434	35.971223021582695	0	17415	[116 148 179 220 236 244 246 244 251 256 250 248 250 251 255 254 262 254 264 256 261 270 269 262 288 275 252 277 287 281 288 269 287 302 289 287 298 315 233 257 250 260 226 248 236 219 216 222 280 245 248 285 263 257 225 267 256 271 303 235 217 232 319 303 281 201 222 283 217 246 304 258 199 192 190 184 291 307 185 185 176 183 223 257 173 297 241 165 164 156 173 316 354 173 145 157 267 359 198 16…
6	921	70	23562	5490	1	21	18731	4488	758	32	373.51527075364726	80.34130795824447	728.7884568687932	1765.9108659088477	2368.9676234252383	35.971223021582695	0	17328	[129 150 176 219 231 242 248 247 256 255 253 263 250 265 261 265 270 258 253 264 258 279 275 267 267 286 278 279 279 288 287 292 295 285 308 292 295 302 281 229 241 252 247 257 254 266 264 271 248 255 216 214 235 216 227 229 215 203 201 258 274 211 206 201 210 289 233 218 203 192 202 201 283 233 203 213 199 214 241 180 205 207 187 180 165 251 227 168 159 157 267 307 206 171 147 166 297 289 344 35…
10	921	70	23562	5490	1	24	18718	4742	831	40	389.36869388707726	74.7160335579964	749.9775267371259	1829.040182288305	2551.024218512831	35.971223021582695	0	17367	[133 154 204 215 237 242 248 248 246 246 256 260 250 252 267 264 260 268 259 274 267 270 272 269 279 278 282 288 285 280 280 288 280 269 287 273 286 277 229 249 234 241 230 243 247 232 245 263 182 199 224 202 248 258 221 204 212 234 224 222 268 243 240 283 290 261 262 214 201 241 257 198 177 195 173 191 284 289 310 212 309 220 192 197 313 189 161 159 149 162 281 320 289 296 284 169 156 254 311 29…
11	921	70	23562	5490	1	23	19606	4245	775	35	384.3281112252146	80.33369082935127	808.4626637998824	1922.5921064265679	2543.722376007645	35.971223021582695	0	17346	[115 160 191 216 241 241 253 245 252 247 250 256 268 263 266 256 257 272 265 264 268 260 263 276 276 262 264 259 265 292 270 295 274 290 297 266 280 282 259 220 234 277 249 249 264 214 210 244 226 195 239 214 197 228 207 192 206 222 278 252 233 210 208 178 247 286 309 319 284 216 291 219 285 230 186 195 184 248 312 291 282 242 268 271 188 282 316 223 201 319 300 215 200 171 181 168 283 379 271 17…
1	921	70	23562	5490	1	23	19313	4479	645	42	419.93328022387465	80.22958551206126	837.9356893808612	1908.9302715739045	2554.2600426774316	35.971223021582695	0	17336	[133 159 189 207 238 244 248 252 254 247 257 258 253 246 252 256 247 252 254 270 270 261 257 256 276 265 269 275 264 286 276 288 275 297 292 284 276 284 235 242 249 236 229 246 214 257 216 201 224 236 223 228 265 233 246 229 204 226 278 272 226 229 282 258 276 208 187 255 310 321 317 208 271 291 197 193 187 190 295 207 183 242 314 321 257 191 261 253 191 333 275 163 198 329 332 207 166 175 148 17…
8	921	70	23562	5490	1	28	19239	4342	738	35	378.7132715924557	78.95299267603038	776.4238626354271	1812.3624643728879	2305.6941586123025	35.971223021582695	0	17261	[124 171 214 245 242 253 246 254 252 245 256 254 255 253 249 271 257 268 259 264 272 273 276 267 265 282 276 274 279 281 287 300 302 300 294 285 294 245 271 249 251 249 273 264 274 264 278 274 282 237 304 280 270 253 263 284 209 179 261 290 281 203 196 261 203 191 254 290 184 170 207 229 184 250 262 272 249 221 183 246 174 155 153 213 305 326 247 156 168 155 153 248 320 280 179 178 194 154 157 26…
4	921	70	23562	5490	1	21	18679	4316	792	32	372.02120967017623	82.42387520478405	791.9593586944305	1800.728525262253	2371.218197321306	35.971223021582695	0	17276	[118 147 190 212 225 246 241 247 251 255 254 247 266 254 260 262 253 256 255 261 264 270 278 252 271 269 276 276 293 275 288 301 303 296 291 282 286 303 265 237 231 236 269 285 251 275 238 271 276 284 255 226 208 229 227 236 264 208 193 263 238 218 242 224 207 233 263 206 173 192 186 253 270 208 184 254 236 178 184 216 327 234 184 181 171 299 231 173 176 183 191 170 171 253 267 167 197 306 207 16…
12	921	70	23562	5490	1	25	19646	4455	645	37	362.6587626263126	80.21089236195958	768.655215541531	1785.9701625005016	2354.810836916768	35.971223021582695	0	17626	[106 140 184 216 234 248 245 260 251 256 258 261 266 254 256 255 255 262 258 253 261 280 275 272 266 290 262 289 283 280 288 281 286 301 282 299 298 278 249 237 260 235 228 242 232 237 263 269 219 241 294 271 308 248 294 290 256 277 284 302 261 226 268 284 221 252 307 291 325 237 213 185 208 282 311 268 239 187 191 189 185 240 333 253 189 182 178 193 164 206 290 193 168 168 173 162 253 357 235 19…
3	921	70	23562	5490	1	27	19099	4761	728	39	413.8612609822987	74.55554879667953	751.4903405323893	1940.3716630885099	2510.935433800538	35.971223021582695	0	17614	[126 148 189 230 247 242 248 256 256 256 248 245 260 255 260 259 257 261 267 269 254 265 276 253 289 282 267 280 287 271 285 281 282 280 268 288 292 286 257 243 231 224 226 234 255 249 225 216 228 268 280 294 260 240 236 266 281 235 210 281 288 280 219 253 281 270 224 269 293 240 203 192 163 208 324 266 190 185 165 173 290 301 188 177 282 336 265 199 163 224 303 206 157 275 335 245 163 178 164 28…
5	921	70	23562	5490	1	29	19390	4519	736	42	410.9242627049638	72.88388623215964	748.8533013310637	1845.8401891498686	2524.977756464658	35.971223021582695	0	17145	[112 166 196 235 243 248 248 243 256 245 256 252 249 263 260 264 253 258 261 255 277 292 279 268 264 280 278 276 275 269 309 285 276 284 284 282 282 284 249 233 247 241 251 269 232 229 259 232 253 290 267 256 243 226 249 284 276 269 264 209 153 230 255 258 272 284 297 194 190 237 285 271 271 269 211 233 283 250 311 289 217 161 276 318 300 177 166 172 310 247 173 160 169 256 328 223 162 164 147 18…
9	921	70	23562	5490	1	26	19766	4629	766	36	377.5126672232883	73.39442049156379	788.3600672276518	1875.7042997790768	2577.9488040588813	35.971223021582695	0	17716	[123 174 177 229 242 247 248 253 251 254 249 254 260 258 249 259 258 262 256 278 268 256 258 264 273 265 270 272 265 277 291 277 288 293 286 291 297 281 244 258 235 217 245 264 253 226 220 266 265 230 266 249 245 265 264 320 266 218 219 218 212 235 303 267 203 215 300 255 211 316 315 324 205 237 309 284 194 176 221 249 307 348 236 209 310 222 172 275 288 292 341 260 184 186 321 196 170 163 172 30…
2	921	70	23562	5490	1	28	19290	4547	854	37	402.37816534841056	78.2355087786604	804.1658970381983	1748.8926315176172	2314.8095269072883	35.971223021582695	0	17377	[114 141 190 234 245 240 256 245 243 263 248 249 259 252 260 260 269 260 267 270 274 258 277 271 265 285 272 291 284 298 299 294 284 289 292 294 294 260 264 261 242 276 249 260 274 253 255 246 250 287 311 245 269 284 282 271 255 292 230 208 280 209 195 199 251 193 201 270 218 192 188 192 285 327 253 181 249 239 176 166 190 314 302 190 154 170 224 330 228 259 326 181 159 241 303 157 170 310 298 14…
7	921	70	23562	5490	1	26	19686	4335	855	40	396.370405125352	74.22735132851115	826.0914653208395	1856.3111348698828	2519.722855970339	35.971223021582695	0	17545	[118 149 188 228 240 245 255 252 246 250 248 257 253 253 253 251 263 265 256 269 273 271 270 275 268 268 265 285 286 291 263 275 278 287 279 279 285 294 210 253 226 214 255 239 234 216 259 228 210 278 261 243 282 245 232 265 299 270 220 236 288 292 226 206 268 327 293 242 195 194 280 299 233 185 163 241 295 256 287 333 251 193 190 285 261 311 220 180 159 229 353 341 189 178 175 170 186 303 359 17…
11	921	70	23562	5490	1	24	19297	4095	755	39	354.39207789845227	76.70494348855048	722.478213952986	1812.1020470005506	2331.2376303040974	35.971223021582695	0	17389	[115 164 189 220 248 251 250 246 250 254 266 260 250 268 273 271 265 275 263 270 267 277 271 281 272 284 286 280 250 295 273 292 283 294 310 285 286 291 244 245 285 237 243 249 224 218 228 237 219 184 195 288 251 208 194 200 222 283 287 272 242 299 245 202 224 210 212 195 236 252 210 297 234 187 194 233 186 212 275 212 181 180 174 168 176 255 315 185 180 164 161 172 277 319 352 355 200 240 235 20…
10	921	70	23562	5490	1	25	18491	4727	819	34	357.1362199232397	75.8398375603485	765.3342952582567	1708.6364483697978	2286.117911364747	35.971223021582695	0	17445	[134 159 217 218 243 245 248 247 253 261 251 256 267 273 263 265 263 269 266 266 262 269 273 267 264 277 290 296 303 279 294 297 279 285 295 285 294 289 241 263 263 240 255 248 238 221 213 243 225 221 222 252 296 309 268 303 254 238 320 259 218 275 249 210 253 253 206 222 195 199 192 315 233 228 292 209 195 186 184 185 311 208 192 164 184 176 173 232 191 173 185 327 294 201 189 182 161 189 154 13…
6	921	70	23562	5490	1	22	18912	4541	762	35	401.61673248882914	79.1572820470708	771.0331069420616	1812.1605967349071	2353.935084149791	35.971223021582695	0	17476	[129 158 177 218 233 247 248 251 252 252 256 251 256 254 261 258 248 269 267 252 260 270 282 274 263 294 291 275 277 287 286 280 306 300 300 296 311 294 223 263 238 285 268 273 286 259 240 240 253 274 215 196 218 248 269 227 211 222 267 244 283 242 242 227 299 316 275 227 225 206 207 227 198 244 272 284 286 189 212 228 195 191 178 191 174 175 231 324 226 166 166 180 234 328 178 188 183 172 170 20…
8	921	70	23562	5490	1	29	19185	4232	777	35	403.98849583481655	74.85708130678374	812.9818023759548	1881.8293619515493	2471.6460145667797	35.971223021582695	0	16965	[127 171 212 239 244 247 251 251 257 251 252 253 246 257 252 261 248 254 253 266 272 269 266 275 274 271 263 274 293 281 287 287 293 268 289 291 298 242 259 229 229 253 232 249 266 275 276 253 262 257 240 199 222 266 268 221 190 213 241 265 273 282 194 212 161 185 244 267 267 260 280 249 276 256 277 280 174 186 271 280 283 285 247 203 190 171 290 326 195 171 198 181 160 194 274 186 156 168 174 15…
1	921	70	23562	5490	1	24	19159	4384	633	43	397.4643718706323	78.13958841493586	733.1154308175462	1814.8666250694848	2423.2349932603324	35.971223021582695	0	17398	[130 162 188 215 241 245 248 250 256 258 258 251 247 259 255 264 262 266 269 266 275 268 266 272 263 274 268 275 284 279 280 279 268 291 273 291 299 291 249 249 257 238 259 227 204 193 212 242 211 199 204 216 264 235 278 267 219 211 231 220 277 308 291 208 250 276 215 244 235 199 178 201 260 209 182 188 271 196 158 204 303 282 213 181 180 261 291 201 167 225 301 260 172 160 157 277 346 399 223 19…
12	921	70	23562	5490	1	26	19987	4498	667	39	401.77450978383206	76.4251011148785	835.9229679624656	1992.8128993174703	2678.717870018807	35.971223021582695	0	17540	[106 143 188 215 235 246 249 243 252 261 254 248 250 249 264 249 255 248 262 260 257 266 257 254 263 269 270 270 273 266 286 275 283 280 278 283 293 281 238 246 256 206 238 240 236 241 220 197 230 286 271 224 266 307 274 290 255 308 281 226 265 286 232 293 224 259 272 205 182 171 241 283 246 300 304 220 185 264 275 291 309 244 315 299 253 311 318 260 180 186 314 188 169 231 338 363 276 176 180 16…
4	921	70	23562	5490	1	22	18891	4341	841	44	409.194275803902	79.22937398233421	801.0906394059626	1842.3825022116941	2378.95329655316	35.971223021582695	0	17261	[119 142 189 210 229 241 243 246 257 250 243 254 261 253 265 253 252 256 265 263 270 268 278 258 275 270 267 287 292 283 280 277 286 287 291 296 295 315 227 246 264 256 282 265 219 239 247 265 244 244 259 227 187 222 216 259 237 206 207 273 314 262 210 215 227 329 270 198 190 215 284 278 191 190 205 234 309 322 236 208 196 192 201 312 240 178 257 305 210 223 190 180 179 184 185 160 157 153 176 29…
5	921	70	23562	5490	1	30	18884	4407	717	39	339.814436088312	71.58038411697643	797.7833821272816	1978.5754942474643	2596.9554471017577	35.971223021582695	0	16830	[113 172 197 237 254 247 249 252 255 258 259 251 262 256 285 261 267 262 259 277 268 265 252 258 263 273 269 258 273 270 285 283 279 276 269 267 287 262 254 223 223 257 256 249 240 249 251 222 267 280 257 255 240 281 211 190 196 230 264 222 193 179 184 228 263 187 170 279 266 192 259 184 177 180 165 168 224 303 281 175 171 139 205 299 318 319 173 160 144 219 280 267 315 328 206 160 150 262 308 32…
3	921	70	23562	5490	1	28	19118	4722	746	35	400.04769206876114	73.61616968281761	702.2436243316844	1767.2627932885405	2302.9239778462033	35.971223021582695	0	17457	[131 151 190 231 244 246 244 241 253 244 256 255 252 256 254 260 261 273 280 267 284 276 264 272 269 279 291 286 285 273 288 288 304 293 278 298 304 305 251 255 271 241 250 254 255 273 298 279 258 291 284 243 283 240 268 289 259 249 279 256 225 208 172 257 268 298 295 209 179 187 196 280 261 185 163 164 192 273 290 281 184 173 184 278 190 170 173 301 314 193 166 223 276 193 229 347 239 162 148 14…
9	921	70	23562	5490	1	27	19538	4685	731	35	348.87729847166565	77.66460596642379	721.5515937494062	1812.312520394121	2442.8529119142186	35.971223021582695	0	17774	[124 176 188 236 241 256 248 256 251 256 246 262 262 260 270 260 258 280 270 268 268 276 279 267 289 270 271 289 279 269 265 287 278 268 285 276 296 289 239 256 250 223 220 270 249 214 257 273 232 222 245 291 243 251 275 224 269 281 266 241 269 211 229 304 258 244 309 175 170 233 303 333 196 175 241 322 240 188 275 184 189 284 312 283 172 162 160 173 173 309 292 185 175 256 249 156 245 384 362 24…
7	921	70	23562	5490	1	27	19622	4229	831	35	401.6735673770881	77.8532693062342	692.9678346499426	1790.8877627083916	2424.1791347354847	35.971223021582695	0	17605	[119 151 187 226 235 253 249 247 249 261 252 255 273 261 261 270 272 258 254 251 269 281 273 284 282 282 293 284 270 287 277 285 294 280 287 293 285 266 245 250 228 254 237 219 231 234 223 292 268 262 289 241 254 229 247 312 307 260 206 257 275 278 199 237 300 247 195 178 177 258 273 278 187 264 221 188 209 327 232 249 206 179 179 273 291 181 173 228 302 197 148 158 280 402 258 153 167 168 343 25…
11	921	70	23562	5490	1	25	19478	4258	790	40	420.37182917808957	76.40718079632137	789.4097553532715	1791.1829045195602	2365.130190490323	35.971223021582695	0	17678	[115 168 190 223 244 244 245 244 253 246 245 253 260 255 253 259 256 258 258 266 263 272 281 270 278 276 279 275 294 300 299 306 294 291 297 301 281 291 249 280 270 244 239 238 247 257 241 233 260 235 217 256 251 295 221 217 255 290 268 214 252 326 293 214 214 294 211 256 205 220 312 264 195 170 277 211 178 182 256 328 187 169 182 169 232 309 317 205 274 277 187 205 180 173 172 188 204 179 248 29…
2	921	70	23562	5490	1	29	18914	4530	869	36	377.0685893210086	73.41309755731561	743.5506985028187	1804.0608233104647	2431.858779973108	35.971223021582695	0	17117	[114 142 196 239 243 239 251 256 253 258 265 249 255 250 253 256 253 281 261 280 265 273 271 282 281 275 275 290 258 285 288 281 289 283 315 274 273 268 250 239 247 230 240 284 248 227 272 277 277 245 254 215 240 228 213 246 235 268 290 223 225 258 287 224 173 204 272 273 283 267 195 292 289 236 190 171 233 290 220 177 194 309 292 273 308 223 152 235 264 193 193 190 178 173 224 222 167 154 173 20…
10	921	70	23562	5490	1	26	19180	4952	863	37	370.01072518919597	75.92736315932343	819.6281328681804	1867.9205478293125	2515.257087426758	35.971223021582695	0	17745	[135 155 216 231 240 247 243 255 250 251 250 259 252 258 259 254 269 273 257 263 261 275 278 263 262 270 283 291 285 275 276 282 273 283 280 283 279 291 219 261 264 246 245 240 251 228 251 247 240 230 253 233 217 267 312 307 262 288 299 244 213 282 278 263 298 246 207 267 208 291 333 299 218 186 223 269 247 171 201 262 312 321 292 297 207 253 330 177 199 279 205 189 228 173 167 178 158 170 224 30…
8	921	70	23562	5490	1	30	18955	4061	757	34	354.40328176628407	76.10470454456019	708.7670611320951	1929.477967818392	2502.562008920555	35.971223021582695	0	16860	[124 171 218 241 246 255 259 250 255 258 254 257 270 242 260 261 250 267 259 263 258 261 274 270 271 269 267 266 274 273 279 292 271 268 282 290 285 243 250 247 231 255 265 263 244 231 211 252 268 243 234 241 246 180 181 245 256 213 219 254 242 193 199 279 284 219 202 244 219 169 169 173 301 260 190 212 233 174 154 177 243 301 195 166 153 170 244 310 338 173 154 154 150 143 195 274 302 279 287 30…
5	921	70	23562	5490	1	31	18504	4291	673	36	369.6944424127148	78.06222825164059	711.3717521704007	1639.3850817827006	2199.374818980269	35.971223021582695	0	16950	[112 171 200 236 250 246 248 254 253 263 255 259 253 264 266 277 264 265 275 285 294 265 277 273 265 278 289 283 301 281 311 281 281 301 310 297 300 262 266 242 245 256 274 268 270 230 274 282 286 232 195 187 215 252 202 181 172 224 269 262 209 195 182 194 196 207 180 181 179 273 258 180 183 172 154 166 282 297 296 188 240 228 175 182 192 268 184 173 156 168 186 268 177 157 191 370 195 195 162 13…
1	921	70	23562	5490	1	25	19300	4367	625	45	412.23201699891797	77.73907580112058	751.3133612600639	1769.5875999869018	2366.4047684248285	35.971223021582695	0	17537	[131 161 193 216 248 243 244 248 247 252 253 251 254 261 265 261 264 269 255 273 259 275 275 264 276 276 290 278 287 277 286 294 288 292 305 294 290 287 240 245 249 231 256 245 232 246 259 224 234 233 247 297 256 228 244 293 269 286 299 278 252 196 211 274 266 267 303 249 217 264 197 211 184 182 260 229 181 165 157 211 276 295 295 198 170 158 168 181 314 313 209 194 346 213 173 181 160 184 181 17…
12	921	70	23562	5490	1	27	19316	4318	635	32	389.90965902485	78.02831828950562	760.8242263651334	1762.276316694388	2496.3437278589495	35.971223021582695	0	17427	[106 145 191 223 245 242 258 248 257 243 255 252 257 255 265 264 271 255 279 259 267 273 259 261 279 279 275 276 283 274 293 284 293 268 272 289 288 302 250 252 247 241 238 238 222 257 279 267 245 228 243 214 233 232 296 280 231 261 273 204 198 291 253 215 224 193 257 277 206 226 237 220 268 194 168 180 282 283 173 156 264 271 270 290 280 304 182 191 299 223 220 206 173 288 161 152 143 144 222 30…
3	921	70	23562	5490	1	29	19241	4822	728	37	387.8173060927894	76.16675953538093	787.5034804949744	1851.8345682694082	2420.0222407235055	35.971223021582695	0	17028	[128 157 197 235 245 252 245 251 246 252 257 242 256 260 265 265 257 267 273 270 266 264 259 280 273 290 283 280 272 275 281 277 281 300 280 290 284 283 249 248 231 255 261 224 262 286 261 254 284 288 247 245 234 253 268 270 191 231 256 263 269 186 158 254 268 272 223 230 282 256 250 219 264 302 308 191 175 273 263 265 216 167 249 282 251 296 277 182 166 151 174 231 312 361 216 175 164 154 175 32…
6	921	70	23562	5490	1	23	19227	4605	753	31	434.082088355878	77.0214812325091	844.9559673234871	1959.5442724889406	2585.3191782012454	35.971223021582695	0	17373	[130 163 181 226 238 242 244 248 246 247 247 252 244 258 257 245 262 257 263 264 264 259 263 278 264 271 261 272 269 292 277 271 283 298 298 279 293 293 228 240 244 245 253 235 214 250 236 203 197 217 239 189 242 249 245 248 222 214 194 216 297 267 243 300 298 231 241 221 226 301 296 348 300 208 185 214 346 280 183 172 245 316 223 171 170 255 306 291 322 218 155 232 336 391 248 179 196 167 158 16…
9	921	70	23562	5490	1	28	19352	4606	738	34	392.6449685745058	78.19737970056622	766.6579298596682	1795.1378525430532	2410.3758801225144	35.971223021582695	0	17502	[125 176 180 234 244 250 260 247 250 258 257 263 248 259 252 255 253 265 264 277 249 261 266 261 256 270 283 277 290 295 296 306 283 304 296 311 300 272 257 247 242 234 272 248 269 299 272 239 283 281 280 277 276 276 303 305 230 222 258 295 193 192 190 250 278 205 242 285 216 185 240 292 181 186 323 206 184 177 274 239 182 211 174 167 253 283 184 175 179 159 192 341 287 274 183 142 152 270 367 25…
2	921	70	23562	5490	1	30	18982	4482	849	44	381.94045870798186	77.53604622026278	794.3744730026708	1893.2817171165027	2449.3228772886923	35.971223021582695	0	17191	[115 148 199 238 243 267 248 246 258 255 251 260 252 258 264 265 259 271 266 267 258 266 268 247 264 268 265 264 275 282 273 287 281 278 292 278 301 260 278 220 242 251 238 240 241 266 275 266 249 219 239 266 243 210 249 228 180 209 290 214 196 284 258 198 202 196 197 289 223 187 255 255 168 169 286 322 206 249 205 172 195 189 176 192 285 345 240 166 221 329 224 160 164 212 304 336 298 180 190 38…
4	921	70	23562	5490	1	23	19103	4387	827	36	415.3155406282307	77.24704286286835	836.05618688633	1972.0560421742373	2592.1045353786594	35.971223021582695	0	17314	[118 144 190 211 231 248 248 246 246 256 242 253 252 250 262 265 253 262 263 261 275 276 263 265 274 267 273 270 267 258 277 273 283 273 264 285 296 291 228 234 261 227 248 251 241 243 214 234 228 241 252 222 196 203 237 245 217 240 219 208 212 293 251 233 301 252 189 263 291 323 281 208 191 214 273 207 209 287 294 200 198 195 237 308 197 173 250 345 336 191 168 183 282 345 170 154 158 245 341 18…
11	921	70	23562	5490	1	26	20042	4227	807	33	396.93359623214883	78.01119485445328	798.7054577487254	1934.8778699232557	2548.376991435756	35.971223021582695	0	17733	[115 171 194 235 251 250 253 246 261 245 263 254 250 253 256 263 266 256 256 253 269 268 267 276 269 272 282 254 282 278 274 263 277 295 284 294 277 264 228 267 243 234 229 213 223 265 211 239 237 218 236 269 285 234 233 207 240 301 318 313 259 252 289 207 189 252 273 300 270 253 214 281 302 272 307 266 274 171 231 292 281 280 191 192 305 239 172 178 294 379 240 203 224 250 181 193 182 269 335 18…
10	921	70	23562	5490	1	27	19441	4920	838	41	371.6590188413173	75.42321294628583	757.8073726522099	1845.026612180796	2479.7903718399753	35.971223021582695	0	17574	[134 159 219 238 242 247 250 250 254 250 255 262 260 256 255 265 266 269 264 268 275 284 266 263 264 265 285 270 265 290 275 269 269 290 271 301 283 279 243 261 229 232 248 209 266 250 225 217 250 265 287 246 263 245 268 297 288 266 266 249 209 253 275 243 210 176 169 239 287 258 279 268 259 266 286 255 294 263 181 167 167 280 314 289 252 306 213 154 184 289 292 299 243 174 182 177 184 338 425 24…
8	921	70	23562	5490	1	31	18708	4097	753	37	372.5375741927633	77.07052031021287	754.1869012992603	1644.8233133800175	2335.2072048009722	35.971223021582695	0	17052	[125 173 224 244 246 247 245 255 249 254 253 253 253 266 260 255 260 268 264 255 269 277 266 278 283 303 278 273 288 296 294 296 300 307 306 305 296 234 257 254 270 253 283 274 272 250 225 242 193 215 244 258 258 265 198 212 192 186 255 258 193 205 245 193 208 307 260 190 198 230 275 190 193 187 179 267 179 188 244 222 174 146 182 295 187 182 242 260 186 155 203 358 204 159 170 170 151 164 150 19…
7	921	70	23562	5490	1	28	19534	4219	819	34	457.98795021613716	75.2065829000527	814.1132667624886	1781.8285717109407	2405.900894161018	35.971223021582695	0	17373	[122 157 190 234 242 245 244 248 254 244 257 248 248 264 252 251 271 254 260 261 270 273 267 275 288 278 276 279 284 289 286 288 282 293 297 295 294 289 249 265 257 240 257 283 267 264 226 260 277 266 288 285 270 275 295 277 283 247 255 239 259 279 269 287 190 207 205 201 285 286 190 179 159 162 212 284 284 291 237 185 160 158 263 325 250 163 176 265 238 175 169 242 251 156 150 156 175 310 306 19…
5	921	70	23562	5490	1	32	18873	4404	728	45	407.6853992795587	75.81039674235005	764.5754496221688	1820.5980859664398	2467.5326279603214	35.971223021582695	0	17102	[115 171 203 236 247 250 244 242 247 256 254 248 266 267 259 260 259 280 266 259 270 275 284 267 262 279 274 275 279 280 282 284 286 282 289 285 276 245 252 233 251 265 270 257 230 237 253 273 266 244 223 218 189 237 233 252 287 273 273 190 193 286 245 287 297 305 213 206 192 233 313 276 194 187 324 316 220 191 196 188 232 173 170 177 184 260 309 220 178 173 182 176 169 161 161 161 202 337 182 17…
3	921	70	23562	5490	1	30	18414	4669	687	38	412.31084235761597	72.88329740302245	785.6418386396211	1953.453042239381	2549.5694882816892	35.971223021582695	0	16893	[127 155 194 237 250 246 249 250 251 248 264 250 255 258 253 259 269 258 269 263 274 261 266 268 270 268 267 271 274 282 274 274 277 275 272 289 287 272 236 203 236 234 259 256 244 246 248 268 263 226 220 258 260 248 177 247 255 231 187 190 232 278 192 177 196 211 207 185 251 256 178 182 270 258 177 193 312 284 173 161 244 309 262 172 154 243 297 289 185 151 160 268 282 174 169 244 336 263 149 16…
12	921	70	23562	5490	1	28	19254	4266	632	30	395.88230930120415	78.8416773170409	778.2150942159612	1781.2603335903411	2432.2479074786274	35.971223021582695	0	17278	[107 149 198 224 246 245 252 245 254 250 261 253 250 261 259 262 255 264 263 276 268 269 268 272 274 282 277 281 275 280 280 275 291 269 286 314 305 305 250 275 249 240 280 268 282 253 286 264 271 270 263 255 270 210 253 263 265 277 277 296 266 203 182 199 233 277 240 230 287 271 199 160 158 261 296 283 195 182 185 166 181 204 313 193 176 223 190 171 239 255 186 167 139 173 322 206 175 185 169 18…
1	921	70	23562	5490	1	26	19771	4506	664	43	401.73570699416996	77.914701595163	833.8307200963123	1909.6624071721913	2532.377616292347	35.971223021582695	0	17553	[131 161 197 222 243 242 249 249 246 249 253 256 257 256 243 248 268 253 270 273 257 260 289 269 274 283 273 272 269 275 275 277 271 279 282 286 288 276 223 241 242 240 244 232 265 237 225 256 233 265 265 232 281 313 273 290 273 211 252 276 274 284 289 255 283 313 240 188 186 224 314 210 212 277 290 268 197 179 290 300 202 158 201 295 278 312 303 189 164 159 186 253 315 323 324 201 185 206 199 16…
6	921	70	23562	5490	1	24	18978	4630	764	35	386.8351675401049	79.99419480100869	717.5309775300461	1869.9186230688674	2500.974793724846	35.971223021582695	0	17398	[131 165 186 230 244 253 248 253 246 247 251 249 254 262 257 249 260 280 268 266 265 278 277 269 271 279 292 282 282 301 279 266 272 286 277 293 285 288 233 251 246 241 218 233 218 210 236 224 212 185 236 272 236 225 192 238 284 261 222 217 283 279 269 200 271 315 218 203 226 291 214 197 237 263 191 185 193 182 161 162 294 289 304 215 175 180 182 239 303 165 257 344 216 176 154 157 218 339 345 38…
2	921	70	23562	5490	1	31	18647	4373	801	35	374.38468361568124	75.7744291799496	715.45954211447	1787.9188361717195	2318.0735232257184	35.971223021582695	0	17292	[115 151 201 242 247 246 244 251 250 255 267 253 253 251 250 260 269 268 260 269 281 285 289 268 275 276 269 294 262 291 279 288 293 322 283 304 284 237 237 237 263 275 285 239 224 285 282 257 248 249 206 197 238 200 202 195 228 221 250 229 188 190 204 254 290 282 285 233 201 206 201 194 206 234 270 193 178 167 301 272 174 235 279 173 173 247 286 180 232 270 179 170 185 173 219 273 172 173 212 17…
11	921	70	23562	5490	1	27	19774	4202	764	37	393.609268458148	74.89063463880152	789.3358741616366	1847.4396542267166	2388.7721027741386	35.971223021582695	0	17602	[116 173 199 237 246 250 252 255 253 250 255 251 262 262 247 266 250 269 264 266 258 271 267 266 281 286 285 274 265 284 285 289 290 287 305 283 293 265 260 261 217 218 250 268 260 214 218 217 246 294 277 290 260 293 226 246 239 240 219 206 262 273 266 241 201 174 241 276 275 256 194 177 276 218 225 273 202 163 212 314 253 174 180 169 182 293 317 294 254 292 196 171 148 261 303 370 239 176 204 30…
8	921	70	23562	5490	1	32	19384	4183	778	37	388.7499287696833	74.54930282791602	762.504902250217	1782.657272358166	2390.4061389132853	35.971223021582695	0	17159	[125 170 226 248 244 246 244 248 243 253 249 249 252 258 260 272 264 258 255 274 262 270 278 274 272 272 279 281 281 291 282 289 290 276 280 288 299 261 241 236 258 274 222 203 257 275 241 211 203 197 200 275 286 255 178 206 226 249 269 242 287 285 294 266 211 229 290 280 207 247 322 316 257 180 195 192 161 200 273 309 343 217 179 185 185 197 308 173 192 194 176 172 258 330 183 173 168 319 207 15…
9	921	70	23562	5490	1	29	19359	4551	726	34	365.345351372012	76.57299805721486	773.5081392495531	1792.6613487184234	2431.1779072843847	35.971223021582695	0	17027	[124 179 184 247 254 251 249 253 252 254 259 261 261 256 252 259 258 261 265 260 260 270 275 267 279 284 271 289 295 269 289 281 265 285 302 301 295 248 257 258 232 232 245 255 236 273 277 306 238 236 257 225 183 231 181 235 256 257 257 232 227 236 252 264 286 276 265 201 199 222 283 251 275 306 216 194 291 265 198 269 270 273 330 233 164 199 299 201 178 161 175 298 197 167 293 242 168 167 259 19…
4	921	70	23562	5490	1	24	19074	4373	822	32	425.79169660382627	78.61059805117641	766.8079780274728	1822.7554569633062	2463.391515461389	35.971223021582695	0	17492	[118 144 196 221 239 241 248 247 237 247 249 243 256 254 268 253 248 268 262 273 280 280 260 278 285 288 261 282 273 277 291 281 269 284 292 294 286 300 224 265 260 248 247 225 222 223 214 252 235 211 237 251 232 251 261 217 195 237 268 239 215 219 204 272 308 214 201 282 204 201 223 321 257 200 195 201 222 343 245 207 202 180 282 227 234 226 186 180 237 265 155 249 285 180 167 294 326 357 178 17…
5	921	70	23562	5490	1	33	19360	4540	730	45	360.5486770649536	76.21528167337566	766.89733814631	1920.8508833800822	2551.6232928809004	35.971223021582695	0	17157	[112 177 210 242 247 262 253 254 258 257 258 261 260 245 252 257 262 268 258 255 260 272 264 274 271 267 262 275 283 276 285 273 276 291 293 272 273 240 235 237 279 275 250 220 233 247 229 205 226 262 233 223 210 242 210 210 272 257 215 282 296 226 197 189 226 237 197 182 273 298 335 189 193 202 297 313 340 264 206 184 181 168 189 312 330 291 155 158 175 303 287 327 341 245 164 160 161 311 369 19…
10	921	70	23562	5490	1	28	18802	4793	784	34	355.9951456805445	78.7743569652229	744.0919115742529	1730.5382648463167	2294.348018407671	35.971223021582695	0	17230	[135 158 219 246 246 250 254 249 260 250 261 257 249 253 261 258 256 264 281 275 275 282 285 275 271 273 280 274 289 284 286 297 284 304 314 285 296 256 256 250 231 220 259 276 278 285 274 268 274 273 295 243 230 288 208 238 260 288 240 195 207 221 231 247 246 264 264 194 189 239 187 240 281 180 171 167 287 260 188 206 198 176 217 284 275 275 200 158 175 271 183 156 148 144 166 186 294 290 307 22…
7	921	70	23562	5490	1	29	19433	4186	815	40	408.8671869964137	70.31260796504512	770.9445430722228	1900.2249130293699	2522.2340866920167	35.971223021582695	0	16937	[122 159 189 238 244 244 248 245 255 251 253 260 263 257 262 258 260 258 263 259 275 267 263 262 277 287 267 262 287 274 279 264 273 288 288 297 287 260 263 240 207 272 244 236 264 233 231 274 288 239 212 248 275 253 225 234 259 276 228 208 236 219 244 272 250 202 195 278 285 248 284 313 246 175 161 200 252 270 265 266 250 276 305 284 230 178 183 174 290 298 330 170 153 160 158 221 332 185 141 14…
3	921	70	23562	5490	1	31	18200	4543	685	32	392.67374193619486	76.5697328022881	747.7584568579256	1691.38787554082	2334.0703108386633	35.971223021582695	0	17202	[128 154 198 245 243 250 254 249 253 256 241 256 257 256 254 276 257 269 280 272 263 263 275 269 271 274 283 291 293 281 292 292 304 288 286 301 305 284 295 254 234 273 260 266 268 229 271 278 225 233 264 213 211 202 200 216 243 262 215 221 222 198 232 228 194 195 190 201 192 217 279 201 202 191 212 185 178 152 238 290 231 194 177 283 215 173 176 195 298 202 165 181 165 157 169 183 306 169 163 16…
12	921	70	23562	5490	1	29	19415	4320	647	34	440.50530154118377	76.16248503336347	821.8194854527985	1993.4385872437495	2597.7489706702804	35.971223021582695	0	16974	[108 146 193 226 242 245 248 244 245 248 255 253 243 253 245 248 250 245 259 260 265 271 270 266 268 278 277 271 267 278 267 281 294 278 280 281 295 296 246 224 229 267 250 241 280 253 231 295 279 305 234 206 266 243 228 258 252 262 225 234 203 189 218 267 176 250 267 249 227 283 305 262 171 228 271 250 260 281 297 235 179 158 197 264 269 290 314 322 171 182 148 158 253 239 163 261 316 186 158 15…
2	921	70	23562	5490	1	32	18948	4497	840	38	370.3744151612555	75.070714923933	733.0679864639933	1842.5959429712648	2403.327135885041	35.971223021582695	0	17253	[117 148 212 241 241 250 246 245 257 259 262 252 258 256 263 268 267 262 280 266 269 267 286 270 260 275 277 270 272 277 268 281 303 281 294 291 285 230 250 262 253 244 241 254 253 217 206 252 245 265 273 272 212 200 269 252 213 207 235 232 275 303 295 316 240 191 191 219 292 323 229 182 240 333 265 207 284 217 197 191 202 177 188 184 174 236 291 181 162 175 161 263 367 342 228 185 177 180 173 17…
8	921	70	23562	5490	1	33	19694	4250	777	33	408.04765165281606	75.74127776451348	794.4990869811378	1943.2161847444877	2546.7244103549365	35.971223021582695	0	17304	[128 175 223 242 250 243 251 240 241 255 248 250 254 258 265 261 249 260 261 257 264 264 269 283 259 267 284 277 271 276 287 280 279 274 275 284 275 228 225 270 238 250 234 242 244 187 216 261 253 246 242 208 219 239 228 304 260 214 236 283 255 205 179 203 337 264 182 222 285 182 184 195 349 276 204 185 175 159 217 324 373 206 164 177 183 285 190 271 302 335 338 187 163 253 347 201 157 304 393 33…
1	921	70	23562	5490	1	27	19496	4407	651	37	414.3977689947003	75.76859320141715	782.339921763937	1887.10574135739	2504.4313134658223	35.971223021582695	0	17423	[133 167 202 220 248 248 252 248 253 258 256 256 252 266 256 254 253 258 246 273 271 258 281 256 267 270 277 280 274 283 289 270 279 281 283 281 267 247 252 239 239 211 218 242 274 264 235 250 221 251 279 241 291 291 301 249 286 265 235 260 200 185 261 282 248 201 175 175 259 263 261 276 284 174 191 293 283 218 166 166 297 288 274 260 168 158 210 242 293 320 229 251 363 227 160 166 166 290 208 15…
6	921	70	23562	5490	1	25	19106	4598	789	39	372.8811766488281	79.52908605533688	729.557192068784	1702.2594785621857	2173.3843797822733	35.971223021582695	0	17545	[132 162 185 227 247 245 248 245 253 257 246 252 258 254 276 252 265 269 275 277 276 281 273 272 280 291 289 290 299 290 281 298 294 314 307 306 312 271 233 257 274 234 226 214 238 283 248 203 222 256 283 226 297 286 233 265 310 317 278 234 235 219 222 253 238 310 241 228 230 217 192 199 199 213 244 190 175 172 298 246 191 177 163 238 280 160 174 200 309 287 180 194 321 255 160 171 245 292 165 18…
9	921	70	23562	5490	1	30	18714	4429	712	33	405.20785674954817	76.12192704322338	771.1189430160006	1895.5711535190435	2584.1943379990826	35.971223021582695	0	16949	[124 178 184 242 246 241 252 252 249 260 254 260 259 262 262 268 262 250 269 266 265 256 265 269 262 269 261 284 278 271 279 286 286 279 270 297 290 233 263 236 213 236 224 255 261 243 260 218 231 263 241 226 233 205 241 268 236 230 230 176 160 204 289 260 204 210 252 308 211 193 189 179 195 292 331 226 181 187 181 170 177 180 167 200 206 291 213 174 172 214 287 289 357 292 172 159 153 212 304 31…
5	921	70	23562	5490	1	34	18803	4388	714	41	365.3893089584801	74.91270863177294	725.1203149415694	1726.1876492832926	2267.6037684204707	35.971223021582695	0	17355	[112 175 206 240 243 244 254 255 254 255 259 273 269 258 265 259 257 271 254 270 275 276 284 263 279 286 286 289 279 287 282 298 292 303 295 302 289 238 244 266 274 228 232 192 234 257 204 200 216 247 280 268 233 228 200 217 236 280 219 208 241 310 242 211 201 198 195 223 305 320 213 200 302 227 198 176 244 307 204 176 253 179 161 217 255 169 189 346 221 175 157 164 135 142 153 150 338 353 215 14…
11	921	70	23562	5490	1	28	19523	4212	773	39	381.47837600817763	76.57474744114622	760.4099793416633	1737.7828621646083	2278.7602570519293	35.971223021582695	0	17412	[116 176 195 233 241 247 244 240 248 247 252 261 254 269 270 256 260 273 268 261 285 273 292 276 279 270 294 275 274 289 299 302 295 306 303 311 306 244 274 244 244 253 250 268 242 291 260 228 253 266 268 229 295 305 258 209 196 279 238 269 253 270 270 242 211 250 278 208 179 220 295 299 190 156 157 156 247 278 279 264 313 207 170 183 167 158 148 176 282 318 186 165 153 160 285 339 254 188 177 21…
3	921	70	23562	5490	1	32	18886	4722	705	35	393.2755542103936	73.0471038774268	760.0885242936896	1791.08871788561	2450.402067299107	35.971223021582695	0	17318	[129 153 203 239 251 251 256 252 258 257 257 257 254 250 256 269 253 270 268 274 267 266 266 267 268 278 274 275 274 273 287 290 292 290 298 288 306 282 239 235 267 261 251 236 252 234 269 253 212 244 232 260 245 190 208 264 275 272 232 294 277 224 208 218 259 298 334 250 216 282 289 305 239 226 321 200 206 292 235 167 163 195 180 197 298 286 189 190 204 193 176 172 172 173 174 165 166 257 252 17…
7	921	70	23562	5490	1	30	19045	4134	802	39	362.3124384071371	72.50557382447373	695.6682100892104	1839.622585716766	2435.0388115488054	35.971223021582695	0	16918	[124 163 197 244 249 250 256 254 248 247 253 248 265 264 256 270 269 276 284 257 284 261 276 284 276 282 272 270 264 269 281 265 290 283 272 259 296 252 265 231 236 242 260 263 232 248 262 286 285 217 210 195 253 253 199 210 259 248 234 166 186 234 228 252 190 262 226 211 282 223 201 220 168 161 206 309 210 164 171 277 244 163 159 238 329 246 171 166 169 203 317 225 147 143 168 319 254 256 365 29…
4	921	70	23562	5490	1	25	19321	4409	854	48	432.0457092011514	76.68991392173938	744.7058232672024	1753.07963072822	2358.8370479057035	35.971223021582695	0	17565	[119 147 201 228 244 249 247 243 255 244 245 256 264 252 264 252 265 251 260 263 274 279 272 277 278 267 276 285 295 296 282 300 281 285 303 277 274 285 244 256 257 254 232 222 209 239 214 259 235 207 228 304 305 280 250 225 254 303 295 231 209 239 295 278 222 184 241 276 282 284 264 211 192 188 199 311 209 180 283 303 219 273 193 177 178 310 268 175 176 164 185 314 255 192 236 200 167 168 234 36…
10	921	70	23562	5490	1	29	18675	4750	826	32	368.6164244523317	73.14453854461898	787.8207633455279	1800.5497670604943	2422.320223869659	35.971223021582695	0	16976	[134 167 222 242 249 249 255 247 261 254 253 247 244 261 265 266 266 263 255 271 271 267 273 270 268 269 275 277 284 277 280 296 294 288 302 276 302 237 252 244 238 239 231 239 231 260 278 274 247 272 271 244 259 269 246 221 217 182 238 252 234 279 263 247 250 210 278 220 190 161 213 286 267 271 276 276 287 312 249 173 210 183 164 238 294 214 165 164 170 164 186 177 298 321 199 156 162 171 168 25…
2	921	70	23562	5490	1	33	19086	4507	853	50	398.15084528503456	74.28825447854395	783.6643960221384	1890.760989671279	2545.224113568017	35.971223021582695	0	17385	[116 149 212 244 249 250 248 241 245 258 258 254 247 261 261 253 252 252 264 254 274 263 266 275 264 274 273 286 286 278 298 265 276 283 285 277 294 240 240 252 240 230 259 257 240 241 254 204 186 251 268 218 206 290 252 235 261 186 216 246 239 232 291 197 179 248 315 299 188 193 236 265 182 180 182 263 280 336 366 240 176 220 291 170 171 167 230 257 307 325 338 287 172 144 170 223 352 288 155 18…
12	921	70	23562	5490	1	30	19072	4266	631	34	379.346073124884	79.24037780344453	709.26295660022	1771.1471951296455	2515.463320950009	35.971223021582695	0	16993	[108 152 197 230 245 244 258 251 255 254 258 260 261 258 265 258 266 259 266 266 267 274 269 279 281 267 272 269 271 285 280 273 281 290 267 291 283 307 247 241 237 230 232 255 245 216 252 255 231 254 271 227 226 262 239 189 219 214 198 261 204 221 214 222 285 207 162 191 256 257 184 225 235 160 238 296 308 220 170 237 235 171 195 323 291 256 176 194 165 178 178 153 160 314 314 191 187 366 291 15…
8	921	70	23562	5490	1	34	19303	4228	756	37	372.15427865301115	77.63983790019465	705.3324348868917	1632.435060962108	2163.678114332452	35.971223021582695	0	17637	[126 174 223 242 242 254 245 247 263 253 256 252 256 262 262 270 275 274 263 258 280 278 279 282 292 300 292 277 291 300 288 288 295 286 306 283 282 259 230 268 237 232 247 264 245 246 224 227 191 234 296 258 221 232 260 206 255 307 288 223 271 239 214 206 213 211 266 239 186 189 238 246 169 180 218 331 337 253 195 178 189 177 281 309 177 178 277 248 170 184 165 232 351 189 183 244 173 161 158 25…
5	921	70	23562	5490	1	35	19283	4552	730	43	388.2568482762412	72.0218499911143	783.9782983799461	1848.6087897818916	2417.4009953824707	35.971223021582695	0	17474	[113 179 212 240 252 246 250 250 245 261 247 250 263 271 268 264 256 265 256 267 261 271 263 270 277 258 276 283 272 281 286 283 292 290 322 291 289 244 242 282 266 259 243 220 216 264 235 246 284 278 282 223 237 295 291 283 300 226 255 277 238 287 311 254 198 229 293 313 271 173 180 219 297 209 174 186 237 277 345 267 181 176 155 192 225 202 163 165 285 296 158 160 154 142 161 239 383 253 162 23…
1	921	70	23562	5490	1	28	19220	4357	641	35	377.8514415612333	77.17076491635983	724.5323642260371	1755.1182519018769	2371.2860527162657	35.971223021582695	0	17098	[135 166 205 226 244 250 251 251 253 246 254 259 254 261 251 264 269 259 273 274 275 261 276 270 285 289 269 277 285 282 279 261 279 289 310 294 282 257 265 246 228 254 268 256 236 265 258 270 263 282 283 243 281 224 253 240 268 267 243 248 261 252 243 170 164 208 264 241 196 155 178 250 293 251 200 191 177 241 173 163 288 295 213 224 296 183 186 162 142 163 309 213 150 150 142 153 229 313 329 33…
3	921	70	23562	5490	1	33	19500	4888	741	41	406.4072549076147	71.5359702603791	760.0271179075967	1938.490407539758	2586.451416480984	35.971223021582695	0	17351	[129 157 205 246 248 250 254 255 252 251 253 257 255 250 264 251 266 260 257 264 263 280 262 261 274 269 274 275 277 270 262 258 292 295 300 287 284 245 243 236 257 215 251 256 244 254 223 223 253 227 224 215 223 244 260 220 207 224 263 213 220 289 197 242 303 270 221 270 315 294 205 190 271 294 342 205 241 211 212 290 178 172 262 309 320 241 254 368 221 161 159 195 320 323 272 172 235 316 375 30…
9	921	70	23562	5490	1	31	18373	4379	684	33	427.4467396863718	74.49836411172159	781.2142390968983	1722.2382081086357	2336.36879701945	35.971223021582695	0	17195	[124 179 190 241 243 244 245 244 242 252 245 265 244 252 258 250 246 273 267 269 272 276 289 272 289 282 280 291 288 281 296 277 294 294 304 301 302 264 260 228 278 263 254 274 261 262 294 263 215 234 252 244 196 178 194 231 223 202 254 283 197 175 253 242 209 199 270 218 207 189 232 204 208 200 195 178 221 217 184 180 176 190 299 293 173 151 159 157 173 230 302 174 184 177 352 215 153 144 163 15…
11	921	70	23562	5490	1	29	19350	4158	766	32	408.80839408308594	77.98884722690937	809.3020640655155	1974.896128499335	2556.4363383438586	35.971223021582695	0	16939	[116 177 198 239 243 243 248 245 257 243 247 242 261 262 258 257 265 265 254 265 269 276 253 261 271 290 264 276 262 273 281 289 270 283 287 283 279 246 252 228 227 240 248 273 239 258 245 234 277 284 299 271 240 245 243 196 247 250 247 256 216 265 285 269 264 211 250 255 281 279 274 194 277 283 175 172 259 214 170 208 322 250 161 174 158 176 170 256 274 304 178 155 191 288 187 171 152 230 334 17…
6	921	70	23562	5490	1	26	19400	4717	778	30	432.0852690331713	80.13252147281896	822.8078794218112	1931.7563801043666	2509.676125477272	35.971223021582695	0	17729	[131 166 195 233 240 239 246 247 251 250 253 247 252 251 252 259 258 251 265 264 267 277 258 264 273 284 285 278 283 284 279 278 287 291 289 280 285 270 239 256 236 214 257 204 258 269 247 233 229 231 238 265 305 270 289 327 322 264 258 226 254 324 273 320 297 211 203 291 283 192 175 203 305 338 189 183 237 317 200 232 305 279 160 249 355 342 219 186 173 159 197 193 295 324 198 174 175 169 165 18…
7	921	70	23562	5490	1	31	18727	4059	801	32	385.7070579228514	76.47020276787133	754.3391789802503	1769.9204946592336	2275.45144225331	35.971223021582695	0	17042	[124 161 190 238 242 243 240 258 257 243 258 257 253 261 263 263 274 261 273 275 284 270 276 275 260 280 284 283 284 285 286 303 299 295 305 308 283 247 249 234 256 257 258 265 270 278 270 267 235 210 246 239 243 247 238 234 202 213 200 197 274 229 196 188 208 191 267 221 195 243 238 183 170 184 287 323 217 175 178 216 226 166 152 210 305 232 168 160 181 293 231 192 177 196 168 211 252 165 148 15…
12	921	70	23562	5490	1	31	18811	4210	639	33	371.15488696322177	76.39713083618379	753.2987222048071	1740.6125697217633	2304.317900070073	35.971223021582695	0	17223	[108 155 202 235 246 248 254 247 253 255 255 261 257 260 248 264 264 257 274 269 262 280 257 263 269 282 277 298 271 301 290 291 292 315 296 303 312 290 266 247 248 257 257 248 270 243 240 267 218 258 247 277 238 184 189 205 236 292 230 203 234 269 232 186 206 316 252 212 197 194 191 215 194 198 219 197 183 284 198 187 261 306 174 175 182 191 180 191 177 185 167 294 217 168 161 184 314 162 179 18…
10	921	70	23562	5490	1	30	18407	4667	782	39	383.17012927429306	74.2888907621678	771.896605454433	1906.2538915520115	2510.249937590834	35.971223021582695	0	16957	[133 164 221 245 247 245 241 255 254 251 259 260 256 271 264 252 261 271 271 257 262 274 277 255 255 278 270 286 282 279 279 279 279 269 290 269 298 226 245 222 226 264 250 238 268 259 263 264 264 264 226 187 223 258 245 213 214 179 196 211 261 268 243 224 233 204 240 303 212 176 184 161 180 267 301 207 203 310 207 188 306 283 172 158 151 159 178 236 288 319 241 280 184 226 214 162 141 153 216 29…
2	921	70	23562	5490	1	34	18863	4363	827	46	373.6426745978543	74.97834468850293	695.5960294928226	1768.170075002393	2379.0708937305612	35.971223021582695	0	17496	[117 149 214 244 243 245 247 249 254 262 252 270 256 274 266 265 266 254 268 275 261 267 274 268 281 285 266 290 282 277 275 280 297 312 296 282 288 265 249 252 252 250 214 218 241 209 210 236 212 225 280 233 219 209 217 267 298 292 274 219 212 230 197 214 294 277 246 178 189 189 300 283 271 292 227 182 196 315 194 174 217 335 206 207 189 184 216 206 193 208 180 159 154 271 378 207 158 173 226 18…
4	921	70	23562	5490	1	26	19616	4440	834	47	352.32922404341593	79.37184351657616	815.3073449446107	1925.9131355861093	2545.1777963076775	35.971223021582695	0	17679	[118 152 201 224 238 244 251 248 256 252 260 257 264 260 255 257 264 263 258 262 258 259 262 253 263 265 266 280 282 275 266 278 285 268 283 292 297 280 243 265 230 265 244 212 238 211 214 258 256 231 247 251 240 310 269 254 301 266 261 300 239 304 278 195 219 269 290 231 263 301 186 210 206 210 240 329 193 165 231 361 338 224 185 186 250 336 244 178 183 245 295 165 169 156 257 289 336 339 213 16…
8	921	70	23562	5490	1	35	19647	4265	709	40	393.6942069156823	74.25290238597032	740.243742700033	1799.6277845732366	2430.2522322178843	35.971223021582695	0	17595	[126 180 236 244 249 242 253 259 254 248 249 268 258 257 264 263 260 265 261 274 259 266 272 274 280 262 285 267 293 275 280 286 283 290 277 279 294 260 227 240 244 221 248 268 275 244 221 228 208 276 273 268 288 290 287 289 259 284 312 263 204 310 277 264 280 271 287 188 175 197 313 310 299 196 201 176 189 285 327 198 207 209 169 168 258 350 206 231 262 193 181 175 162 196 290 182 150 183 194 14…
5	921	70	23562	5490	1	36	19708	4648	760	47	381.38530728069696	70.36977673264741	815.209307161861	1856.466618627744	2486.7704896302193	35.971223021582695	0	17509	[116 181 218 240 244 240 251 243 250 257 246 257 257 260 270 259 259 268 252 272 267 269 269 259 266 278 280 269 262 269 278 284 306 290 289 286 294 244 234 248 237 279 244 225 245 239 221 235 273 274 219 254 261 258 241 220 242 306 228 226 289 311 294 185 198 258 306 292 305 301 222 188 245 239 226 317 300 315 178 180 225 313 302 309 243 193 244 202 215 332 269 170 156 223 349 316 175 152 165 25…
3	921	70	23562	5490	1	34	18736	4697	709	36	402.9770968427338	78.21003344914004	714.2005622853392	1690.5000055248179	2332.517048379226	35.971223021582695	0	17557	[129 158 200 239 246 241 246 257 254 260 261 257 247 254 262 258 258 270 273 277 271 282 268 283 276 279 290 277 283 296 299 291 288 299 278 312 291 244 247 266 248 251 249 211 236 212 219 213 269 280 219 233 220 218 228 243 235 206 205 191 246 310 265 210 208 235 288 200 183 181 293 319 321 200 189 245 307 191 179 177 170 306 235 174 195 195 178 192 237 182 163 280 338 166 195 310 362 171 162 16…
9	921	70	23562	5490	1	32	19137	4536	720	33	413.38633552370834	77.48842583802757	749.4098786131153	1817.2624828305607	2440.611535169195	35.971223021582695	0	17269	[130 179 193 246 239 247 249 249 246 253 251 251 258 252 258 259 268 271 259 278 263 269 279 265 264 277 281 289 273 285 295 291 289 274 288 288 289 251 242 242 245 228 244 212 218 248 223 236 244 249 258 188 254 244 271 247 281 283 262 217 207 220 282 297 317 277 191 235 315 218 266 290 278 317 284 193 192 275 318 213 182 208 186 210 173 170 321 215 161 177 263 189 181 264 265 184 186 164 195 16…
1	921	70	23562	5490	1	29	19163	4324	650	38	374.1656367334629	78.65123686004141	747.0999791374265	1848.2145807517104	2406.6422172357093	35.971223021582695	0	16974	[133 167 209 229 245 248 241 247 256 255 253 262 253 262 259 259 264 269 271 259 266 267 271 270 277 264 270 278 288 283 272 274 279 293 298 287 307 238 252 232 240 253 263 248 253 276 256 283 258 224 250 274 254 289 257 224 237 253 173 172 238 266 285 190 225 284 226 199 249 287 231 184 234 179 238 268 295 310 208 203 199 161 186 234 297 185 171 261 290 252 170 150 156 213 240 166 153 156 168 32…
11	921	70	23562	5490	1	30	19245	4163	759	40	389.2134094678808	72.04712344892062	734.1093012054471	1819.5940732759138	2417.9081305091545	35.971223021582695	0	17011	[117 177 203 240 247 248 244 261 247 256 258 257 260 258 255 266 274 269 269 273 258 279 258 293 276 285 284 276 281 276 282 290 265 281 296 300 285 223 227 224 261 274 268 258 270 265 225 264 254 251 198 225 271 244 233 211 177 186 248 226 223 214 208 222 246 188 192 168 238 253 268 236 188 171 165 223 280 323 336 183 165 196 152 177 269 274 280 174 180 301 331 212 164 162 235 294 336 298 180 17…
6	921	70	23562	5490	1	27	19449	4717	783	36	398.8722747958162	76.34435424263438	793.6247842538462	1926.2077939572844	2555.113872015768	35.971223021582695	0	17651	[132 168 194 234 246 250 246 246 249 259 252 250 253 260 264 249 257 261 279 263 277 283 260 258 267 274 264 278 269 279 272 265 283 274 280 291 286 257 254 248 225 214 238 263 239 219 230 246 285 256 226 261 291 264 268 276 296 256 267 258 199 266 221 218 260 283 246 195 212 277 205 191 312 321 261 196 208 193 160 247 305 280 292 334 305 204 170 161 264 313 318 378 219 171 222 331 189 161 148 24…
12	921	70	23562	5490	1	32	19466	4380	645	37	392.622175893082	76.78361137155268	785.2895040701801	1859.844478975224	2487.46328575241	35.971223021582695	0	17372	[110 151 206 237 246 242 244 251 250 247 254 249 261 261 267 251 261 255 272 262 262 273 272 270 267 272 277 271 278 279 275 265 288 292 282 280 318 286 260 238 266 257 234 255 254 216 232 250 246 257 197 200 211 193 252 242 238 283 287 210 263 297 301 261 224 296 289 200 254 257 209 302 280 203 212 193 198 318 324 275 166 176 162 194 312 274 184 181 303 220 172 182 254 396 227 181 190 176 177 18…
7	921	70	23562	5490	1	32	19172	4129	802	36	404.93023939210764	77.54951191176167	813.2353989075258	1891.1125240200436	2532.676062637127	35.971223021582695	0	17113	[123 167 200 240 252 243 250 248 243 243 252 251 260 251 251 257 256 266 259 265 275 261 265 262 263 286 258 293 272 279 282 276 287 290 285 293 296 223 239 249 266 252 218 240 263 235 226 238 276 249 255 219 205 213 255 272 241 193 223 294 283 285 290 277 208 192 235 270 201 276 236 199 273 301 323 225 173 180 217 297 305 290 253 175 188 183 176 251 280 175 172 195 168 200 261 191 188 188 158 15…
10	921	70	23562	5490	1	31	18135	4571	763	33	409.8851350378109	78.24271457931174	773.70504079282	1763.2339684016367	2340.568511107567	35.971223021582695	0	17174	[134 165 232 242 245 245 245 246 247 254 261 256 257 271 254 258 259 256 260 265 272 272 282 275 269 288 297 275 284 285 282 287 285 279 304 307 311 259 253 249 256 271 267 247 234 257 260 216 242 229 237 198 208 192 262 247 195 228 213 200 240 217 197 299 263 195 200 200 223 201 212 215 198 183 198 276 307 210 179 176 266 240 188 181 152 157 165 218 332 295 188 182 161 158 293 216 153 144 154 14…
2	921	70	23562	5490	1	35	19235	4547	874	41	336.130492788056	71.64503550977582	770.712220236513	1748.3237801324776	2429.5496242161653	35.971223021582695	0	17560	[118 149 218 241 245 249 253 263 247 263 263 255 262 263 269 265 252 265 253 254 272 268 259 275 278 275 274 283 266 283 298 293 274 291 297 284 295 232 254 269 270 275 255 218 249 244 260 218 208 277 279 294 303 272 287 296 256 201 206 253 301 323 213 198 276 337 235 200 273 228 212 285 199 188 210 206 187 258 250 174 160 164 195 292 315 339 189 172 167 178 170 223 331 197 149 163 156 206 342 34…
8	921	70	23562	5490	1	36	20081	4421	774	37	389.22329259132187	73.79941637092939	790.8375229150948	1889.8308282144724	2577.683382179044	35.971223021582695	0	17429	[127 181 232 247 249 256 255 249 249 252 257 249 248 257 258 265 258 252 262 267 257 265 271 267 268 267 277 266 273 275 275 294 284 279 283 283 284 221 239 251 241 249 239 246 235 220 246 274 257 259 282 287 240 212 218 251 290 279 259 274 315 206 189 238 311 253 201 189 166 187 270 326 321 197 183 165 207 277 252 284 305 311 315 227 192 334 310 171 170 316 283 279 305 298 193 157 144 211 364 38…
5	921	70	23562	5490	1	37	19304	4549	734	38	359.4473745768602	75.73478113596215	708.6128198552062	1809.5065204652603	2417.141100144801	35.971223021582695	0	17451	[119 179 218 247 249 249 253 247 248 254 247 263 253 260 267 262 276 285 268 270 280 281 259 279 273 292 281 279 272 271 292 292 283 266 278 280 286 251 225 238 231 250 265 258 238 220 215 265 257 249 202 202 279 272 277 241 217 228 191 267 299 289 224 195 315 232 189 241 281 314 187 230 253 161 174 236 301 185 167 275 257 232 176 183 261 197 157 214 316 320 188 161 160 237 312 345 385 252 156 17…
4	921	70	23562	5490	1	27	19606	4366	816	39	385.35316367618435	82.91001236771342	749.286411139499	1821.6185807165427	2439.8451385342933	35.971223021582695	0	17701	[119 154 203 225 244 247 256 244 254 258 258 270 255 259 254 276 259 264 257 258 272 278 272 261 260 279 278 279 290 272 283 289 292 286 278 290 277 277 246 257 228 223 253 257 231 244 269 238 234 251 268 268 248 224 272 293 271 206 255 312 201 196 235 309 221 188 248 246 252 299 264 232 174 174 202 310 282 275 176 178 205 300 268 269 298 195 300 219 240 328 184 159 195 319 196 194 328 239 175 17…
3	921	70	23562	5490	1	35	19026	4816	739	38	387.437386427492	72.11880529550744	783.4546872208161	1828.1047407272904	2402.9256405382525	35.971223021582695	0	17620	[129 161 210 241 246 246 247 251 256 254 253 251 258 252 252 258 258 254 266 264 252 269 263 262 284 279 280 277 297 285 286 299 290 293 301 282 302 251 246 259 228 248 232 239 233 228 228 274 285 238 248 306 266 264 266 229 271 295 330 247 262 281 258 279 176 240 310 265 225 300 256 205 199 182 183 247 329 247 185 183 183 190 215 189 174 151 171 168 290 347 184 174 192 246 190 153 149 184 352 38…
9	921	70	23562	5490	1	33	19512	4577	742	36	383.0063256213464	75.5890486983161	809.5966835651383	1920.8622097876068	2489.9414819438607	35.971223021582695	0	17355	[128 185 200 245 246 256 255 253 254 241 258 252 252 254 258 256 254 266 258 263 262 267 269 274 279 255 284 279 272 274 294 286 271 268 275 287 285 242 230 226 249 252 238 237 254 205 241 263 210 254 221 178 184 238 279 279 249 210 284 309 219 210 225 201 260 293 318 233 218 190 198 211 207 186 186 216 298 336 182 186 254 278 300 322 345 301 192 185 161 218 307 327 377 206 176 261 211 176 301 34…
11	921	70	23562	5490	1	31	18863	4035	733	42	321.0877738137654	75.5526760905778	712.1828833159351	1679.36335344464	2284.905612784995	35.971223021582695	0	16973	[118 181 210 244 245 255 257 255 249 261 257 262 265 268 269 265 263 265 270 261 268 275 271 279 279 295 297 279 298 288 283 289 287 304 289 296 287 249 251 220 277 248 238 260 282 276 249 201 238 269 247 253 216 248 227 219 194 235 240 235 178 180 286 254 192 174 197 206 284 270 270 283 216 188 200 229 203 174 168 241 315 192 178 175 167 235 202 185 166 181 192 167 158 146 144 153 249 347 218 15…
7	921	70	23562	5490	1	33	19308	4216	827	43	349.1456522167728	75.83204016347207	764.4028361582555	1823.0580839454155	2475.6871506555667	35.971223021582695	0	17375	[123 165 201 250 250 251 251 252 259 261 254 260 264 263 260 269 268 266 268 270 253 266 264 266 280 283 259 265 270 280 295 272 295 284 296 281 272 230 244 281 279 230 242 234 267 221 209 250 228 214 202 202 221 266 219 204 206 283 222 216 276 212 282 236 185 190 246 326 267 188 203 297 221 176 180 262 326 316 228 173 184 262 311 215 163 154 253 314 305 350 367 209 165 175 267 198 201 212 160 18…
12	921	70	23562	5490	1	33	19900	4498	660	41	363.59704521283425	78.50566488167993	722.8095918697389	1864.3530304919052	2484.2249496526306	35.971223021582695	0	17609	[109 156 210 243 246 241 254 249 259 255 259 258 257 263 257 266 265 251 268 256 272 283 266 272 266 279 270 269 270 286 279 275 280 271 270 273 295 264 246 247 239 265 241 227 241 235 220 254 220 218 247 253 201 230 218 233 287 243 203 224 294 257 209 239 271 200 247 270 335 269 198 289 215 192 268 317 335 239 177 177 180 243 290 179 255 318 215 183 258 329 337 189 267 379 208 187 310 194 236 39…
10	921	70	23562	5490	1	32	18691	4715	771	31	380.14386778867186	75.89368649341793	748.8742403951784	1766.809513042023	2363.534037417756	35.971223021582695	0	17280	[137 166 228 242 246 248 247 251 259 257 253 252 256 257 266 256 262 261 271 260 273 271 281 279 289 272 287 281 295 286 281 281 293 283 285 278 283 252 258 239 243 274 264 235 251 262 219 222 208 239 243 241 235 277 257 258 217 228 287 245 203 218 267 299 317 262 301 212 258 302 264 171 252 298 212 223 276 198 205 169 167 199 335 196 187 183 201 204 183 159 200 363 183 175 176 175 171 183 169 16…
1	921	70	23562	5490	1	30	18980	4342	645	33	385.045330379525	76.49974568293948	773.4824232447768	1880.13248294699	2601.1273512983657	35.971223021582695	0	17060	[136 166 220 234 246 247 251 246 247 250 249 259 254 260 262 256 256 255 266 268 262 267 278 273 265 266 265 272 259 272 283 279 273 262 280 298 285 244 233 243 240 262 254 244 274 273 253 251 266 239 204 250 222 205 187 244 262 203 205 201 207 219 240 311 258 180 176 179 294 277 213 191 225 282 256 224 171 170 226 315 277 340 222 184 275 179 160 155 242 344 211 164 259 238 163 184 331 225 158 14…
2	921	70	23562	5490	1	36	19538	4598	890	52	399.56667446248747	71.26200387852117	795.0592322324976	1883.6259450518166	2406.9244573718584	35.971223021582695	0	17486	[118 153 221 245 238 252 246 246 243 253 251 254 260 255 257 263 255 258 267 281 272 274 275 258 256 281 261 264 294 274 296 269 286 284 303 305 288 231 273 232 234 251 261 227 244 289 245 216 268 212 254 270 261 279 287 221 208 275 301 290 216 304 280 202 205 183 267 297 297 323 187 187 269 286 208 160 215 268 297 276 314 233 343 256 167 166 170 265 365 235 170 186 322 290 174 215 224 152 270 24…
6	921	70	23562	5490	1	28	19008	4630	795	42	372.8700040683701	79.64380553534097	716.0284728884113	1568.4110888242585	2259.299340466628	35.971223021582695	0	17397	[130 171 195 236 245 242 257 250 258 250 262 262 260 260 263 261 276 270 272 279 283 272 290 270 283 295 293 290 283 281 285 288 298 298 277 294 303 270 251 227 228 250 254 253 259 284 256 285 296 298 269 269 267 215 237 216 249 298 236 216 214 207 244 235 174 231 270 262 167 217 310 287 173 178 193 268 252 186 166 210 275 283 278 329 228 212 217 180 188 190 172 214 329 249 184 164 157 183 130 20…
5	921	70	23562	5490	1	38	19026	4523	716	38	449.84860994710357	72.17313278493151	791.0831289294061	1791.5868889974972	2352.249204572695	35.971223021582695	0	17197	[117 181 219 245 246 251 249 246 246 244 246 257 254 253 255 265 262 261 263 259 272 270 267 268 284 287 292 280 287 282 307 302 293 292 294 278 296 255 259 254 239 265 262 237 249 279 258 269 263 263 257 261 270 287 268 242 204 266 285 304 216 185 187 255 273 192 156 171 225 278 280 241 166 164 197 280 212 155 150 185 298 302 217 167 152 153 151 307 334 212 165 194 272 163 167 284 362 221 155 19…
8	921	70	23562	5490	1	37	19251	4264	754	35	350.7717168865842	75.20923261450626	654.6028923332601	1662.7300216643778	2425.230767618144	35.971223021582695	0	17160	[127 184 237 240 249 253 248 258 258 263 255 260 254 263 263 270 276 285 269 277 268 290 271 287 266 283 284 275 285 283 278 282 273 286 288 293 286 234 244 242 222 255 262 236 220 244 259 231 264 278 273 277 232 238 234 210 198 185 257 283 242 199 187 240 170 165 227 260 255 295 245 220 160 162 245 294 256 191 297 203 165 160 155 229 274 278 283 329 185 152 152 273 313 172 151 149 139 168 328 39…
3	921	70	23562	5490	1	36	19548	4941	758	43	409.3240203847862	69.50566613938156	818.7713737054466	1905.20108650114	2462.4450826108205	35.971223021582695	0	17507	[128 160 206 242 248 245 246 248 251 248 253 255 253 260 254 255 263 257 264 255 272 269 248 256 276 286 284 271 282 269 289 287 282 278 305 305 296 249 239 244 252 231 229 256 246 244 250 215 209 280 241 239 286 273 236 298 305 234 225 293 312 252 204 221 247 305 298 236 244 288 268 295 208 172 261 318 262 171 218 325 282 237 169 211 286 354 245 186 265 314 286 183 172 285 320 192 226 314 173 16…
11	921	70	23562	5490	1	32	19440	4213	743	34	375.65648673636065	75.02554871255717	803.6274169278867	1870.5130191916192	2455.6314168436484	35.971223021582695	0	17041	[120 183 212 243 249 249 252 256 251 249 247 262 254 263 245 254 269 264 263 270 261 257 261 278 265 279 280 275 273 278 271 281 284 295 293 300 283 227 218 258 269 273 270 259 239 265 259 188 200 225 242 262 252 236 275 279 235 240 231 264 284 246 197 185 270 289 224 262 250 171 167 307 314 222 173 171 289 298 294 197 234 219 185 165 179 304 199 161 165 200 326 190 157 136 146 178 303 348 341 24…
9	921	70	23562	5490	1	34	19030	4519	710	33	379.0007187498803	81.288816061156	712.365067834188	1715.75268190904	2200.6359537449007	35.971223021582695	0	17625	[127 184 196 241 245 244 254 245 247 250 256 255 259 268 267 268 280 257 278 270 277 261 285 272 276 280 280 283 295 299 293 291 306 300 291 306 302 257 259 265 245 235 250 244 203 207 214 266 257 210 264 251 210 218 308 244 217 245 302 232 218 221 225 238 215 213 194 199 268 233 214 254 182 200 337 221 203 270 168 168 171 272 323 279 171 205 348 253 161 159 153 148 328 349 317 159 166 167 160 17…
7	921	70	23562	5490	1	34	19153	4183	819	40	379.7244172565307	79.51722407013007	718.0364616686551	1721.1066701941677	2335.679710132015	35.971223021582695	0	17603	[125 165 204 244 247 250 247 253 259 249 266 253 266 258 256 256 267 256 266 274 273 272 273 295 284 285 277 298 271 271 267 281 304 293 308 294 298 255 240 265 252 246 254 241 239 254 242 237 206 225 223 248 292 202 204 225 211 282 271 211 217 277 317 207 188 203 290 306 231 190 184 267 300 188 274 236 189 173 187 179 257 209 181 161 241 233 184 194 224 245 261 176 147 163 281 365 175 169 250 24…
4	921	70	23562	5490	1	28	19374	4336	842	36	417.5223264109917	77.55591659523677	731.3944306070318	1784.4109850181735	2369.1344659555793	35.971223021582695	0	17421	[118 159 205 229 240 242 246 240 255 242 254 257 260 258 260 278 260 265 271 274 279 279 273 284 265 276 285 269 265 276 288 276 294 299 285 292 288 250 252 272 225 234 264 286 290 270 233 236 282 308 278 225 227 263 260 282 276 209 265 279 290 275 241 185 251 220 212 281 197 206 278 230 212 263 214 204 191 267 262 210 164 178 288 311 199 153 285 192 152 180 293 245 160 189 210 172 286 327 198 16…
12	921	70	23562	5490	1	34	19430	4426	659	40	388.88990679686685	73.32066334737972	732.4340833957968	1694.682316617151	2330.8213667929704	35.971223021582695	0	17747	[110 153 215 242 255 245 249 254 253 249 265 252 252 267 253 258 248 266 272 270 258 277 280 280 268 293 275 303 273 292 287 285 289 285 292 289 305 257 241 257 249 273 250 255 220 226 222 219 271 256 212 262 258 271 230 219 279 297 272 227 232 216 201 210 214 281 253 205 289 252 196 217 231 192 232 269 203 203 310 216 193 183 173 273 288 170 171 238 305 176 193 257 169 185 273 331 372 203 201 19…
8	921	70	23562	5490	1	38	18829	4177	709	36	374.872529095757	77.26439170226527	759.7091937678589	1790.1305572774393	2406.03425889803	35.971223021582695	0	16860	[128 179 235 246 249 247 247 245 252 247 261 254 252 256 271 261 249 259 269 264 268 273 272 264 277 281 266 276 286 293 276 282 283 284 305 296 319 232 245 232 233 268 261 266 275 290 269 271 248 259 265 260 222 273 277 267 237 215 264 184 172 240 269 293 200 258 195 164 194 287 258 195 160 194 170 163 258 269 306 218 170 185 165 152 158 175 290 228 150 154 172 143 123 136 221 289 337 240 154 16…
5	921	70	23562	5490	1	39	19061	4458	737	37	394.3369141020862	74.96663835990243	767.7336208686676	1805.7221980599204	2399.2307746344304	35.971223021582695	0	16860	[117 185 221 242 244 254 248 254 259 251 245 265 251 260 253 257 279 265 256 257 257 269 262 283 287 284 283 267 293 284 275 289 274 316 285 276 295 238 237 236 249 245 242 268 237 253 260 218 220 258 218 215 271 274 242 197 195 263 280 283 260 254 170 163 248 213 240 280 277 271 153 160 231 265 258 254 248 192 198 274 267 320 230 180 159 289 307 236 167 162 203 245 166 154 149 161 257 379 258 15…
10	921	70	23562	5490	1	33	19406	4839	810	40	363.1799525140219	73.04562781531659	774.4658834461391	1862.9490310374238	2516.594326679858	35.971223021582695	0	17501	[137 174 239 244 248 256 248 248 255 260 255 257 262 250 265 247 257 255 271 277 268 270 272 265 268 268 265 287 295 268 272 279 282 293 278 290 300 251 247 240 255 249 257 201 241 243 219 211 213 207 218 272 275 278 227 219 240 276 244 276 230 229 198 183 238 331 308 204 209 313 243 238 332 264 191 201 194 288 212 158 267 331 320 218 173 297 303 191 167 192 282 322 335 311 232 179 332 323 175 19…
2	921	70	23562	5490	1	37	19014	4394	890	49	373.7080797132074	74.57864641900855	759.1864756730278	1789.4161291631385	2469.941711631306	35.971223021582695	0	17253	[118 155 224 252 245 261 257 246 250 252 251 258 253 250 267 252 293 256 266 277 268 263 266 267 273 303 273 264 276 293 283 272 274 287 259 276 279 251 229 247 231 247 270 240 227 238 251 271 278 290 254 241 262 221 202 228 276 290 290 209 193 253 307 267 205 261 232 177 199 309 241 180 284 277 193 211 192 178 186 224 222 281 197 159 172 297 286 161 234 298 160 140 142 158 296 329 399 188 150 20…
1	921	70	23562	5490	1	31	18898	4297	628	34	382.8033239472904	77.04204345491551	741.0382376894003	1731.6705291569879	2330.4576536886766	35.971223021582695	0	17230	[137 170 219 238 248 245 253 253 257 260 263 257 259 254 258 263 262 265 264 275 275 271 261 255 283 279 268 287 277 294 284 287 280 296 301 280 296 248 237 260 259 262 256 248 264 217 245 262 250 244 250 233 238 267 238 190 183 239 240 200 209 202 253 280 220 186 197 195 287 268 197 240 218 197 231 287 224 198 217 236 171 174 193 320 219 177 177 167 159 182 270 310 186 174 172 183 363 208 147 15…
3	921	70	23562	5490	1	37	19053	4815	728	43	355.33617998839964	75.34395088970224	769.8506854723356	1809.1378876208955	2413.6285905386	35.971223021582695	0	17382	[129 163 210 244 241 256 242 255 256 253 258 256 260 258 247 277 263 261 269 267 261 285 273 267 280 276 263 293 283 267 293 292 275 296 284 282 282 235 250 251 257 238 226 248 215 221 268 255 235 226 195 235 281 270 273 271 216 252 275 193 189 221 300 310 270 185 223 266 209 176 220 279 270 263 195 169 212 212 183 222 280 157 247 330 240 158 202 352 252 183 167 175 306 342 210 159 264 320 308 21…
6	921	70	23562	5490	1	29	19026	4625	738	33	372.2096995328691	79.86854381361128	766.7461852086002	1847.9838045818353	2424.014546039223	35.971223021582695	0	17166	[131 173 200 236 244 248 251 244 256 259 252 257 258 257 250 255 267 267 268 261 275 279 271 284 264 276 281 268 273 284 270 278 285 295 300 271 311 249 256 242 220 255 232 283 273 267 272 281 300 242 252 247 278 259 274 285 238 187 211 236 285 222 173 222 318 252 184 212 181 245 276 252 197 241 224 263 288 307 294 274 197 168 168 176 290 253 176 174 185 171 201 156 167 286 240 164 141 242 351 16…
11	921	70	23562	5490	1	33	19503	4229	759	45	378.3175862084453	68.61558440210509	698.2376959093544	1790.6106752883486	2454.1637065788955	35.971223021582695	0	17349	[122 187 217 245 248 251 252 252 261 257 254 254 252 265 263 284 263 278 276 268 269 275 269 269 268 273 286 284 265 269 271 289 293 290 301 284 288 246 204 262 276 246 204 242 240 233 263 213 204 219 237 215 218 258 233 210 224 213 224 210 214 266 271 267 182 177 172 276 309 299 321 240 232 307 186 173 196 180 277 328 228 227 355 284 188 176 196 323 282 172 186 194 379 207 186 220 152 135 180 40…
8	921	70	23562	5490	1	39	19113	4211	781	40	405.57685218903225	74.04085913893158	778.997304903138	1815.7373428704002	2448.7736576928232	35.971223021582695	0	16815	[129 181 238 248 251 257 255 250 252 259 252 258 252 250 265 251 258 260 263 255 257 263 268 282 272 286 282 272 261 275 286 294 288 285 286 290 285 236 260 248 237 249 261 254 260 233 217 261 285 263 222 230 263 201 177 253 273 263 212 194 183 219 297 302 253 192 172 163 201 258 273 300 282 319 262 174 213 293 255 168 192 316 339 188 197 189 160 154 171 287 353 185 151 166 164 145 210 306 168 15…
9	921	70	23562	5490	1	35	19324	4569	744	36	379.4225918487389	76.71169600959115	731.4670032191794	1812.906720796939	2387.255910913575	35.971223021582695	0	17630	[131 186 199 244 252 249 251 253 253 265 259 266 263 267 253 257 251 268 259 264 267 276 284 265 275 271 273 279 280 284 297 275 273 282 291 274 289 253 230 273 251 255 262 228 240 238 261 255 266 262 286 256 227 257 280 301 337 258 213 264 279 266 284 294 280 286 303 234 194 282 316 194 181 184 268 296 212 215 262 191 176 248 281 198 185 285 295 171 178 186 176 191 181 181 171 216 241 169 176 16…
5	921	70	23562	5490	1	40	18486	4325	724	37	363.86899984815454	73.21641288685068	701.3298174752772	1880.07791541988	2505.0689216311853	35.971223021582695	0	16888	[117 185 222 244 249 248 260 255 258 256 257 264 259 265 264 261 269 285 259 267 268 277 274 275 257 261 270 275 273 271 269 273 287 284 290 282 272 219 247 232 248 253 225 230 265 268 253 206 244 225 203 262 263 254 219 213 282 232 196 220 257 230 173 226 244 174 182 278 248 203 195 195 187 284 172 178 177 171 164 202 298 281 164 150 156 238 309 322 290 182 171 156 178 166 272 334 276 148 134 14…
2	921	70	23562	5490	1	38	18926	4401	872	41	416.524036688521	74.32209759001671	760.7609538784709	1811.1327170469333	2277.377857622142	35.971223021582695	0	17177	[118 157 227 243 245 253 247 249 241 259 247 246 266 252 252 268 260 251 276 261 266 279 270 274 263 277 275 278 281 280 288 302 303 317 300 289 291 258 270 234 239 247 264 277 297 230 275 267 255 267 225 258 293 272 214 221 264 273 259 276 257 194 193 258 211 195 187 189 194 296 248 161 158 195 239 289 305 259 186 174 185 169 164 197 306 306 161 161 159 303 350 204 193 218 172 162 251 253 158 19…
12	921	70	23562	5490	1	35	19721	4531	666	40	367.7770619925163	75.93515828315037	725.2213493104844	1762.1513773974143	2342.881547384259	35.971223021582695	0	17686	[110 159 214 246 246 255 256 241 263 253 268 253 255 271 264 272 252 262 262 261 267 268 263 265 287 279 275 270 295 269 295 290 291 305 275 296 313 238 239 257 244 243 231 220 204 238 278 254 243 279 285 239 284 312 293 264 237 310 305 219 236 289 290 248 204 245 275 260 275 323 337 200 193 184 172 254 310 209 204 275 296 214 182 188 316 326 214 175 173 159 173 183 191 338 197 209 321 189 175 17…
10	921	70	23562	5490	1	34	18897	4825	813	40	410.15983078830266	77.8316668633746	726.2645658334317	1782.3984304014498	2366.052601163786	35.971223021582695	0	17775	[136 168 235 243 248 248 247 249 250 253 246 250 260 260 271 253 259 273 265 271 266 264 284 270 272 270 283 287 298 284 297 292 284 291 287 275 284 251 238 240 267 237 210 202 237 221 269 231 220 254 254 246 270 217 213 295 272 228 196 213 237 225 226 262 289 275 284 257 289 298 215 192 232 210 184 190 194 176 197 289 327 264 187 168 260 294 311 204 179 181 148 152 268 367 202 174 263 275 167 30…
7	921	70	23562	5490	1	35	19623	4260	859	35	408.73513678448745	76.83453368169256	849.6315297771682	1858.625332621464	2453.1675491518836	35.971223021582695	0	17596	[125 168 202 242 240 244 249 248 245 250 256 248 267 255 252 263 251 266 263 264 260 271 264 257 286 275 266 288 266 272 281 285 292 291 279 303 297 226 243 265 275 240 237 218 226 236 253 273 254 212 241 310 278 298 300 287 224 243 285 241 240 282 278 263 278 316 282 232 193 279 208 221 286 325 243 189 168 171 195 322 223 173 176 174 183 265 212 181 220 365 204 167 157 220 364 244 158 159 186 37…
3	921	70	23562	5490	1	38	18626	4633	741	41	394.1776492861212	71.31666812394086	764.4952966163111	1750.516725139095	2348.811152968009	35.971223021582695	0	17073	[130 162 208 242 253 244 249 248 249 248 250 250 246 258 264 256 266 260 267 273 273 276 269 289 283 270 285 280 291 287 294 281 282 293 295 302 300 221 260 255 265 229 259 277 263 267 231 258 269 310 267 239 286 250 263 268 207 284 232 192 247 247 200 203 161 186 251 265 295 183 182 177 169 200 271 180 158 151 166 220 301 307 214 167 186 261 166 156 159 239 342 285 167 165 243 175 152 138 250 33…
4	921	70	23562	5490	1	29	19371	4366	830	45	403.1663639495509	78.0741629398749	793.8193067247366	1869.7492676700733	2424.248031337436	35.971223021582695	0	17295	[121 162 212 240 250 247 252 249 250 248 254 254 255 255 254 266 251 251 266 272 267 265 256 262 257 285 275 279 285 283 283 288 284 309 278 279 295 225 259 242 239 245 274 240 252 275 270 284 283 280 267 269 233 288 224 196 214 243 250 253 252 217 200 197 237 265 303 254 163 205 292 306 266 186 179 215 313 290 183 163 183 269 334 252 183 169 272 307 345 244 194 191 195 200 202 171 187 255 241 18…
1	921	70	23562	5490	1	32	19296	4405	659	38	406.2815771479187	74.29011632988652	773.8139008013939	1774.672197906394	2334.3109948876454	35.971223021582695	0	17326	[135 175 216 240 247 241 250 251 257 261 255 248 252 258 256 263 261 256 264 269 273 264 262 266 282 274 290 288 287 279 276 286 287 294 286 284 290 253 224 265 248 228 261 251 253 262 249 235 274 221 190 203 223 264 249 191 247 280 224 255 289 301 271 188 232 189 288 288 305 295 225 193 196 202 287 220 228 345 213 196 300 286 183 182 198 274 169 168 160 191 306 231 164 189 171 200 357 196 173 17…
11	921	70	23562	5490	1	34	19671	4149	733	42	339.7677714998988	75.8122605373269	666.0117922501386	1706.005139257125	2313.330404822174	35.971223021582695	0	17625	[121 184 223 252 245 257 256 251 262 257 260 253 261 269 266 261 267 282 276 271 281 265 266 272 288 278 293 275 288 289 286 276 289 287 285 304 307 259 232 255 268 244 237 251 227 260 228 229 228 241 253 232 209 229 292 253 219 206 186 259 305 249 267 256 227 195 207 296 269 193 221 252 173 278 305 197 209 216 184 190 269 231 188 176 170 170 193 183 177 284 300 178 175 150 179 323 358 379 329 19…
8	921	70	23562	5490	1	40	18899	4155	775	42	345.75603668974213	73.65408452862141	728.6593331382485	1857.2044886453857	2453.6461415846593	35.971223021582695	0	16908	[130 183 238 242 253 250 249 258 262 255 258 255 268 253 266 273 253 262 264 263 273 260 273 266 267 279 280 267 272 270 273 283 274 282 297 278 274 241 253 225 255 267 257 231 253 266 244 192 200 191 236 246 244 228 247 220 169 175 228 294 228 208 250 218 181 193 287 218 194 203 303 254 177 161 177 333 327 212 187 227 171 161 177 271 337 195 163 154 169 248 357 295 156 156 156 127 162 284 293 33…
12	921	70	23562	5490	1	36	19884	4515	688	39	392.3257382796983	75.49925303928742	808.4337033050222	1905.785773599102	2607.7388026756275	35.971223021582695	0	17497	[110 156 217 247 251 248 256 250 252 246 253 254 262 251 253 262 259 262 254 257 260 270 266 264 267 266 254 277 260 277 266 287 279 292 281 273 305 242 230 242 229 235 257 250 218 262 222 270 260 216 225 251 310 255 208 273 247 233 295 299 291 198 224 293 247 240 243 189 298 279 221 170 214 274 273 182 277 334 230 179 332 306 273 179 250 342 240 161 206 322 247 173 170 257 287 213 320 377 291 15…
5	921	70	23562	5490	1	41	18697	4351	712	35	354.061522253832	76.80404701364047	749.5582665420983	1674.0682076769617	2269.88344096327	35.971223021582695	0	17055	[118 187 224 246 248 245 249 255 243 256 258 254 261 258 265 258 278 281 269 261 275 279 298 287 279 274 282 266 292 285 291 311 290 316 283 283 310 248 263 250 257 244 246 264 258 262 270 232 211 259 256 267 206 178 211 264 216 181 182 200 242 240 272 238 200 178 204 201 225 181 186 195 289 307 187 175 190 173 195 334 286 209 169 260 276 176 177 228 274 176 188 176 162 150 211 344 196 165 158 16…
2	921	70	23562	5490	1	39	18880	4456	858	47	397.6755731042892	74.53720320926077	791.4198230326307	1753.4694427533466	2449.1956500687975	35.971223021582695	0	17029	[118 162 224 246 245 248 249 252 242 260 255 263 258 276 250 255 264 249 260 256 283 271 276 262 272 289 286 286 269 295 285 266 275 310 291 275 288 267 236 233 249 228 234 264 235 255 277 224 234 281 286 231 212 250 218 249 207 195 253 262 275 296 261 237 213 280 206 167 227 260 316 300 194 189 278 299 212 164 186 278 309 182 157 180 308 285 301 314 169 171 191 177 161 181 173 159 251 241 148 15…
6	921	70	23562	5490	1	30	18783	4538	712	36	434.97367597064664	74.13237665266544	817.3524984391834	1940.0047764427807	2622.011081461193	35.971223021582695	0	17124	[132 176 206 239 239 250 248 244 240 254 253 260 270 261 248 246 261 258 257 260 265 263 264 258 270 276 258 268 269 277 274 282 276 280 299 300 277 232 241 235 261 259 241 243 275 268 256 265 277 268 209 210 229 264 216 169 232 239 182 180 212 221 202 203 246 272 277 256 189 188 182 317 207 184 287 316 212 184 189 193 315 314 329 274 169 167 197 307 216 166 160 282 355 183 161 160 171 309 238 15…
9	921	70	23562	5490	1	36	19807	4704	777	39	369.94778073918667	69.84072703143275	837.9805368869186	1856.7120542895987	2518.0771202838514	35.971223021582695	0	17524	[131 189 208 242 246 244 249 249 249 250 252 263 252 258 259 264 265 249 276 263 256 266 284 271 264 257 263 278 271 288 266 275 286 297 277 292 292 246 258 251 217 266 234 195 220 259 284 236 240 280 295 287 232 224 259 233 269 284 329 270 213 203 199 193 248 199 232 279 285 288 194 221 245 277 303 279 310 316 249 184 171 264 292 315 302 172 161 267 253 264 283 304 308 325 258 177 187 336 205 15…
3	921	70	23562	5490	1	39	18807	4700	720	41	390.98639886955687	72.22074666689487	742.8201112010476	1853.1648018791243	2424.5784067087234	35.971223021582695	0	16973	[128 165 216 244 258 250 249 246 254 254 258 249 251 255 248 266 269 275 260 265 271 278 266 273 266 269 291 279 288 275 291 285 288 284 282 293 291 232 241 230 239 251 243 251 266 248 226 256 301 245 236 269 252 264 208 247 262 284 260 192 211 206 269 218 160 171 298 287 204 181 272 290 276 209 167 220 314 333 211 251 279 210 248 181 197 253 167 182 279 172 154 154 159 168 304 358 214 166 173 16…
10	921	70	23562	5490	1	35	19277	4944	832	33	361.57800073588635	78.41192075343938	731.76345211369	1685.3402298517487	2294.3650502369637	35.971223021582695	0	17635	[136 171 240 243 252 245 247 250 249 250 257 255 266 255 270 271 273 272 270 274 269 278 270 260 279 272 282 276 295 301 303 294 292 299 302 285 297 251 225 260 244 235 251 240 251 273 254 254 236 260 294 271 221 234 295 305 298 267 277 304 297 314 220 220 325 263 195 264 277 198 198 191 186 204 275 180 212 291 262 261 193 171 225 335 195 176 166 183 182 155 163 256 262 274 315 287 356 224 165 17…
7	921	70	23562	5490	1	36	19957	4309	856	41	397.2743616157291	74.50216864521802	759.0812565177324	1836.5966097692703	2448.6455228415343	35.971223021582695	0	17580	[127 174 212 244 249 245 261 254 253 264 254 250 246 246 264 258 266 254 250 265 273 263 274 279 276 284 273 267 268 273 294 291 294 268 283 279 297 236 225 267 227 231 235 195 250 242 261 254 228 277 231 223 319 290 281 234 210 237 272 338 249 180 226 282 205 275 274 307 304 271 202 180 187 297 277 277 185 151 272 298 269 317 328 180 163 235 241 168 200 310 281 282 311 380 281 177 196 177 176 25…
1	921	70	23562	5490	1	33	19625	4472	644	37	389.00647458619096	74.56170828809617	804.4752605605621	1866.2448518111441	2445.1071187731495	35.971223021582695	0	17407	[135 176 226 243 247 250 248 253 254 253 261 260 260 263 261 255 258 253 262 255 257 265 275 266 269 267 259 284 268 289 278 274 273 298 285 297 295 250 238 234 259 245 229 231 221 209 207 252 231 193 209 267 213 221 243 301 252 208 209 233 307 247 197 235 300 236 281 198 193 201 274 278 294 289 269 311 343 200 195 202 211 299 180 179 305 196 189 287 334 306 178 171 158 171 348 325 383 237 170 17…
4	921	70	23562	5490	1	30	19141	4340	846	36	368.7887101119126	79.8060925559312	746.2972487807547	1762.9018169088547	2507.836976831371	35.971223021582695	0	17153	[119 165 224 243 246 244 250 252 254 250 251 254 270 259 257 256 254 267 264 271 272 257 271 271 272 267 271 266 282 279 270 300 289 272 288 300 279 245 256 238 236 246 239 264 230 225 262 272 265 243 250 240 200 224 238 227 246 235 218 184 258 272 190 217 172 208 246 203 264 271 190 165 201 220 242 275 288 302 250 177 231 289 181 169 168 248 307 287 191 173 167 156 271 319 294 162 157 215 350 37…
12	921	70	23562	5490	1	37	19012	4372	640	42	405.9261386944273	73.66023779865216	772.9438348780338	1803.2553308281076	2400.7774990974817	35.971223021582695	0	17444	[111 161 215 238 248 248 250 256 241 262 258 254 253 258 264 252 262 263 269 275 267 283 269 274 273 270 271 288 273 281 285 291 284 295 293 288 280 237 226 255 249 249 240 250 270 247 244 251 292 284 291 215 207 210 215 201 195 270 267 223 256 232 175 255 275 227 181 175 192 266 284 202 228 200 212 300 203 175 185 255 290 174 203 208 166 235 313 313 182 168 275 283 184 187 175 199 351 195 155 14…
11	921	70	23562	5490	1	35	19738	4290	753	43	403.34946326823047	74.58417394161465	820.9892786794659	1818.5550296921479	2400.915158569267	35.971223021582695	0	17689	[120 186 219 250 248 250 252 253 253 248 249 253 252 250 263 258 258 267 265 258 262 262 267 267 279 292 274 280 283 286 273 305 302 309 306 301 280 255 232 253 245 239 248 235 234 272 265 271 243 265 244 278 288 269 219 212 311 295 233 287 276 202 203 300 318 222 192 261 247 198 291 232 276 295 199 185 195 310 260 187 182 290 288 189 175 151 188 280 265 196 308 233 172 172 241 357 179 169 177 19…
8	921	70	23562	5490	1	41	18975	4182	747	41	369.6196656520539	74.63318123441826	740.4276375813224	1674.444371628853	2242.99162220591	35.971223021582695	0	17149	[130 186 246 242 249 255 257 252 249 251 262 256 259 250 265 262 275 256 260 272 265 272 270 265 280 276 295 292 302 284 281 298 294 301 308 306 302 257 242 260 263 267 268 238 250 279 244 260 230 237 233 182 215 261 292 250 208 204 216 204 201 290 232 179 226 253 182 197 313 254 195 186 251 203 161 176 161 182 272 295 188 237 242 178 168 164 291 301 199 165 176 144 177 226 275 159 159 286 270 14…
2	921	70	23562	5490	1	40	18930	4384	832	52	364.01232036786394	75.56123905835804	773.2267509480662	1895.3602461124526	2538.064344002068	35.971223021582695	0	17117	[117 163 228 250 249 244 252 260 266 254 254 257 258 252 258 262 262 280 266 250 282 265 275 252 264 267 251 270 267 276 262 291 276 285 292 275 274 248 245 248 251 270 217 252 267 220 221 252 245 257 218 196 189 251 266 236 258 292 203 174 249 284 208 232 304 213 193 245 207 185 207 191 220 300 185 173 247 337 289 176 249 201 181 151 162 168 247 295 313 363 217 176 193 169 161 153 226 334 350 26…
5	921	70	23562	5490	1	42	19058	4382	760	40	378.44980819447863	72.4413485871746	741.8070781464538	1753.0895710363259	2388.747137971371	35.971223021582695	0	17122	[125 190 229 247 248 248 250 253 259 254 249 254 256 258 254 279 277 267 264 259 285 276 260 276 288 282 277 267 293 273 282 283 280 286 290 294 272 249 232 231 247 247 233 259 261 275 224 193 216 245 285 275 284 226 180 234 235 190 269 296 305 241 168 194 296 261 309 312 237 210 215 193 297 333 216 176 209 319 346 225 172 183 263 239 191 164 169 188 184 315 264 172 181 182 170 164 182 172 152 20…
9	921	70	23562	5490	1	37	18857	4493	745	40	350.12944597833905	77.09982004394374	710.8809603199372	1713.0872720725054	2311.517295679518	35.971223021582695	0	17320	[132 188 210 242 251 256 254 262 258 255 264 260 259 252 269 271 262 276 262 256 284 282 279 283 285 271 289 286 277 293 295 274 277 276 296 269 285 239 248 254 229 238 268 249 222 221 274 246 213 304 246 223 206 230 263 279 272 259 196 194 193 243 261 226 191 273 285 188 241 268 176 165 213 324 252 169 263 305 307 187 147 174 164 164 287 290 337 168 174 169 136 159 174 143 234 325 342 187 158 16…
6	921	70	23562	5490	1	31	18672	4539	742	36	367.38040258954413	76.20664968900837	734.4132454275323	1721.176146891683	2297.094429913887	35.971223021582695	0	17236	[132 178 208 251 239 250 249 250 254 254 256 265 259 267 266 253 279 264 276 268 266 257 266 270 283 280 272 282 291 297 283 287 285 307 286 310 285 262 233 261 275 269 241 242 244 240 247 223 260 212 251 243 230 184 237 224 195 249 207 201 178 244 307 237 193 177 222 305 267 186 185 247 271 217 207 308 297 189 178 199 293 225 188 187 198 192 174 173 186 178 167 186 262 349 295 166 140 154 249 25…
3	921	70	23562	5490	1	40	18705	4660	699	48	422.0728659482354	71.45450484285887	783.8896616120453	1915.7763228457027	2545.703224280729	35.971223021582695	0	17025	[129 169 209 243 251 239 248 248 248 253 253 252 248 265 261 254 274 254 262 279 260 269 278 271 259 287 270 271 275 266 276 286 291 282 273 278 274 229 265 238 220 226 213 248 261 265 236 263 214 234 244 242 189 232 289 264 275 187 187 268 242 207 199 248 257 183 171 210 259 186 196 272 201 164 214 299 256 175 250 299 272 171 147 272 305 362 199 166 168 228 207 157 153 223 356 218 163 183 340 34…
7	921	70	23562	5490	1	37	19391	4204	835	37	348.0177572778215	77.5841120565743	757.10327404698	1689.958740625323	2229.9075348297565	35.971223021582695	0	17430	[126 172 214 247 246 248 254 247 262 254 252 253 258 257 270 280 265 274 273 271 264 259 261 282 282 286 289 285 287 308 281 292 281 287 296 291 299 248 258 242 218 247 215 267 251 227 224 251 229 270 264 273 287 289 220 210 202 258 282 306 222 213 215 285 226 184 241 231 219 235 166 181 267 280 282 166 248 181 174 203 296 316 224 155 155 175 354 259 159 170 197 156 193 286 318 349 316 160 172 14…
12	921	70	23562	5490	1	38	19234	4390	638	40	372.7339507296073	76.61995745446033	742.9821129286596	1746.326925838648	2392.8556255683357	35.971223021582695	0	17316	[111 163 219 240 249 248 258 255 253 253 246 264 256 257 260 257 272 258 262 259 268 273 286 272 286 272 271 284 285 280 286 279 289 281 285 286 299 232 282 230 261 270 255 242 290 290 283 266 257 294 283 256 229 258 279 252 203 258 268 196 250 264 309 232 185 168 177 258 282 191 223 272 205 183 200 218 319 310 235 169 177 144 186 173 212 311 201 185 200 174 191 319 201 178 157 156 192 348 222 16…
10	921	70	23562	5490	1	36	19240	4958	845	31	364.38810519152855	77.87302059092617	778.1183069051896	1856.0750226072696	2459.4568300701867	35.971223021582695	0	17488	[137 176 244 250 247 247 248 244 256 249 258 255 255 257 265 256 258 269 256 272 276 268 262 256 275 277 272 281 293 282 291 285 286 274 285 272 280 247 245 248 220 218 259 256 244 265 263 271 280 221 264 299 272 224 197 216 271 298 277 234 285 308 214 269 328 247 188 190 215 280 273 208 299 301 252 190 236 302 294 175 171 218 299 303 219 250 299 285 322 233 156 246 298 159 187 309 194 147 156 16…
2	921	70	23562	5490	1	41	18629	4349	849	51	375.5325895261806	73.7274260328119	742.854456332871	1698.9133599663674	2330.1756654239675	35.971223021582695	0	17265	[119 164 228 249 245 247 252 250 245 261 252 252 262 272 264 258 259 263 262 271 279 271 278 273 288 299 280 280 265 288 294 271 299 288 305 302 312 236 262 247 238 235 234 269 282 251 223 223 278 250 247 249 241 192 218 233 217 203 196 192 252 260 201 193 192 171 257 284 294 215 218 258 164 176 176 261 282 183 188 157 167 270 270 277 329 259 158 172 289 211 175 272 259 176 173 178 170 180 173 17…
8	921	70	23562	5490	1	42	19512	4241	777	48	404.71796241463227	72.86816463553293	753.5595392513987	1823.648820589047	2393.5586382745946	35.971223021582695	0	17321	[132 187 241 241 247 261 252 251 251 252 247 250 247 260 257 264 252 265 268 271 260 265 286 273 274 279 272 274 279 283 298 284 290 281 292 292 272 249 217 262 267 243 232 248 239 207 200 241 249 256 199 201 190 252 273 307 280 218 198 195 225 277 278 264 285 289 270 277 312 305 233 186 272 334 310 283 191 198 174 178 229 320 327 233 190 178 173 169 230 291 181 159 188 184 169 255 337 187 183 18…
5	921	70	23562	5490	1	43	19409	4448	755	40	348.2293932248595	72.58533718696502	772.5183757041494	1876.0556622586437	2476.6776654195323	35.971223021582695	0	17404	[121 191 228 247 245 245 253 255 266 262 257 266 263 263 263 260 250 263 255 262 276 260 262 259 279 277 275 270 268 264 281 281 281 292 278 271 296 250 248 223 241 237 245 263 253 259 215 240 250 208 236 249 281 242 219 218 223 206 205 265 252 200 252 245 283 238 192 187 202 189 206 314 328 250 177 157 219 312 346 354 284 184 177 202 162 192 312 327 267 173 159 177 312 319 339 351 189 179 162 22…
1	921	70	23562	5490	1	34	19239	4359	634	35	377.91937913075964	77.53924235525783	668.3789408181185	1805.7063015018161	2374.766177808515	35.971223021582695	0	17618	[137 178 223 248 249 246 255 255 252 257 257 265 268 260 245 262 258 263 271 270 264 279 269 273 284 265 274 271 277 281 282 285 280 290 283 282 291 235 258 253 257 254 239 251 256 253 212 207 212 267 245 235 216 206 281 265 221 239 282 219 254 249 236 275 325 239 190 217 310 268 193 182 173 189 207 292 197 189 225 232 184 198 278 325 181 172 174 241 271 160 161 294 230 249 219 156 148 154 289 32…
11	921	70	23562	5490	1	36	20018	4268	778	41	378.452553365369	79.34996183878523	752.3384861073079	1832.2512617395612	2476.275624351664	35.971223021582695	0	17609	[124 189 226 243 241 252 263 265 265 251 253 265 256 269 254 253 253 269 275 271 258 253 256 273 283 271 284 276 280 274 265 292 284 277 269 298 289 250 255 234 201 240 254 207 242 273 232 232 223 226 270 259 236 235 309 243 230 193 212 301 315 325 296 201 267 284 186 194 214 294 230 179 274 296 294 284 257 294 246 311 300 193 151 230 345 244 200 323 185 157 211 362 268 186 185 238 163 210 279 25…
4	921	70	23562	5490	1	31	18652	4255	772	33	355.24383858884056	79.96083312993443	749.6083956021705	1789.111617794058	2353.0953538125536	35.971223021582695	0	17157	[119 164 221 240 250 248 261 261 252 249 252 257 263 263 260 267 253 264 265 257 257 268 270 270 272 287 270 267 288 280 293 294 292 287 305 314 300 244 225 229 282 272 246 242 246 252 263 266 239 212 257 247 260 260 212 184 251 222 235 210 197 260 245 212 244 290 264 221 194 211 179 180 174 168 284 309 236 198 224 177 192 186 193 216 274 184 153 184 343 229 166 183 170 172 156 190 342 165 161 15…
9	921	70	23562	5490	1	38	18602	4430	747	37	395.291846119654	76.73812765808637	746.0897436736244	1846.4961025881487	2408.9765769845703	35.971223021582695	0	17060	[136 192 211 249 248 245 248 245 250 260 253 258 257 267 257 257 260 260 259 258 276 271 283 251 268 266 270 260 285 285 290 297 301 308 302 300 305 256 265 251 243 265 246 237 247 265 264 260 295 278 250 288 252 251 257 255 264 283 247 205 214 282 226 210 206 180 286 217 167 244 254 173 167 239 257 155 221 255 158 169 151 184 270 288 261 164 163 152 174 185 155 172 213 316 170 174 257 168 160 14…
3	921	70	23562	5490	1	41	18603	4526	726	46	389.57756503132765	71.97923239815252	707.0550426835362	1641.065663187362	2338.0303157420394	35.971223021582695	0	17157	[130 169 215 240 246 249 254 249 252 257 261 263 255 251 273 262 263 259 275 269 272 288 276 257 279 275 285 286 276 277 303 301 302 288 302 306 295 250 244 253 266 301 271 242 269 239 248 257 228 253 257 209 235 277 240 214 185 202 205 243 291 243 188 181 200 252 243 200 175 166 191 235 302 226 196 173 188 208 254 168 165 254 319 318 177 175 193 305 189 164 177 315 187 155 181 240 208 181 178 19…
6	921	70	23562	5490	1	32	19063	4620	760	32	394.8724500945672	77.48239280396253	773.9262339653737	1782.2679446830975	2424.288332325244	35.971223021582695	0	17337	[135 180 207 245 237 242 251 243 250 252 260 264 252 269 258 265 258 254 264 259 270 267 268 274 274 288 270 282 295 299 280 281 296 291 284 320 308 239 250 283 250 238 265 239 272 257 269 273 192 198 226 274 263 217 195 264 313 251 184 217 273 289 276 224 238 216 246 309 327 212 273 285 200 192 214 248 190 221 305 306 177 178 193 177 183 205 184 170 171 303 275 166 159 171 280 328 176 167 161 28…
7	921	70	23562	5490	1	38	19098	4122	807	30	380.8118784225227	74.47800809621695	782.4979115974033	1754.2367925483052	2396.192771993712	35.971223021582695	0	17191	[126 175 214 245 243 248 247 249 249 252 265 249 249 255 259 255 266 261 267 274 256 272 276 273 276 276 286 289 277 291 289 287 300 287 291 293 296 265 252 252 230 228 275 288 258 279 292 241 223 226 245 257 257 261 264 267 265 285 244 234 190 237 257 265 279 282 267 190 209 187 184 292 194 196 165 175 165 262 233 294 286 195 160 146 174 289 348 233 172 171 234 198 165 201 204 155 174 172 155 15…
10	921	70	23562	5490	1	37	18752	4739	829	41	378.7039741165191	74.14456046074648	727.51767932981	1892.9152675134387	2459.2326626216645	35.971223021582695	0	17365	[139 172 241 246 244 243 251 246 254 258 256 256 257 262 260 267 257 261 280 272 270 270 281 275 282 278 273 268 284 281 269 272 283 282 275 264 299 244 263 244 240 254 232 244 244 242 239 293 240 237 226 259 276 214 200 264 277 255 275 293 226 211 189 209 277 249 193 189 163 202 252 256 263 287 267 300 194 163 297 273 174 159 155 175 295 305 182 194 308 184 183 322 277 163 152 166 261 284 157 22…
12	921	70	23562	5490	1	39	19497	4418	666	39	425.40184748714603	75.42943381811118	835.8796471149514	1874.3660132700322	2492.3496350370624	35.971223021582695	0	17136	[111 164 223 249 250 247 249 249 253 249 253 248 253 254 263 258 255 244 255 260 260 271 258 275 270 284 264 275 264 289 272 276 291 284 290 285 297 242 234 241 247 245 234 238 286 259 235 285 212 257 272 262 264 204 257 255 179 223 267 272 241 201 193 176 260 275 223 226 297 258 177 211 311 307 263 190 269 301 303 194 186 302 273 171 217 257 177 170 305 343 267 164 155 172 176 356 210 183 286 21…
5	921	70	23562	5490	1	44	19126	4414	741	37	352.69067777304656	74.8156371659932	711.5316973798796	1710.8131011676753	2272.2873243907125	35.971223021582695	0	17594	[120 193 235 248 250 247 247 248 249 266 259 258 262 266 277 270 268 264 263 260 279 266 273 274 290 280 273 281 302 287 296 300 290 281 306 290 299 266 250 243 245 263 256 247 226 210 223 258 250 196 203 252 281 293 266 215 217 203 206 251 281 206 182 268 311 264 194 190 175 192 267 317 310 259 195 288 198 189 245 260 289 186 186 180 172 167 210 279 187 199 189 226 297 175 160 153 159 149 214 41…
8	921	70	23562	5490	1	43	19734	4242	798	45	397.1052113996615	71.31449157794184	789.1636759953874	1944.9039820872852	2535.7967018488566	35.971223021582695	0	17501	[130 189 240 244 247 245 251 259 247 253 246 246 261 246 260 260 262 267 259 257 253 269 264 266 267 277 286 260 264 292 282 277 291 277 284 282 271 252 239 233 231 228 253 233 249 220 231 220 200 235 283 273 240 240 250 211 249 280 281 221 215 270 293 211 207 193 236 331 289 194 227 302 202 181 184 300 296 212 168 179 179 288 332 361 203 163 165 151 229 296 269 267 280 316 303 318 346 251 163 16…
2	921	70	23562	5490	1	42	19008	4457	869	44	362.3632010715667	77.11727315480252	729.5966160834085	1798.4325642801193	2354.940588474606	35.971223021582695	0	17292	[118 164 239 250 244 258 249 253 254 253 245 265 260 270 257 266 262 279 274 267 265 280 270 271 272 289 274 262 284 279 269 276 282 287 291 297 283 244 236 228 241 273 269 216 254 254 248 239 193 209 254 263 298 241 238 264 230 307 232 200 219 261 301 301 218 269 316 227 194 189 216 285 294 182 151 226 299 288 342 303 195 183 179 179 174 184 182 178 273 183 162 157 163 165 299 378 204 192 201 17…
11	921	70	23562	5490	1	37	19356	4137	716	52	370.9994920591521	75.29129160295207	772.7386369316986	1736.5133025715927	2357.2001459390976	35.971223021582695	0	17441	[122 188 222 244 248 256 254 247 264 266 264 251 255 255 250 265 268 256 277 261 273 272 261 269 276 277 271 284 289 285 283 276 289 286 313 300 278 262 247 252 225 258 256 228 210 269 280 258 213 213 230 289 290 241 235 265 302 223 213 262 242 173 221 270 281 268 243 181 174 278 189 192 319 271 184 185 173 247 246 175 171 245 225 165 161 147 224 299 357 338 160 196 322 192 155 165 253 248 136 17…
1	921	70	23562	5490	1	35	19439	4473	661	39	426.7200694946787	75.41596469784665	763.7847977481699	1780.6678472634915	2349.118363557825	35.971223021582695	0	17530	[139 181 221 238 240 244 245 253 250 248 249 250 259 249 254 262 266 274 263 277 267 264 280 265 276 282 261 292 287 288 285 286 273 298 295 302 302 257 241 251 256 231 200 229 225 271 258 220 275 253 237 238 288 294 285 265 257 254 291 297 315 299 217 212 191 213 252 274 261 244 233 282 290 266 190 161 241 282 202 189 193 204 301 187 179 261 186 194 196 173 220 327 259 160 158 279 307 165 159 15…
3	921	70	23562	5490	1	42	18974	4709	703	42	369.16432988605106	73.32794060808789	732.7566750142298	1791.5312503752775	2435.181565672342	35.971223021582695	0	17264	[129 173 216 241 247 250 250 252 260 267 262 255 258 273 259 262 251 265 273 270 274 270 271 270 264 273 276 283 278 272 279 280 287 293 294 300 301 241 237 272 271 214 246 258 257 240 206 249 238 267 224 224 252 270 281 211 204 226 305 285 236 232 329 267 217 178 227 273 316 320 206 288 221 229 254 184 256 276 174 180 292 302 181 164 162 164 179 309 305 164 167 173 201 287 185 159 172 170 163 31…
9	921	70	23562	5490	1	39	19148	4514	738	42	360.02445610523574	74.80281703143618	755.9958601015842	1801.4101769310485	2482.1208028713195	35.971223021582695	0	16911	[136 198 218 247 251 251 257 255 255 248 264 255 256 266 262 261 254 260 260 267 265 278 260 259 281 280 275 280 288 280 293 290 282 293 277 268 294 255 267 222 236 262 285 245 227 249 244 252 280 268 263 209 219 207 196 201 243 191 203 247 278 254 171 238 255 269 270 287 288 226 180 177 200 255 254 252 286 264 286 272 172 186 284 299 312 271 170 164 277 247 165 167 173 215 261 182 187 277 170 16…
4	921	70	23562	5490	1	32	19066	4326	816	41	375.6420607483206	78.78583807019602	797.3517957725524	1810.0879364179495	2432.940317323571	35.971223021582695	0	17293	[120 168 218 245 244 245 254 247 252 245 255 255 257 258 255 266 258 265 259 264 257 270 276 274 267 285 275 284 270 276 290 290 298 285 295 293 292 259 226 257 281 247 276 251 209 282 212 203 228 267 223 217 244 256 193 195 228 244 297 226 209 247 292 350 262 198 187 260 317 259 190 184 178 263 323 249 175 181 277 296 359 237 186 214 232 185 197 173 210 270 177 179 302 314 198 171 164 158 152 14…
5	921	70	23562	5490	1	45	19700	4485	748	41	379.5461646073842	73.86605064959946	730.8658430016532	1833.5985277824916	2479.558772985449	35.971223021582695	0	17551	[120 193 237 243 248 243 254 259 254 254 251 257 261 253 260 266 284 272 261 261 258 273 269 268 277 267 277 275 274 273 286 274 288 290 293 299 296 266 245 234 243 253 265 251 266 250 216 250 267 249 287 292 287 255 216 261 276 294 276 289 225 222 273 264 293 302 285 189 241 313 326 225 191 184 224 293 189 183 180 256 336 305 199 183 168 172 180 283 186 160 162 289 301 173 160 142 168 163 335 39…
8	921	70	23562	5490	1	44	19317	4254	784	37	370.53079078146095	73.73009765776644	709.1828419881099	1660.357913886236	2134.889330099415	35.971223021582695	0	17482	[130 189 238 245 244 241 249 258 254 247 245 264 262 254 263 265 258 270 265 289 274 265 284 281 292 280 285 296 307 297 287 301 294 294 300 284 305 249 260 237 244 250 245 216 229 253 268 258 231 232 232 200 259 284 248 207 219 292 222 245 293 274 219 198 273 236 204 183 186 210 285 287 229 200 180 165 165 245 321 277 217 211 175 174 248 320 204 162 209 317 193 153 149 167 281 362 164 173 277 17…
7	921	70	23562	5490	1	39	19465	4182	828	37	397.9747343067686	74.6697019865241	749.2778224482809	1893.8362417233566	2487.5811237458606	35.971223021582695	0	16980	[126 172 216 241 249 246 248 253 251 249 253 257 247 261 263 264 263 272 263 260 261 264 277 285 264 274 265 276 286 272 277 291 274 291 262 282 303 239 270 216 244 250 235 238 271 270 274 243 207 222 270 278 223 185 223 260 203 192 253 269 276 201 177 229 279 290 286 199 170 205 302 304 287 328 264 157 181 174 174 180 228 257 251 282 312 337 187 148 158 208 294 310 324 339 199 167 175 165 216 19…
6	921	70	23562	5490	1	33	19317	4687	763	32	396.1635578945738	73.9863409948709	796.6884673432999	1860.154606184515	2512.967765891168	35.971223021582695	0	17371	[134 184 210 241 250 249 244 249 249 248 251 249 257 250 250 248 260 260 261 264 264 277 265 265 270 274 283 275 268 272 284 274 299 292 281 299 283 256 233 249 281 234 231 228 241 245 212 218 237 214 216 227 205 234 187 275 297 304 228 207 195 211 236 300 261 247 333 269 192 198 190 215 327 316 348 244 174 181 283 333 198 161 189 305 319 174 170 230 303 342 257 172 156 185 271 386 257 176 302 20…
10	921	70	23562	5490	1	38	18415	4741	804	32	374.52117652483673	79.07593490146718	647.2902413363645	1651.8142353524502	2238.6718044580102	35.971223021582695	0	16999	[139 173 248 245 247 251 256 262 257 260 259 274 260 262 260 252 259 268 264 267 276 293 289 278 284 291 283 288 274 288 279 290 289 299 309 288 316 264 242 251 237 240 268 263 240 266 287 291 285 263 286 276 285 268 197 257 218 193 233 262 241 209 186 192 184 249 220 238 276 226 174 186 212 181 266 214 149 169 171 244 180 146 157 232 289 293 335 211 157 157 161 212 216 161 145 154 149 167 248 28…
12	921	70	23562	5490	1	40	19156	4256	613	34	395.6003304152226	76.60457963255429	681.7229886452504	1826.3333812264862	2483.9303529593512	35.971223021582695	0	17216	[115 163 222 239 249 241 247 251 256 255 255 262 263 263 266 261 263 261 259 275 266 272 282 262 287 278 286 282 263 275 262 279 303 280 289 276 301 238 251 231 271 247 235 251 241 211 226 217 225 260 243 211 277 216 192 254 265 233 199 211 201 252 240 209 207 166 200 287 234 174 164 279 315 191 210 178 170 267 313 323 188 193 297 174 166 227 331 284 184 174 163 180 320 285 171 268 304 159 153 24…
2	921	70	23562	5490	1	43	19174	4487	850	53	413.6580940941297	75.24859950566491	813.1977808008791	1856.9365844609767	2536.512376387176	35.971223021582695	0	17358	[119 163 232 248 240 251 246 252 257 257 252 251 267 259 257 259 264 259 251 264 254 261 275 264 269 274 273 268 274 281 291 293 285 302 275 276 286 235 219 258 255 268 218 229 225 266 265 239 226 272 217 216 292 254 201 263 294 218 215 236 201 254 299 226 226 210 175 186 278 305 252 185 292 294 210 162 184 228 303 340 283 181 280 201 243 292 166 154 166 292 332 252 167 339 241 155 152 165 214 34…
11	921	70	23562	5490	1	38	19328	4202	729	52	382.6500922809722	76.93058902191615	724.3099237247332	1679.8362986403242	2266.9955834219536	35.971223021582695	0	17153	[123 191 230 245 246 243 259 248 258 254 254 249 251 260 268 265 276 275 265 267 273 267 265 286 291 299 289 278 275 298 274 288 298 297 304 301 301 252 259 252 234 257 248 264 282 263 239 259 284 249 218 267 255 218 234 279 270 239 264 251 214 191 272 210 250 261 222 271 271 269 169 152 198 296 293 186 154 155 197 295 241 146 194 315 250 160 161 176 162 146 219 303 306 290 152 173 178 180 163 22…
3	921	70	23562	5490	1	43	19363	4816	737	45	382.71707313682265	72.08156284406265	784.3449474628917	1848.3246379359416	2552.8994399568905	35.971223021582695	0	17464	[129 174 220 246 250 255 253 251 256 255 261 255 249 260 264 260 251 267 262 267 256 266 266 273 283 267 270 273 272 271 281 279 288 253 270 292 308 250 229 256 252 250 244 225 203 251 270 259 235 216 234 272 219 222 217 276 286 211 214 211 296 225 201 279 294 203 274 309 210 183 297 327 259 183 176 281 305 266 167 187 288 313 224 162 163 246 354 259 182 266 320 160 156 163 266 339 396 242 217 26…
9	921	70	23562	5490	1	40	18751	4434	703	38	329.95013024070056	78.0672189047633	722.9243695718203	1855.396972375133	2481.566261421548	35.971223021582695	0	17115	[133 195 219 248 250 247 257 251 250 258 261 260 262 266 260 267 267 268 274 267 253 279 281 260 255 265 275 267 278 258 291 284 279 288 286 283 276 238 265 240 247 264 259 208 219 228 244 254 270 233 202 217 195 203 233 250 211 278 250 191 250 221 155 183 273 288 201 171 201 320 246 188 195 199 173 274 297 319 213 184 177 170 161 185 165 164 185 307 295 159 152 203 293 318 319 395 238 168 153 15…
1	921	70	23562	5490	1	36	19685	4569	642	39	408.2868437099759	79.38219492488791	800.1365120781263	1794.1897590350368	2485.8102005897326	35.971223021582695	0	17314	[140 182 228 239 248 251 250 247 245 251 250 251 251 259 258 266 252 249 258 279 266 264 271 262 270 285 263 287 283 283 270 271 276 277 278 293 275 244 231 253 235 218 206 250 251 262 251 298 234 219 231 274 294 241 224 269 315 251 247 203 190 238 273 282 318 285 258 303 277 183 163 168 270 307 195 228 312 174 171 199 287 308 278 228 156 246 290 308 338 193 164 161 169 175 278 325 205 158 291 35…
5	921	70	23562	5490	1	46	19841	4526	752	44	399.6213870631446	73.47609697292006	811.5961278915382	1889.3441575925397	2440.4827861989716	35.971223021582695	0	17406	[120 195 237 248 247 256 246 249 241 250 251 253 256 245 262 259 270 271 261 262 264 255 278 268 278 273 265 278 276 283 276 270 285 280 291 309 291 246 234 258 239 236 232 234 294 220 241 280 228 211 229 285 238 263 274 221 276 234 177 219 303 205 200 301 292 280 187 175 247 308 298 311 229 177 152 227 268 287 311 301 293 179 172 260 272 316 309 198 163 233 232 245 339 295 175 146 292 396 259 16…
4	921	70	23562	5490	1	33	19263	4363	833	35	381.32882074454216	80.53542884649829	735.2499840795261	1833.062949042377	2488.9216014693575	35.971223021582695	0	17364	[122 172 228 242 254 252 247 246 261 259 255 251 265 251 262 257 257 266 273 261 271 272 276 268 278 279 272 278 282 282 272 265 274 287 272 292 275 235 251 260 250 233 236 228 201 214 270 253 235 212 221 226 276 247 214 206 186 227 296 278 279 209 202 242 294 199 218 298 286 302 283 176 287 241 179 201 295 248 176 204 312 199 181 167 270 285 268 168 180 298 359 328 175 147 173 325 333 175 156 14…
12	921	70	23562	5490	1	41	19034	4310	631	35	369.18036320162014	75.09590984238547	756.1546960373767	1765.3789668650445	2298.6047114541548	35.971223021582695	0	17301	[114 166 223 249 253 249 254 253 252 261 248 260 253 266 268 270 250 254 262 274 264 280 267 264 285 271 272 262 278 288 296 280 309 305 302 292 331 258 266 237 263 263 254 261 234 258 246 244 228 254 251 212 274 278 278 203 219 199 184 278 262 215 278 286 199 191 195 280 288 200 188 195 184 204 199 176 281 236 180 249 232 177 218 312 201 177 177 162 191 252 172 162 164 162 239 311 165 157 181 34…
8	921	70	23562	5490	1	45	19647	4277	774	40	372.7996636934204	71.8229791803107	703.8820739826674	1762.6322275231828	2340.3669317183603	35.971223021582695	0	17340	[131 192 241 240 249 249 250 251 254 263 262 264 243 260 272 266 270 274 263 263 265 278 277 276 271 286 279 276 268 293 283 298 290 275 282 295 275 224 241 262 256 224 215 220 229 260 281 294 256 230 222 221 290 266 284 277 292 293 263 259 266 278 278 242 328 298 239 204 221 282 195 153 223 324 310 217 172 185 175 184 288 255 162 181 215 212 165 256 332 240 163 211 204 169 154 157 144 251 343 27…
7	921	70	23562	5490	1	40	19050	4072	799	37	362.53627841822305	76.1197978561081	703.993362863501	1777.9691401148218	2423.659597849989	35.971223021582695	0	16984	[127 181 220 248 244 254 262 249 258 262 262 254 253 246 259 265 273 267 269 273 283 284 276 286 266 277 284 282 275 284 280 260 279 287 279 294 298 225 232 234 236 264 236 242 273 268 232 210 218 263 282 267 218 186 223 267 198 163 235 272 204 201 189 217 264 222 195 197 260 176 165 236 271 310 212 164 169 204 316 267 161 191 189 179 168 157 292 297 182 155 154 227 315 349 184 154 143 186 340 35…
10	921	70	23562	5490	1	39	18494	4718	838	32	398.46854376727265	74.62589661831487	709.5567567736333	1812.7187950079979	2438.4902134107247	35.971223021582695	0	16836	[138 174 247 246 244 246 251 256 248 259 257 266 259 252 261 246 276 261 261 272 276 269 275 272 266 275 270 283 273 282 280 284 281 290 291 292 297 248 243 239 250 243 255 254 247 228 216 233 282 275 264 227 285 245 179 238 240 195 238 243 243 240 208 208 273 297 280 184 194 249 245 183 180 249 269 275 244 269 310 313 307 184 189 169 168 158 249 261 182 163 172 169 173 169 185 298 274 151 159 14…
6	921	70	23562	5490	1	34	18823	4588	754	33	388.441495392572	79.19285849308157	722.7805508391604	1721.669796108575	2381.594849537166	35.971223021582695	0	17538	[134 186 217 248 245 254 255 248 259 252 263 253 246 259 249 266 257 266 251 272 290 267 265 278 277 301 273 285 287 293 287 297 306 288 275 289 286 237 246 249 264 241 230 237 218 224 250 239 207 227 269 247 207 271 275 237 208 210 291 290 229 211 211 206 278 248 217 320 230 195 196 272 300 195 203 277 217 177 171 188 172 165 166 306 355 246 183 184 165 164 282 299 156 311 339 170 153 163 135 24…
2	921	70	23562	5490	1	44	18968	4392	850	47	375.97125059130275	76.69550633934445	729.402298948959	1664.8169403513086	2298.0685642969365	35.971223021582695	0	17459	[120 166 233 243 243 259 250 247 248 251 256 264 262 257 269 268 284 273 268 266 258 267 281 267 277 282 272 304 279 280 289 285 283 288 282 304 311 240 237 266 274 244 221 254 259 196 225 228 219 216 255 227 252 286 224 217 216 243 283 304 305 233 220 214 200 181 189 303 304 197 184 173 235 314 306 207 273 228 190 239 296 174 176 310 242 181 168 160 168 313 236 169 152 157 148 185 329 301 160 21…
3	921	70	23562	5490	1	44	19303	4812	724	46	353.63465753461946	76.0358475618248	710.0867884335573	1649.828016329549	2216.5129020300355	35.971223021582695	0	17701	[131 178 232 250 253 246 255 244 257 265 260 259 268 259 269 245 263 261 270 268 270 278 282 280 285 274 298 283 278 287 289 287 312 319 290 304 302 234 275 245 241 265 245 231 271 241 232 229 208 217 246 289 295 237 214 206 224 302 234 227 205 179 201 292 301 255 243 289 210 204 209 184 185 304 318 299 209 180 246 219 180 187 203 321 225 169 176 225 245 158 204 334 198 188 369 223 161 189 377 36…
11	921	70	23562	5490	1	39	19255	4109	735	43	394.66761708677575	76.50568255162659	829.1215099927022	1922.4769189810122	2533.698150597126	35.971223021582695	0	16947	[124 190 230 248 247 252 254 244 250 255 253 259 251 246 253 262 260 261 262 273 276 252 275 265 287 263 272 287 277 270 282 271 261 296 294 278 275 245 225 230 240 225 245 261 276 220 264 234 255 209 241 258 273 287 244 207 251 253 176 200 268 280 216 214 282 296 282 230 214 228 198 290 295 185 178 281 261 156 205 257 168 149 207 322 248 261 301 188 164 195 210 175 156 183 249 318 278 169 153 15…
9	921	70	23562	5490	1	41	18634	4426	705	39	402.56090575386594	74.95703766977317	795.6560327612567	1717.4316599044128	2331.5622995385843	35.971223021582695	0	17194	[137 200 218 245 252 252 252 248 246 244 255 250 258 254 257 247 257 265 255 250 272 272 286 273 290 286 273 300 283 296 292 295 287 305 288 292 292 250 250 264 266 260 248 264 260 254 257 254 251 274 255 189 205 277 235 193 183 213 283 211 180 280 257 197 193 260 194 193 275 255 184 179 171 178 255 318 236 182 185 172 189 170 210 184 245 304 177 175 168 160 150 169 345 228 157 153 266 363 164 16…
5	921	70	23562	5490	1	47	19103	4335	710	39	372.1368714116547	77.16909910376727	717.979512098316	1668.3610295019835	2320.624947414733	35.971223021582695	0	17189	[121 198 241 253 258 252 255 254 255 252 249 247 259 261 264 256 270 273 264 276 287 272 281 280 284 267 295 277 299 269 292 278 283 306 294 292 265 229 258 252 222 224 230 265 270 274 256 229 218 216 242 268 256 193 194 275 271 218 188 232 222 166 265 277 276 223 182 291 266 177 184 278 217 171 263 216 163 172 248 220 180 291 214 217 205 166 135 230 189 148 190 307 312 153 169 148 242 326 386 24…
8	921	70	23562	5490	1	46	19477	4254	779	36	375.0556154361047	74.13104479908624	800.3239950218845	1884.8965866793842	2543.11711796683	35.971223021582695	0	17081	[131 197 248 244 250 250 249 251 261 250 257 253 250 253 256 261 255 265 258 260 263 267 273 267 259 274 274 272 270 281 272 268 277 278 294 285 273 235 259 223 207 235 256 254 255 228 269 244 214 254 270 261 273 282 265 209 204 219 275 314 247 192 224 307 192 169 274 329 219 172 166 161 203 320 328 270 169 166 159 180 274 280 279 309 298 286 171 192 273 266 275 285 373 273 170 171 197 184 147 14…
12	921	70	23562	5490	1	42	19631	4391	644	38	386.87705325254643	75.74410434699942	766.7206080778344	1880.077718387796	2441.545981497095	35.971223021582695	0	17395	[116 166 227 244 247 245 251 253 247 249 249 249 255 256 261 257 275 257 260 265 261 273 264 269 278 280 282 262 281 284 276 285 285 280 275 293 311 234 226 267 238 263 245 265 249 201 255 266 212 268 220 234 229 214 254 198 245 302 220 249 298 274 204 243 305 296 237 176 274 297 285 325 306 224 267 195 301 260 175 224 319 336 240 170 161 166 192 303 191 216 339 195 178 174 188 357 215 156 166 15…
10	921	70	23562	5490	1	40	18325	4646	797	44	410.0416380741724	71.65823067689591	793.1000019669764	1931.715766917373	2520.896654452515	35.971223021582695	0	16987	[139 180 241 241 242 249 247 246 250 245 257 255 255 262 266 262 268 260 256 262 275 272 264 270 261 273 260 261 284 288 284 279 278 282 289 276 276 235 249 252 235 223 231 237 265 207 240 258 228 249 267 267 216 176 186 224 273 233 196 195 183 244 302 236 214 202 203 212 294 284 238 207 189 174 164 206 315 306 193 243 290 171 183 245 162 177 280 219 253 157 155 223 347 348 176 163 190 266 156 14…
2	921	70	23562	5490	1	45	19047	4514	854	39	390.11197242583415	76.12202177979411	710.2635745746538	1850.7683946144525	2379.4314911803153	35.971223021582695	0	17418	[123 166 235 251 249 252 246 253 246 263 258 258 256 272 258 263 273 269 267 258 275 256 252 281 262 274 278 288 271 290 275 277 296 295 311 269 294 241 244 254 226 245 255 267 279 250 244 248 254 298 221 232 270 288 278 293 258 299 300 237 184 217 250 296 282 188 233 302 327 218 239 297 201 207 261 187 184 185 178 198 278 217 170 164 159 205 306 362 247 154 171 180 147 158 220 364 206 158 160 15…
1	921	70	23562	5490	1	37	19118	4364	642	38	382.6309129388191	75.63379269252489	776.9657135723648	1784.9924200410107	2463.7038512943836	35.971223021582695	0	17098	[142 184 235 245 252 248 242 265 249 258 262 250 254 259 273 259 262 261 266 258 265 256 283 265 276 278 254 279 269 289 282 288 282 293 287 290 277 260 250 216 219 238 263 241 212 211 243 273 258 246 239 231 264 271 256 287 287 211 204 268 197 233 204 185 253 191 221 253 170 174 158 249 253 301 300 230 171 163 179 295 239 153 185 312 269 162 157 145 136 226 278 278 317 319 303 362 178 134 160 18…
3	921	70	23562	5490	1	45	19023	4745	732	45	384.58293341539434	72.65046043377372	786.2012703817393	1743.2976603176962	2370.4373533939556	35.971223021582695	0	17513	[132 182 231 245 254 246 254 248 247 257 254 256 257 258 258 264 252 260 261 266 258 270 263 265 272 279 276 288 294 273 286 302 301 291 301 305 293 254 237 249 271 257 228 233 239 254 268 229 207 274 300 277 223 245 294 270 263 204 282 276 301 274 274 302 270 268 245 168 262 298 185 204 302 276 193 187 162 177 283 325 232 186 169 172 228 245 167 168 180 164 194 341 266 193 316 209 155 144 157 17…
7	921	70	23562	5490	1	41	18773	4039	786	31	414.5667953416205	78.47487430386384	785.2834198075124	1696.1595425111195	2233.743123093532	35.971223021582695	0	17011	[128 181 222 243 245 242 245 257 242 245 261 260 248 253 262 270 266 260 271 283 268 280 278 290 276 285 273 279 265 291 295 295 292 288 312 304 304 243 267 244 244 227 249 235 250 254 251 251 270 261 268 195 194 234 267 263 261 265 249 184 200 200 225 302 229 188 195 210 201 215 181 235 297 196 185 164 190 273 352 236 179 168 204 180 176 185 294 195 180 169 167 252 195 155 168 190 159 150 140 26…
6	921	70	23562	5490	1	35	19405	4672	788	39	370.501191296084	78.65455017351283	699.4406199070129	1693.4761123912403	2224.85576178287	35.971223021582695	0	17565	[136 182 220 242 251 251 254 254 252 253 250 262 258 253 261 258 258 281 254 278 277 283 276 284 278 277 285 295 287 300 297 311 280 304 301 305 318 259 265 272 225 237 239 273 244 201 225 282 302 248 226 245 298 287 267 257 277 239 286 309 304 273 272 236 196 200 180 251 309 268 237 244 198 250 256 184 183 228 275 180 187 296 193 155 167 225 329 238 159 166 158 207 263 175 255 281 182 165 198 35…
4	921	70	23562	5490	1	34	19300	4355	824	28	419.25380792719454	82.16565574425243	771.1082988089695	1727.8316292271838	2380.979457783383	35.971223021582695	0	17588	[119 170 225 238 250 245 254 251 249 249 253 248 252 259 247 262 260 277 261 257 276 275 290 265 276 280 289 295 294 261 279 290 298 293 273 284 284 260 255 264 256 239 245 252 245 241 232 227 264 216 286 251 210 291 250 229 250 286 235 200 207 269 242 198 194 227 313 292 222 199 198 191 176 248 320 295 188 180 182 217 305 193 183 154 174 229 336 322 202 166 173 279 175 149 212 350 325 351 179 18…
11	921	70	23562	5490	1	40	19142	4160	736	53	397.2468471805764	71.78776785453638	755.6124034150264	1745.5728872404793	2447.28966990717	35.971223021582695	0	17143	[127 195 234 242 242 248 248 253 252 247 261 249 263 259 251 267 251 268 270 284 273 269 266 270 277 274 309 265 282 286 277 292 276 293 299 277 250 250 261 225 224 226 230 285 266 252 244 281 215 198 224 244 246 196 223 265 220 223 222 175 267 251 170 229 293 201 197 201 184 181 204 263 206 212 221 176 169 145 249 277 344 252 173 195 292 168 151 188 299 201 164 252 308 389 239 168 176 165 223 40…
8	921	70	23562	5490	1	47	18795	4139	779	37	342.23421619394264	76.4629425101098	699.0315483179689	1672.2840318834565	2323.4679450849612	35.971223021582695	0	17060	[133 194 252 245 257 247 247 255 248 262 255 278 263 252 268 264 265 267 277 288 287 270 288 275 285 275 292 268 287 291 283 289 277 285 285 276 271 249 265 243 232 244 228 237 271 271 229 211 248 236 228 270 261 265 290 221 200 201 192 184 243 247 184 272 265 192 180 185 175 260 295 224 190 208 200 148 167 243 265 282 293 301 174 148 156 178 320 265 159 155 233 190 149 151 361 248 135 154 142 13…
9	921	70	23562	5490	1	42	19347	4465	713	39	353.3646087374024	80.03119705202475	742.015127135353	1721.5418863740215	2384.2169267176473	35.971223021582695	0	17265	[138 200 221 248 248 252 253 244 249 257 253 260 255 259 250 261 258 265 272 278 268 275 284 271 280 276 263 269 284 297 295 284 276 311 298 279 287 223 238 247 260 271 236 227 231 211 206 211 235 204 246 258 288 214 218 271 276 286 300 238 258 289 201 189 222 287 283 317 291 208 275 190 212 233 308 273 317 305 191 181 223 297 207 193 181 272 215 187 197 310 186 173 185 192 154 214 336 179 159 16…
5	921	70	23562	5490	1	48	18945	4421	683	41	438.6358388827606	70.4918718037959	798.0559428431332	1794.8293710118182	2327.8007085916834	35.971223021582695	0	17103	[123 198 236 242 246 242 253 254 261 257 246 246 248 251 260 266 254 263 264 257 267 276 262 270 278 275 278 291 286 293 288 291 302 318 313 295 290 241 235 249 252 254 282 265 292 230 234 277 274 271 241 261 250 248 266 261 272 261 227 186 264 278 292 174 172 219 269 219 153 177 174 272 303 275 179 165 161 179 209 200 181 157 203 314 201 160 162 145 170 168 302 317 195 166 211 346 187 170 190 24…
12	921	70	23562	5490	1	43	19803	4445	669	33	394.4076826212128	77.68824114052043	799.1327680524877	1827.418818578195	2443.4614362927405	35.971223021582695	0	17543	[115 165 236 246 253 249 253 253 248 250 250 261 257 255 261 263 273 268 267 268 259 273 264 276 280 274 272 274 271 273 264 282 299 284 269 278 283 229 235 236 250 244 228 231 251 242 227 230 266 266 216 225 232 282 260 225 218 211 227 281 252 178 228 314 248 191 258 212 198 330 318 295 193 210 306 238 261 304 208 204 172 193 178 178 283 248 194 275 321 173 179 291 349 237 138 184 303 306 358 36…
2	921	70	23562	5490	1	46	19569	4575	839	51	423.13206965119906	72.40390739329892	802.9196128255261	1793.8258531379859	2458.452616801426	35.971223021582695	0	17310	[124 167 234 245 247 248 248 251 254 251 252 242 260 249 256 268 256 264 268 253 269 264 289 268 292 268 264 277 267 274 279 294 279 302 281 284 282 260 267 234 239 254 215 239 274 259 244 263 291 238 217 221 214 291 267 200 234 270 214 223 292 310 196 207 285 275 264 176 180 264 285 323 314 204 262 186 304 203 144 231 264 274 278 307 282 346 239 161 159 165 302 308 160 156 240 346 259 168 294 22…
10	921	70	23562	5490	1	41	18439	4740	798	39	384.701649021759	77.12751222690477	744.7820820599547	1715.4320152841472	2279.2828148101885	35.971223021582695	0	17275	[139 181 248 252 242 248 242 252 254 250 250 256 263 271 266 258 276 260 266 263 262 268 274 274 283 273 291 289 300 293 285 294 281 292 296 291 285 253 253 266 265 269 249 265 264 256 219 254 261 210 196 228 246 217 190 213 201 240 225 281 258 223 214 205 172 207 333 239 188 205 198 189 176 202 245 186 207 295 328 218 166 155 190 266 248 158 158 162 165 339 342 183 177 146 165 202 398 294 162 16…
1	921	70	23562	5490	1	38	18702	4246	637	34	384.44904542091166	76.10702012478518	725.490085647085	1724.194054864801	2351.0187001252416	35.971223021582695	0	16983	[141 189 236 244 249 244 246 252 257 254 258 260 249 263 261 266 263 264 271 272 274 274 282 279 269 272 287 278 297 279 277 292 284 280 268 302 287 256 254 232 256 255 252 258 255 279 238 257 272 274 259 246 275 234 202 226 191 230 247 252 254 233 248 277 291 239 170 178 186 264 215 176 171 180 265 269 208 171 173 185 176 184 282 345 230 186 203 188 158 173 161 187 162 175 184 172 147 120 148 26…
3	921	70	23562	5490	1	46	19240	4889	737	50	400.54889614843546	69.79338197950645	832.8799771604423	1936.0199647987552	2504.3540656282776	35.971223021582695	0	17302	[132 182 233 242 244 245 251 244 246 257 248 248 246 257 257 263 266 257 265 262 259 268 266 266 272 248 274 291 270 277 272 292 284 287 291 289 277 263 261 267 232 224 253 262 242 224 228 276 252 220 224 214 264 265 274 277 188 226 295 283 195 194 282 277 270 264 234 271 319 228 170 249 251 279 196 182 174 310 316 193 158 246 325 251 153 144 260 271 326 293 277 327 293 246 184 170 304 199 159 23…
7	921	70	23562	5490	1	42	19321	4178	803	36	390.61665371526254	73.84469794824469	795.1390983638056	1882.943940581703	2470.5657646574973	35.971223021582695	0	17126	[129 182 221 240 252 253 251 261 250 252 255 243 251 256 263 266 255 253 257 269 270 264 270 278 264 279 261 260 290 272 292 262 293 286 284 296 296 236 241 239 225 230 257 253 212 216 271 245 212 233 234 285 241 222 197 213 235 269 304 206 177 254 297 197 274 291 328 265 185 173 180 190 266 269 285 288 327 287 175 167 164 229 290 282 343 305 171 172 184 168 292 304 180 168 174 168 153 166 182 31…
11	921	70	23562	5490	1	41	19115	4146	747	53	353.23911374085196	75.85736904475233	685.1752408386027	1622.8008951470197	2177.054436802715	35.971223021582695	0	17218	[125 195 233 243 246 250 251 260 262 256 263 254 260 265 271 267 266 279 273 268 270 275 256 273 292 287 288 288 283 303 290 310 282 305 292 299 263 251 234 260 250 266 224 267 232 216 263 267 263 251 210 247 233 230 253 215 266 271 241 197 260 289 199 192 197 318 228 175 181 167 212 276 276 273 282 223 191 174 195 263 189 169 286 261 199 173 175 170 248 183 171 263 247 169 172 174 170 181 245 19…
12	921	70	23562	5490	1	44	19437	4347	640	32	399.2121519339638	77.5226096457386	742.2899583010917	1733.841930281356	2198.233153484231	35.971223021582695	0	17634	[116 167 232 241 241 252 249 258 248 252 256 259 253 268 254 262 261 253 266 247 277 279 274 267 287 293 280 286 294 288 306 283 305 297 287 293 301 246 245 248 250 229 257 240 270 268 275 219 213 220 241 292 243 230 283 270 231 233 213 284 307 271 209 196 221 210 206 200 292 203 189 292 259 189 193 211 302 214 173 189 273 311 200 168 166 191 215 237 172 172 259 308 181 176 157 164 217 373 367 19…
9	921	70	23562	5490	1	43	19480	4568	726	45	360.4982470326153	74.08550703760304	816.7315786401134	1839.6844204739086	2487.5601910306464	35.971223021582695	0	17536	[141 198 231 247 254 248 256 253 258 253 260 254 244 271 254 254 249 269 264 260 261 267 272 263 268 278 280 285 261 296 284 272 282 300 280 272 269 244 248 243 263 233 216 233 247 216 249 231 235 283 264 222 239 205 215 200 243 291 302 250 229 317 279 213 199 196 184 279 268 349 260 184 208 191 189 181 181 160 261 314 223 156 232 311 316 350 293 202 300 198 157 149 233 324 344 415 233 208 190 16…
5	921	70	23562	5490	1	49	19241	4396	730	44	385.39222787128847	72.36909331819791	744.9497231975483	1807.7101573180432	2530.536610365847	35.971223021582695	0	16973	[122 197 245 242 250 245 244 252 259 256 254 259 245 258 267 256 272 255 260 270 272 263 255 267 273 265 297 288 281 283 273 301 289 275 289 292 293 237 247 253 234 228 240 257 246 237 266 235 275 203 214 244 214 185 228 254 300 229 175 206 248 298 289 272 253 189 206 212 184 254 300 272 198 148 164 264 282 282 272 218 178 205 280 312 322 199 172 193 301 342 202 169 191 215 210 171 152 152 168 40…
8	921	70	23562	5490	1	48	18896	4172	757	36	376.722465261025	75.43739499698967	756.5556906816436	1872.8499974292306	2349.3527305559064	35.971223021582695	0	16862	[135 198 244 247 245 250 257 251 256 247 252 249 251 268 263 258 256 276 264 254 267 273 269 279 271 272 268 288 272 268 291 294 288 276 285 291 280 248 270 260 237 221 249 258 262 255 270 273 263 270 257 252 265 258 237 216 273 252 231 266 248 232 186 174 243 287 270 283 228 175 157 237 306 205 178 164 184 174 179 242 285 305 196 165 159 162 156 172 191 156 196 309 177 129 159 137 153 353 296 15…
4	921	70	23562	5490	1	35	19356	4439	871	40	380.0541087256829	75.45924120282227	728.3586506326143	1727.8730002485552	2306.2955912268467	35.971223021582695	0	17541	[120 179 227 242 245 251 248 248 261 250 254 255 252 253 265 264 265 264 259 264 255 269 282 277 283 278 286 284 286 279 286 301 300 282 308 289 288 268 228 238 235 253 223 233 252 240 244 230 263 262 294 247 237 284 318 314 282 220 230 290 317 280 214 195 236 289 294 291 186 212 281 310 304 209 187 280 199 242 289 191 217 297 191 176 292 200 188 154 202 250 154 162 142 251 365 229 165 171 166 14…
6	921	70	23562	5490	1	36	19545	4701	765	31	435.43539442061	80.6675805556855	808.7963951445182	1911.3606501774275	2469.038261242561	35.971223021582695	0	17504	[137 186 222 243 244 246 251 247 248 248 246 251 255 260 251 253 253 263 267 259 260 271 266 277 278 262 271 286 287 289 276 293 290 291 287 284 288 254 233 228 248 221 230 238 258 224 199 283 273 291 275 234 236 215 270 293 280 273 303 275 202 269 243 252 303 309 332 206 189 190 262 315 194 164 232 349 256 182 171 267 315 260 285 192 183 192 277 315 325 288 216 170 164 156 164 329 346 198 181 17…
2	921	70	23562	5490	1	47	19008	4401	816	50	383.949328203482	72.85704490056023	708.0861554291548	1759.629758467986	2502.6796844310315	35.971223021582695	0	17118	[124 170 238 246 247 255 261 253 269 256 252 253 260 253 260 259 260 270 266 288 258 272 277 262 263 279 276 283 296 272 271 291 295 294 275 285 273 222 255 236 233 218 255 241 257 254 224 225 256 253 266 266 287 252 242 227 186 192 258 277 299 206 169 174 269 304 245 198 275 198 174 196 311 198 196 319 250 157 161 155 191 277 184 184 225 167 150 202 350 191 157 202 329 240 158 146 166 299 350 40…
3	921	70	23562	5490	1	47	18778	4688	696	45	326.93125652541084	74.59652146227886	716.7154867517198	1771.5395343932444	2316.1238059938173	35.971223021582695	0	17105	[132 186 240 245 256 251 251 244 256 252 257 257 252 266 266 268 258 270 275 269 261 268 277 263 300 274 278 289 279 271 298 283 290 290 285 277 300 232 244 230 242 217 255 278 275 250 205 211 218 265 266 226 195 182 224 268 283 245 237 179 245 247 191 176 233 289 276 261 193 203 275 188 170 152 258 286 161 164 161 169 259 296 274 181 171 236 290 176 158 198 324 312 261 175 272 345 227 154 150 28…
10	921	70	23562	5490	1	42	18818	4770	794	37	418.01474840278433	73.81066106862605	743.5281774143034	1743.6281242277626	2344.0890241565075	35.971223021582695	0	17424	[141 184 249 244 242 247 243 246 259 248 255 256 260 260 253 267 256 278 254 270 268 278 263 281 270 283 291 294 283 286 285 288 291 278 291 293 280 229 218 243 270 263 254 235 270 238 247 261 217 206 260 213 237 271 226 279 297 215 217 216 271 299 223 204 194 264 295 284 276 282 310 321 283 188 229 333 241 186 200 205 216 171 183 207 183 168 250 317 170 183 177 172 179 267 300 162 199 184 176 17…
1	921	70	23562	5490	1	39	19344	4378	685	41	395.8758728663959	76.55788137821251	726.7605069268934	1783.6226108549145	2389.458153276677	35.971223021582695	0	16973	[141 188 234 240 249 249 255 259 245 246 253 256 261 261 257 260 265 266 267 273 282 265 267 266 270 275 271 282 264 278 283 295 274 283 273 300 287 251 248 257 230 242 244 269 267 246 226 265 288 229 237 205 212 246 250 256 272 246 207 283 275 204 180 196 272 293 191 268 253 178 187 282 293 232 172 231 293 269 199 304 245 183 162 179 175 225 302 316 246 178 301 361 262 180 167 166 205 205 156 14…
7	921	70	23562	5490	1	43	19150	4161	801	46	340.12198270331265	72.8740626502975	728.3770117900494	1795.576078517871	2450.336530111737	35.971223021582695	0	17347	[128 187 226 243 245 246 254 260 255 257 258 257 273 257 262 273 265 272 265 266 279 265 275 255 266 279 271 282 278 259 276 284 276 299 287 282 287 250 230 221 238 266 271 244 208 226 229 259 227 213 268 234 246 216 205 254 263 242 211 224 265 202 192 310 282 232 199 201 176 242 325 197 171 226 331 213 173 191 266 338 199 165 173 185 271 354 206 160 183 296 193 167 309 365 330 174 137 147 148 17…
11	921	70	23562	5490	1	42	19468	4201	757	45	417.60767977937854	76.53529819829483	812.6502682897426	1850.1390576366568	2530.383067475809	35.971223021582695	0	17300	[125 194 237 241 242 245 245 252 255 254 257 251 261 249 269 262 255 250 259 273 269 265 266 264 271 277 280 266 282 288 265 284 278 288 281 298 262 233 249 235 239 217 274 259 260 269 249 193 270 240 191 191 256 277 262 269 269 286 294 203 282 248 242 295 235 221 214 328 232 194 283 204 178 207 285 330 284 207 201 261 197 221 182 215 345 246 176 177 320 217 161 160 244 266 169 148 147 157 206 34…
5	921	70	23562	5490	1	50	18985	4318	718	42	354.3156860153671	71.57262190634961	734.8402317996542	1831.762473702699	2410.584436485661	35.971223021582695	0	17143	[122 200 237 245 247 243 254 249 257 257 256 269 264 263 268 266 265 269 270 274 277 273 270 260 288 277 291 255 269 262 278 289 275 276 279 300 278 249 241 237 224 240 250 266 246 199 227 258 282 240 181 211 210 206 274 277 261 200 229 287 203 205 173 304 219 238 302 185 183 191 219 161 179 269 291 217 192 185 166 172 155 177 257 317 259 160 166 173 282 326 342 289 174 146 154 178 172 342 373 20…
8	921	70	23562	5490	1	49	19322	4228	814	42	424.0038436256972	72.03333022989766	784.2384050910618	1837.2808103369277	2493.5465508761845	35.971223021582695	0	16763	[134 197 240 245 246 244 247 254 253 258 250 253 259 257 255 254 256 265 251 260 260 274 263 258 271 280 275 278 278 278 285 272 270 297 297 288 265 235 250 239 237 255 258 261 240 254 251 224 210 222 279 260 203 233 263 247 198 195 297 223 177 189 169 182 275 299 309 218 165 193 152 211 259 258 257 278 292 282 286 302 314 215 169 256 306 176 205 304 198 144 142 158 265 319 342 199 160 163 158 35…
12	921	70	23562	5490	1	45	19830	4417	667	36	369.50368161912434	77.8522190676092	733.7882113165218	1779.6893545898233	2331.1201350771635	35.971223021582695	0	17447	[116 172 232 241 250 249 256 256 262 254 252 261 263 260 256 261 269 270 269 256 262 269 276 273 270 264 278 294 272 279 279 302 278 318 287 290 306 236 263 256 234 241 216 248 230 248 229 223 246 301 208 279 298 262 240 291 272 287 287 257 293 244 249 276 279 260 281 201 196 261 257 282 302 337 247 165 172 183 289 277 155 234 309 252 175 173 180 317 318 210 160 187 190 182 205 215 178 155 201 34…
9	921	70	23562	5490	1	44	19233	4549	696	46	363.2588727624403	78.68200143523201	730.511346006406	1642.5947158251179	2307.1922524278393	35.971223021582695	0	17493	[138 199 227 244 242 252 250 247 246 260 247 259 263 256 262 273 269 278 272 278 261 285 277 279 265 279 279 288 284 280 286 313 299 290 307 297 295 244 260 260 267 252 251 223 243 264 207 205 224 223 283 223 218 283 271 219 222 305 225 217 279 262 204 197 195 278 267 272 284 209 200 221 200 211 237 181 319 318 170 166 182 166 180 163 269 331 279 182 234 329 168 132 151 158 169 328 346 364 147 16…
2	921	70	23562	5490	1	48	18842	4467	848	41	396.2704110868579	74.37985682012749	734.6910333489348	1787.1275092953015	2354.3195123992355	35.971223021582695	0	17226	[126 170 241 244 252 255 252 256 258 253 243 253 263 247 261 267 258 263 278 264 269 269 271 263 284 283 276 274 284 275 285 293 283 302 305 309 313 243 241 236 253 264 222 258 248 275 281 277 263 289 259 213 213 224 275 284 262 213 248 309 240 181 282 248 181 202 242 179 185 197 224 268 234 175 174 177 173 218 277 305 286 201 188 162 171 167 266 316 237 156 158 167 344 322 189 178 177 164 157 23…
6	921	70	23562	5490	1	37	19169	4542	759	40	408.74414843648873	77.33916726336989	775.7298741194047	1927.8367996470463	2451.7309397402464	35.971223021582695	0	17334	[139 188 223 240 239 244 242 254 253 247 251 258 269 259 246 266 257 263 259 261 285 268 271 289 283 273 256 272 272 269 275 278 280 290 272 291 284 231 253 243 228 233 258 223 234 287 265 231 227 224 248 297 251 203 251 256 280 228 243 293 227 187 243 226 296 225 199 226 193 189 174 260 221 147 218 266 296 323 199 183 175 157 256 288 291 326 283 184 176 199 158 275 338 367 249 157 153 162 336 22…
3	921	70	23562	5490	1	48	18492	4543	697	42	372.8735753618345	72.0763355337881	731.0461391727741	1786.2701589447065	2364.7979057699126	35.971223021582695	0	16974	[131 184 241 256 247 249 249 253 252 253 249 254 256 249 259 252 261 270 267 265 268 271 266 287 274 281 288 282 277 288 285 285 302 306 279 297 290 242 260 231 221 256 269 267 255 252 269 263 264 219 257 271 310 279 231 263 187 243 248 261 284 225 183 250 277 174 171 180 168 183 260 291 183 156 153 150 182 302 195 163 150 154 215 300 313 172 155 174 189 163 157 149 273 346 326 166 163 209 185 14…
4	921	70	23562	5490	1	36	19787	4472	860	38	374.47819623254884	78.51038555319153	764.8324442558519	1961.4833154489131	2522.4645132265964	35.971223021582695	0	17472	[122 175 232 244 241 245 246 246 249 254 259 258 258 262 271 264 264 263 263 261 264 272 263 255 261 267 271 271 267 277 284 286 278 276 292 281 279 252 251 248 240 239 246 240 287 241 229 253 199 216 278 279 284 252 213 235 292 290 296 319 225 262 283 228 314 204 191 204 294 229 185 285 286 189 175 266 286 308 232 177 191 302 340 315 185 169 207 314 305 169 142 159 211 315 290 180 149 257 343 39…
10	921	70	23562	5490	1	43	19588	4876	828	50	366.8424640397122	71.42745252993888	789.5724866131608	1865.1905871591107	2463.4934546960044	35.971223021582695	0	17498	[141 186 247 250 250 250 245 252 258 253 254 258 261 256 255 274 257 258 248 264 259 284 276 281 265 288 256 278 280 265 293 292 273 277 273 283 290 243 244 246 251 262 248 227 230 247 243 219 219 224 218 226 216 283 299 220 259 211 287 300 255 210 217 311 233 196 191 262 310 302 216 280 299 224 325 240 207 257 192 174 272 266 200 346 258 170 162 211 322 253 159 162 161 261 295 298 319 335 353 38…
5	921	70	23562	5490	1	51	18979	4349	687	47	381.022862436836	73.8692228577778	730.928531135639	1699.0966480969544	2244.2648886995025	35.971223021582695	0	17342	[122 202 239 243 243 250 247 256 247 254 257 246 258 263 260 262 258 275 259 277 292 275 268 278 287 299 294 284 280 273 277 309 289 302 309 309 298 232 238 270 261 264 245 250 242 251 257 250 281 274 192 222 267 251 272 214 197 207 281 217 187 197 193 274 306 283 194 198 189 207 279 234 174 166 230 329 224 179 165 180 162 222 325 294 201 174 292 217 166 162 222 262 176 286 225 168 156 172 161 15…
1	921	70	23562	5490	1	40	19090	4264	659	44	390.10075436043377	73.13216843049948	792.8111445627046	1859.1608393158867	2573.4350828220095	35.971223021582695	0	17070	[142 188 242 247 241 253 244 254 250 253 248 255 252 247 265 255 260 261 263 266 266 273 271 268 275 277 273 269 275 281 268 265 269 292 282 279 266 225 263 245 247 242 224 240 248 242 258 267 265 208 190 243 232 276 223 175 190 189 271 227 183 178 198 263 264 289 287 203 198 190 200 323 208 173 231 322 217 181 168 155 185 276 277 302 311 178 245 320 195 157 169 198 323 209 209 277 153 148 190 37…
7	921	70	23562	5490	1	44	19210	4202	805	41	371.563935825862	74.86119948976433	752.7582214955764	1713.8724655374235	2282.9141509448314	35.971223021582695	0	17580	[130 188 230 245 245 252 247 255 253 247 262 254 257 273 269 270 264 266 252 278 262 267 278 280 279 287 295 284 286 288 291 274 273 287 300 294 296 251 249 268 276 250 258 226 230 258 254 264 262 277 226 218 258 222 274 292 221 216 211 216 244 216 246 280 296 203 173 180 218 319 321 200 161 183 287 219 188 242 308 173 169 167 194 307 202 172 180 239 181 161 201 363 236 175 158 174 157 327 235 16…
8	921	70	23562	5490	1	50	18672	4018	778	43	340.6065723119683	72.47111005235216	720.5065209604403	1747.4917057159785	2401.37312424568	35.971223021582695	0	16928	[132 198 249 251 245 247 256 258 252 257 260 273 263 252 264 278 259 272 279 265 264 275 272 281 258 276 277 269 285 294 273 274 273 275 284 279 272 249 227 227 260 247 228 256 264 247 207 226 258 238 203 188 214 280 235 194 210 240 203 186 191 276 283 282 228 203 189 163 184 216 247 279 310 247 189 173 187 237 318 195 179 200 270 178 166 213 281 151 141 148 137 170 334 381 249 136 149 148 138 16…
12	921	70	23562	5490	1	46	19778	4397	679	34	379.476153419937	76.54770903669518	770.5166170720966	1961.8141936266563	2489.3421602098542	35.971223021582695	0	17346	[118 174 239 246 246 247 250 258 256 255 254 254 251 260 261 257 258 252 265 264 262 265 258 274 270 275 267 275 261 267 274 266 289 281 286 280 300 238 234 256 241 222 239 236 244 295 243 227 250 239 287 276 207 203 249 289 208 223 274 193 238 290 291 284 187 277 252 196 316 238 216 229 220 212 178 180 285 211 175 312 283 156 220 297 278 289 294 298 204 159 246 290 308 306 184 162 163 259 261 35…
11	921	70	23562	5490	1	43	19659	4281	792	49	386.72227079114845	72.53012054038516	698.8947422105564	1732.5840499820015	2425.5230237614574	35.971223021582695	0	17523	[125 201 238 245 254 250 252 257 250 259 267 259 265 263 259 252 268 275 290 274 274 274 275 272 279 280 270 265 274 289 287 278 271 274 298 313 258 250 241 265 250 212 236 230 229 198 244 240 240 253 195 206 255 269 207 251 229 205 221 251 195 203 185 271 287 313 212 186 161 219 318 303 314 273 167 215 272 188 149 182 294 277 301 295 330 330 207 213 303 199 308 265 192 173 272 347 191 195 199 16…
9	921	70	23562	5490	1	45	19490	4545	727	46	331.8532544566433	76.51664053545846	725.1142298135169	1710.4271964696995	2373.2881758867197	35.971223021582695	0	17311	[138 202 238 248 256 245 253 251 256 250 261 258 261 275 274 254 272 263 257 262 271 276 267 274 286 279 281 276 274 290 273 292 288 304 280 275 283 233 231 247 224 223 259 258 266 243 234 262 274 284 281 292 248 220 242 266 274 275 306 320 266 206 299 292 194 244 297 268 314 284 195 199 300 234 173 168 193 258 223 163 220 331 211 158 251 246 182 186 282 168 152 136 155 268 310 364 194 173 178 16…
2	921	70	23562	5490	1	49	18952	4541	835	42	393.88865339172287	71.93313366481108	834.5905483163405	1717.6320818898546	2428.401922230941	35.971223021582695	0	17145	[124 171 242 243 248 244 255 252 248 253 251 246 264 264 267 263 286 250 257 268 258 268 273 274 277 277 269 278 289 296 281 276 297 291 282 281 288 252 217 266 251 217 253 249 232 234 273 219 231 252 185 229 286 277 227 273 218 235 194 191 206 255 279 305 306 222 184 201 300 188 173 226 263 258 302 293 310 318 200 173 166 201 320 309 202 201 295 265 164 212 285 158 180 158 187 158 164 171 267 23…
6	921	70	23562	5490	1	38	18772	4460	747	41	377.6411660187715	78.59273523417326	701.2563201232948	1590.4860068976311	2254.7888749678964	35.971223021582695	0	17254	[141 195 228 244 247 238 242 252 252 260 250 260 262 266 271 260 268 266 282 271 275 284 282 284 278 293 285 294 291 298 299 284 286 286 296 310 296 224 246 260 268 242 248 244 267 261 267 240 287 275 278 279 289 231 226 236 197 213 219 280 266 219 223 233 193 226 284 190 192 228 200 185 244 300 196 150 183 184 246 246 162 152 283 282 186 171 279 242 156 166 174 273 274 185 157 172 155 152 177 18…
3	921	70	23562	5490	1	49	18883	4685	689	39	375.2112153681855	74.56397792804529	738.2187388392247	1795.932451082348	2439.873423144692	35.971223021582695	0	16910	[132 185 242 238 246 248 255 260 261 250 253 247 252 262 252 258 261 248 271 273 279 265 274 273 282 282 282 264 280 292 292 292 289 286 292 279 289 243 237 250 238 237 239 235 229 237 265 257 230 228 271 261 197 237 276 292 243 205 198 268 292 202 173 228 272 259 193 164 197 291 296 205 174 275 313 244 190 166 278 330 337 190 202 163 142 278 300 301 221 162 192 294 165 144 157 152 149 207 351 18…
8	921	70	23562	5490	1	51	19044	4155	741	40	350.45862664251547	74.59092930640698	733.4624650940921	1705.4003768106895	2246.0289656816453	35.971223021582695	0	17086	[134 200 249 246 251 255 245 252 256 260 252 249 264 256 262 259 254 267 272 274 270 263 274 270 274 275 279 275 290 300 311 302 284 281 301 296 290 256 252 274 261 258 240 249 250 250 224 247 261 274 251 231 240 216 188 215 291 271 280 196 201 199 194 236 314 218 203 192 207 184 231 314 279 183 173 254 270 174 166 185 284 270 164 183 190 163 144 146 172 326 311 186 187 152 144 149 145 174 282 36…
10	921	70	23562	5490	1	44	18998	4783	803	48	383.6163656855357	75.75847643891345	728.9771382770799	1764.8274714110528	2215.5591332804506	35.971223021582695	0	17736	[141 187 243 251 248 254 250 263 249 249 253 248 254 247 263 260 269 273 256 271 280 273 279 270 272 276 279 277 274 294 297 305 293 287 301 290 286 253 229 254 253 230 243 249 222 223 211 217 223 279 262 230 283 242 242 265 245 215 303 220 203 197 256 262 210 204 299 245 262 286 204 205 302 263 197 205 217 181 174 172 231 319 240 176 170 209 332 309 171 184 267 241 154 150 163 307 357 212 177 36…
5	921	70	23562	5490	1	52	19481	4492	743	50	384.83448910786643	74.87317266761413	731.3879539789232	1767.6377280466745	2421.974211671004	35.971223021582695	0	17282	[124 204 242 252 244 254 251 252 247 254 256 266 256 254 257 260 258 269 279 277 277 271 266 278 273 269 286 290 283 276 282 286 281 282 289 306 260 241 251 224 236 253 215 216 236 247 274 253 281 213 210 244 261 284 290 270 199 182 269 275 199 287 303 292 198 177 234 288 293 308 255 189 215 270 297 304 316 202 173 233 293 312 209 157 190 247 269 163 143 164 202 314 369 198 165 178 168 239 251 16…
4	921	70	23562	5490	1	37	19236	4324	828	27	357.44519451265603	80.4091430792307	694.2698153533215	1792.652120271182	2327.711229904032	35.971223021582695	0	17285	[121 178 229 241 244 244 248 245 258 258 242 259 268 261 278 266 260 271 272 264 270 269 264 277 282 279 265 271 288 278 288 298 278 287 296 299 290 245 239 237 243 227 276 251 238 263 264 237 259 254 227 216 239 243 254 219 201 251 289 223 193 275 191 180 231 269 277 188 181 234 278 288 305 199 172 165 171 234 282 317 223 146 152 208 308 291 317 256 172 262 178 253 252 161 161 195 281 178 192 31…
7	921	70	23562	5490	1	45	19747	4189	822	41	412.5741117444988	73.8814033420083	809.939227053907	1889.4952206557257	2462.2501881495177	35.971223021582695	0	17457	[128 189 224 242 241 244 249 247 252 249 251 248 255 258 262 262 257 261 265 258 267 272 272 264 280 274 258 291 267 281 288 265 280 288 295 295 273 238 247 246 238 240 267 263 239 253 214 233 270 265 283 221 202 281 290 262 282 301 285 216 191 213 267 253 274 289 276 291 289 315 220 189 257 268 275 311 318 269 186 184 189 190 340 232 177 181 173 165 173 175 232 335 203 153 155 174 255 384 222 16…
1	921	70	23562	5490	1	41	19040	4238	656	44	344.8791682281855	76.3419947841185	716.8149703012735	1753.4589171010562	2305.328945472574	35.971223021582695	0	17188	[143 190 238 246 246 246 247 252 248 264 257 258 263 267 266 271 257 262 272 265 272 265 283 278 272 264 265 285 285 286 290 282 291 292 292 308 281 255 231 260 247 256 254 247 243 243 224 215 228 250 253 229 246 213 265 261 272 201 195 185 257 290 249 197 180 248 312 233 202 184 195 191 196 189 304 248 173 169 183 265 266 223 169 167 175 230 241 154 157 149 165 276 312 361 204 181 169 166 265 26…
11	921	70	23562	5490	1	44	19606	4118	768	50	343.3645470834549	74.8418188183721	662.2903970288156	1664.9909064539388	2254.145322217381	35.971223021582695	0	17663	[128 200 239 246 251 256 257 246 264 256 262 264 266 258 258 262 270 267 269 273 292 282 274 278 271 280 284 290 275 303 269 310 286 290 286 298 259 234 263 270 256 234 218 254 244 272 249 225 281 249 216 220 294 273 208 222 280 288 230 209 189 212 304 251 227 208 275 305 203 203 203 181 168 215 250 219 278 214 184 200 297 192 198 221 182 176 252 183 166 161 162 283 370 249 166 163 158 229 348 38…
9	921	70	23562	5490	1	46	19653	4532	726	46	385.3026864194198	73.59713908069074	784.939229497597	1846.9213780222674	2578.6667844257663	35.971223021582695	0	17260	[138 206 241 242 246 247 246 253 249 258 254 257 247 255 261 258 258 271 269 272 262 271 275 258 284 266 270 269 260 276 282 281 288 275 279 284 286 243 245 244 236 254 251 231 260 236 204 240 281 265 231 257 283 302 215 201 243 225 220 289 298 277 191 263 206 171 189 165 158 224 286 292 303 189 198 270 278 287 326 265 157 171 189 255 300 292 327 289 151 205 322 161 153 270 322 330 374 210 155 23…
12	921	70	23562	5490	1	47	19177	4290	645	38	401.72855797238975	69.75012986746752	731.0641622669268	1735.6556472938769	2350.365705154847	35.971223021582695	0	17415	[118 174 237 247 245 249 249 250 251 257 252 251 260 268 249 270 265 260 268 275 260 284 281 272 283 285 271 284 273 269 282 284 290 293 289 293 304 263 258 236 234 215 238 268 256 256 250 261 258 239 206 274 256 259 259 210 210 206 200 232 274 210 188 297 211 184 217 284 237 184 177 225 318 228 188 188 161 227 334 205 165 173 277 235 176 205 169 148 253 332 328 175 190 317 182 221 299 172 172 18…
2	921	70	23562	5490	1	50	18657	4418	846	47	353.3975592574197	73.94965718837283	742.5661565461857	1894.322851644851	2527.1171946987647	35.971223021582695	0	17247	[125 174 241 245 247 256 250 257 247 254 266 271 262 261 264 255 258 262 274 278 278 263 256 277 271 275 263 268 258 260 276 271 279 280 292 282 267 249 228 240 240 256 272 264 286 217 229 242 218 212 259 213 259 213 186 210 302 299 225 234 283 184 198 273 251 207 242 243 177 221 301 181 197 240 227 185 227 171 170 254 350 254 217 269 181 160 168 134 187 306 314 349 257 151 174 229 208 153 161 19…
3	921	70	23562	5490	1	50	18638	4612	668	44	376.17067147831386	72.46899772729111	725.4532478802192	1889.6279186649383	2459.042207367046	35.971223021582695	0	17018	[137 184 243 248 258 248 261 254 247 257 252 249 257 253 255 261 265 265 265 269 263 265 283 266 268 291 274 278 290 260 283 271 286 279 285 303 280 237 235 223 245 245 238 228 190 201 254 276 245 220 245 224 257 246 213 194 245 281 305 222 182 197 295 238 190 191 263 311 240 196 194 152 163 257 293 177 174 279 255 183 166 255 338 308 180 161 191 334 187 149 154 254 293 160 157 153 224 376 222 14…
8	921	70	23562	5490	1	52	19534	4226	795	43	380.7706241044454	72.97209180044625	799.4561811928348	1789.0543165395854	2302.173911406373	35.971223021582695	0	17153	[133 205 246 246 249 252 246 254 255 251 252 253 259 243 257 254 259 261 264 257 273 277 275 262 271 296 281 278 285 283 278 288 287 298 288 291 253 244 251 225 242 234 271 248 235 224 254 232 213 219 281 272 221 225 191 192 272 308 308 219 205 197 211 276 295 306 282 317 316 206 209 287 276 189 184 297 290 338 254 207 168 159 159 229 299 342 219 186 155 157 154 296 248 168 148 157 168 158 273 37…
5	921	70	23562	5490	1	53	19369	4432	718	51	342.4432085015904	73.29791866130834	753.3690134496826	1855.0613985002765	2491.0984628647193	35.971223021582695	0	17338	[123 206 239 252 247 253 254 251 251 256 264 274 261 264 268 262 275 271 259 250 262 266 268 267 259 270 273 281 281 278 271 275 270 296 277 293 268 225 234 248 258 241 221 230 216 244 274 258 252 229 275 257 226 221 219 311 206 217 296 222 198 193 227 259 231 304 206 224 245 185 169 181 185 270 327 330 225 153 191 247 296 311 336 190 176 189 298 163 171 304 337 182 149 142 265 336 369 287 154 15…
6	921	70	23562	5490	1	39	19010	4580	723	39	361.8646443687705	79.3103184007215	754.3802732736232	1819.0839844918694	2452.552825785041	35.971223021582695	0	17219	[138 194 239 244 243 250 244 249 245 259 256 257 261 259 262 263 254 261 259 279 279 268 278 273 280 276 284 270 277 286 272 279 292 279 287 291 298 241 240 246 259 254 255 251 250 229 273 264 254 279 271 253 224 250 229 270 268 279 295 197 166 214 283 284 219 194 256 310 214 182 182 240 277 246 218 185 282 273 302 326 285 187 185 186 173 182 256 319 180 179 175 160 172 294 211 174 151 178 161 17…
10	921	70	23562	5490	1	45	19294	4823	784	34	355.4298283399315	73.42231981719884	716.7390940029301	1683.2491829238727	2259.653923600477	35.971223021582695	0	17483	[144 186 247 245 245 249 254 260 256 255 256 252 261 259 270 264 260 276 279 273 286 276 292 275 276 270 270 288 278 278 281 301 305 307 292 295 282 244 242 249 250 221 255 231 238 266 241 290 274 227 265 270 271 277 284 213 256 280 283 283 268 293 270 275 289 178 221 271 258 267 304 210 190 170 190 172 284 286 173 250 298 192 218 184 162 272 217 152 159 192 274 180 149 186 317 267 332 177 167 26…
7	921	70	23562	5490	1	46	19822	4282	823	52	331.44932648886794	74.3885228525222	715.5969798576878	1848.2253458068706	2404.9431930755654	35.971223021582695	0	17303	[128 192 229 252 254 246 255 259 255 269 261 261 264 254 257 257 265 262 271 262 265 249 277 274 274 285 277 283 282 280 268 278 283 291 303 278 265 244 247 255 226 215 258 228 256 215 218 264 231 288 216 253 241 219 239 285 269 298 252 182 186 282 302 198 187 294 239 176 196 267 298 321 270 192 161 192 301 323 204 149 176 286 308 275 330 318 183 164 163 206 202 242 287 263 324 324 361 234 170 16…
2	921	70	23562	5490	1	51	18964	4479	836	40	378.4974584946803	72.67487523690389	741.0818918720381	1629.5767647337602	2294.7939665558597	35.971223021582695	0	17446	[125 178 239 247 254 247 254 255 251 259 253 255 263 257 261 264 281 268 263 262 270 272 282 269 276 291 273 302 293 285 285 274 296 299 283 311 279 249 267 265 242 271 270 218 230 234 270 299 251 200 247 292 273 219 270 242 210 248 235 205 195 217 182 263 266 213 182 184 201 290 300 335 262 201 198 174 188 230 212 248 201 180 167 204 355 243 182 248 228 175 178 302 185 183 242 164 167 295 222 17…
11	921	70	23562	5490	1	45	19703	4251	766	45	396.3953095723139	76.57865621640374	785.547301580277	1859.487344327477	2400.7397919730306	35.971223021582695	0	17557	[129 207 243 247 247 246 259 259 246 254 253 260 251 261 251 251 253 266 261 269 270 262 263 275 269 280 272 289 282 285 284 287 287 283 308 317 269 244 252 227 258 234 221 234 242 257 255 262 268 289 282 255 276 215 282 293 271 222 255 307 254 207 290 238 195 220 300 320 228 183 202 274 258 266 182 274 291 196 165 260 314 177 178 202 347 251 166 184 162 235 276 158 179 195 361 268 179 177 174 18…
9	921	70	23562	5490	1	47	18875	4450	687	45	364.7879309994826	76.47797043476076	663.4435690541716	1676.0999489708704	2255.3544254303247	35.971223021582695	0	17151	[138 204 233 243 247 245 245 261 257 264 275 266 261 266 265 266 262 265 270 272 276 273 270 290 291 276 301 288 276 304 292 280 303 291 280 275 276 259 234 239 211 243 267 240 236 270 264 221 244 284 226 240 270 233 202 195 205 254 277 283 269 188 198 237 206 209 213 185 270 269 193 253 227 161 160 240 268 175 175 293 323 214 160 154 158 161 190 324 334 186 176 154 156 147 143 146 148 251 328 37…
1	921	70	23562	5490	1	42	19369	4302	680	48	371.19082947102544	77.8685196869984	742.5532235195876	1764.7849121595464	2381.706972319351	35.971223021582695	0	17305	[144 196 244 245 253 252 250 246 253 256 259 262 265 261 257 258 253 261 266 270 267 257 284 272 266 263 275 288 288 292 294 285 280 295 283 295 286 238 252 250 267 229 249 224 232 257 249 252 262 241 252 283 207 198 220 213 281 276 207 237 285 262 273 303 292 258 204 213 252 295 201 282 301 206 190 187 188 284 267 210 173 183 302 303 204 168 147 174 309 257 163 171 172 333 259 164 163 174 164 16…
12	921	70	23562	5490	1	48	19326	4332	639	36	355.870834051514	75.02820680702732	720.0530058278498	1754.818296048587	2341.7821504142007	35.971223021582695	0	17179	[120 175 242 245 252 244 249 263 258 259 263 254 261 248 273 264 260 251 269 267 270 268 278 267 280 295 282 287 272 282 286 294 288 294 273 300 294 238 239 241 246 268 245 269 260 262 245 276 266 262 254 257 270 240 256 240 255 288 228 224 286 218 177 278 293 292 199 191 178 182 253 251 191 225 276 276 184 172 201 297 304 230 201 185 172 183 170 256 202 169 216 227 171 187 284 210 161 155 168 30…
4	921	70	23562	5490	1	38	19071	4270	823	28	392.5254770312792	78.31189138913383	721.0229565351727	1753.5532003635512	2361.3687246097616	35.971223021582695	0	17129	[121 179 233 241 252 248 253 245 257 248 244 257 248 263 259 274 262 274 283 265 264 275 283 281 278 276 292 268 291 278 274 282 289 293 286 292 298 239 240 234 241 259 275 256 257 284 288 282 245 235 254 286 284 222 194 197 238 292 260 221 185 257 287 288 246 215 185 233 201 215 277 223 230 270 188 234 249 181 180 191 212 191 174 166 201 314 203 155 173 164 146 160 266 290 163 145 142 226 313 36…
3	921	70	23562	5490	1	51	18727	4591	708	46	380.16519281769547	72.36964289749697	706.7758738568276	1713.831906352953	2230.6804309659774	35.971223021582695	0	17237	[134 186 241 247 244 245 245 251 256 257 259 250 257 270 270 262 263 279 265 273 267 276 277 273 288 283 279 281 284 298 279 285 298 299 301 306 283 269 242 244 267 241 254 261 290 263 249 272 235 272 212 219 272 244 203 269 261 232 218 193 189 248 296 293 195 194 198 212 232 189 167 167 174 202 316 266 212 235 178 214 290 155 180 165 291 351 246 157 155 219 240 157 168 167 331 310 170 155 150 14…
8	921	70	23562	5490	1	53	19476	4187	762	45	384.5329905989947	71.05318397325057	811.0854803800463	1929.260495313118	2539.093661917633	35.971223021582695	0	17120	[132 203 250 252 248 251 257 246 247 264 245 252 249 255 259 265 251 261 258 269 271 270 263 258 265 271 261 271 281 285 269 270 293 277 291 290 253 237 245 235 248 242 212 210 224 267 237 223 219 279 217 208 223 291 289 238 210 251 272 242 283 199 232 270 296 274 210 176 169 262 304 261 179 265 252 168 154 250 324 224 176 148 166 162 281 348 240 158 142 156 166 273 297 295 336 387 210 143 250 31…
5	921	70	23562	5490	1	54	19002	4307	690	48	342.4351973174951	76.84040806088784	693.8729943891863	1611.0053500207548	2211.5106309768935	35.971223021582695	0	17484	[123 208 243 248 254 260 259 252 253 250 256 267 264 260 265 272 276 295 271 261 278 273 267 280 279 287 288 288 293 276 294 309 296 302 295 298 272 265 238 280 258 257 205 255 266 278 254 210 225 242 273 221 208 212 256 286 295 234 227 204 199 224 248 269 190 189 249 313 249 176 184 190 171 280 310 318 218 203 312 175 168 165 246 215 179 274 214 151 159 171 220 173 270 232 167 198 171 161 157 12…
10	921	70	23562	5490	1	46	19389	4874	798	39	388.74043827969854	76.26769843646913	755.5722424312778	1822.8162324133496	2408.0640511276233	35.971223021582695	0	17196	[141 187 246 247 254 247 253 250 254 250 245 255 259 268 262 260 265 261 263 260 270 267 288 264 269 263 271 281 281 277 297 289 286 296 284 290 255 235 232 249 241 219 241 216 232 243 267 264 268 263 287 269 214 268 290 238 194 181 196 272 280 273 261 320 222 192 266 276 210 222 187 176 265 272 277 296 177 175 241 271 301 267 170 157 212 273 278 270 257 308 314 299 170 138 213 305 306 347 235 18…
6	921	70	23562	5490	1	40	18996	4579	695	42	377.83943935108323	74.03382397765269	770.7119910879999	1972.107802593183	2558.812851983565	35.971223021582695	0	17185	[140 196 240 244 248 249 249 245 255 250 258 249 258 263 272 268 259 256 255 262 260 268 259 274 261 281 265 275 263 270 278 271 284 283 289 279 284 260 241 233 230 240 245 246 231 243 249 242 268 205 247 257 250 243 210 204 270 209 194 247 213 176 177 262 219 164 250 260 287 304 209 172 154 183 283 286 292 330 279 182 164 178 225 309 328 359 217 174 172 265 328 176 168 202 318 221 160 149 177 31…
7	921	70	23562	5490	1	47	19174	4207	784	46	350.783941417489	78.61039291236364	670.1249273762264	1675.7481088705272	2235.189210697269	35.971223021582695	0	17259	[127 197 236 244 249 244 258 251 259 248 254 257 267 253 269 266 268 285 276 264 283 275 267 274 263 274 292 288 282 290 285 296 308 286 301 273 279 255 250 253 249 260 210 228 239 241 287 269 213 217 213 215 250 253 259 272 277 230 179 186 242 295 237 179 180 208 286 229 165 221 317 218 189 175 205 230 219 223 181 183 164 154 236 290 334 246 151 160 182 332 190 155 193 252 156 149 204 296 360 33…
12	921	70	23562	5490	1	49	19445	4378	656	42	405.85027818811557	73.09419427021895	838.4306644722503	1915.40586270965	2542.8002504408146	35.971223021582695	0	17097	[118 180 238 249 241 246 255 258 255 249 251 254 246 255 251 257 262 253 263 258 252 262 268 265 276 269 273 279 277 273 273 277 296 282 276 291 292 253 232 246 238 241 270 253 218 212 262 250 218 218 263 203 267 258 288 237 168 250 270 235 255 202 219 244 200 195 159 240 254 180 185 282 265 224 254 294 278 309 285 330 238 165 281 294 311 239 180 272 207 154 176 323 353 246 184 171 174 170 277 18…
2	921	70	23562	5490	1	52	19529	4623	878	43	349.24296023326946	72.55559171432338	709.9985829656412	1742.6609544398277	2430.6501851769685	35.971223021582695	0	17389	[124 177 242 240 250 255 259 248 264 256 247 261 255 243 276 263 277 258 277 264 283 277 278 265 288 268 272 291 278 287 271 306 277 274 293 284 268 236 255 236 262 246 210 230 273 287 227 264 228 220 217 195 257 263 265 284 282 265 233 254 268 209 211 294 298 275 325 193 277 325 214 167 177 264 304 308 181 188 274 344 220 210 278 189 188 274 201 163 158 173 179 321 194 172 159 166 187 347 414 39…
9	921	70	23562	5490	1	48	18876	4452	714	45	381.6083547502515	73.9358806139601	757.1710337613293	1832.2359921841462	2389.354417775625	35.971223021582695	0	17101	[142 209 237 258 253 253 252 258 249 248 249 254 257 256 254 268 263 269 261 254 258 268 271 285 278 271 258 276 275 272 267 296 287 299 303 305 305 228 269 246 255 258 257 261 265 252 238 234 271 282 268 287 255 225 281 258 240 257 262 266 295 249 185 196 286 256 178 185 175 297 209 175 289 260 201 173 263 176 181 262 232 175 159 144 154 260 327 285 184 164 175 168 155 163 155 185 364 188 158 16…
3	921	70	23562	5490	1	52	19027	4719	699	40	369.06653848168366	73.87459009379164	730.3840702610033	1807.4548412565584	2404.028685795167	35.971223021582695	0	17298	[134 187 253 246 249 239 249 255 250 253 253 262 263 260 260 262 272 262 266 262 271 278 275 284 269 280 284 270 270 276 288 281 288 285 280 297 294 237 249 259 232 246 247 268 230 260 273 250 224 230 234 256 290 236 256 241 225 271 206 184 250 282 281 273 314 320 217 192 190 224 277 314 280 205 294 300 304 234 171 249 265 170 193 324 213 194 172 161 152 269 374 206 165 163 174 193 148 159 158 15…
11	921	70	23562	5490	1	46	19804	4201	783	40	334.64951086864266	77.47300797016246	767.5383503476129	1817.4622522183365	2490.1748901860146	35.971223021582695	0	17353	[131 207 241 250 249 250 250 243 262 272 266 264 262 257 268 262 266 263 254 262 277 273 267 255 253 273 287 284 269 286 285 287 269 285 278 302 234 226 262 252 229 254 218 207 270 250 225 285 244 215 242 220 208 203 252 287 274 303 210 188 182 252 273 290 321 277 177 274 238 167 167 223 269 283 277 269 278 298 317 272 188 205 302 274 199 179 285 271 180 194 247 152 156 230 350 291 144 164 189 35…
1	921	70	23562	5490	1	43	19784	4381	670	43	355.49596398792687	76.64319452046821	769.1082605810531	1869.7292510894883	2485.2520862451493	35.971223021582695	0	17434	[145 194 242 245 246 250 253 250 253 249 257 261 261 270 253 266 272 255 263 263 260 262 255 258 278 269 271 273 264 272 284 285 277 297 280 284 284 243 255 255 249 245 222 237 221 257 236 209 206 237 288 219 198 206 279 226 282 301 313 229 213 208 256 288 215 227 275 286 191 270 213 160 188 291 296 337 252 192 294 270 190 180 179 198 325 180 142 224 288 281 299 342 309 176 178 191 274 193 193 40…
8	921	70	23562	5490	1	54	19352	4201	739	40	374.7672904256438	72.96653324648832	712.6009973859584	1696.3975322956032	2161.1064406478968	35.971223021582695	0	17270	[135 204 246 242 250 250 249 252 250 249 265 253 247 257 270 270 250 271 260 265 273 274 293 280 273 283 284 289 286 301 299 319 295 294 294 296 268 263 237 282 261 256 261 231 256 223 227 258 271 284 240 210 218 231 227 270 291 207 184 246 252 220 281 229 227 253 209 251 275 174 173 186 271 273 171 173 215 199 160 169 227 321 233 147 148 242 286 268 169 153 221 294 308 154 163 153 179 348 308 17…
4	921	70	23562	5490	1	39	19189	4349	839	36	357.4088577237727	80.88291598481653	749.1633705899231	1843.877217782249	2441.1983166060627	35.971223021582695	0	17155	[121 182 242 248 251 257 259 261 254 255 253 253 250 258 259 254 259 253 260 258 250 273 278 268 261 268 274 273 284 286 284 281 295 289 285 296 311 227 235 242 218 253 269 272 272 266 224 248 258 261 271 277 205 278 210 217 293 201 185 249 253 192 232 293 239 195 180 239 214 286 189 233 259 295 336 239 168 173 234 337 241 177 184 173 254 323 195 148 171 271 331 323 196 170 163 168 175 308 207 17…
5	921	70	23562	5490	1	55	19283	4434	709	50	369.40630167589	73.51462314588308	716.2024813708675	1791.8437785727729	2319.523471511442	35.971223021582695	0	17353	[122 209 243 247 248 249 255 256 249 261 267 260 260 254 272 267 262 268 261 286 274 258 275 266 274 272 283 279 279 277 277 285 285 281 283 294 274 235 256 253 261 226 224 260 281 287 279 236 236 200 244 257 283 293 284 291 207 204 269 283 281 308 284 204 193 258 264 309 297 206 182 302 308 282 203 182 200 259 212 166 168 164 299 328 278 187 164 161 167 185 235 162 167 168 322 270 160 156 149 12…
10	921	70	23562	5490	1	47	18260	4560	765	46	374.7684256691785	73.64433124229906	770.239398382715	1810.0494923754284	2424.530778316018	35.971223021582695	0	16933	[142 193 240 244 245 245 249 250 255 251 247 264 267 257 258 265 261 267 264 259 266 287 281 272 270 281 284 285 281 279 272 285 278 272 283 273 260 225 230 246 235 257 254 254 271 239 223 244 236 266 276 212 201 217 256 205 176 260 245 183 250 273 290 209 173 166 257 241 169 171 160 151 173 230 255 249 266 280 279 190 176 291 202 160 150 150 156 272 284 285 322 272 167 162 314 188 153 147 137 16…
2	921	70	23562	5490	1	53	19328	4550	824	49	382.89305345994	74.31012987748343	780.2388817949521	1853.964027139187	2456.84917347395	35.971223021582695	0	17379	[125 181 246 249 244 248 253 248 250 251 259 263 265 250 265 266 264 256 269 267 258 260 261 265 259 285 270 277 272 285 269 281 277 305 298 306 258 236 232 251 216 246 257 244 277 213 222 223 271 273 246 285 255 207 218 297 244 198 247 308 221 222 215 186 246 277 205 237 263 165 189 276 313 240 249 282 198 181 149 165 251 279 296 329 326 253 198 249 166 156 219 301 300 364 249 178 337 223 169 15…
12	921	70	23562	5490	1	50	18899	4250	630	38	365.4166444777573	76.91025426121767	756.6387143316645	1723.0492531903974	2426.243511583324	35.971223021582695	0	17264	[118 178 239 248 250 250 244 253 243 257 253 263 260 267 267 272 267 264 267 260 265 266 285 264 271 295 263 300 277 285 281 269 282 267 300 299 294 247 248 248 236 250 242 266 257 238 223 216 226 204 203 249 221 219 207 279 209 198 255 262 225 185 203 224 291 197 168 187 190 267 315 211 163 202 283 192 191 217 185 184 304 331 258 176 182 306 263 267 176 175 208 179 156 177 195 256 169 143 221 30…
6	921	70	23562	5490	1	41	18652	4529	734	48	313.9199794359457	76.26760641775617	612.9611163937968	1723.8541186852594	2278.7398898411134	35.971223021582695	0	17352	[140 204 247 242 255 249 257 248 252 258 262 266 259 271 269 267 267 276 269 287 275 281 276 257 273 263 288 277 278 279 294 305 294 280 297 297 307 245 258 236 276 247 265 265 265 240 258 231 200 226 200 260 253 258 265 209 188 203 176 199 297 227 187 185 273 312 204 176 182 265 268 195 176 210 241 210 178 178 254 312 272 206 180 296 220 166 201 184 183 171 181 156 136 169 261 294 367 205 159 13…
3	921	70	23562	5490	1	53	19278	4812	716	42	386.5579776139851	71.89405435962172	731.7637484500768	1890.4808706701651	2546.942128619286	35.971223021582695	0	17421	[135 187 241 242 246 245 247 257 260 253 261 251 256 268 254 250 266 271 265 257 273 270 259 258 269 276 287 282 269 264 280 269 286 284 285 284 245 229 253 250 263 236 249 240 235 251 233 199 271 274 287 253 221 231 294 213 193 211 292 296 229 191 226 255 189 246 286 197 196 292 305 195 217 304 334 260 195 179 202 305 294 213 260 182 228 187 168 160 232 270 293 295 378 224 156 155 154 239 375 35…
9	921	70	23562	5490	1	49	19360	4529	712	51	368.9818553386441	71.46787880373624	774.038352530236	1785.4468345780433	2415.8785716576385	35.971223021582695	0	17117	[140 212 237 249 247 246 253 259 257 259 260 258 260 266 258 251 265 278 251 257 262 263 276 262 282 259 273 282 277 285 298 270 289 295 294 293 284 212 220 248 266 269 229 248 276 270 228 213 252 220 246 225 279 262 205 200 205 190 198 201 175 244 266 289 231 185 258 293 269 275 296 276 293 200 157 207 281 294 341 239 187 261 264 171 190 276 294 328 336 178 175 223 283 174 159 173 216 274 157 19…
11	921	70	23562	5490	1	47	19021	4037	715	52	365.6134264852515	74.93418667135337	743.8277447936716	1711.1504000632904	2366.669607806063	35.971223021582695	0	17104	[131 210 251 246 248 244 249 256 259 256 256 265 275 263 258 256 262 254 273 280 267 273 269 281 271 267 284 276 273 283 292 300 281 299 283 302 243 275 248 249 236 234 253 248 268 274 205 227 263 265 226 193 175 205 278 245 251 245 286 306 186 206 193 188 170 188 264 286 271 177 183 205 237 167 236 308 185 159 153 167 136 159 252 321 303 203 137 162 159 247 285 339 343 203 168 218 150 147 154 21…
7	921	70	23562	5490	1	48	19141	4149	786	42	406.8681431344602	74.42357300685677	814.4322994075087	1834.6429474990698	2402.750533961971	35.971223021582695	0	17066	[128 195 231 242 244 249 250 251 254 244 254 247 253 263 255 259 253 259 265 260 262 274 276 256 281 286 279 276 266 288 304 278 288 295 301 298 272 245 240 241 244 251 247 239 246 295 258 254 272 288 228 201 205 241 240 258 265 249 268 285 303 254 186 170 232 268 273 304 266 190 204 184 168 223 299 187 181 151 173 165 195 221 291 306 223 167 164 177 307 282 184 165 167 252 229 156 165 287 243 16…
8	921	70	23562	5490	1	55	19427	4176	725	43	361.9707458778548	70.15757493162549	722.7425991864757	1765.0017426324882	2315.183084944385	35.971223021582695	0	17233	[136 204 244 242 250 243 250 253 250 249 259 254 268 266 261 257 262 271 263 274 273 271 264 271 283 280 284 275 295 284 280 274 293 288 304 295 253 234 261 229 217 235 260 262 228 216 225 246 285 286 317 233 212 221 229 272 261 264 272 264 266 276 250 273 281 233 230 300 295 293 246 220 197 181 217 290 315 269 187 160 175 165 171 320 232 166 193 223 169 224 260 169 187 163 166 269 192 169 139 18…
5	921	70	23562	5490	1	56	19603	4515	727	50	379.8118182720479	71.90931707164219	775.1560977324987	1894.8892952969043	2481.7707973918964	35.971223021582695	0	17167	[122 209 249 249 248 255 251 256 256 253 247 248 251 259 259 261 250 265 257 256 281 264 269 258 269 285 272 289 268 262 292 279 286 283 276 288 253 259 264 255 257 224 267 248 213 255 253 284 223 253 272 226 205 234 258 232 244 258 225 286 204 189 274 213 185 244 282 310 187 178 201 286 307 335 242 183 167 158 243 252 287 334 305 190 165 159 256 289 329 313 159 141 188 296 326 347 211 153 182 35…
1	921	70	23562	5490	1	44	19223	4294	647	49	341.3731860020223	76.82318755190711	718.8048686850024	1701.6899336757751	2335.4313011506174	35.971223021582695	0	17414	[145 198 250 249 252 250 259 242 249 257 261 257 259 262 274 268 258 249 278 259 273 279 265 274 286 279 283 285 276 281 269 293 274 295 288 288 277 233 254 238 250 235 235 254 261 254 256 247 253 225 205 227 270 262 249 210 201 302 237 245 270 240 189 265 200 233 284 313 270 192 190 173 260 264 184 185 186 294 249 168 181 212 186 178 312 363 216 152 175 177 284 193 163 244 324 218 169 204 150 15…
2	921	70	23562	5490	1	54	18936	4396	802	47	377.473557759994	75.41612130750447	731.5421020172466	1667.4794998109182	2348.3553994078898	35.971223021582695	0	17349	[124 181 242 243 249 245 252 257 264 252 253 252 256 259 262 263 269 273 274 287 281 269 269 267 273 279 271 282 281 284 318 278 291 297 286 281 276 243 271 279 237 234 269 280 260 242 268 216 201 264 239 213 212 254 206 240 291 202 192 186 208 286 294 324 206 182 195 170 163 236 287 296 202 158 157 212 296 278 290 291 175 157 236 285 170 170 329 238 164 158 159 181 294 228 188 194 157 153 186 38…
12	921	70	23562	5490	1	51	19207	4378	648	40	378.757614635391	75.04996410653304	737.6254837373723	1721.9809943443536	2380.5895798555907	35.971223021582695	0	17362	[119 181 241 250 249 250 255 248 256 257 263 257 258 252 269 259 269 270 273 256 261 269 276 273 285 277 266 287 267 284 258 290 303 311 292 298 331 249 249 267 261 272 237 257 267 238 242 235 257 264 230 238 273 239 234 278 289 291 207 188 190 235 293 232 225 304 254 178 192 190 259 354 273 201 179 203 198 178 191 197 197 191 279 230 174 179 316 259 150 161 182 252 229 160 149 183 173 345 249 16…
10	921	70	23562	5490	1	48	17960	4535	745	39	354.83511931595916	76.36128890095837	742.7878649120789	1640.537383705184	2221.9668282077773	35.971223021582695	0	16816	[142 195 244 247 247 251 254 253 254 264 262 260 269 258 275 261 264 258 257 270 269 271 270 286 288 293 278 300 301 277 285 279 285 293 298 287 255 263 247 260 259 232 266 262 266 265 218 237 273 275 263 248 266 268 257 266 224 201 268 230 194 194 225 240 201 181 162 165 236 266 273 279 196 166 166 178 157 266 203 173 187 180 180 152 173 191 141 177 289 329 190 157 139 172 212 144 126 126 131 14…
4	921	70	23562	5490	1	40	19031	4239	822	29	343.6452663467585	83.44693832407468	733.6954087258772	1776.2206173571578	2410.1582858342226	35.971223021582695	0	17261	[123 185 242 255 254 261 255 250 250 254 263 259 251 259 259 264 274 257 256 260 274 275 272 278 252 290 274 281 279 283 269 277 285 290 296 293 284 232 252 242 251 256 234 230 243 249 256 200 211 264 251 252 212 245 197 188 230 271 284 217 203 222 227 306 227 197 187 170 179 238 278 326 221 179 169 243 308 298 305 199 245 266 189 297 223 185 175 220 192 170 305 310 199 163 164 194 231 198 149 21…
9	921	70	23562	5490	1	50	18892	4603	721	44	323.87489537622	74.45643094363011	697.8436590266555	1820.5909533591207	2432.0463327172433	35.971223021582695	0	17209	[139 212 247 248 252 252 260 250 251 260 257 257 259 261 270 263 269 264 269 272 271 275 283 259 284 274 265 264 274 284 268 273 272 286 287 287 281 251 227 232 264 251 245 238 273 232 207 200 227 258 247 264 214 203 214 264 203 198 203 207 277 272 206 279 189 177 172 294 313 198 164 223 338 244 165 244 228 202 183 207 300 189 164 175 160 161 174 155 162 268 327 240 163 162 247 301 309 322 348 33…
3	921	70	23562	5490	1	54	19025	4732	713	40	338.31638605848366	75.50558156533076	712.7288391307189	1629.8938594638453	2183.1493871487332	35.971223021582695	0	17557	[138 191 244 251 252 250 260 252 251 260 255 251 269 259 269 274 264 265 261 266 269 274 275 270 291 289 292 292 278 296 287 285 298 296 297 331 299 252 257 250 243 268 237 251 269 241 231 283 223 216 198 229 267 280 290 234 218 192 213 247 296 210 180 197 170 198 277 276 233 284 231 198 255 175 185 220 322 322 293 172 179 278 248 167 179 206 329 276 193 175 197 165 191 283 205 162 165 366 217 14…
11	921	70	23562	5490	1	48	19003	4128	741	50	355.8799299487304	75.00578056896555	744.8094058500844	1728.5736238835084	2282.6589875173795	35.971223021582695	0	16984	[132 210 244 245 251 254 250 242 251 257 258 260 254 255 257 257 260 261 273 285 280 272 268 272 277 284 294 295 289 295 284 290 300 275 295 309 260 245 249 252 261 253 272 242 261 253 258 279 258 227 260 275 222 219 258 201 204 257 297 264 193 186 249 206 223 302 256 220 189 198 195 281 254 180 154 172 299 218 160 158 153 210 294 229 190 247 316 187 152 155 144 148 148 184 328 332 171 146 158 17…
6	921	70	23562	5490	1	42	18988	4700	713	44	348.7664265838844	77.34700257508997	751.8524972540898	1800.5650159420948	2372.904559143275	35.971223021582695	0	17358	[141 202 239 254 251 247 254 244 247 250 251 249 264 262 269 261 257 263 273 257 268 265 266 274 269 275 277 279 296 278 295 293 299 289 287 298 289 245 241 267 262 255 263 231 250 243 240 274 262 285 276 208 197 247 291 225 204 196 274 304 221 187 210 277 329 231 201 245 177 233 280 293 292 284 191 189 181 179 209 275 300 308 192 182 174 167 175 232 260 171 180 180 323 233 169 156 188 338 180 18…
7	921	70	23562	5490	1	49	19302	4232	817	47	331.1795920152551	71.59161434053394	758.5759384460665	1855.5986225025338	2465.26136736811	35.971223021582695	0	16822	[129 199 236 249 254 244 246 258 257 252 252 260 250 253 255 261 270 268 279 266 278 260 266 262 279 292 290 266 266 270 290 281 273 281 298 272 268 227 233 264 229 260 206 266 257 213 253 242 235 266 216 185 230 278 276 210 193 227 198 198 267 253 293 276 203 178 194 189 207 251 276 276 302 249 163 252 314 212 156 153 165 203 239 262 294 271 301 338 299 188 154 164 190 316 331 377 190 160 156 14…
5	921	70	23562	5490	1	57	18759	4323	717	43	359.5787837962516	75.84681501074373	678.8469154900818	1719.9828189263037	2246.3179214767224	35.971223021582695	0	17118	[123 210 246 246 256 259 255 260 261 266 259 260 256 251 253 261 266 279 257 275 265 274 285 283 285 280 289 279 279 287 293 297 286 297 277 309 262 258 240 225 237 242 264 225 211 216 269 262 280 243 205 198 244 245 270 215 186 201 285 261 178 190 230 187 168 277 285 281 186 225 247 179 187 276 286 189 173 291 220 171 174 176 193 192 263 199 214 192 157 189 215 151 170 299 332 184 137 146 206 31…
8	921	70	23562	5490	1	56	19773	4280	741	38	426.02714364687097	71.1448481303498	766.4628196073448	1952.0617591361383	2571.0133906537517	35.971223021582695	0	17203	[134 206 244 242 244 247 250 250 251 251 252 254 257 249 258 260 250 258 264 254 275 259 265 271 273 272 267 263 282 277 273 275 278 280 262 280 259 240 251 233 258 259 218 216 248 272 266 261 253 222 243 270 276 213 251 275 270 250 200 191 190 316 291 174 200 271 232 188 168 264 305 234 163 180 168 260 297 338 285 154 162 152 175 274 267 281 275 267 287 288 282 315 224 147 239 322 380 348 169 17…
1	921	70	23562	5490	1	45	19502	4390	673	51	386.15413134334153	77.69795743941944	715.6483573355208	1721.5391220375218	2296.1575075885776	35.971223021582695	0	17342	[145 197 250 245 250 248 246 248 248 245 265 248 255 257 260 267 250 256 269 284 283 269 288 269 268 280 280 288 278 278 296 292 283 295 293 287 268 249 250 272 231 238 253 260 242 213 213 233 280 273 216 276 294 227 272 307 289 249 225 214 260 283 281 312 211 188 186 218 227 194 253 260 284 279 306 278 192 185 170 210 303 239 165 168 223 274 156 282 209 177 178 169 162 216 358 379 173 164 150 19…
12	921	70	23562	5490	1	52	19838	4513	677	48	426.8547306717082	71.37598425695465	775.348173181452	1859.188202797172	2600.9166411670026	35.971223021582695	0	17454	[120 179 239 243 243 244 244 253 248 249 257 247 251 253 252 258 260 266 267 268 264 273 274 272 275 268 273 281 276 288 263 279 294 288 286 287 285 237 248 246 232 237 264 225 262 268 272 226 219 270 263 234 276 230 264 208 211 205 220 290 305 190 263 320 239 191 287 303 303 208 236 320 314 247 179 263 345 209 167 267 251 160 247 332 342 200 172 177 164 301 265 180 228 318 167 163 176 177 323 40…
2	921	70	23562	5490	1	55	18948	4477	817	42	335.1301402878211	73.41442568075051	714.0914061688121	1747.9137906610154	2434.0177905861533	35.971223021582695	0	17157	[127 185 246 250 245 253 257 259 253 259 260 257 269 264 256 271 271 263 269 278 269 260 265 282 263 271 278 266 278 289 282 275 296 291 283 303 279 257 243 255 226 256 244 213 263 267 281 281 255 268 250 272 289 200 238 253 263 253 295 274 296 264 180 188 249 272 315 234 161 212 293 295 201 252 190 178 202 261 190 168 176 171 194 233 176 144 140 155 193 321 344 202 146 161 158 151 158 339 336 16…
3	921	70	23562	5490	1	55	19019	4745	714	41	386.15228181973004	73.22944058884477	716.741882899001	1833.0616333917621	2289.5404829122563	35.971223021582695	0	17302	[136 192 244 246 248 248 253 263 254 253 257 247 262 260 262 265 264 266 266 262 259 266 275 268 271 281 277 274 281 275 299 290 294 292 308 303 284 253 247 246 243 228 255 269 258 219 257 269 274 269 221 214 283 282 257 200 256 277 277 241 191 231 254 297 298 285 264 193 285 246 172 315 235 171 246 252 174 169 166 175 292 327 285 168 184 171 181 274 263 159 163 151 160 206 350 202 192 299 175 15…
10	921	70	23562	5490	1	49	18746	4763	816	39	380.2239363158088	72.62380239436042	754.4566400047103	1750.1263663157008	2393.006642033594	35.971223021582695	0	16915	[143 199 243 247 246 252 250 249 252 253 262 251 262 265 272 260 258 259 264 275 261 272 279 270 282 272 280 278 291 270 280 276 295 277 297 276 251 244 260 237 252 255 244 259 250 250 278 223 197 204 224 264 291 237 225 285 200 223 262 233 189 230 270 310 255 186 278 245 185 229 279 306 259 152 142 204 274 299 264 190 256 292 312 256 175 204 242 184 162 162 177 165 150 162 137 154 274 319 368 20…
9	921	70	23562	5490	1	51	18708	4520	710	40	410.71565215956394	73.6267593247138	769.9326339846757	1721.8051584236628	2353.5339019347166	35.971223021582695	0	17275	[145 211 239 248 253 243 251 257 254 246 252 255 249 255 257 255 265 258 254 258 271 255 270 276 277 287 281 301 299 280 308 291 306 296 305 287 290 234 232 259 266 261 272 263 234 251 269 249 249 268 233 270 296 239 197 209 295 224 194 200 226 217 192 229 303 229 172 239 268 200 185 259 224 165 167 174 204 295 294 203 167 170 237 209 167 164 179 235 320 193 200 192 148 164 167 358 209 153 147 30…
8	921	70	23562	5490	1	57	18994	4130	745	41	331.78171094613947	73.18856390599163	659.9899998437202	1659.7958436563245	2171.22252906566	35.971223021582695	0	17035	[133 205 253 244 245 257 254 254 249 257 264 255 263 269 280 268 249 269 272 270 277 296 295 283 285 280 283 278 285 294 279 304 290 282 296 274 264 242 227 244 266 260 249 224 244 235 237 268 261 199 209 259 235 247 271 259 184 195 259 277 215 191 168 257 272 187 177 254 218 170 158 172 265 278 320 224 158 170 256 265 187 168 216 312 258 177 153 146 196 343 174 170 224 192 160 135 181 389 198 15…
7	921	70	23562	5490	1	50	18843	4120	780	49	356.78837143639566	75.38394204254311	660.4618768830954	1721.996212776195	2333.431160802078	35.971223021582695	0	16987	[129 194 236 242 248 250 256 247 263 268 264 256 266 265 258 251 255 266 277 276 274 276 287 287 277 287 280 277 281 290 275 286 285 291 263 283 267 236 269 244 223 224 244 226 271 235 253 262 264 209 190 207 261 279 274 189 201 227 237 196 214 260 203 235 214 175 235 264 192 175 222 260 179 177 242 177 244 185 162 151 255 331 228 179 160 165 154 163 273 315 357 170 152 168 140 176 152 268 318 34…
5	921	70	23562	5490	1	58	18870	4380	719	44	396.36286038637456	73.38846058582617	776.0126095166696	1781.9802667190927	2380.3593639235633	35.971223021582695	0	17076	[125 215 242 247 254 245 259 250 249 259 261 261 258 245 254 253 274 259 262 257 266 273 255 264 280 269 286 274 283 278 294 318 286 292 299 304 284 254 256 243 239 227 266 250 258 270 278 270 193 220 259 254 268 240 257 219 258 264 251 270 269 179 210 296 282 250 178 169 198 285 204 166 178 203 284 338 211 161 171 173 207 228 207 173 155 180 291 186 176 175 166 169 196 355 333 199 186 207 171 15…
4	921	70	23562	5490	1	41	19184	4285	803	32	351.8039648602142	77.45790838666053	755.060925209266	1699.3552439509142	2300.8252660330827	35.971223021582695	0	17348	[121 185 239 244 243 255 251 254 252 264 264 251 258 265 264 274 261 277 259 264 273 266 259 261 274 269 284 294 292 269 279 291 297 315 292 292 289 258 267 270 221 241 247 259 268 244 207 221 261 252 229 210 206 238 270 263 279 245 210 203 221 287 221 189 187 242 285 281 274 185 169 197 223 220 168 172 253 320 252 179 193 178 171 176 279 347 251 183 192 155 232 341 178 154 154 159 161 273 387 30…
11	921	70	23562	5490	1	49	19424	4079	750	42	398.9240192186111	77.68132150188312	777.117274012879	1888.6205010991623	2489.5500791289933	35.971223021582695	0	17130	[135 216 248 243 249 249 252 249 256 255 245 251 253 265 257 250 247 268 273 263 272 272 269 283 257 286 276 287 263 278 288 286 289 289 268 271 250 249 242 251 241 212 255 228 263 218 240 258 269 248 215 206 181 261 279 268 302 245 231 277 206 176 198 293 263 190 226 286 314 321 193 209 184 225 319 276 183 199 304 229 180 187 178 183 173 321 337 180 172 164 169 172 286 350 189 162 149 161 227 31…
6	921	70	23562	5490	1	43	19333	4689	735	42	398.07715458440634	72.13220826450227	758.7664227063384	1878.2849300505804	2565.123883804052	35.971223021582695	0	17454	[138 203 240 246 250 244 252 268 246 247 251 251 250 256 256 264 253 261 267 260 263 267 268 271 270 271 269 269 280 299 280 265 283 290 293 297 274 246 242 248 269 245 266 240 218 244 225 258 249 209 235 251 216 216 208 267 209 195 264 265 268 285 241 189 179 251 311 275 295 312 224 207 236 184 230 321 300 353 233 181 176 293 285 171 163 194 328 234 181 150 205 345 302 168 175 146 160 271 326 35…
2	921	70	23562	5490	1	56	19365	4492	833	54	409.22806554458447	70.15877619483284	805.0327677204702	1783.4933735623063	2501.7778918859913	35.971223021582695	0	17048	[127 186 243 246 244 246 247 257 252 246 263 256 253 252 252 259 249 265 269 262 270 259 260 277 270 292 273 300 259 276 284 266 282 289 297 294 265 240 248 242 264 250 249 265 235 234 230 306 258 220 276 258 203 277 217 208 253 249 193 276 256 189 245 303 256 182 253 238 162 189 160 174 230 264 275 293 278 254 277 286 181 159 184 227 279 269 311 332 294 162 165 154 196 355 279 157 160 241 398 23…
12	921	70	23562	5490	1	53	19696	4440	685	43	366.9296790107795	74.52834978731605	718.007978414148	1835.5978830584731	2462.30846094297	35.971223021582695	0	17594	[121 187 242 251 246 252 256 259 256 264 253 254 251 260 259 259 257 268 266 273 274 272 273 258 273 273 280 280 268 283 271 277 281 277 283 293 299 229 238 234 231 247 220 245 243 244 238 248 218 217 279 264 242 246 219 219 285 281 238 207 201 299 276 212 211 280 273 193 207 274 211 241 324 326 195 167 259 306 215 282 241 250 194 171 178 169 238 305 196 177 314 245 153 188 336 350 215 159 257 39…
1	921	70	23562	5490	1	46	19496	4348	675	45	405.8063496380013	77.03323122932345	767.9575455929378	1778.217221900027	2434.913317443355	35.971223021582695	0	17232	[145 200 249 252 261 252 246 255 258 254 249 255 252 248 251 257 262 269 259 257 257 268 276 267 271 268 270 279 286 277 291 288 278 283 287 283 249 237 236 236 219 237 264 227 219 221 260 281 252 271 289 231 225 228 294 277 208 251 302 242 236 285 189 174 203 256 241 292 268 270 312 278 180 185 176 256 285 187 211 305 212 176 287 332 244 161 160 149 272 310 353 300 192 153 170 172 144 147 215 31…
3	921	70	23562	5490	1	56	19073	4824	728	47	367.56379320703616	69.6891658829135	896.079987387157	1936.1958376357334	2539.7486892418683	35.971223021582695	0	17141	[138 193 242 244 245 250 243 248 255 249 249 254 254 250 253 247 264 255 275 265 252 271 261 259 277 268 276 272 252 270 288 291 283 285 290 287 281 249 238 234 270 241 275 250 225 257 251 232 223 251 276 273 215 187 216 270 205 228 278 216 200 280 283 183 208 306 305 220 163 195 279 283 165 173 296 310 266 174 168 200 335 282 160 161 265 317 261 171 173 212 290 319 337 290 196 185 279 162 210 31…
10	921	70	23562	5490	1	50	18698	4687	796	47	365.9875892450135	70.07032307208969	819.054857202202	1910.645660922464	2529.8351686693345	35.971223021582695	0	16976	[142 198 248 246 248 246 251 248 252 256 251 250 254 263 259 259 265 263 271 270 263 266 267 275 266 264 281 275 279 260 278 275 291 285 289 284 250 230 239 227 221 266 250 224 224 213 233 252 206 253 220 213 262 281 250 215 195 235 254 210 214 208 178 178 242 278 223 266 303 301 202 180 221 301 204 165 162 151 275 334 278 187 302 255 156 249 193 169 157 233 315 305 175 201 299 141 144 258 358 30…
9	921	70	23562	5490	1	52	19520	4600	717	37	325.9327678890342	78.03300865264889	698.9686283010036	1737.415193990069	2351.4212984135543	35.971223021582695	0	17332	[141 215 253 256 256 249 252 257 259 259 249 253 260 263 267 260 254 258 265 268 264 277 277 273 293 285 266 292 276 269 281 301 303 286 291 284 281 257 229 243 256 231 260 238 272 224 221 247 222 196 235 195 203 253 277 301 236 228 272 272 289 281 276 304 252 201 178 269 294 305 335 192 211 318 227 189 287 218 268 336 275 179 168 274 288 193 174 167 189 179 163 287 266 167 173 296 212 171 217 24…
8	921	70	23562	5490	1	58	18913	4059	693	41	399.19129096495396	75.79369168570318	732.880678407457	1757.772211997366	2408.0286662765784	35.971223021582695	0	16970	[134 211 243 249 256 258 242 246 256 256 256 255 254 261 261 265 267 258 258 264 279 275 260 269 276 282 281 273 274 284 290 281 277 287 293 286 253 226 230 246 266 281 251 228 228 231 262 264 261 264 271 267 255 259 260 264 262 213 253 281 258 257 194 245 236 169 182 274 301 262 196 202 179 162 244 296 169 184 174 183 155 274 289 185 161 229 295 186 166 152 189 262 192 148 179 181 143 164 140 15…
5	921	70	23562	5490	1	59	19231	4470	758	48	350.3428402016146	70.76299166870123	759.456232839479	1849.760163959495	2389.5773866306895	35.971223021582695	0	17180	[123 216 241 246 246 251 249 254 253 257 258 266 256 256 260 254 275 273 260 268 256 274 272 269 269 264 269 276 283 292 294 284 292 282 296 286 246 234 272 241 229 248 254 224 216 244 250 253 269 239 201 240 209 193 222 185 256 278 229 315 221 184 186 264 287 282 306 203 197 187 204 201 301 317 305 181 151 193 314 302 185 214 180 192 306 238 306 310 193 169 264 357 326 177 163 178 242 221 173 16…
7	921	70	23562	5490	1	51	18963	4131	783	42	373.51057901888595	76.17807334762489	758.6854299398191	1673.713924288272	2219.760157151215	35.971223021582695	0	17144	[128 195 238 243 243 255 241 257 246 254 261 247 246 264 263 253 266 265 274 266 263 283 288 274 285 282 294 285 285 272 292 286 301 297 302 293 268 275 245 252 263 267 240 219 211 245 248 258 256 245 251 272 277 234 225 197 255 247 264 296 305 226 191 200 200 258 309 214 196 204 190 197 177 217 282 298 197 174 163 209 319 321 196 190 195 215 191 196 196 194 183 154 176 177 200 188 165 159 224 17…
11	921	70	23562	5490	1	50	19520	4125	741	53	382.55021673705073	70.7496781267107	718.468646577164	1769.5169731768917	2363.137400031229	35.971223021582695	0	17304	[132 216 246 248 254 247 255 244 252 254 262 255 260 256 261 263 263 262 270 262 271 273 281 277 274 272 278 290 269 317 265 294 284 292 289 299 259 235 228 231 261 263 236 198 197 251 260 250 260 253 266 224 213 238 251 193 172 235 281 286 265 203 186 281 227 196 268 250 192 220 228 204 193 173 231 320 281 194 152 161 164 272 308 355 288 179 272 193 151 168 235 315 180 168 264 319 368 263 162 16…
4	921	70	23562	5490	1	42	19280	4296	809	41	412.8395273393424	78.44458596914558	787.8869420369424	1772.6577825431766	2399.735339479566	35.971223021582695	0	17334	[121 188 244 241 239 249 257 246 251 252 250 250 257 261 262 257 254 251 264 261 269 275 273 261 271 290 272 286 300 264 292 270 287 301 294 297 284 241 234 256 263 249 260 269 234 263 221 250 250 196 187 265 248 193 252 295 217 218 212 283 295 298 193 181 274 327 318 213 180 188 252 313 246 187 173 272 323 217 169 163 164 277 306 325 230 186 177 176 254 235 176 165 176 254 326 325 182 166 168 17…
2	921	70	23562	5490	1	57	18397	4282	801	54	330.39569624563444	71.80981826107218	728.8221497870586	1710.6868576792704	2372.1461857321087	35.971223021582695	0	17007	[128 186 243 248 243 251 252 254 261 265 260 277 261 256 252 263 270 263 266 258 275 270 296 260 283 270 264 275 274 292 304 295 282 271 316 296 264 239 247 218 212 245 233 234 222 249 255 274 240 220 209 197 237 277 259 290 230 190 192 176 186 253 287 257 188 186 178 258 267 227 306 235 167 174 267 308 189 208 293 183 194 177 166 215 267 150 183 268 187 172 303 285 164 171 222 151 153 138 127 13…
6	921	70	23562	5490	1	44	19229	4642	759	45	324.64621232011365	80.76407405690247	680.6727385135633	1636.6844451572836	2247.30742114411	35.971223021582695	0	17531	[138 204 242 243 255 256 257 259 270 254 256 269 263 271 255 247 264 259 279 267 266 275 280 282 273 275 280 287 300 294 289 296 290 295 317 310 267 237 239 244 235 244 241 246 252 218 247 222 209 271 241 258 281 256 205 253 305 247 203 196 209 263 317 222 213 217 179 264 274 293 319 205 205 203 191 328 238 214 201 180 161 207 194 166 153 169 270 287 323 256 154 158 133 275 318 314 380 287 158 14…
3	921	70	23562	5490	1	57	18655	4649	696	44	365.6165651338841	74.68030372161063	709.6058061535798	1659.3473475693522	2283.3933236774988	35.971223021582695	0	17171	[137 194 241 240 252 250 252 260 261 248 253 255 253 263 264 263 276 270 285 257 275 274 273 270 272 281 282 305 292 273 302 280 287 294 279 299 273 245 234 261 242 238 228 241 232 264 262 272 228 210 210 189 268 213 198 177 177 250 280 269 181 182 205 260 274 199 162 234 290 317 264 184 246 232 180 172 167 286 311 198 171 179 260 205 171 246 207 153 263 294 165 146 231 346 272 141 152 209 347 16…
12	921	70	23562	5490	1	54	19342	4381	683	44	407.28355145568526	71.82810451480462	755.7684204880038	1699.7933128218253	2234.0828349385247	35.971223021582695	0	17644	[124 187 239 243 247 247 249 250 256 258 263 253 256 262 263 260 270 254 268 258 262 272 267 273 299 272 289 296 280 276 299 300 296 300 291 313 312 244 238 250 231 263 238 252 251 253 260 283 283 273 225 211 195 269 276 269 259 301 265 207 184 192 289 308 261 196 211 209 189 182 213 265 274 212 255 186 184 228 319 224 183 157 165 228 346 185 178 168 223 337 187 174 243 279 184 172 220 197 158 28…
10	921	70	23562	5490	1	51	18523	4685	769	43	376.0621998627025	74.4339819202656	715.7863803046353	1708.758351629636	2243.617085458006	35.971223021582695	0	17381	[143 206 243 244 246 261 253 250 258 246 255 254 257 250 258 273 272 271 266 280 269 274 274 276 258 278 279 294 291 290 285 307 294 297 290 286 261 249 238 247 255 273 277 251 270 256 253 263 233 211 278 254 209 221 226 215 186 209 211 228 305 222 198 279 297 203 189 194 235 308 190 191 178 177 183 188 228 191 187 207 314 336 216 182 176 258 171 179 170 155 150 171 294 193 171 343 345 227 160 15…
9	921	70	23562	5490	1	53	19528	4604	727	43	362.20333542497673	75.98825956755516	745.2774885656738	1840.6931284384061	2459.355783622037	35.971223021582695	0	17413	[141 214 237 249 251 245 258 255 253 261 254 265 263 265 252 257 267 266 254 257 272 269 270 262 270 275 265 277 288 287 286 269 293 288 279 289 263 238 232 215 233 266 255 254 213 227 255 253 210 246 210 248 289 256 240 278 210 191 237 295 243 188 231 296 316 252 180 243 233 223 312 285 237 194 225 195 185 171 178 166 189 303 308 228 162 237 267 283 301 298 318 289 172 156 170 309 356 369 266 15…
8	921	70	23562	5490	1	59	19436	4205	762	42	415.31631850778723	73.85546249303152	791.1755041688953	1889.5819524619028	2420.8419580136515	35.971223021582695	0	16976	[136 212 248 247 244 246 252 253 245 251 255 255 258 247 262 265 258 257 257 268 263 266 266 269 269 268 267 275 290 281 282 282 287 288 274 277 275 245 231 237 236 261 252 236 277 256 222 256 252 257 204 199 204 298 279 209 225 274 190 172 215 287 233 211 182 176 180 271 308 294 188 154 160 160 275 274 266 272 271 284 267 265 311 300 186 166 292 328 309 174 184 218 163 151 173 351 352 205 152 17…
1	921	70	23562	5490	1	47	19347	4262	667	44	366.5814713039121	77.98966824476696	754.2301879052833	1788.5865904048603	2364.2213356740426	35.971223021582695	0	17195	[146 203 243 246 247 255 255 256 249 245 270 255 252 268 260 264 258 274 268 267 272 266 267 271 262 279 271 284 276 269 286 272 281 295 292 293 249 253 250 245 244 241 208 242 266 264 231 203 214 266 264 256 265 202 263 229 195 222 268 285 271 207 190 235 271 198 180 172 195 283 203 163 159 197 306 277 230 329 204 171 163 245 280 182 172 273 252 167 263 197 170 156 170 196 292 309 288 338 357 16…
5	921	70	23562	5490	1	60	18874	4312	749	45	398.17223900294147	74.15719406496298	685.9421450365783	1790.661351069112	2407.2952594431745	35.971223021582695	0	17327	[123 213 243 245 245 245 254 243 254 248 260 260 264 260 275 264 274 273 267 264 276 274 283 269 284 276 271 288 290 279 263 273 273 283 297 266 243 238 254 259 259 240 222 215 244 223 263 233 196 221 272 282 229 194 216 188 239 284 284 269 207 280 266 223 197 207 274 192 218 247 199 171 185 258 238 315 269 170 174 174 169 170 169 183 276 216 283 290 168 141 165 294 339 357 231 161 143 162 168 24…
11	921	70	23562	5490	1	51	19410	4073	738	54	354.74618972075433	73.4547727172662	746.0266005794512	1648.7103685175766	2213.651024844134	35.971223021582695	0	17301	[134 216 250 245 244 247 247 253 258 251 271 267 260 263 261 261 262 278 269 285 279 276 266 283 284 265 281 299 291 288 295 305 299 304 301 301 253 239 243 238 263 231 265 240 233 237 258 235 210 266 281 223 203 211 278 219 274 240 220 256 194 262 262 313 220 188 180 247 318 225 191 173 187 281 236 190 295 349 272 190 189 169 178 178 157 237 322 315 177 172 214 237 170 210 306 168 153 179 173 14…
7	921	70	23562	5490	1	52	19554	4286	826	49	378.9590484370715	71.8717561453797	805.1740432888752	1862.5460593913822	2459.760884862291	35.971223021582695	0	17311	[129 198 237 244 247 252 254 252 257 258 261 252 260 253 253 258 267 259 271 253 267 270 270 274 262 285 272 273 275 267 271 290 288 295 263 300 266 220 264 252 237 256 214 215 238 281 253 223 201 274 226 218 265 280 298 227 225 184 200 263 294 300 224 183 278 301 282 320 349 228 190 189 170 183 273 279 267 273 303 345 294 166 166 163 263 297 317 340 251 179 182 170 187 365 221 176 147 165 154 16…
2	921	70	23562	5490	1	58	18702	4444	848	38	374.71985907082103	74.0160266026082	731.0981327158976	1760.0954443911937	2323.6462933565754	35.971223021582695	0	17029	[128 187 246 248 254 246 254 256 254 259 259 270 259 244 261 260 253 270 264 255 281 280 271 270 274 274 273 297 285 279 282 288 278 300 295 285 276 250 267 258 246 234 230 269 253 218 274 252 267 275 265 239 284 226 183 207 247 275 297 205 176 268 316 253 209 213 171 184 185 199 167 171 191 270 291 237 172 167 163 162 240 299 323 248 166 141 156 155 183 310 290 167 175 157 197 310 199 262 305 14…
3	921	70	23562	5490	1	58	18670	4686	698	45	372.0835989293746	72.83214181481648	762.9251874225538	1776.9717977745222	2326.1537171336104	35.971223021582695	0	17127	[138 201 243 244 246 256 254 248 249 255 253 245 256 252 259 254 258 254 266 265 268 273 271 284 273 288 287 277 294 282 288 282 291 302 292 300 290 227 244 240 254 265 220 242 262 255 263 237 271 272 269 222 197 259 300 298 228 227 261 237 283 194 213 274 192 178 229 300 253 187 170 183 208 297 284 189 176 174 182 189 198 177 158 166 174 324 288 153 164 167 213 301 167 149 166 250 381 317 182 16…
12	921	70	23562	5490	1	55	19844	4422	701	47	373.8694545035017	73.876503816863	736.8369329741721	1814.4592321178634	2328.793540675649	35.971223021582695	0	17386	[123 188 242 243 250 252 244 251 250 267 260 261 256 262 256 273 254 262 270 263 281 269 262 286 264 283 278 280 265 276 297 279 280 299 294 289 320 242 264 238 235 264 239 252 238 237 279 243 227 201 243 264 272 247 290 287 247 247 292 278 284 197 225 306 316 234 195 263 266 221 176 269 283 225 273 310 336 195 167 157 168 254 290 271 310 290 172 166 168 222 345 260 171 191 159 162 153 165 276 36…
8	921	70	23562	5490	1	60	18911	4095	741	42	315.83730936492384	74.31853883245235	672.4273624245266	1732.9003161696521	2387.739504303996	35.971223021582695	0	17115	[136 216 245 245 257 254 263 252 253 255 263 259 257 267 280 262 264 273 270 273 270 281 272 279 274 276 285 261 278 274 283 290 292 276 275 272 253 232 244 264 267 220 221 270 231 252 267 250 217 218 257 241 209 197 191 263 240 195 199 285 249 176 173 217 301 255 186 175 245 212 195 260 281 186 195 284 283 186 159 175 225 343 267 187 210 193 169 158 269 253 160 146 151 159 171 329 365 196 141 13…
6	921	70	23562	5490	1	45	19369	4679	771	47	356.4299540674475	77.75653743094718	746.2343409697006	1698.151621784762	2316.7148182318883	35.971223021582695	0	17468	[139 206 242 246 251 253 250 251 257 261 254 258 255 250 264 259 254 265 267 268 279 264 288 277 280 286 279 285 272 303 299 294 298 313 308 299 287 240 266 270 243 265 253 235 219 262 280 254 206 237 294 289 225 235 238 295 295 259 192 285 253 278 302 303 203 240 261 203 187 185 264 324 242 195 173 186 235 254 178 270 279 200 157 266 279 172 162 164 211 318 256 153 155 164 139 266 333 376 215 16…
10	921	70	23562	5490	1	52	19121	4818	772	36	375.5584401203648	71.25379311409074	742.0935683706244	1806.5515604599987	2406.314891897391	35.971223021582695	0	17504	[145 206 245 250 247 252 252 248 249 244 253 262 258 260 258 260 258 267 267 271 272 265 272 267 276 272 288 270 299 289 294 291 285 296 284 292 251 239 243 243 236 216 253 251 269 226 257 276 239 203 269 270 237 274 226 279 255 224 318 292 196 241 279 299 302 216 176 235 305 277 292 281 274 276 295 247 185 234 338 205 190 190 185 182 187 176 167 279 220 148 210 343 212 165 185 169 300 253 181 14…
9	921	70	23562	5490	1	54	19152	4572	705	45	386.4427817927287	76.11846435176999	737.1374510694607	1680.8350851797452	2238.6244994248996	35.971223021582695	0	17352	[143 215 241 246 243 243 252 247 260 246 255 260 254 250 263 265 271 268 277 270 278 288 282 271 294 281 276 274 293 288 291 292 297 293 317 303 258 270 249 248 258 262 252 260 252 245 220 272 259 209 220 231 260 223 193 237 293 255 187 215 314 217 193 329 232 185 175 163 242 312 271 172 173 242 289 202 187 167 184 306 297 197 261 201 166 178 241 254 148 149 261 321 280 153 178 164 153 273 373 25…
4	921	70	23562	5490	1	43	19407	4332	866	37	382.57829282433545	79.01777901978521	743.3498863594709	1791.6721535072231	2412.1207352133924	35.971223021582695	0	17382	[123 192 243 245 245 251 256 250 257 250 250 262 257 266 262 262 256 264 262 262 272 276 266 276 268 285 278 280 293 279 272 280 286 276 273 276 263 235 246 235 239 257 259 244 216 229 203 210 249 274 240 226 250 241 237 321 223 218 204 187 224 262 279 300 273 196 192 272 292 285 322 206 303 234 200 287 193 180 187 268 160 176 310 224 163 163 227 316 350 195 145 175 313 379 235 154 152 196 361 23…
5	921	70	23562	5490	1	61	18960	4398	721	47	416.25247646450345	70.60601597293272	783.367295347863	1700.0776728507005	2280.5380050816243	35.971223021582695	0	17264	[123 214 245 245 246 245 246 243 256 253 260 246 259 258 254 257 272 259 262 268 269 285 280 290 285 271 284 293 309 290 283 291 281 292 308 295 278 250 270 256 224 258 264 267 254 263 245 199 265 258 279 283 246 189 250 263 313 226 208 183 256 278 201 194 195 194 301 307 253 200 196 183 187 219 260 164 156 232 293 313 167 165 162 164 217 323 336 195 171 323 204 168 166 264 190 171 167 162 169 15…
1	921	70	23562	5490	1	48	18978	4188	618	44	369.81395755379543	75.68760113765065	719.072294753158	1645.3344144482771	2310.847963051442	35.971223021582695	0	17059	[145 204 242 239 248 252 248 249 248 248 259 259 265 263 263 256 262 263 275 269 276 268 271 296 272 284 279 282 276 293 293 306 272 287 292 301 241 231 247 241 267 233 254 263 255 254 267 258 275 190 233 252 252 258 261 271 224 227 198 190 252 265 257 262 206 237 249 283 196 175 176 234 265 189 184 164 173 279 312 248 172 187 165 159 159 257 335 313 202 174 180 215 170 172 163 150 221 201 137 14…
2	921	70	23562	5490	1	59	18688	4422	834	49	377.293075207976	70.8276246547205	787.9859942072902	1801.6882744744591	2472.5700170680225	35.971223021582695	0	17136	[130 193 242 244 242 246 247 251 244 263 259 253 258 249 251 266 274 275 259 283 251 262 268 267 252 293 272 283 269 285 279 301 303 286 291 299 247 233 234 257 248 224 290 249 201 239 231 217 266 260 226 258 194 203 247 289 258 222 280 205 227 210 160 220 281 294 311 274 205 186 245 211 165 185 250 278 309 302 206 302 202 160 164 194 290 303 200 159 186 340 379 164 167 153 172 169 152 155 151 14…
7	921	70	23562	5490	1	53	19364	4219	821	54	370.1535668228672	73.03430417133295	697.4773420507116	1834.6210574199758	2459.514782228596	35.971223021582695	0	17340	[129 199 237 246 245 252 245 249 252 263 261 256 270 260 267 281 264 268 270 267 281 272 269 278 273 266 262 270 268 286 286 275 257 279 289 280 270 249 241 271 254 209 219 244 259 272 228 209 213 254 281 199 206 276 265 223 188 192 246 264 285 215 273 226 184 258 276 195 283 211 174 186 287 306 215 173 216 219 168 254 324 339 236 175 172 158 193 318 294 206 157 167 289 319 290 402 258 155 145 15…
11	921	70	23562	5490	1	52	19555	4119	733	50	382.8092616938525	75.19848295825406	769.3221390065177	1919.5345989059904	2447.8898595557266	35.971223021582695	0	17413	[135 219 245 239 246 247 247 244 245 250 260 257 264 263 265 256 251 273 271 258 258 264 282 267 275 271 273 274 276 283 274 295 271 282 297 279 247 229 257 260 264 234 225 217 206 261 263 264 274 268 229 272 201 197 222 238 259 275 275 291 308 285 213 275 195 270 279 206 195 223 321 245 198 285 209 173 209 359 229 166 205 263 206 219 298 164 194 163 159 282 335 260 153 165 172 310 292 166 167 15…
3	921	70	23562	5490	1	59	18999	4716	685	51	363.1922458233262	68.52376797384883	788.3663328672848	1803.697540976705	2417.51492174722	35.971223021582695	0	17127	[139 199 245 245 251 248 247 249 256 253 268 252 251 264 255 260 263 259 269 255 250 270 277 282 269 278 281 292 279 276 268 290 309 292 299 285 268 252 240 222 234 261 256 235 245 226 227 218 212 264 269 226 255 296 248 200 279 275 252 189 198 263 297 312 201 189 189 231 313 199 177 231 299 302 189 194 318 294 212 148 200 288 336 236 153 288 266 260 229 174 247 213 140 152 292 320 181 150 148 14…
12	921	70	23562	5490	1	56	19504	4384	680	44	370.86344152046627	72.0300134699401	812.6969353835391	1853.980841711774	2471.32792982252	35.971223021582695	0	17267	[122 186 244 247 245 257 252 255 249 251 264 250 259 258 264 252 255 258 272 268 259 271 264 272 267 269 277 275 277 277 267 270 275 277 274 298 287 234 251 252 237 228 226 245 237 258 279 263 275 206 246 256 241 288 251 195 190 265 254 190 245 241 163 265 293 301 251 169 251 286 213 229 194 225 269 181 159 156 277 302 212 197 317 255 171 249 312 333 216 171 261 333 230 157 195 335 210 152 180 32…
8	921	70	23562	5490	1	61	19244	4184	723	38	374.5516797977462	74.71212276651373	700.9462657997263	1795.9204294905635	2314.8860866738632	35.971223021582695	0	17265	[138 222 250 248 249 257 246 259 254 249 256 264 256 253 249 273 257 270 259 264 269 277 277 267 265 283 278 274 281 282 284 301 304 302 297 285 262 243 255 263 263 250 268 255 248 257 251 265 269 198 277 258 289 247 218 255 241 178 251 290 310 225 199 185 191 210 302 261 208 192 231 180 188 303 284 183 186 214 267 182 178 178 231 243 172 177 195 302 173 169 147 267 324 173 161 158 189 163 195 34…
10	921	70	23562	5490	1	53	19494	4922	788	47	333.40483771758954	69.932384828943	706.356150348685	1890.0909209242602	2504.9673635601644	35.971223021582695	0	17462	[142 207 241 245 253 252 253 256 255 252 263 261 258 255 267 269 255 261 275 268 259 259 277 264 280 277 285 286 280 263 276 278 271 296 289 275 237 230 247 244 242 249 255 239 263 255 258 264 217 209 210 257 252 228 201 235 284 272 268 280 281 221 265 287 280 308 226 192 180 185 259 299 264 239 332 270 179 215 312 230 240 185 234 299 178 224 348 191 176 217 308 331 213 160 159 209 328 288 338 30…
9	921	70	23562	5490	1	55	19327	4542	730	40	348.9570033113201	74.90254376403537	734.6653421199952	1753.8158201975382	2324.66310773859	35.971223021582695	0	17242	[144 218 241 253 250 253 261 255 248 252 254 264 256 265 267 257 283 268 257 283 263 259 272 280 274 273 280 287 287 294 267 280 285 285 306 280 266 233 236 242 230 213 242 208 232 263 270 304 211 265 264 269 265 272 284 288 223 213 235 277 280 291 300 198 210 244 233 250 285 278 268 318 214 181 235 298 199 173 177 205 228 175 169 283 278 183 165 275 188 165 255 261 162 156 156 171 323 368 178 15…
5	921	70	23562	5490	1	62	19368	4466	768	46	355.90761330583325	73.81233768459715	763.712045472144	1772.2894829876743	2411.6961882863607	35.971223021582695	0	17117	[124 218 246 251 246 248 258 248 260 247 256 253 252 265 266 265 257 259 263 257 280 294 281 269 267 281 278 277 276 270 312 285 277 286 286 284 244 245 253 234 248 232 243 257 218 207 252 224 234 282 281 270 205 208 271 281 309 278 230 189 180 246 252 266 302 298 299 184 160 258 293 299 315 242 170 185 278 281 320 263 185 153 265 351 248 163 164 194 288 170 165 156 154 195 349 331 177 166 179 16…
4	921	70	23562	5490	1	44	19442	4313	828	33	395.73650656568077	80.63049564463806	766.9216295448513	1754.9996234276396	2369.7809136386904	35.971223021582695	0	17517	[125 193 243 241 243 245 252 257 247 256 256 250 258 252 261 254 259 260 264 268 278 262 270 279 269 297 276 284 291 299 291 293 272 292 300 306 255 243 235 252 258 256 250 223 216 262 273 255 246 223 269 248 237 309 250 212 217 278 279 274 268 202 186 188 220 255 188 181 263 336 286 177 196 187 161 222 308 286 188 204 222 177 263 314 178 154 168 168 216 271 317 267 182 158 164 267 325 352 292 19…
6	921	70	23562	5490	1	46	19438	4728	753	36	380.53637310604404	79.70776745863371	736.5730204725718	1877.7271790781977	2469.6374367214453	35.971223021582695	0	17290	[139 204 241 245 247 249 249 247 247 250 252 256 246 260 258 266 265 261 262 261 281 272 263 263 270 278 283 279 263 281 296 288 292 291 297 293 253 255 242 252 237 229 235 253 226 227 225 267 230 226 269 256 253 238 270 218 192 268 270 286 270 297 234 259 248 233 286 286 293 304 212 181 193 318 242 176 188 280 333 228 181 173 205 346 246 156 154 287 261 331 316 209 182 279 171 134 152 155 337 34…
2	921	70	23562	5490	1	60	18846	4359	841	47	381.4658280441006	72.1229177732177	714.2087026123958	1893.4553265675875	2495.7140468460725	35.971223021582695	0	17256	[130 194 248 245 242 248 248 247 258 257 258 258 249 276 266 262 270 267 262 260 264 272 284 276 257 272 295 265 269 277 279 257 263 289 270 279 256 235 233 255 235 221 240 225 261 275 287 233 221 256 236 183 203 277 258 284 202 194 223 316 271 182 279 244 180 202 297 285 188 258 312 185 192 183 172 249 297 207 233 181 151 169 306 306 188 238 215 174 171 147 166 251 312 337 381 180 173 177 197 13…
1	921	70	23562	5490	1	49	19297	4299	657	43	389.1933864200757	79.18312284745532	734.9934112340691	1804.635725936811	2420.84102210258	35.971223021582695	0	16984	[145 207 242 250 249 242 248 253 255 258 257 248 245 261 252 268 259 264 261 277 271 267 288 279 270 258 274 274 277 274 274 275 277 296 294 275 234 239 256 252 233 265 259 242 238 247 264 263 210 231 253 259 234 254 189 195 263 266 288 242 202 252 289 226 198 204 199 290 222 159 206 275 275 288 333 241 182 180 184 180 252 298 316 262 183 154 166 154 262 295 272 168 163 245 322 172 173 153 181 28…
12	921	70	23562	5490	1	57	19005	4284	641	46	378.18505889799854	73.77275908571745	753.821161660093	1681.9055745165658	2340.730434288268	35.971223021582695	0	17209	[124 193 244 244 248 251 247 253 253 252 263 249 256 254 265 261 266 250 275 274 274 265 281 272 296 278 299 282 287 283 272 283 285 290 275 297 314 237 272 253 282 249 228 230 225 259 266 228 246 256 251 218 239 258 290 248 208 210 203 194 195 162 260 236 192 202 304 206 185 174 177 172 192 274 311 295 195 184 210 176 264 248 166 173 192 278 168 188 194 166 153 289 344 290 179 174 327 227 180 16…
3	921	70	23562	5490	1	60	18697	4694	659	46	366.1332972481828	73.82553574905666	767.9438384499049	1791.6344889068043	2452.6705371073213	35.971223021582695	0	17223	[139 199 245 244 252 246 257 261 260 259 251 244 262 257 260 264 258 260 267 273 259 266 280 254 290 282 267 280 291 275 289 285 286 280 270 289 276 248 258 233 244 245 210 236 243 245 217 177 204 277 268 255 211 198 237 280 272 195 179 275 293 298 240 198 232 206 184 169 213 297 295 289 184 177 182 186 205 310 185 177 315 309 162 191 328 264 162 143 183 325 345 206 150 166 171 305 214 142 149 26…
11	921	70	23562	5490	1	53	19877	4237	760	62	364.8347003803962	70.1544671651604	685.3769093324623	1769.5062757581925	2374.9959243697285	35.971223021582695	0	17628	[137 226 250 243 252 253 254 254 257 251 260 252 264 267 269 268 263 259 266 272 288 285 274 282 270 285 273 288 276 271 267 299 285 295 274 273 241 265 269 254 260 245 264 218 233 237 240 204 219 248 262 279 247 213 204 283 215 221 276 260 209 255 203 194 185 227 302 306 282 187 191 166 192 279 295 311 323 234 272 192 174 165 165 216 292 286 302 336 342 222 208 190 204 295 193 171 172 297 358 18…
7	921	70	23562	5490	1	54	19053	4166	836	44	368.52900120622223	77.19593081372483	752.9567980435015	1676.5530048554258	2236.1062580805383	35.971223021582695	0	17345	[129 201 235 244 244 251 245 253 252 252 260 257 257 266 265 269 279 277 265 272 270 258 269 287 278 290 283 284 295 297 287 293 310 285 284 287 261 248 252 262 250 245 255 278 262 250 201 249 256 262 283 274 250 198 222 222 208 309 254 188 177 222 185 246 254 270 294 290 195 180 171 278 326 251 186 175 197 298 210 165 200 322 205 169 157 158 269 307 192 185 259 166 169 269 190 175 185 147 150 18…
8	921	70	23562	5490	1	62	19567	4253	782	44	367.48174887711065	71.90367761503812	789.9797447967289	1824.4657114251402	2412.459303726799	35.971223021582695	0	17326	[141 222 247 243 249 251 253 253 258 250 253 255 247 256 252 263 250 256 257 265 271 272 267 280 274 276 263 277 295 281 289 287 295 270 288 293 266 250 238 249 250 223 212 228 257 273 252 227 229 261 215 180 256 264 284 238 196 183 235 290 283 329 224 178 181 194 268 266 269 278 297 265 270 297 306 294 193 191 292 301 309 205 217 222 165 172 289 366 254 174 146 166 172 245 340 183 170 180 173 16…
9	921	70	23562	5490	1	56	19629	4519	726	42	389.2133253726553	74.98963165737315	768.123921786784	1918.2705142109144	2457.1611059999777	35.971223021582695	0	17233	[143 220 246 250 250 249 241 255 251 249 250 263 253 263 257 245 264 265 257 259 273 272 274 266 284 270 264 286 286 269 271 274 281 287 282 295 227 243 239 239 241 250 226 266 259 258 259 277 201 192 255 290 280 205 250 290 276 203 218 225 171 221 271 307 226 191 210 224 170 202 170 156 257 282 294 178 175 273 260 286 284 300 323 194 154 164 200 301 312 346 222 151 175 154 227 308 311 350 371 31…
10	921	70	23562	5490	1	54	18917	4818	785	42	376.37392472594536	75.14451491409737	714.7157665364941	1733.2367916965386	2312.4476026452876	35.971223021582695	0	17483	[146 209 245 244 244 249 255 257 254 258 267 252 256 254 255 253 257 269 261 274 275 267 290 280 271 279 279 287 287 285 272 289 311 307 306 292 272 255 259 264 238 229 256 235 218 206 247 246 215 225 247 271 285 247 230 292 220 218 204 209 270 261 200 207 196 240 205 173 219 265 191 231 271 294 318 238 173 186 195 254 157 149 147 242 273 289 285 306 198 167 272 311 314 230 181 157 155 181 308 32…
5	921	70	23562	5490	1	63	19218	4475	755	47	332.05326669722456	70.3697432589212	760.608436567164	1870.0294185213886	2474.630365022305	35.971223021582695	0	17240	[125 223 246 249 254 248 259 253 258 256 259 251 263 262 287 261 266 265 264 279 267 266 252 260 270 273 272 259 277 270 289 286 281 277 274 271 257 243 244 233 211 246 270 257 217 221 233 205 251 274 279 243 242 279 265 204 218 223 303 216 254 284 187 182 261 308 212 210 203 193 313 226 175 160 185 179 239 326 274 190 152 164 278 324 350 202 164 169 173 201 187 278 317 315 185 155 150 255 340 36…
6	921	70	23562	5490	1	47	18939	4568	764	41	372.57945571709604	77.9700825121046	759.3596772474413	1771.400759308458	2477.1539689036904	35.971223021582695	0	17317	[141 206 245 247 247 243 247 247 244 246 266 257 244 260 263 272 259 262 270 263 273 273 261 296 268 294 291 292 265 269 278 274 282 280 296 286 261 243 256 206 239 251 233 249 253 277 218 260 291 271 217 187 230 249 284 199 208 270 249 230 194 228 271 295 232 187 213 296 245 204 246 205 197 183 184 186 171 233 245 180 247 267 171 163 146 256 283 284 342 257 202 199 162 210 304 321 335 212 159 15…
2	921	70	23562	5490	1	61	19240	4472	846	43	362.34331243336885	74.09146019299027	756.1244977194015	1662.486664258198	2209.69635647358	35.971223021582695	0	17440	[130 193 241 247 248 241 260 247 248 269 248 256 262 257 262 264 269 261 271 275 278 258 277 272 267 286 276 293 289 299 301 299 283 292 292 295 266 234 252 263 252 278 261 256 266 242 214 246 263 281 299 220 214 280 293 283 210 274 231 203 255 202 250 190 189 192 264 258 178 190 174 188 299 343 260 186 252 217 156 164 192 298 304 194 177 167 263 320 172 195 298 182 170 206 361 194 169 350 248 14…
12	921	70	23562	5490	1	58	19112	4252	641	45	357.0846002572338	76.80315150715407	683.6717657300496	1739.314151600362	2334.2378374768487	35.971223021582695	0	17091	[124 192 241 249 247 256 246 263 253 257 265 266 270 258 259 259 259 266 264 254 263 284 276 272 267 291 262 294 287 290 290 282 289 302 287 296 299 225 260 224 246 233 254 262 244 219 266 270 237 224 275 246 270 232 273 255 250 253 256 288 252 204 209 287 241 232 300 307 246 176 179 185 214 283 199 206 278 205 184 175 264 312 278 177 171 181 154 174 167 195 250 167 172 270 222 169 156 173 155 14…
4	921	70	23562	5490	1	45	19286	4325	842	47	385.7730920305097	76.91877411137025	796.3523746991713	1761.7819490244528	2352.627585954942	35.971223021582695	0	17357	[124 195 240 245 247 255 246 255 252 255 251 263 255 255 251 264 252 265 265 270 268 259 280 250 273 282 284 292 294 284 275 296 288 298 311 287 243 277 239 257 249 206 229 260 228 232 251 262 216 222 272 241 257 294 274 247 283 295 309 233 192 222 273 305 242 179 189 263 283 289 210 152 235 302 292 268 205 192 256 174 232 269 160 156 180 277 309 314 180 165 173 169 171 167 160 165 332 352 196 14…
3	921	70	23562	5490	1	61	18950	4751	697	43	375.7662085717499	69.04700579699472	694.2787173403412	1662.9374001709432	2276.985840818646	35.971223021582695	0	17289	[143 201 244 246 247 248 249 241 252 248 257 256 255 260 256 266 265 273 284 268 281 275 266 276 275 282 296 287 291 271 290 290 306 296 285 302 291 260 246 250 287 256 210 257 243 259 285 270 235 273 261 250 273 216 246 304 238 213 291 221 210 200 183 186 268 320 239 185 173 173 208 256 181 180 163 169 208 313 296 189 169 173 273 278 176 147 193 304 337 310 177 166 162 152 140 169 222 359 355 21…
11	921	70	23562	5490	1	54	19591	4016	758	59	353.86341182781507	73.7532482647906	635.751302983816	1679.8972243258563	2212.5656337209143	35.971223021582695	0	17531	[140 223 256 248 251 245 258 257 259 260 259 266 263 265 266 266 262 260 275 275 272 272 285 297 289 290 277 279 279 289 305 283 296 295 305 292 236 258 251 244 216 278 268 238 252 217 254 219 290 230 256 238 235 252 252 298 247 213 194 293 330 200 188 168 213 297 307 223 192 322 226 184 264 247 197 153 172 289 296 288 196 167 207 252 192 227 279 185 155 179 150 146 164 208 353 364 191 159 158 14…
8	921	70	23562	5490	1	63	19491	4169	762	46	334.12148142124	74.61174204673583	764.2419274036167	1840.4872628775122	2508.792094231519	35.971223021582695	0	17264	[137 224 244 247 248 258 263 256 257 261 255 259 272 242 261 262 254 270 259 264 261 264 275 271 268 271 267 267 279 276 281 293 273 270 283 291 248 243 242 261 227 218 236 266 252 216 205 271 238 213 214 259 277 198 196 261 279 275 226 221 248 183 203 273 294 280 209 298 238 167 185 200 323 269 173 178 250 192 158 152 272 335 273 167 161 146 251 327 351 251 136 144 155 154 278 259 294 300 299 31…
1	921	70	23562	5490	1	50	18972	4165	617	47	388.57968175592475	73.19893550351767	778.8091985995245	1832.6915376613922	2501.590753453522	35.971223021582695	0	17078	[145 215 247 243 250 252 257 251 249 252 260 247 258 251 257 253 258 270 256 267 267 257 270 275 287 268 271 288 274 281 267 282 273 275 271 288 251 247 234 209 242 265 232 247 234 209 234 260 198 260 253 258 223 238 235 211 244 217 187 180 245 279 175 182 189 270 282 216 210 298 223 187 187 225 309 204 163 281 325 231 190 161 179 200 307 310 290 159 171 319 273 158 149 179 188 190 151 157 183 30…
9	921	70	23562	5490	1	57	18590	4349	669	39	342.90972732967793	78.44824905981832	723.9513535076404	1646.9229245513093	2177.458774206648	35.971223021582695	0	17142	[144 223 240 249 245 245 246 250 249 251 266 269 257 286 259 268 269 274 265 269 276 269 282 269 281 276 292 292 282 310 301 290 299 299 294 300 264 236 232 239 263 229 221 217 268 244 241 280 273 227 197 279 260 211 228 276 226 183 175 195 265 280 262 202 174 175 180 205 250 200 173 259 287 241 263 163 165 183 276 311 196 175 232 338 160 159 146 161 152 250 353 251 160 167 161 159 150 156 151 15…
7	921	70	23562	5490	1	55	19376	4195	843	45	424.51324242021076	74.94485002197513	792.7312525122143	1856.2209513488629	2499.4832624261785	35.971223021582695	0	17130	[132 203 238 241 246 242 243 248 249 251 248 250 256 253 256 261 265 268 264 265 259 261 265 267 295 278 262 282 272 274 293 272 291 292 271 280 271 249 248 237 234 255 216 249 247 266 278 273 223 219 238 273 260 283 215 214 283 292 266 300 283 199 196 191 242 228 237 261 264 276 283 326 271 181 165 235 268 285 311 300 171 173 163 159 231 271 171 163 159 147 141 243 260 300 327 176 150 161 153 35…
5	921	70	23562	5490	1	64	19104	4391	704	48	364.24630476357095	78.061411794782	657.6246713288334	1591.6114595951424	2161.6765394978097	35.971223021582695	0	17354	[125 226 241 243 253 246 252 260 257 261 256 260 256 264 268 275 265 270 276 287 298 267 278 274 267 279 290 282 301 284 311 285 279 306 313 297 265 247 242 262 255 240 278 269 250 218 266 277 289 233 209 209 288 275 218 215 199 265 305 284 218 183 176 223 295 258 212 173 177 305 310 186 159 155 159 171 308 311 269 177 254 259 175 180 173 258 199 173 260 178 157 166 315 237 149 156 153 233 280 15…
10	921	70	23562	5490	1	55	18592	4745	748	39	356.021122820233	72.37502047608369	685.2530499614497	1704.8270515297909	2258.7545133222525	35.971223021582695	0	17226	[144 209 246 245 247 255 258 252 250 255 262 261 261 259 259 262 261 268 270 272 267 287 281 282 271 286 281 289 280 279 284 275 290 281 306 311 264 245 261 254 231 237 250 232 243 253 236 262 257 225 298 290 244 261 256 280 263 187 189 246 265 271 277 274 277 272 293 230 173 246 274 204 175 234 257 183 172 179 187 311 242 194 256 192 160 173 174 197 299 182 177 169 152 160 161 175 262 158 135 24…
2	921	70	23562	5490	1	62	19096	4485	882	46	364.2348105004844	67.57672595494893	744.7195424533529	1732.6224325687788	2321.256380270876	35.971223021582695	0	17385	[133 195 247 247 248 239 253 259 259 263 265 252 257 251 256 257 259 284 263 282 267 274 270 286 283 274 278 289 261 287 288 284 289 283 319 273 242 247 237 244 249 242 238 272 226 208 271 265 276 227 251 231 246 224 173 258 273 274 296 282 284 223 267 216 180 221 262 272 276 306 276 314 241 177 175 275 292 334 244 166 206 320 328 213 219 226 176 204 183 191 180 182 166 182 259 170 162 148 152 21…
6	921	70	23562	5490	1	48	18992	4569	801	46	363.012774882562	78.38651996469628	737.1296213258307	1589.372460687174	2097.80252042048	35.971223021582695	0	17318	[142 215 239 244 251 241 252 252 244 252 257 263 255 260 271 262 261 281 268 276 263 295 273 283 296 298 284 279 308 289 311 294 305 309 282 288 248 252 261 248 224 258 283 261 212 265 259 275 242 273 211 268 247 269 288 276 285 205 222 219 225 206 281 254 206 262 187 196 213 186 176 260 255 193 192 283 299 172 174 164 252 327 193 185 198 262 177 150 176 233 350 231 173 163 270 318 171 159 183 15…
8	921	70	23562	5490	1	64	19187	4216	746	36	362.0373809474477	76.16548060881756	730.0963877087763	1628.677378788401	2228.6799386265134	35.971223021582695	0	17329	[138 227 252 247 247 248 247 257 252 254 255 256 253 268 261 257 262 266 268 256 270 278 269 278 287 305 280 273 288 298 295 298 301 309 307 309 262 242 259 261 255 230 272 264 261 264 250 281 213 221 267 267 284 231 211 216 214 204 288 287 192 209 262 194 209 271 303 210 173 179 268 270 191 173 193 236 176 165 199 296 206 151 168 297 311 252 180 158 138 159 180 301 319 194 289 237 167 155 136 19…
12	921	70	23562	5490	1	59	19422	4364	668	40	380.9756773393499	73.11009369575461	821.9703871644408	1863.005353858924	2577.8787941649553	35.971223021582695	0	17155	[124 196 248 250 244 253 251 244 249 264 257 252 256 251 264 252 260 250 266 260 258 268 259 257 267 272 271 271 277 269 289 278 285 286 276 287 293 235 254 234 260 227 239 240 241 280 238 203 208 258 256 194 248 244 188 265 279 280 194 219 304 238 233 241 201 257 199 189 178 206 308 245 164 273 319 215 163 233 299 302 247 227 304 197 216 294 316 317 186 168 237 225 167 291 346 281 173 166 169 16…
3	921	70	23562	5490	1	62	19086	4826	679	41	361.4451065595735	71.17472571965962	711.682383987508	1772.9035821567852	2397.431676777969	35.971223021582695	0	17267	[141 207 249 248 249 256 249 251 246 256 259 242 255 260 270 267 260 270 277 269 267 265 262 282 274 296 285 281 271 278 281 280 282 301 283 289 265 239 242 239 231 261 256 221 271 280 244 244 289 265 224 236 248 299 288 258 198 215 272 285 267 200 194 283 294 284 207 269 327 189 186 179 274 301 325 209 220 309 223 285 199 186 300 224 171 218 303 142 159 157 161 182 357 294 168 175 156 166 170 19…
11	921	70	23562	5490	1	55	19841	4120	741	47	382.6155528749737	75.69718002672653	758.8152866830111	1805.3605919905694	2424.1478372154975	35.971223021582695	0	17464	[139 231 246 245 256 253 253 249 259 254 261 249 262 262 265 255 261 255 255 262 273 254 282 273 272 272 273 277 276 287 292 287 296 285 292 293 247 257 261 257 255 240 248 276 211 221 253 260 262 258 278 289 287 260 247 269 209 289 283 287 218 270 297 204 212 281 195 194 243 308 309 215 201 197 209 253 262 230 202 180 203 177 249 278 181 168 200 337 219 160 150 142 219 351 287 181 266 270 182 18…
1	921	70	23562	5490	1	51	19027	4263	626	50	370.2272011727706	75.90330955389994	684.4732761891717	1741.7468156732714	2239.4704549763856	35.971223021582695	0	17291	[148 213 245 248 251 245 250 248 257 247 257 257 262 268 264 268 272 265 267 267 271 279 278 279 271 282 275 280 264 283 286 294 290 287 290 304 250 245 261 251 262 218 252 235 246 271 252 253 204 233 199 218 267 260 277 244 244 225 287 253 186 180 188 275 289 241 196 200 281 219 236 187 191 189 239 187 176 314 335 206 211 219 182 191 180 166 169 172 310 167 162 164 189 333 220 163 271 242 159 16…
5	921	70	23562	5490	1	65	19292	4478	765	51	389.24900257441664	73.52082484049392	743.5340679113528	1817.7913777488097	2387.8632349364784	35.971223021582695	0	17151	[129 225 245 240 248 255 247 249 250 260 253 248 266 270 260 264 260 279 267 259 273 274 287 270 264 281 276 276 279 281 281 283 289 279 293 291 243 238 246 240 243 255 272 257 224 223 260 280 282 277 281 227 197 251 276 260 289 277 290 197 205 274 275 264 276 250 208 241 275 276 308 226 162 193 290 306 252 157 175 216 319 174 156 155 161 303 324 185 159 159 174 241 315 175 152 160 193 358 199 15…
4	921	70	23562	5490	1	46	19227	4377	840	44	388.4704369496148	78.64666637525661	744.7943884359415	1864.9433508665104	2512.742353181592	35.971223021582695	0	17301	[124 194 243 245 245 246 256 249 250 247 250 258 269 254 267 271 263 273 273 262 270 275 269 257 277 265 267 271 272 280 268 268 292 296 286 275 239 249 220 247 245 245 242 250 231 252 268 280 236 229 210 201 264 267 262 278 246 198 221 259 246 268 298 273 313 269 213 274 170 194 263 250 197 232 314 194 176 198 219 164 266 305 190 182 296 316 245 184 164 241 343 228 161 155 171 302 338 172 180 15…
7	921	70	23562	5490	1	56	19401	4278	828	50	362.78729072912824	72.40165162956625	809.002653389678	1750.8010993795267	2336.704171762698	35.971223021582695	0	17036	[131 205 243 248 248 252 263 261 252 262 256 261 264 262 265 269 261 258 263 264 267 263 275 263 255 284 278 283 276 285 282 285 287 271 273 294 276 267 231 233 233 255 260 223 251 251 239 235 212 221 254 232 272 205 271 224 174 246 271 251 277 212 177 195 307 295 178 182 252 185 175 226 265 320 310 243 172 175 209 293 293 202 137 200 290 277 305 340 191 155 148 158 177 138 193 261 276 312 372 28…
9	921	70	23562	5490	1	58	18843	4438	698	37	346.47974302693456	74.92820910601772	694.9143324441399	1758.318489462709	2351.8089975259813	35.971223021582695	0	16983	[144 223 246 254 257 252 260 257 265 260 265 257 249 250 258 259 265 260 270 282 259 273 271 261 276 275 282 288 281 274 279 285 280 286 300 289 268 242 267 259 218 265 265 263 257 265 254 284 219 206 231 253 259 277 269 226 228 256 253 265 268 272 280 287 250 180 210 258 204 182 175 226 238 179 216 320 195 181 194 323 187 161 264 186 132 175 139 172 299 298 207 149 161 166 170 157 156 158 166 33…
2	921	70	23562	5490	1	63	19551	4486	892	54	354.1790174679113	71.83846330860705	743.265124142453	1854.92932018145	2493.1510815949932	35.971223021582695	0	17429	[132 201 247 245 250 267 253 249 261 258 253 260 253 256 267 266 261 273 269 267 261 267 270 248 264 273 265 270 278 281 274 287 282 278 291 281 274 252 272 230 245 256 227 221 240 272 260 263 230 210 251 277 258 240 274 219 214 281 279 197 197 278 307 204 237 202 183 284 265 188 246 205 174 205 334 328 208 234 187 184 183 156 176 254 296 315 341 315 185 191 184 159 153 230 268 296 317 327 371 31…
8	921	70	23562	5490	1	65	19530	4221	779	44	357.3417732253429	72.54737613608727	741.9206609954146	1777.112750618177	2354.8893420352715	35.971223021582695	0	17147	[139 226 248 248 245 247 246 252 244 254 252 250 254 261 262 278 262 259 259 275 266 270 278 277 275 272 280 282 281 292 286 288 290 276 280 289 268 258 240 240 250 249 224 222 280 282 243 228 217 243 277 284 288 252 220 199 196 231 273 271 273 273 275 266 286 257 298 251 172 224 271 275 271 293 243 162 164 189 286 316 301 180 169 178 158 241 305 180 180 183 150 157 194 344 232 164 158 219 297 16…
3	921	70	23562	5490	1	63	18983	4846	682	47	385.8323875874774	68.35325409897267	743.6913069751417	1885.1062359583138	2514.582050837468	35.971223021582695	0	17387	[141 207 243 244 253 249 252 251 252 250 264 254 254 261 254 259 270 258 270 265 276 262 269 270 272 268 267 273 277 284 278 275 281 275 274 288 266 243 238 188 244 255 258 238 245 249 254 265 231 210 238 289 276 306 229 203 270 250 193 189 265 294 213 187 201 274 187 196 272 271 192 224 322 262 190 309 335 199 168 181 283 318 274 186 167 240 315 262 185 158 204 328 349 193 150 340 210 158 142 18…
10	921	70	23562	5490	1	56	19133	4793	778	48	373.6682232230995	67.00889418590273	819.7926083896244	1807.1716015111665	2495.71429247134	35.971223021582695	0	17036	[146 211 248 245 244 252 246 252 250 258 251 259 246 248 260 264 271 265 258 269 270 269 258 268 273 284 267 275 271 278 293 272 282 296 298 292 254 238 245 252 219 234 253 229 221 241 208 237 263 261 253 256 259 242 287 279 231 244 187 185 180 183 271 278 260 245 316 252 185 269 221 187 267 196 260 211 166 210 294 279 284 231 279 251 163 164 153 241 283 295 279 293 306 335 264 167 177 317 220 15…
12	921	70	23562	5490	1	60	19095	4332	623	41	352.9910710859378	73.91348762451095	709.563082075299	1735.7370475281227	2371.4713523588307	35.971223021582695	0	17449	[124 197 242 251 251 244 259 254 258 246 256 257 256 260 266 264 273 262 281 268 268 274 263 262 285 278 278 280 285 274 298 290 293 274 273 288 286 257 250 239 247 258 236 216 241 250 267 235 221 224 222 199 219 193 261 269 216 232 251 202 194 284 273 192 195 194 211 300 206 194 205 191 260 296 202 183 219 332 187 193 271 171 194 350 346 224 187 246 332 216 216 184 170 166 164 155 160 270 275 16…
5	921	70	23562	5490	1	66	19299	4501	744	54	365.157229738406	75.24358940594709	735.7418072420146	1851.068692958364	2439.268641570593	35.971223021582695	0	16997	[126 228 249 245 250 261 257 258 259 261 262 262 259 245 255 259 267 269 258 257 262 273 265 275 271 271 268 278 289 278 287 272 275 297 292 280 237 241 246 231 270 260 259 256 234 258 219 231 260 268 244 223 242 269 220 194 220 229 215 262 248 231 252 176 189 225 224 179 249 283 300 178 144 174 260 287 317 288 195 148 160 242 272 278 312 301 178 145 162 290 306 328 259 166 139 260 305 361 236 14…
6	921	70	23562	5490	1	49	19031	4637	777	42	370.9461828057591	78.02406773633153	776.0642130586755	1827.3281636603406	2418.584966907675	35.971223021582695	0	17173	[140 214 240 243 249 251 253 249 249 252 252 250 259 254 259 263 260 264 267 261 266 278 270 287 269 291 281 281 275 299 268 292 272 288 294 284 251 225 240 258 214 256 234 263 273 218 245 206 225 270 253 245 273 278 222 215 204 210 289 268 306 303 222 192 196 289 283 187 179 276 282 174 181 279 281 314 215 162 217 278 258 327 338 328 212 170 189 187 170 234 316 169 201 214 178 162 157 167 189 24…
11	921	70	23562	5490	1	56	19754	4157	768	44	375.5003319656654	74.55969713684931	748.3919952857367	1796.3918795072811	2446.715337722175	35.971223021582695	0	17298	[138 228 243 250 251 251 255 250 256 249 254 263 285 267 266 263 259 273 266 269 268 259 266 277 276 267 262 261 270 302 273 295 281 295 301 266 246 240 267 208 228 265 257 258 259 207 220 275 222 228 297 219 222 252 201 207 206 260 283 298 240 178 176 179 220 284 277 315 275 205 288 190 166 174 267 259 268 266 307 325 250 177 209 177 187 318 326 217 180 321 183 160 233 196 155 176 308 382 249 18…
9	921	70	23562	5490	1	59	19296	4541	704	45	337.3780910870415	70.79852144234215	772.0846042442014	1803.8803312326374	2426.941819327582	35.971223021582695	0	17025	[146 226 242 250 249 249 252 256 253 253 255 265 261 261 259 265 261 263 257 279 271 254 261 265 279 273 276 273 267 279 293 278 292 293 289 295 261 240 249 248 219 222 259 261 256 238 223 282 262 224 205 222 205 258 266 285 223 188 215 192 197 205 176 171 275 267 289 174 188 271 262 289 285 318 292 231 163 173 201 293 298 320 190 180 215 216 257 277 281 309 354 308 176 168 242 213 162 177 198 18…
7	921	70	23562	5490	1	57	18566	4047	797	47	375.2625655634602	79.35258009636883	694.3628961582609	1692.3516820948205	2241.375640709958	35.971223021582695	0	16974	[133 210 241 242 251 254 250 257 254 258 256 258 253 261 256 272 264 273 267 272 299 272 273 283 281 278 268 267 280 296 291 295 287 299 300 309 266 248 247 242 261 255 260 254 242 206 264 228 237 291 237 194 215 212 195 261 260 278 274 244 198 173 191 271 322 236 179 169 252 277 204 184 225 195 188 185 166 194 207 227 178 172 165 142 142 213 303 298 194 146 143 214 336 166 147 155 161 139 136 23…
1	921	70	23562	5490	1	52	19539	4409	631	54	355.95989060019036	77.11453185791203	747.9364317368229	1769.6549128455517	2373.02089831577	35.971223021582695	0	17386	[146 212 243 240 252 248 247 249 257 248 256 258 253 259 272 270 261 260 261 263 266 277 261 272 263 289 276 267 263 284 296 296 275 305 288 286 256 234 256 249 236 260 263 230 248 236 212 223 261 271 272 261 258 288 285 204 201 211 259 294 199 236 301 231 196 253 304 302 210 213 206 207 278 321 303 198 186 196 164 194 291 302 307 278 201 218 288 168 167 162 202 341 253 180 174 214 288 178 160 17…
2	921	70	23562	5490	1	64	18874	4374	865	49	371.85463331924467	72.26935831917636	693.0933076107028	1697.8628538220967	2269.927076071227	35.971223021582695	0	17383	[132 204 243 254 249 247 249 254 253 258 267 255 255 252 254 259 269 268 260 272 284 288 289 271 276 277 271 297 266 294 281 291 292 324 285 306 248 238 238 248 255 268 286 239 234 278 292 256 238 277 210 195 266 212 197 245 230 208 279 222 195 189 208 269 291 291 216 211 267 189 152 176 240 298 311 198 161 174 288 264 192 248 230 175 233 300 197 171 195 360 194 156 177 167 188 309 167 172 194 14…
[truncated: 29,695 more rows]
