# Supplementary material for: GutLogo: Agent-based modeling framework to investigate spatial and temporal dynamics in the gut microbiome
Source: PLoS One. 2018 Nov 9;13(11):e0207072. doi: 10.1371/journal.pone.0207072 (PMC6226173; doi:10.1371/journal.pone.0207072)
Supplement: S1 Data — Raw data from the simulations. (ZIP) [file pone.0207072.s001.zip › flowTest.csv]

BehaviorSpace results (NetLogo 6.0)
/home/charliel/gut-nlogo-model/NLCode.nlogo
flowTest
07/09/2017 18:07:15:151 -0400
min-pxcor	max-pxcor	min-pycor	max-pycor
0	99	0	0
[run number]	testConst	initNumBifidos	initNumBacteroides	initNumClosts	initNumDesulfos	flowDist	[step]	count bifidos	count bacteroides	count closts	count desulfos	sum [inulin] of patches	sum [lactate] of patches	sum [lactose] of patches	sum [FO] of patches	sum [glucose] of patches	sum [CS] of patches	trueAbsorption	getNumSeeds	getAllBactPatchLin
12	3	23562	5490	921	70	0.278	0	23561	5489	920	69	0	0	0	0	0	0	0	1501	[317 270 295 307 303 306 274 292 313 296 309 277 303 306 305 264 291 296 274 277 265 325 301 289 294 311 317 313 326 305 318 296 320 278 311 316 309 257 291 330 328 329 314 327 301 288 273 286 297 293 312 298 314 303 284 306 288 313 305 268 315 302 321 324 300 286 298 293 288 285 309 322 284 267 323 275 314 305 307 291 318 281 307 299 303 306 311 305 349 333 280 308 262 292 301 286 297 301 312 30…
9	0.333	23562	5490	921	70	0.278	0	23561	5489	920	69	0	0	0	0	0	0	0	1501	[328 314 329 293 285 285 277 319 305 301 284 323 307 284 304 295 298 280 305 301 289 326 291 310 300 290 315 298 303 298 279 323 335 277 251 306 299 324 316 270 329 291 314 290 317 317 309 288 298 281 302 311 314 304 319 303 292 299 264 312 255 308 297 305 319 266 282 288 301 323 303 325 336 303 271 290 310 333 287 282 288 269 321 282 303 300 315 330 308 300 304 306 287 298 253 290 327 285 307 31…
11	0.333	23562	5490	921	70	0.278	0	23561	5489	920	69	0	0	0	0	0	0	0	1501	[295 298 296 311 279 321 304 303 308 318 289 321 341 301 301 289 323 283 276 280 308 299 290 276 299 286 286 341 288 307 304 306 281 316 306 298 295 278 332 266 296 308 299 273 292 300 279 314 349 278 278 301 297 309 297 351 295 321 298 289 318 276 306 311 299 286 298 291 326 296 302 309 283 312 326 283 315 287 300 294 289 303 303 294 282 291 315 305 298 317 298 283 281 317 328 321 308 306 292 26…
8	3	23562	5490	921	70	0.278	0	23561	5489	920	69	0	0	0	0	0	0	0	1501	[293 307 348 271 288 299 304 314 288 323 279 323 282 317 289 298 287 328 311 281 287 304 281 311 286 290 299 293 323 317 307 324 285 285 323 294 333 297 296 283 293 298 320 294 308 304 284 298 309 288 317 278 286 287 312 288 302 315 325 316 294 317 281 284 303 331 286 278 314 290 293 303 314 331 309 315 318 298 276 308 285 302 298 282 292 303 292 324 307 275 329 289 293 286 302 279 318 304 264 30…
2	3	23562	5490	921	70	0.278	0	23561	5489	920	69	0	0	0	0	0	0	0	1501	[286 312 308 283 297 280 312 326 321 291 337 300 334 291 283 317 291 309 306 297 285 315 264 286 302 269 288 310 273 275 332 307 312 297 301 299 298 301 292 295 306 302 273 275 306 288 304 295 314 304 292 285 313 312 290 302 303 311 275 283 297 313 303 304 314 304 299 338 309 299 310 320 274 266 289 305 304 322 291 312 299 291 282 251 320 317 298 290 308 324 319 296 301 313 315 293 313 324 300 29…
4	3	23562	5490	921	70	0.278	0	23561	5489	920	69	0	0	0	0	0	0	0	1501	[301 317 291 316 264 332 320 304 310 297 295 265 287 301 334 303 294 315 275 315 295 321 328 277 308 311 296 292 295 295 300 311 284 278 314 303 307 295 309 294 316 297 287 365 279 296 289 291 318 334 302 318 294 299 278 309 330 299 306 314 325 300 311 290 318 314 294 293 327 285 313 317 296 296 322 284 297 299 306 302 299 271 278 284 310 298 299 315 311 299 285 303 279 285 264 262 264 280 288 30…
3	0.333	23562	5490	921	70	0.278	0	23561	5489	920	69	0	0	0	0	0	0	0	1501	[295 282 333 284 306 292 290 279 272 314 288 312 295 305 309 296 302 291 295 312 284 295 323 330 330 313 288 267 294 311 270 297 311 314 336 306 275 300 288 347 271 309 326 302 305 319 324 300 290 268 295 318 281 297 317 288 290 320 278 284 307 319 310 307 268 289 299 294 320 322 286 296 328 281 310 301 291 282 294 323 295 330 298 282 324 309 304 296 299 333 317 275 276 294 310 262 301 298 299 29…
7	0.333	23562	5490	921	70	0.278	0	23561	5489	920	69	0	0	0	0	0	0	0	1501	[306 294 299 316 273 315 301 287 292 313 291 334 279 297 329 304 312 300 301 281 312 308 325 321 272 322 271 312 287 309 285 302 325 285 291 303 329 302 290 277 311 343 283 305 289 331 296 318 316 314 302 273 277 309 301 310 317 293 306 307 259 291 270 289 263 327 302 258 314 304 293 316 317 318 300 320 316 278 311 283 293 323 288 299 281 281 303 299 324 306 282 305 259 294 281 319 295 333 284 30…
1	0.333	23562	5490	921	70	0.278	0	23561	5489	920	69	0	0	0	0	0	0	0	1501	[313 294 297 301 306 336 263 289 306 317 297 303 262 317 273 295 286 309 300 280 279 304 319 294 283 280 310 282 285 312 297 287 294 320 243 290 305 308 289 311 312 300 287 276 304 312 287 333 275 298 293 286 284 293 298 320 286 337 291 315 284 295 296 297 303 286 296 314 285 339 322 292 301 321 305 283 308 302 330 285 309 277 305 309 297 295 311 308 333 301 329 296 330 337 335 287 315 296 315 28…
6	3	23562	5490	921	70	0.278	0	23561	5489	920	69	0	0	0	0	0	0	0	1501	[284 304 337 284 327 314 290 300 294 309 267 298 270 299 282 297 306 284 288 292 317 321 293 319 291 293 304 286 273 294 304 318 278 306 335 327 315 327 276 270 273 320 314 295 302 310 289 321 288 285 285 282 253 303 288 279 307 286 296 277 304 313 321 325 306 297 293 321 299 315 295 302 296 316 308 303 311 306 272 310 302 325 292 288 302 277 344 338 307 284 288 283 314 315 321 270 297 328 312 31…
10	3	23562	5490	921	70	0.278	0	23561	5489	920	69	0	0	0	0	0	0	0	1501	[341 295 328 285 311 314 316 284 305 326 284 280 289 308 293 278 282 306 271 296 282 289 296 326 316 285 336 304 286 299 281 308 278 274 320 308 297 319 319 298 317 290 348 288 302 277 279 291 280 330 304 279 324 282 294 307 298 331 303 320 295 306 292 287 276 294 289 328 308 281 280 303 306 289 282 352 327 297 293 329 291 318 274 309 320 303 311 280 316 281 298 321 281 277 324 303 307 290 269 29…
5	0.333	23562	5490	921	70	0.278	0	23561	5489	920	69	0	0	0	0	0	0	0	1501	[349 314 304 285 320 319 285 251 303 328 279 312 311 306 302 280 309 305 309 302 304 295 287 280 313 304 312 320 326 300 280 283 303 308 309 322 313 292 283 319 293 266 298 297 317 306 279 298 329 309 312 307 290 292 314 301 330 296 311 278 294 271 307 294 300 278 307 286 327 266 278 309 317 283 290 324 292 282 349 287 308 277 297 313 305 291 313 339 281 295 308 307 289 287 289 277 269 304 309 29…
6	3	23562	5490	921	70	0.278	1	24876	5816	991	78	567.9634014257351	9.251981121832852	995.967298394397	1870.9646064857332	2264.963025538976	9.965172813846658	0	10516	[93 113 129 113 131 125 126 129 133 142 126 124 122 135 112 132 143 124 125 125 142 143 137 157 117 128 182 405 369 373 404 381 395 390 412 370 397 368 355 339 394 376 444 373 414 381 414 385 405 349 367 360 415 384 389 368 385 364 376 399 390 414 402 390 378 376 363 402 367 399 377 393 358 400 422 376 395 392 333 408 350 398 396 408 388 370 374 400 403 404 412 401 387 396 390 380 367 392 418 384]
3	0.333	23562	5490	921	70	0.278	1	25016	5894	971	81	590.9662671880277	8.742620179561106	1006.9657134757578	1852.9643738274924	2283.9642235324	9.96517281384666	0	10534	[96 117 118 107 110 113 115 129 124 141 136 137 117 128 141 130 125 130 140 137 136 139 138 144 152 136 190 351 395 429 384 370 374 362 386 374 407 376 379 398 398 396 382 357 366 403 400 390 375 399 422 422 392 382 402 382 367 423 388 392 400 373 379 368 347 383 378 385 422 421 416 399 384 410 422 378 380 373 368 397 361 406 403 392 381 408 401 377 417 406 437 375 380 385 377 416 361 347 389 411]
11	0.333	23562	5490	921	70	0.278	1	25005	5869	961	77	593.964262147821	8.531819216523683	1022.9660677910512	1864.9654818188255	2318.964415919527	9.965172813846658	0	10632	[100 120 108 113 113 133 122 131 124 124 115 125 142 123 132 129 131 136 127 137 137 143 136 131 145 136 155 369 348 419 410 384 404 396 391 376 408 403 416 413 404 376 424 376 350 399 385 378 411 404 361 385 361 411 396 397 404 381 358 350 408 415 398 398 423 377 360 380 393 388 380 380 389 359 404 395 367 350 387 376 385 385 411 412 387 398 376 425 404 406 366 342 409 380 390 381 422 423 403 36…
12	3	23562	5490	921	70	0.278	1	24973	5835	1014	74	579.9652948695904	8.735056516583017	1017.9667285920636	1872.963041510701	2272.966795983638	9.96517281384666	0	10526	[116 108 106 129 95 128 116 104 128 129 137 116 120 120 143 112 123 137 129 128 105 128 144 125 122 148 214 356 390 414 405 403 381 367 370 402 393 373 340 429 397 356 383 415 371 389 334 372 391 357 374 426 420 428 426 407 370 408 410 403 384 399 395 379 430 376 412 420 401 383 419 368 365 380 396 371 409 392 394 387 388 367 373 399 379 377 423 380 418 396 386 406 401 361 384 418 367 358 422 363]
4	3	23562	5490	921	70	0.278	1	25373	5931	987	80	559.9650407624803	9.472715729618441	969.9649760565572	1841.965924261717	2235.9655688461758	9.96517281384666	0	10572	[101 125 111 137 117 149 132 136 134 123 126 113 117 126 132 137 137 137 130 151 128 152 146 139 132 127 176 360 371 420 409 417 390 350 410 385 385 389 432 391 401 403 392 454 385 358 404 379 378 428 385 389 371 386 382 383 389 424 364 378 423 367 383 415 398 401 389 350 386 384 392 410 360 394 449 404 405 368 401 416 386 398 396 392 399 400 394 413 367 417 379 434 390 397 407 399 384 422 371 41…
5	0.333	23562	5490	921	70	0.278	1	25251	5806	1007	69	571.9664127756184	9.225413400106092	1010.9663382958144	1842.9650516875229	2249.9644498983625	9.965172813846657	0	10599	[123 115 130 107 132 131 113 112 123 123 133 138 145 126 124 129 130 140 145 125 131 128 140 124 136 136 199 416 433 416 406 358 374 397 383 415 431 392 382 403 397 332 398 393 376 407 369 422 438 375 377 422 384 388 414 407 410 386 374 349 422 376 418 373 341 352 394 381 397 374 397 396 399 390 385 388 394 398 394 415 436 375 404 397 388 412 352 400 372 396 412 386 355 400 356 380 395 347 404 42…
10	3	23562	5490	921	70	0.278	1	25148	5823	983	65	556.966411542594	9.233637302662373	986.9659742686382	1859.9652362712848	2273.9648417783437	9.96517281384666	0	10622	[123 115 126 116 121 128 124 125 137 130 137 121 127 131 140 120 118 117 119 132 118 125 148 159 141 121 218 382 367 374 363 406 401 402 396 396 403 359 380 404 403 370 396 374 396 386 384 372 387 392 433 377 418 372 367 406 375 383 370 375 365 409 369 367 396 395 413 390 403 395 399 362 403 368 384 403 441 384 383 409 389 408 368 447 395 409 421 393 404 390 379 367 411 384 396 383 418 380 360 37…
2	3	23562	5490	921	70	0.278	1	25005	5890	1008	67	585.9663386919754	8.6951720040417	1011.9661795869303	1870.966768786992	2267.9670026028666	9.965172813846658	0	10571	[96 117 113 110 119 108 109 117 143 127 127 147 153 124 108 154 134 149 124 142 134 141 120 133 130 112 141 355 390 381 408 406 420 413 408 391 383 354 393 404 380 387 402 380 380 414 424 403 390 370 399 356 382 403 397 352 382 411 410 377 370 416 368 371 447 367 415 367 353 359 418 389 364 365 365 373 360 405 380 435 392 394 357 386 377 405 417 392 411 437 384 378 394 399 455 384 378 417 398 391]
9	0.333	23562	5490	921	70	0.278	1	25159	5817	956	76	560.9669566520029	8.934312860661771	999.965948778164	1880.9669032604575	2269.9659951595304	9.965172813846658	0	10582	[115 107 136 96 114 127 117 129 118 128 132 130 129 140 127 125 145 127 147 138 119 156 144 131 128 131 227 372 403 376 387 365 385 388 381 418 383 412 387 395 392 413 359 383 363 396 390 400 397 374 390 392 360 382 383 373 410 368 404 375 345 368 404 410 419 390 420 366 422 370 361 411 389 434 373 369 401 410 377 406 393 380 405 338 381 396 396 387 400 435 395 345 411 373 383 411 409 410 381 415]
7	0.333	23562	5490	921	70	0.278	1	24999	5907	985	66	574.9660319555366	9.130682190377676	1004.9637234992305	1823.967614641669	2255.9647929507037	9.96517281384666	0	10484	[118 119 115 122 103 133 105 118 117 129 127 130 124 120 158 128 136 144 141 123 139 149 138 136 120 131 162 377 377 390 356 380 426 377 405 395 407 372 404 334 421 401 410 374 416 433 369 393 372 400 451 367 364 407 380 376 426 387 376 374 364 380 415 422 362 395 389 373 374 397 391 422 424 402 384 422 365 413 351 363 448 382 428 412 397 349 408 343 385 355 357 405 396 364 343 408 408 381 382 41…
8	3	23562	5490	921	70	0.278	1	25114	5839	1002	73	563.9658749899318	9.377088203986489	973.9627974341232	1842.9656244166856	2248.9670203564647	9.96517281384666	0	10533	[90 123 140 107 104 122 117 127 123 130 132 128 130 136 138 138 136 154 143 126 135 137 126 143 135 128 216 361 396 381 382 383 388 405 368 381 392 407 422 386 370 371 376 388 353 401 376 368 398 366 401 385 420 384 378 419 399 376 431 397 410 440 345 404 403 422 402 386 392 378 407 410 391 413 357 366 376 415 364 394 399 407 377 401 386 422 356 369 379 380 410 379 381 376 365 385 412 409 355 432]
1	0.333	23562	5490	921	70	0.278	1	24706	5845	958	70	613.9628408270248	8.806586814155304	1027.9629737959124	1851.9641192407476	2283.9639466256385	9.965172813846658	0	10664	[107 114 104 124 122 120 116 113 127 145 127 128 131 131 116 143 131 130 140 137 121 134 173 164 126 136 157 332 399 387 374 347 398 409 386 377 401 414 369 381 384 386 366 360 389 394 360 419 354 385 371 367 386 366 365 389 360 389 347 407 367 368 406 362 443 386 402 351 402 391 408 399 406 388 373 394 407 369 373 366 375 381 416 393 344 400 391 395 415 358 394 361 410 380 399 389 395 356 428 40…
3	0.333	23562	5490	921	70	0.278	2	23010	5474	913	76	654.9296885526311	25.749029672892696	1439.9287332387662	2927.927459285353	3727.9274696211614	19.926003752514404	0	11255	[95 121 118 113 125 122 129 136 148 142 151 143 136 150 150 142 150 148 154 144 149 147 151 141 169 155 158 134 175 152 160 143 163 156 177 162 139 136 159 169 144 147 149 136 135 145 145 138 120 122 126 150 107 128 237 463 481 523 475 466 449 467 423 445 503 472 476 473 498 505 479 449 457 514 460 490 485 520 486 499 495 456 491 440 487 453 510 493 487 472 478 472 460 451 463 489 501 508 505 463]
4	3	23562	5490	921	70	0.278	2	23138	5337	875	68	732.9285373040312	25.955582099794526	1460.9271313248746	3057.9288686718187	3701.927251786681	19.92600375251441	0	11246	[102 127 116 136 122 150 142 140 143 134 140 120 135 140 140 146 146 150 140 166 135 158 159 154 152 156 146 144 152 155 148 166 136 139 163 158 136 151 147 140 153 157 132 187 139 141 135 137 147 136 120 131 128 122 241 481 467 488 505 460 512 466 468 515 492 450 523 451 519 466 496 519 462 457 481 480 473 490 491 474 451 478 471 453 496 452 468 475 526 455 474 486 482 447 455 474 451 469 462 47…
12	3	23562	5490	921	70	0.278	2	23027	5410	899	71	836.9278141098756	24.766199043591488	1481.9289402190266	3057.9260311470357	3779.929766796288	19.92600375251441	0	11189	[118 110 110 129 106 138 120 113 139 142 144 124 143 126 161 127 127 140 145 146 136 148 156 147 148 160 164 153 156 139 150 131 158 132 145 150 152 117 123 162 137 149 161 159 131 143 117 130 108 125 124 126 127 155 263 422 493 506 499 471 450 473 502 497 485 463 455 517 470 417 471 501 448 443 466 431 541 447 455 553 497 484 520 496 441 529 502 495 501 502 483 454 512 484 519 526 480 463 498 45…
6	3	23562	5490	921	70	0.278	2	22984	5332	869	70	732.9264745548903	25.51264887246462	1507.9298679236201	3017.927993626058	3776.925887799695	19.926003752514408	0	11214	[94 116 129 120 142 136 136 140 145 153 130 136 135 142 138 151 159 142 130 141 153 154 145 170 152 148 137 150 137 145 158 149 146 149 155 142 154 154 132 130 137 152 155 135 138 164 145 138 135 109 139 108 111 131 280 474 473 478 448 459 515 461 479 444 475 433 431 428 468 468 520 504 507 455 541 473 473 476 421 496 491 469 498 474 507 457 454 521 460 529 486 485 463 466 449 485 475 490 476 468]
11	0.333	23562	5490	921	70	0.278	2	23039	5349	880	57	691.9273834544243	27.885440069178955	1446.9294996451988	3011.9289727715277	3753.9274816544275	19.92600375251441	0	11363	[101 123 112 123 123 143 130 136 143 150 138 139 151 150 159 150 159 141 146 143 158 145 133 138 133 162 140 169 140 149 168 152 163 167 147 161 135 136 161 146 148 143 154 131 150 156 151 156 167 137 131 118 130 119 209 458 438 547 464 452 489 483 471 472 528 501 497 522 490 474 511 452 457 474 434 469 461 449 466 485 444 488 486 451 466 448 458 464 482 546 459 487 517 436 464 461 492 474 445 45…
10	3	23562	5490	921	70	0.278	2	23078	5392	912	61	719.9301214573132	25.63014929847603	1475.9285924913909	3013.92803068606	3769.927040443155	19.92600375251441	0	11296	[121 118 124 128 123 135 134 140 147 132 142 131 146 134 166 137 145 128 128 145 134 147 150 168 157 143 174 156 131 150 138 165 141 148 156 137 143 156 151 145 159 139 157 136 142 137 116 133 128 129 121 126 134 122 249 497 455 474 479 529 480 493 464 444 502 453 456 513 491 444 455 494 479 478 495 475 506 467 542 470 500 494 465 504 470 465 454 476 491 485 450 486 494 473 510 453 473 518 471 45…
1	0.333	23562	5490	921	70	0.278	2	22949	5275	892	58	743.9251173094083	26.48930948439302	1475.9255663736228	3012.927282150708	3834.9267979314645	19.92600375251441	0	11374	[109 116 104 128 134 138 122 122 129 153 150 142 152 139 130 142 151 149 154 154 136 150 154 162 164 149 149 140 148 157 154 161 141 155 150 142 167 154 150 143 161 147 123 131 119 160 140 161 134 140 138 115 147 123 159 460 494 484 465 407 486 481 508 458 503 465 446 472 476 498 462 434 536 473 439 487 451 487 451 449 481 434 443 509 443 460 436 496 498 458 502 445 507 471 512 476 494 452 507 53…
9	0.333	23562	5490	921	70	0.278	2	23142	5352	892	62	726.9293952474376	26.210873656472817	1481.928927837848	3003.9295108509014	3828.9292876191093	19.926003752514408	0	11254	[115 111 140 103 124 130 120 143 133 144 146 146 129 151 159 140 158 139 151 151 141 174 155 148 139 149 157 133 138 162 150 155 176 137 115 158 141 151 149 127 143 146 152 149 159 140 139 135 146 121 141 132 110 115 249 491 485 446 456 491 408 482 504 515 455 459 482 503 490 494 420 463 457 497 483 463 508 489 497 448 475 458 478 491 513 460 500 480 466 498 498 503 486 538 483 466 509 441 430 52…
8	3	23562	5490	921	70	0.278	2	23047	5417	911	70	702.9288933867005	26.656506701401497	1499.9250510148997	2999.9284324002574	3780.929394645121	19.926003752514408	0	11234	[90 122 140 111 114 135 132 139 144 141 153 136 131 142 149 150 158 164 154 146 145 154 125 150 145 142 163 149 145 149 166 159 149 135 148 140 155 140 139 130 156 138 151 140 129 137 163 145 144 128 132 118 138 111 241 452 468 470 452 491 484 511 462 472 482 504 505 457 487 470 486 468 448 502 461 452 479 470 489 462 496 472 462 528 483 472 519 475 468 546 451 484 452 516 486 469 490 491 436 515]
7	0.333	23562	5490	921	70	0.278	2	23100	5458	894	60	761.9287611492714	26.120356872143642	1496.9262035267066	3002.9295943933707	3790.9267247112207	19.926003752514408	0	11174	[119 122 119 128 120 136 120 128 127 139 136 145 128 134 156 146 158 145 138 137 156 154 152 138 135 148 130 151 144 139 134 150 149 155 148 158 165 161 144 133 152 168 144 134 166 150 125 143 119 135 134 139 113 120 270 441 481 481 458 500 499 457 433 494 496 476 486 428 530 491 482 477 521 519 455 514 456 486 530 447 500 464 464 480 517 488 452 445 489 540 520 512 443 450 500 465 446 487 499 47…
2	3	23562	5490	921	70	0.278	2	22992	5462	928	62	708.9291296628329	26.347123088395605	1496.9292228248808	3050.929530229506	3785.929338784316	19.926003752514415	0	11275	[99 118 116 116 121 114 120 123 148 138 139 158 172 146 125 168 146 156 142 159 132 143 129 149 146 140 142 160 142 142 162 149 153 139 150 156 128 137 163 132 133 149 147 138 159 146 152 150 133 130 137 123 116 128 178 451 478 493 472 495 478 546 485 472 476 482 459 560 475 488 476 500 444 509 486 476 470 472 476 479 441 507 454 421 504 550 469 463 486 552 491 448 538 446 518 445 431 464 525 456]
5	0.333	23562	5490	921	70	0.278	2	23251	5356	921	60	713.9293200568557	26.953268774243334	1445.9288599597444	2968.9278432977803	3738.927311544434	19.926003752514415	0	11217	[120 117 130 116 135 142 118 123 136 136 132 158 150 141 132 137 137 149 161 144 155 141 157 148 162 161 148 147 157 160 155 133 150 171 145 177 170 156 147 162 159 128 148 136 150 156 133 135 158 131 135 125 112 100 287 545 533 475 499 428 445 460 474 519 503 439 462 472 463 434 476 459 489 518 476 521 502 442 503 533 475 483 480 491 465 480 461 493 488 464 469 440 437 474 453 471 472 497 514 50…
12	3	23562	5490	921	70	0.278	3	17683	4112	677	55	629.8543179868167	48.38795545082467	1462.8617819403341	3380.859876710071	4351.8666082979635	29.886578283185067	0	12485	[120 110 114 134 118 138 129 121 144 154 158 138 152 142 178 138 138 147 163 167 165 167 161 170 172 180 176 163 172 168 176 153 178 154 165 160 179 144 155 188 162 159 175 178 153 170 153 159 143 166 164 176 168 185 150 180 163 165 172 140 153 132 171 154 144 143 154 142 145 131 156 149 126 124 149 97 141 126 126 138 123 107 358 520 563 612 594 580 557 602 581 602 573 588 529 625 547 461 567 607]
3	0.333	23562	5490	921	70	0.278	3	17646	4191	672	70	607.8617102287421	47.66788006803656	1422.8587450734888	3333.870442404113	4383.855393260696	29.88657828318505	0	12587	[94 121 125 121 126 130 136 142 158 152 161 150 151 156 164 166 165 165 172 164 158 158 161 154 190 155 174 146 186 164 191 187 175 173 189 182 165 158 166 178 169 188 171 168 165 174 175 156 146 152 165 184 166 173 180 158 159 184 149 149 162 161 139 121 147 157 150 146 151 155 145 128 161 125 136 118 127 121 122 135 117 124 335 544 580 650 548 527 562 567 522 538 613 558 565 549 593 559 539 522]
4	3	23562	5490	921	70	0.278	3	17972	4117	686	46	601.8547474486088	51.93644851330173	1384.8544336105008	3402.868291876997	4253.870386365998	29.88657828318505	0	12554	[102 128 124 142 126 160 149 156 150 145 157 137 150 154 150 164 166 155 159 161 147 182 168 168 161 175 176 164 169 169 179 186 164 162 171 179 163 176 165 169 161 180 157 199 188 175 183 176 162 170 154 167 159 144 151 166 170 152 156 150 163 161 141 173 169 145 158 127 146 131 153 159 139 148 154 126 137 110 115 111 125 104 371 524 564 589 594 559 567 579 563 574 560 567 567 573 589 558 575 60…
10	3	23562	5490	921	70	0.278	3	17778	4197	712	52	587.8638383650787	51.857262033721994	1424.8539605031717	3433.8463226386384	4327.852457411638	29.88657828318505	0	12619	[121 126 127 129 125 147 143 137 155 141 150 141 154 156 167 156 158 144 145 153 149 165 170 183 168 166 182 164 160 170 154 177 175 164 178 169 181 188 183 174 189 169 188 164 166 146 151 160 153 166 166 166 184 156 150 166 147 141 146 168 137 147 141 140 138 150 153 144 169 145 134 144 155 151 140 145 152 112 130 136 112 128 369 590 577 582 577 622 622 531 589 568 577 538 582 587 550 556 509 57…
6	3	23562	5490	921	70	0.278	3	17610	4178	712	51	605.852417936886	50.44397445399414	1461.8660467516006	3430.862227869606	4353.857941929179	29.886578283185045	0	12567	[98 116 133 123 148 140 143 157 146 153 143 151 152 153 148 156 167 152 149 150 177 165 168 198 167 177 161 170 178 152 174 177 171 170 169 167 177 169 154 160 152 191 174 162 162 168 168 164 168 139 156 158 169 160 154 158 150 136 163 149 150 146 151 137 167 158 149 158 134 155 145 147 140 148 141 135 121 124 118 120 117 121 393 629 559 587 544 590 601 552 556 547 569 489 522 491 591 572 607 590]
2	3	23562	5490	921	70	0.278	3	17922	4194	694	53	642.856794059571	50.891377676311514	1388.857118676293	3385.8617278887914	4314.85648806932	29.886578283185045	0	12583	[100 123 122 118 134 123 136 129 167 144 158 170 182 154 140 178 149 171 153 174 157 169 145 165 161 148 155 172 175 155 177 175 175 187 183 170 164 157 183 167 163 177 164 165 181 176 169 169 150 157 169 133 168 165 160 156 161 167 144 135 147 153 151 152 162 141 153 177 140 157 163 161 137 121 137 129 137 145 105 144 119 118 241 571 553 620 560 605 612 649 623 557 547 596 598 600 550 610 556 57…
1	0.333	23562	5490	921	70	0.278	3	17895	4098	779	45	543.8494932709544	54.58692562376639	1290.8661872773912	3266.851629359025	4281.854564054886	29.886578283185056	0	12811	[111 119 108 132 136 137 139 130 138 165 150 162 176 160 149 165 173 166 172 163 165 164 184 178 177 176 173 157 182 186 163 175 170 181 159 182 175 194 171 169 174 182 162 167 162 170 171 184 172 173 181 150 177 161 159 162 151 168 159 165 142 158 159 156 167 158 134 147 159 154 154 126 151 148 139 151 149 132 127 121 112 105 222 591 594 575 534 518 580 637 577 563 573 543 570 559 562 562 563 56…
11	0.333	23562	5490	921	70	0.278	3	17950	4266	719	44	584.8594322487884	54.16734797310873	1338.8598062394021	3306.8563606966572	4242.864941637673	29.88657828318504	0	12700	[100 126 118 127 132 152 138 138 143 155 146 150 164 153 166 158 164 159 163 158 164 173 167 166 165 173 166 185 172 167 183 174 179 187 172 190 165 166 193 185 166 163 184 153 185 175 170 174 194 174 163 159 171 168 180 179 157 162 134 154 165 150 177 150 161 145 159 147 168 157 157 147 143 135 135 128 131 107 137 130 111 131 294 490 544 601 585 541 573 602 560 567 625 590 618 634 555 603 569 49…
9	0.333	23562	5490	921	70	0.278	3	17887	4131	685	46	567.8554004895626	51.86183705966824	1352.8611062535242	3287.8613012762476	4301.861727227077	29.886578283185052	0	12625	[115 113 141 107 130 136 126 150 133 153 158 152 141 172 158 167 175 157 173 169 154 187 166 182 166 154 181 153 162 175 181 173 184 164 145 196 163 193 172 167 184 171 173 165 174 169 172 169 172 157 177 186 146 159 162 160 163 165 143 158 135 139 165 153 151 140 144 150 157 145 139 141 145 127 131 121 149 158 109 111 116 104 362 599 589 556 556 560 523 590 560 644 526 588 596 585 573 596 503 54…
8	3	23562	5490	921	70	0.278	3	17835	4160	664	63	632.8643023460971	52.09701404918517	1387.8617124128527	3290.8581333937036	4377.861266622463	29.88657828318504	0	12574	[92 127 139 119 120 141 135 150 148 151 153 147 149 161 165 162 168 167 170 148 169 168 157 162 164 169 170 164 166 173 178 192 171 152 168 185 180 167 173 151 169 167 174 177 165 155 177 170 178 151 161 165 169 153 185 129 160 152 173 165 167 173 154 142 159 156 153 136 158 154 154 148 142 153 151 132 147 125 121 118 112 122 325 575 556 551 538 576 568 579 586 548 558 579 614 533 622 533 567 551]
7	0.333	23562	5490	921	70	0.278	3	17697	4196	725	41	614.8566663057367	52.883732972129465	1385.8595144828646	3405.856272114962	4376.852689598274	29.88657828318505	0	12513	[118 122 124 134 117 142 124 144 139 148 156 158 146 148 174 154 176 162 148 158 166 172 156 166 153 168 155 169 166 165 168 161 168 169 175 172 187 172 158 164 189 186 154 169 180 174 150 173 158 156 179 164 159 157 159 146 152 156 159 164 150 147 130 142 143 160 144 134 170 155 134 145 141 135 135 156 129 116 123 123 128 119 378 549 565 576 526 605 613 583 547 601 570 549 580 553 578 597 570 55…
5	0.333	23562	5490	921	70	0.278	3	17900	4101	729	44	572.8557257337451	52.79058674682728	1367.8652222771036	3324.8664086576273	4259.857212476576	29.886578283185056	0	12617	[120 117 131 117 142 152 123 130 140 151 150 168 161 149 159 158 157 157 195 170 169 161 158 151 171 174 174 168 183 180 169 165 177 186 173 204 179 167 171 186 173 155 185 166 179 165 154 166 184 181 177 158 164 141 184 160 187 144 144 141 159 146 164 152 137 128 155 137 168 129 139 141 131 137 136 150 132 124 140 127 117 93 389 638 609 567 580 548 556 541 558 595 627 527 512 561 534 528 595 546]
3	0.333	23562	5490	921	70	0.278	4	13236	3143	486	49	512.8963342873079	68.67882497846502	939.8652033105365	2442.923128828222	3548.7992093214298	35.814472457341175	0	14445	[96 123 127 125 127 138 146 149 159 168 173 170 164 177 180 172 194 175 196 188 181 186 180 185 215 198 202 175 212 198 208 196 195 187 214 217 196 193 209 213 201 201 204 201 192 190 190 182 191 183 193 205 188 202 210 189 197 196 179 164 194 185 177 147 155 166 155 160 172 175 157 158 168 161 162 145 164 147 149 154 155 148 157 132 150 159 151 126 145 145 156 119 131 114 126 114 125 117 113 115]
12	3	23562	5490	921	70	0.278	4	13120	3081	512	38	503.74581418401385	68.61735940125915	995.2865336496835	2471.1584171738814	3455.3993130096724	35.81447245734117	0	14350	[119 111 116 139 121 150 141 133 149 168 174 149 173 162 198 159 159 185 191 179 180 188 185 193 195 207 199 184 186 192 193 189 203 188 187 198 199 170 181 218 194 195 196 200 188 218 183 184 188 184 198 194 205 214 189 198 189 183 193 181 196 166 192 185 163 157 175 163 163 155 168 181 152 149 155 128 172 138 151 167 158 136 134 150 134 143 139 135 151 146 123 148 126 135 139 119 118 107 129 12…
4	3	23562	5490	921	70	0.278	4	13382	3017	524	36	437.91285067894216	71.72208614316142	947.5936870453636	2367.860454418408	3459.1090166236454	35.81447245734117	0	14446	[100 132 122 146 130 167 154 172 160 162 172 148 166 170 177 191 179 196 178 180 171 209 193 180 193 210 196 175 208 202 198 216 183 187 204 212 197 192 193 196 195 213 194 239 200 186 202 192 199 190 191 178 201 185 194 174 197 181 197 177 201 184 187 192 187 161 171 149 162 163 197 165 141 165 167 140 147 126 135 141 145 142 160 138 152 142 127 151 145 144 130 133 130 119 130 111 110 135 121 11…
10	3	23562	5490	921	70	0.278	4	13381	3100	501	35	443.56558151163256	73.4215834801578	960.7140901894401	2410.205945844555	3353.0763586240305	35.814472457341175	0	14501	[122 125 130 138 126 154 146 151 161 153 169 168 165 187 184 176 186 165 175 192 169 184 202 207 195 171 204 191 192 197 184 204 198 194 206 196 202 222 197 210 208 204 217 199 205 197 178 186 190 201 190 187 203 200 173 201 168 193 178 197 159 186 168 167 169 184 157 180 169 150 161 159 168 169 155 171 161 153 162 168 132 148 143 149 137 134 150 145 155 122 128 144 133 127 152 143 137 124 96 129]
6	3	23562	5490	921	70	0.278	4	13167	3135	519	36	435.90038968877195	70.74004978724982	951.9332916880796	2457.295546433702	3360.3090432215704	35.81447245734116	0	14462	[97 120 132 134 153 149 153 169 173 168 157 164 164 177 175 185 189 187 171 171 200 207 192 221 197 193 191 207 190 174 200 192 195 191 186 193 205 192 183 198 178 214 221 208 189 209 206 185 177 168 189 195 191 194 173 199 190 173 193 181 192 189 170 174 177 175 155 170 141 166 158 180 162 161 154 153 146 145 141 149 145 143 129 158 123 132 137 152 148 138 145 116 142 138 127 107 108 136 120 127]
9	0.333	23562	5490	921	70	0.278	4	13288	3177	527	27	462.58853403823565	73.92739305618514	989.8743051135818	2414.84311314843	3468.981946126007	35.81447245734118	0	14565	[114 111 152 105 129 146 135 161 150 159 172 176 159 178 183 194 196 178 190 202 171 206 188 194 191 179 199 185 194 197 195 213 212 185 168 202 179 211 211 191 211 197 202 187 199 203 209 201 199 170 207 220 182 180 200 198 222 215 180 175 169 173 188 185 175 150 172 177 181 176 156 158 187 169 131 133 157 163 144 152 137 132 152 136 147 143 127 131 163 164 130 132 133 139 106 130 127 127 120 12…
2	3	23562	5490	921	70	0.278	4	13279	3061	530	37	470.5888023425752	72.69586356072963	978.4470705772491	2457.272368393976	3501.075040370285	35.81447245734118	0	14450	[97 125 122 124 131 135 136 139 182 158 167 188 192 168 154 196 176 206 188 196 180 188 167 190 182 187 181 190 209 193 202 196 196 204 192 196 196 182 200 210 195 192 185 193 210 211 199 203 188 184 195 183 184 190 184 180 191 187 180 173 183 192 169 180 183 176 182 190 149 166 182 164 142 145 157 142 157 152 130 164 127 138 137 140 137 156 139 126 154 162 154 130 126 132 154 132 122 135 145 128]
8	3	23562	5490	921	70	0.278	4	13367	3122	513	40	473.7466930477575	76.17443104998168	928.5700798626509	2472.08960088642	3466.8838239388992	35.81447245734117	0	14523	[91 133 142 127 123 148 143 162 166 168 174 167 154 178 178 176 198 191 194 183 191 198 177 183 199 178 192 216 190 204 201 212 197 184 189 201 191 184 187 173 210 188 207 189 194 178 203 181 201 186 199 200 187 179 213 172 203 196 197 211 187 204 185 174 184 172 164 178 166 170 185 167 147 171 160 158 162 153 147 139 139 145 131 146 147 146 148 155 134 142 138 127 127 134 140 122 147 129 106 129]
7	0.333	23562	5490	921	70	0.278	4	13107	3154	530	33	456.6239452021897	74.15742659991179	970.9782885894804	2427.170281163829	3514.9477106482086	35.81447245734117	0	14371	[121 125 127 134 125 148 137 153 151 159 167 165 158 161 204 179 205 190 157 182 184 205 188 197 183 208 169 194 185 192 206 178 194 190 190 212 208 201 189 195 200 204 186 196 218 213 186 201 190 190 196 183 184 192 209 181 193 187 199 203 180 169 164 187 160 168 174 154 169 165 155 165 160 148 148 161 154 133 153 125 151 143 162 155 130 137 133 124 159 152 133 133 113 116 123 141 116 140 125 11…
11	0.333	23562	5490	921	70	0.278	4	13527	3110	516	33	506.55161975754663	71.39756211766661	974.1976658173161	2434.1325242170487	3386.4857940916722	35.814472457341175	0	14612	[103 127 120 130 135 157 145 149 154 161 152 158 167 177 174 181 180 180 188 188 186 194 182 197 184 200 183 205 198 205 202 187 197 214 202 219 193 190 212 202 196 178 209 172 217 204 199 204 221 204 193 199 219 203 208 198 174 203 181 178 207 181 195 173 186 175 184 179 205 177 176 152 159 156 149 154 140 132 163 164 134 159 156 133 129 138 145 164 141 161 144 125 138 124 139 126 127 134 125 99]
1	0.333	23562	5490	921	70	0.278	4	13516	3105	563	26	499.0652016625878	75.76563385995945	956.2984284419316	2370.591464821811	3395.565327458622	35.81447245734117	0	14739	[109 118 112 140 147 140 151 133 152 182 167 177 181 174 163 180 186 181 178 186 189 190 194 202 193 200 183 200 204 201 197 191 197 193 190 188 202 202 200 207 222 205 205 181 191 209 196 222 196 219 199 201 216 188 188 196 180 208 184 188 178 175 190 162 206 183 167 159 172 165 185 144 167 166 166 174 150 154 149 145 140 138 139 142 140 145 148 138 158 131 142 125 131 143 154 140 121 133 143 12…
3	0.333	23562	5490	921	70	0.278	5	15399	3703	580	52	527.5146153193608	62.75272351291544	1104.5838530012059	2473.049834004305	3235.707308173816	35.97120114301402	0	16421	[96 127 134 129 131 149 157 157 178 178 185 191 186 184 196 198 211 203 212 224 216 200 211 221 240 221 212 212 236 229 250 240 239 230 236 249 252 240 257 243 214 250 256 262 254 227 260 240 241 232 236 256 244 242 255 219 244 243 228 217 238 238 205 182 195 203 204 205 220 206 186 174 192 185 209 175 181 167 174 176 156 177 177 149 159 172 154 139 147 153 164 130 132 125 125 135 141 133 132 139]
12	3	23562	5490	921	70	0.278	5	15174	3556	596	42	632.088580665754	65.49904449801909	1174.8416892494686	2544.4702623970575	3409.474054561417	35.971201143014014	0	16290	[119 115 116 143 122 149 151 139 166 178 179 159 180 174 214 179 173 205 206 198 194 219 218 211 220 222 234 228 221 223 220 217 243 232 243 227 237 223 233 244 245 245 233 252 231 266 213 227 219 232 242 242 244 249 226 247 224 228 215 207 222 209 241 213 211 203 210 219 187 183 209 217 187 182 197 163 202 175 175 174 194 136 157 176 149 154 151 153 154 154 132 152 134 128 150 141 125 120 138 13…
5	0.333	23562	5490	921	70	0.278	4	13379	3115	491	33	475.9943595266348	73.3000933844877	980.8545029980033	2380.1124501901986	3283.33214928012	35.814472457341175	0	14569	[122 118 137 129 152 153 141 139 151 163 163 187 174 163 180 167 184 186 201 184 193 188 198 175 195 208 191 190 219 194 204 194 188 203 191 236 217 197 196 221 212 194 202 187 198 196 191 185 215 214 197 208 198 203 207 195 194 195 196 174 174 176 197 176 157 154 178 145 193 148 161 160 157 163 174 169 144 143 168 142 145 113 155 134 146 134 112 161 124 126 137 125 122 125 118 116 122 119 137 11…
4	3	23562	5490	921	70	0.278	5	15484	3529	602	38	562.6832885402755	67.9181735563822	1115.324874509512	2516.977863689882	3285.056143267442	35.971201143014014	0	16402	[101 140 128 148 141 173 164 176 167 167 175 172 183 177 190 199 190 220 190 216 177 216 224 208 217 225 211 212 223 234 237 241 242 234 242 243 246 244 257 242 243 234 232 274 241 231 249 217 249 280 243 232 240 233 252 228 241 223 238 231 233 215 238 226 220 196 208 168 207 205 233 214 176 186 179 171 179 156 169 156 173 163 166 147 157 157 137 174 153 161 138 152 135 131 135 114 115 136 140 13…
6	3	23562	5490	921	70	0.278	5	15308	3628	597	41	577.1294758552935	67.67795047741318	1065.8048201616855	2518.1270401912448	3225.0842195386494	35.97120114301403	0	16352	[97 124 139 141 159 151 162 174 170 183 175 175 177 210 182 195 205 195 201 196 221 223 230 234 222 235 220 240 235 229 248 236 231 232 229 231 236 235 235 229 209 281 251 243 262 251 235 228 248 235 236 229 223 233 225 229 209 194 227 220 221 214 216 218 232 213 197 225 174 209 201 189 190 202 177 189 185 180 161 166 158 170 151 181 139 153 149 155 155 146 147 130 140 149 134 117 124 145 120 142]
10	3	23562	5490	921	70	0.278	5	15454	3579	580	38	610.8281187633808	70.49897746149405	1144.7868187584172	2555.803535175604	3273.459561259193	35.971201143014014	0	16531	[123 125 132 139 133 161 158 158 173 159 174 170 185 188 203 188 201 197 189 217 192 211 230 221 227 201 232 223 236 237 220 236 235 226 239 226 266 235 229 238 238 247 258 246 223 229 240 258 233 252 235 232 242 232 222 235 218 224 244 239 216 226 217 201 207 217 198 219 209 190 192 199 208 177 175 201 186 178 188 177 155 166 160 169 160 154 157 157 173 136 145 145 138 131 161 142 139 134 127 14…
9	0.333	23562	5490	921	70	0.278	5	15388	3634	622	31	613.393714941528	72.58556727176759	1121.6433042605286	2536.3493108001862	3346.8301974925357	35.97120114301403	0	16455	[114 114 152 111 134 153 159 169 171 168 178 190 190 195 189 206 211 201 205 211 193 225 214 231 217 209 229 208 218 216 235 246 254 219 205 255 211 250 240 236 239 245 233 233 234 257 247 220 277 231 244 248 235 237 234 250 242 232 236 238 198 224 221 217 218 193 204 210 225 219 202 180 208 194 171 156 195 195 169 170 166 165 170 154 165 159 141 142 175 163 146 148 139 151 116 131 141 135 132 12…
2	3	23562	5490	921	70	0.278	5	15373	3600	626	40	613.4898504263156	69.82110871895755	1124.2982575736082	2557.7797220067037	3316.140588135981	35.97120114301403	0	16341	[97 125 120 127 138 136 150 147 188 166 190 195 202 182 172 220 195 223 196 218 205 210 193 226 210 214 215 229 231 226 252 236 234 235 237 223 231 213 236 238 257 240 230 230 238 247 240 251 259 221 232 218 239 273 239 247 243 226 231 220 221 238 231 213 223 213 201 221 203 206 216 192 172 175 192 181 183 182 165 195 157 157 153 148 147 172 143 139 155 175 167 133 136 142 159 128 138 138 145 122]
8	3	23562	5490	921	70	0.278	5	15433	3636	581	43	552.5803407772071	70.2893278139937	1116.0513541155826	2526.7374314983467	3275.765945122351	35.971201143014014	0	16481	[92 135 147 128 124 160 151 186 178 167 180 183 171 188 192 196 198 194 217 200 195 232 208 215 226 210 236 229 244 220 232 235 238 225 251 233 222 254 233 199 240 232 265 240 256 239 257 223 235 223 211 260 240 242 251 227 246 215 239 227 249 239 220 196 213 212 188 201 209 209 206 196 193 186 187 193 189 191 178 171 150 179 153 167 170 153 157 168 139 154 162 134 132 144 133 130 156 143 120 131]
11	0.333	23562	5490	921	70	0.278	5	15646	3571	594	32	542.1502988667352	69.32382347239256	1090.8655505355523	2458.9781962391835	3332.2282112228277	35.971201143014014	0	16559	[104 133 129 139 138 167 154 161 167 176 172 177 185 187 191 200 204 201 208 202 213 213 215 226 214 232 220 228 227 240 243 220 233 250 227 250 226 212 242 257 238 228 226 221 260 246 248 284 260 241 235 248 240 254 263 253 211 244 224 229 232 228 234 213 215 211 217 196 215 197 194 182 189 193 190 182 170 162 199 180 177 171 165 156 143 148 169 177 161 178 149 124 144 133 147 136 141 141 131 11…
12	3	23562	5490	921	70	0.278	6	17593	4142	699	44	656.1827261359596	63.595381726803275	1261.532429830848	2870.9429570015345	3760.293749266581	35.97122302154315	0	17764	[119 116 119 151 128 160 156 143 177 182 194 176 189 194 229 191 194 218 221 214 209 235 225 225 236 244 246 238 231 245 239 247 238 236 255 271 260 246 241 274 233 247 265 255 246 269 225 259 282 276 275 235 222 248 294 311 277 262 238 242 301 281 285 256 305 279 264 271 268 261 246 277 291 246 233 251 287 269 244 232 293 233 190 213 187 178 181 173 176 188 173 187 166 157 176 166 149 153 157 16…
3	0.333	23562	5490	921	70	0.278	6	17820	4264	656	61	609.4542258785043	61.749189935501924	1247.2728273337857	2766.4053401832866	3634.461277735515	35.971223021543146	0	17699	[97 127 136 129 132 153 170 173 186 184 196 201 189 198 208 214 228 222 226 217 233 230 232 231 248 224 230 233 270 253 242 232 226 245 245 235 253 260 267 236 263 271 260 256 246 261 238 253 270 261 284 278 279 286 245 253 271 304 308 324 239 238 261 276 309 300 271 218 239 281 282 295 258 287 293 228 244 260 231 268 285 239 203 218 221 226 194 174 180 188 187 166 166 145 150 162 152 155 148 142]
7	0.333	23562	5490	921	70	0.278	5	15232	3609	593	34	645.4592975942451	74.47508194387343	1130.8197068111651	2528.40925300395	3317.310360507953	35.971201143014014	0	16296	[121 132 132 139 129 154 143 155 152 168 187 176 172 180 199 190 207 209 183 184 209 198 212 220 205 227 201 241 221 220 263 228 233 232 226 238 244 271 230 231 237 242 225 230 254 270 238 230 271 267 240 239 240 218 241 242 236 227 217 228 224 208 184 212 202 227 193 197 215 209 181 204 184 175 174 193 171 162 181 156 177 175 179 179 159 144 147 137 158 164 148 144 120 133 138 147 124 141 124 12…
4	3	23562	5490	921	70	0.278	6	18000	4057	695	40	614.8646827323114	64.20158695315152	1234.4133883927511	2770.4131665299788	3699.5111238796267	35.971223021543146	0	17776	[102 142 133 160 145 174 164 187 173 171 192 181 200 204 190 217 203 238 218 231 198 237 222 232 245 250 228 220 250 234 251 256 245 256 248 230 253 256 262 254 233 262 247 266 277 273 255 263 242 259 261 268 230 268 284 273 224 269 280 258 298 267 283 290 301 278 318 267 275 236 302 334 259 311 231 195 270 296 262 231 211 270 266 189 191 193 177 200 189 188 173 170 161 153 169 153 139 154 159 13…
1	0.333	23562	5490	921	70	0.278	5	15557	3568	634	29	615.1694367638183	71.07970631723238	1162.727001491179	2555.5222313308177	3339.967121405072	35.97120114301402	0	16592	[111 120 117 141 152 150 158 137 163 195 167 192 193 187 183 190 202 206 202 213 214 215 227 232 227 216 211 210 226 228 221 229 224 235 233 238 233 225 244 240 257 265 229 229 254 253 225 265 255 238 235 240 257 224 259 225 218 237 229 250 210 214 223 203 217 224 216 201 195 220 205 182 193 201 197 197 186 175 183 176 159 161 168 172 168 147 151 139 172 155 150 147 151 137 158 142 133 128 142 13…
5	0.333	23562	5490	921	70	0.278	5	15503	3637	564	35	607.3580947159244	66.74614824483939	1169.1329829242077	2514.351580295236	3191.6715080754743	35.97120114301403	0	16446	[124 124 144 131 150 157 147 153 158 167 164 188 202 179 192 191 189 204 219 204 217 212 210 198 221 224 230 233 240 233 231 218 230 253 238 243 237 249 256 255 253 233 225 248 245 281 227 226 269 291 266 254 231 227 264 244 231 226 214 225 226 268 215 207 228 187 223 195 227 164 192 186 189 182 189 194 181 168 186 184 173 144 165 146 176 153 126 169 132 140 151 139 135 132 126 122 128 135 146 11…
6	3	23562	5490	921	70	0.278	6	17758	4213	693	45	584.3473407583219	67.05375777222025	1242.5994318544995	2807.9249104846194	3635.653542325355	35.971223021543146	0	17854	[99 122 145 143 164 156 164 177 187 185 186 190 193 204 195 222 224 209 213 225 241 244 230 250 238 243 246 256 244 241 242 224 254 247 251 268 243 245 249 246 261 253 235 267 271 255 233 241 269 297 304 281 250 231 241 280 284 301 269 278 293 266 275 288 249 268 260 252 242 332 270 295 320 283 254 275 288 290 232 188 191 207 187 203 171 183 189 201 183 178 176 154 171 181 146 149 148 165 147 153]
9	0.333	23562	5490	921	70	0.278	6	17894	4230	704	31	574.5331504098671	72.99051932166492	1186.5205390356298	2764.528589071503	3621.211282377959	35.97122302154315	0	17876	[114 120 155 118 138 164 158 182 174 181 187 196 206 216 198 216 223 212 220 236 203 246 231 234 242 234 233 241 236 253 246 272 262 231 232 237 250 257 252 256 278 255 275 266 264 245 236 245 268 264 286 261 271 284 269 265 253 298 292 290 273 247 271 279 280 287 291 264 292 279 252 275 266 297 202 228 311 269 210 235 289 214 235 222 194 201 173 179 193 205 188 166 167 173 136 170 158 163 146 15…
8	3	23562	5490	921	70	0.278	6	17863	4201	676	49	619.0032335093347	67.16416429024873	1161.913873919689	2809.99165403098	3648.1686371457913	35.971223021543146	0	17959	[93 137 145 131 132 157 155 186 185 182 191 196 190 204 209 217 211 203 224 219 226 239 220 238 249 220 231 247 249 253 258 242 265 226 255 269 265 250 238 242 269 271 254 220 241 242 270 220 250 303 296 258 242 271 308 290 256 232 239 278 319 306 283 262 279 305 223 231 285 260 305 296 310 305 276 243 230 203 232 279 214 250 205 231 202 193 194 210 187 172 182 168 162 165 159 158 193 159 135 159]
2	3	23562	5490	921	70	0.278	6	17810	4121	708	42	609.0053839039049	69.87056909681371	1229.2795383005946	2821.9719215780515	3602.063287938961	35.971223021543146	0	17800	[97 125 120 130 149 147 159 158 193 180 189 208 210 196 184 226 207 224 227 229 220 237 226 231 223 233 227 232 250 246 255 239 245 259 260 246 265 253 244 251 246 241 251 259 250 280 270 285 234 260 263 257 265 296 307 234 247 303 281 217 274 325 278 238 257 213 258 307 318 306 255 206 210 246 285 305 271 208 180 210 279 264 228 280 232 200 189 174 182 199 188 166 154 163 181 165 168 169 165 139]
11	0.333	23562	5490	921	70	0.278	6	18075	4200	700	37	597.7198676845499	68.62652728630677	1223.5134000263088	2740.0052121428257	3566.6501934340854	35.97122302154315	0	17906	[105 136 127 150 140 178 163 156 170 173 185 187 192 197 211 208 214 210 226 225 227 224 233 243 235 231 236 242 254 253 245 236 254 266 255 257 244 250 288 239 246 257 262 255 269 288 257 262 280 255 271 283 244 257 270 319 276 298 231 228 282 290 272 289 243 246 296 300 297 263 220 271 287 248 289 313 274 198 262 255 235 294 322 201 190 172 194 205 188 213 171 158 168 165 173 146 166 173 165 14…
10	3	23562	5490	921	70	0.278	6	17811	4196	666	40	602.1988891761048	68.46845092994678	1328.8792034301846	2904.9959050520924	3699.3352731345653	35.97122302154315	0	17905	[124 124 137 146 139 163 157 170 181 167 182 189 195 203 225 203 200 207 205 221 209 220 229 250 252 207 245 242 240 244 245 261 252 237 261 252 247 243 274 261 255 226 238 258 270 259 254 256 248 273 275 254 241 290 282 283 289 285 298 300 243 237 258 301 284 224 281 297 267 268 308 261 199 244 294 299 248 270 282 289 209 204 193 195 196 200 214 181 199 176 172 169 170 167 186 157 160 155 146 16…
12	3	23562	5490	921	70	0.278	7	19671	4666	779	49	505.0526044616534	70.82613091188855	993.0546162766136	2340.3717076595676	3174.7700104633545	35.971223021582695	0	18604	[119 122 122 158 136 163 159 157 199 196 200 184 211 206 235 209 209 234 244 236 240 247 247 250 253 254 244 258 270 257 242 251 245 255 266 260 261 278 263 294 279 254 257 243 264 291 259 271 273 285 256 268 275 301 275 291 270 304 259 280 243 253 293 319 306 287 311 302 226 299 289 284 284 266 267 284 347 327 266 200 212 228 316 342 294 196 191 249 309 282 264 291 303 288 217 298 255 175 214 29…
3	0.333	23562	5490	921	70	0.278	7	19682	4693	721	63	503.3698470639454	68.49860886042651	1042.9860195732426	2461.50318101943	3408.91595880257	35.971223021582695	0	18622	[99 132 136 131 135 153 173 183 192 206 207 214 201 231 217 229 242 245 242 244 236 235 241 254 251 248 252 248 264 263 240 248 244 239 267 261 268 247 256 264 273 259 241 267 272 263 281 254 279 270 284 281 235 275 267 270 311 302 283 230 274 291 201 230 289 299 278 280 305 312 288 262 278 289 269 275 273 277 299 326 318 275 205 259 289 339 337 270 189 221 294 300 336 280 168 169 217 280 277 306]
4	3	23562	5490	921	70	0.278	7	20034	4519	781	46	508.4886122108842	72.09547842207199	1012.0807071155258	2372.263275484104	3242.7273588301755	35.971223021582695	0	18611	[104 147 137 151 153 190 169 197 190 187 203 198 210 219 206 230 208 241 238 243 228 249 244 254 256 261 251 247 261 255 256 268 257 256 243 240 268 253 246 269 260 270 260 269 275 268 308 262 266 229 245 272 284 257 260 265 296 279 306 323 303 283 270 247 309 312 320 239 264 292 304 308 312 303 324 218 255 272 295 233 244 306 305 209 191 287 266 235 303 291 276 277 282 283 334 289 179 204 295 32…
5	0.333	23562	5490	921	70	0.278	6	17946	4216	627	38	608.7099636034355	70.3062794427382	1216.016177562558	2792.6540425486132	3592.4182124900917	35.97122302154314	0	17707	[121 122 144 134 159 171 157 159 166 183 184 209 212 194 200 206 209 219 226 228 231 234 227 224 252 236 246 242 235 229 255 255 241 238 231 272 238 251 282 279 235 230 252 272 272 279 264 284 285 229 244 272 226 267 308 299 292 261 262 294 275 295 272 220 283 284 315 294 255 231 267 269 290 280 199 278 314 297 307 228 203 221 259 186 192 187 176 215 168 174 176 167 175 154 161 142 146 153 157 13…
1	0.333	23562	5490	921	70	0.278	6	18218	4137	743	28	586.8938736716623	71.91952370686602	1211.745887698946	2754.0921760675737	3552.088333204468	35.971223021543146	0	17954	[112 122 124 149 155 162 164 158 172 212 188 205 213 197 189 223 228 220 224 221 234 221 234 247 243 231 234 223 237 238 246 249 250 248 240 231 255 250 270 258 255 228 252 241 271 288 276 297 250 297 286 281 283 276 260 304 271 268 271 280 291 289 302 259 251 240 290 262 313 329 235 258 304 282 288 312 226 209 250 259 202 232 282 219 205 191 202 192 184 181 176 184 175 176 166 169 159 155 155 16…
7	0.333	23562	5490	921	70	0.278	6	17721	4174	685	33	624.948415891942	73.78517297229432	1246.2852687355462	2771.4646120573057	3824.369603037024	35.971223021543146	0	17716	[123 131 135 149 129 168 155 162 172 186 193 191 193 188 212 203 222 210 203 205 225 230 237 239 224 238 234 249 229 248 252 235 251 244 257 247 257 257 261 240 224 253 277 275 269 235 252 253 239 273 254 254 269 268 297 237 239 306 290 226 292 286 254 273 278 336 238 261 299 235 212 283 266 286 262 281 321 282 250 247 221 211 234 199 181 190 183 181 182 194 180 185 149 159 159 176 161 158 154 14…
6	3	23562	5490	921	70	0.278	7	19790	4755	789	43	452.2743985809035	71.66042805171308	1018.2960054385717	2378.6456396365115	3209.7028091386633	35.971223021582695	0	18675	[101 124 152 145 172 166 172 193 199 211 211 202 203 226 217 238 232 220 230 254 243 231 242 257 249 259 242 256 250 241 260 264 257 273 252 261 243 257 257 268 230 260 268 276 269 238 282 278 271 286 300 284 291 295 291 285 285 257 239 246 308 289 312 279 254 283 284 313 314 244 274 326 329 241 202 278 315 343 335 310 218 201 197 312 288 313 265 296 299 264 279 251 205 268 207 182 242 332 258 30…
2	3	23562	5490	921	70	0.278	7	19753	4545	797	47	522.3618204711282	74.33419269837057	968.0978421791356	2371.327021690097	3213.1176292835275	35.971223021582695	0	18642	[101 130 127 138 152 153 163 166 202 203 206 222 221 209 189 242 228 245 232 232 241 249 249 259 241 249 245 256 253 249 278 273 264 255 279 262 223 257 277 264 249 240 279 275 287 280 237 236 272 257 251 269 292 266 234 266 287 290 279 267 281 281 288 301 304 292 287 303 295 261 308 265 265 302 308 297 260 316 278 288 297 331 264 198 272 328 241 219 289 360 278 186 181 180 266 313 325 293 179 16…
11	0.333	23562	5490	921	70	0.278	7	19950	4575	781	41	491.8094373813571	70.68178086301104	1030.3904539439143	2441.8603306842697	3318.263856660986	35.971223021582695	0	18667	[105 134 131 150 138 183 167 172 173 192 199 205 215 212 224 237 234 236 239 240 246 256 254 251 240 246 252 252 245 251 259 253 244 253 257 262 257 273 271 278 265 244 248 252 248 282 269 274 250 242 268 257 270 285 263 301 287 305 262 265 293 286 295 306 304 335 310 231 302 296 291 286 298 316 283 300 286 250 315 316 257 281 303 326 307 252 193 223 305 327 280 226 169 239 314 315 246 195 194 27…
8	3	23562	5490	921	70	0.278	7	19878	4668	753	47	489.0842115056102	74.49859275672067	1038.8654831942133	2481.452019958375	3292.2585444072206	35.971223021582695	0	18797	[95 137 147 131 133 164 161 192 195 208 200 215 211 223 219 233 231 224 246 240 238 244 248 241 237 249 255 242 259 254 261 252 259 249 235 240 256 272 235 235 269 267 287 278 270 221 265 285 257 290 267 307 270 254 299 284 307 282 300 312 291 260 304 301 297 306 279 306 333 316 256 231 271 319 222 221 288 332 313 248 253 315 317 308 212 179 213 303 319 291 287 263 300 217 178 200 303 266 275 316]
12	3	23562	5490	921	70	0.278	8	19126	4531	762	44	458.26329652435254	70.27372858012119	928.4235652829182	2056.3478528102905	2644.7606238412163	35.971223021582695	0	17250	[119 126 128 169 138 171 166 166 208 195 212 196 218 220 246 231 230 249 250 246 238 262 273 271 270 242 263 256 277 264 269 266 274 294 267 281 285 293 264 275 301 298 301 277 271 276 282 271 297 298 285 294 301 303 273 313 289 279 269 274 248 247 253 244 239 259 247 272 262 204 191 170 242 247 230 261 266 245 218 198 250 254 243 246 251 274 233 167 155 181 230 269 269 244 305 208 165 248 256 25…
3	0.333	23562	5490	921	70	0.278	8	18897	4597	703	52	409.94297192829333	68.64324646691172	857.4457170397653	1959.4403572312274	2715.7722553688645	35.971223021582695	0	17267	[100 132 139 138 149 161 189 190 213 215 229 235 223 245 244 237 248 257 246 241 256 253 265 262 251 262 268 273 283 269 290 257 280 276 285 292 264 270 286 295 279 299 269 292 300 309 302 288 305 284 289 285 291 268 290 275 300 290 253 275 221 221 244 254 215 184 221 259 241 195 191 242 239 261 243 207 244 269 249 187 180 234 203 241 284 283 205 203 193 163 144 201 284 259 151 219 284 300 236 18…
10	3	23562	5490	921	70	0.278	7	20101	4644	727	45	449.3594963150928	73.25566349569324	926.4068362231108	2307.0296168723253	3052.599128297359	35.971223021582695	0	18668	[123 129 141 156 149 177 168 180 195 189 205 203 206 224 245 224 224 229 239 246 241 241 244 249 240 241 252 249 254 260 251 261 263 243 265 250 273 270 265 287 259 265 262 277 265 259 256 274 271 248 254 294 286 264 286 290 278 282 275 310 291 281 311 291 295 285 312 315 244 222 258 308 307 287 291 276 290 302 307 254 251 296 300 284 291 290 334 286 221 188 277 309 198 204 303 292 282 289 293 19…
9	0.333	23562	5490	921	70	0.278	7	20036	4768	787	35	445.67375599793513	77.18322425147407	1048.553680422326	2371.7598077751722	3206.7096067766624	35.971223021582695	0	18649	[116 123 158 131 147 167 167 200 192 188 206 200 217 225 218 251 236 232 244 247 222 249 245 248 249 244 249 245 247 262 235 242 261 241 250 250 236 282 274 251 279 290 275 255 258 283 262 223 274 279 276 280 272 266 289 304 287 309 288 322 279 228 257 293 299 296 284 309 305 310 321 309 295 217 212 263 288 315 301 290 286 293 281 259 262 309 299 296 276 247 265 258 277 287 276 274 293 270 254 27…
4	3	23562	5490	921	70	0.278	8	19174	4347	776	34	441.2797563582687	72.93895425985464	883.6589614583456	1920.6254763608338	2553.643001773878	35.971223021582695	0	17264	[102 148 139 156 163 197 182 211 207 204 225 217 215 228 231 249 227 247 246 252 242 258 247 241 262 261 266 252 274 285 281 259 266 292 285 293 288 296 266 279 297 297 275 299 280 280 293 284 289 294 291 294 297 293 282 287 288 269 273 306 258 217 179 210 240 208 237 242 239 193 212 244 232 259 285 249 177 153 208 263 229 203 203 211 230 240 254 301 274 241 152 186 254 297 234 147 182 259 247 27…
5	0.333	23562	5490	921	70	0.278	7	19959	4717	691	43	503.1920381808308	71.59091076903164	1007.0241355411835	2367.87559892922	3188.852373619948	35.971223021582695	0	18605	[123 122 152 138 167 178 159 169 178 199 189 218 225 216 215 213 234 230 239 235 250 246 241 229 251 238 252 250 257 248 260 244 241 274 263 262 252 269 279 260 287 268 267 253 274 290 279 270 275 270 237 277 287 288 306 281 258 278 299 318 293 256 277 305 287 287 357 277 232 211 292 310 315 331 310 354 276 199 288 229 221 268 314 292 291 259 265 321 292 261 184 202 287 308 357 252 180 188 274 28…
3	0.333	23562	5490	921	70	0.278	9	17779	4381	661	42	500.92886700701746	71.13327445057203	917.4558629072295	2147.714620298875	2776.157806345587	35.971223021582695	0	16326	[102 132 142 144 148 161 190 194 213 217 235 244 234 238 236 245 240 251 238 248 266 249 257 262 266 259 250 266 272 268 276 282 283 287 283 283 273 275 281 282 300 296 299 280 301 311 286 295 323 302 325 313 279 314 320 314 312 292 291 277 265 225 243 256 220 188 260 242 190 197 175 218 257 264 184 202 184 178 169 160 162 148 150 201 193 144 130 147 139 145 146 150 140 168 160 169 140 146 147 15…
12	3	23562	5490	921	70	0.278	9	17858	4249	728	30	462.0398305221397	73.95347627968955	931.7769138853723	2164.1440026377204	2864.413159082005	35.971223021582695	0	16284	[121 129 132 164 149 183 175 166 222 219 225 209 238 239 241 238 247 239 254 247 240 252 252 259 262 264 263 269 266 271 265 271 269 267 271 266 288 271 284 287 290 283 286 282 271 289 311 295 282 311 304 321 316 285 303 302 299 294 316 279 299 250 231 227 256 240 203 206 232 274 218 199 184 184 174 203 208 179 179 151 171 156 173 210 152 148 151 145 153 161 170 130 157 143 221 251 158 140 128 15…
6	3	23562	5490	921	70	0.278	8	19274	4612	760	40	422.88977586998936	76.40464557397358	838.9458029124112	1976.93885900271	2540.5909190713373	35.971223021582695	0	17389	[99 123 155 150 181 175 167 209 212 219 215 229 216 246 239 249 244 236 238 240 261 272 254 261 272 260 260 272 276 289 275 273 270 287 284 282 305 286 290 268 296 298 290 294 285 273 305 309 263 271 281 284 290 282 280 297 278 263 283 300 290 266 234 235 212 251 235 194 184 242 272 242 202 177 252 248 239 263 261 252 265 265 268 266 246 175 152 202 267 249 281 172 172 212 262 311 200 155 236 318]
11	0.333	23562	5490	921	70	0.278	8	19041	4335	737	29	479.9118464742151	75.81712144670051	912.8464532497966	1957.6438554473152	2610.238847987656	35.971223021582695	0	17189	[103 132 138 159 158 183 176 181 192 204 199 227 219 237 232 252 236 241 257 255 246 247 260 257 256 265 253 263 274 260 281 278 282 279 273 294 280 290 298 309 280 278 283 296 271 290 290 295 298 306 276 280 283 297 271 275 273 288 287 223 185 228 219 230 239 262 255 268 230 190 182 185 207 263 267 220 168 179 210 221 239 231 230 266 281 233 171 208 246 233 232 244 261 308 175 154 232 221 232 27…
8	3	23562	5490	921	70	0.278	8	19227	4538	731	38	493.5230307119919	69.72392418939336	916.0559083328574	2044.9277058809357	2736.5012910386135	35.971223021582695	0	17441	[96 139 153 143 143 177 164 202 202 217 206 217 221 245 236 235 231 236 253 246 261 260 245 255 268 246 250 259 275 270 284 260 267 279 280 281 288 308 287 280 285 294 296 297 301 281 302 302 289 293 290 271 273 312 304 266 300 292 296 303 269 186 187 234 261 239 186 220 235 276 264 266 189 158 243 245 244 251 253 268 172 212 247 260 257 236 274 269 167 186 261 249 254 256 240 262 334 217 131 164]
1	0.333	23562	5490	921	70	0.278	7	20127	4601	799	28	522.8913970835958	79.06139530404566	1012.5749783552261	2419.0860088234876	3199.405760731687	35.971223021582695	0	18650	[113 124 123 159 160 167 179 160 182 212 197 216 230 219 196 230 240 226 231 256 243 245 251 243 238 235 251 252 238 253 263 257 248 262 268 257 265 256 259 275 267 233 235 266 283 280 256 272 272 285 264 287 276 254 283 274 253 273 300 289 289 268 274 273 291 310 310 305 254 262 269 260 308 326 322 303 267 304 294 301 269 282 291 332 273 264 277 284 312 292 310 216 197 247 300 270 352 238 195 28…
2	3	23562	5490	921	70	0.278	8	19023	4434	796	31	513.0248616766344	74.69099019555823	932.8732000057122	2062.486089098097	2744.661529076991	35.971223021582695	0	17262	[97 131 130 136 154 156 170 182 207 204 214 232 236 235 213 247 237 233 248 251 246 260 236 256 255 248 262 266 272 268 275 278 262 297 274 277 283 276 295 301 292 276 283 285 291 293 282 296 280 299 315 282 285 292 302 281 288 286 298 290 290 247 265 219 182 240 278 253 216 198 257 272 278 190 161 194 279 213 203 274 226 147 153 230 249 251 255 231 204 208 248 247 263 224 252 286 223 204 236 142]
4	3	23562	5490	921	70	0.278	9	17939	4022	739	22	485.7540743746307	76.49362879927357	966.5002376480127	2135.52625402083	2748.3141909361416	35.971223021582695	0	16305	[101 146 146 160 170 205 188 215 221 211 240 224 236 242 239 245 240 246 237 253 249 240 250 244 267 273 264 254 269 261 279 262 258 280 291 277 300 279 262 291 286 291 292 291 268 277 297 300 299 304 289 268 308 294 298 293 320 296 318 283 234 235 250 257 262 269 194 240 256 212 210 210 206 185 199 182 199 191 175 199 182 164 137 158 141 138 177 199 119 129 145 150 144 138 155 150 130 136 131 14…
7	0.333	23562	5490	921	70	0.278	7	19624	4621	778	34	483.324382809811	79.11909276325348	923.5086758953107	2495.8541770719635	3252.3940747043857	35.971223021582695	0	18502	[121 133 135 149 136 176 166 173 175 203 207 212 202 207 230 211 236 237 235 229 239 231 237 246 247 250 243 259 258 254 244 253 260 255 251 256 245 271 259 271 261 259 265 273 248 260 253 281 268 290 285 312 272 257 305 264 286 297 252 274 311 282 283 287 286 302 319 218 228 298 341 336 218 230 269 296 258 277 281 277 283 332 283 206 254 329 225 194 293 304 267 277 288 296 251 310 214 170 176 24…
10	3	23562	5490	921	70	0.278	8	19209	4460	710	35	471.51931065584273	76.63271948085378	907.4510778969599	1999.6816224421323	2618.8522733993445	35.971223021582695	0	17231	[122 128 145 157 158 175 172 186 205 204 212 209 228 240 235 239 239 243 240 254 255 245 260 259 265 253 257 252 278 269 279 281 279 273 272 283 290 294 281 282 285 295 279 285 282 294 279 298 286 289 294 289 262 269 283 296 292 290 286 303 263 228 246 239 259 227 236 270 219 218 249 243 234 211 268 251 210 164 235 266 223 215 263 226 213 205 237 255 240 216 268 248 230 267 291 191 126 152 195 28…
5	0.333	23562	5490	921	70	0.278	8	19084	4503	682	33	466.1214354965913	75.51122602960872	944.3021568782765	2026.849833040291	2655.0442134074497	35.971223021582695	0	17222	[125 123 151 141 174 176 168 179 187 201 205 220 233 230 225 241 243 236 254 250 250 261 247 251 266 264 270 260 264 266 262 281 283 264 269 290 298 282 283 284 302 294 288 275 277 291 269 297 297 295 257 262 270 275 295 305 295 297 278 229 237 256 244 217 230 228 246 204 265 256 239 223 233 276 253 267 240 158 186 234 276 251 283 181 186 243 271 300 179 150 228 257 240 277 312 155 143 158 238 27…
9	0.333	23562	5490	921	70	0.278	8	19041	4530	777	29	446.22662331322994	80.543711375373	932.8712083300569	2001.0560914720947	2737.554038686017	35.971223021582695	0	17104	[116 126 160 132 158 169 173 208 203 202 216 220 214 240 239 243 260 250 243 256 241 253 264 265 244 244 252 283 249 263 257 275 261 283 284 290 269 284 275 274 303 282 286 306 282 298 284 292 275 300 280 306 283 271 291 287 279 273 245 270 247 234 245 170 209 265 232 207 255 286 229 198 258 245 158 162 245 266 254 214 208 203 256 255 261 275 257 282 182 144 163 243 238 239 204 269 258 274 317 23…
8	3	23562	5490	921	70	0.278	9	17819	4256	662	29	502.8964021655465	70.43757557755998	952.654180630807	2189.682459337552	2792.0248817055704	35.971223021582695	0	16231	[95 142 157 149 146 176 177 206 217 218 226 240 226 241 252 244 243 249 253 252 250 255 251 252 264 253 281 281 281 263 252 265 292 274 281 268 252 291 279 276 281 310 294 284 293 293 298 298 296 307 298 306 303 296 291 291 318 305 304 312 240 247 232 218 238 247 211 224 188 267 250 205 189 180 202 175 167 170 181 143 180 170 146 164 158 158 170 139 127 135 125 144 142 117 126 124 148 287 244 140]
3	0.333	23562	5490	921	70	0.278	10	19540	4772	739	42	456.77584714685224	69.6059108737339	936.4044568662471	2271.5134277735137	2946.9699713725654	35.971223021582695	0	17565	[103 137 147 143 157 171 203 208 225 235 242 240 244 240 257 247 244 257 248 246 267 266 243 246 245 246 263 269 280 250 263 282 263 287 259 288 260 275 266 285 276 278 279 292 269 279 276 288 319 280 279 305 284 280 284 281 304 296 299 278 252 255 257 248 248 219 234 269 252 286 212 247 296 274 182 231 300 290 279 184 199 262 276 300 315 288 175 247 260 226 306 206 177 302 289 199 197 181 187 26…
12	3	23562	5490	921	70	0.278	10	19714	4675	764	34	449.74598808698016	73.35452844695364	846.8725922610996	2127.599929534529	2803.7458411904495	35.971223021582695	0	17622	[121 132 137 173 154 190 182 182 227 225 227 215 245 239 245 244 253 251 250 266 263 262 258 270 266 274 265 258 263 269 276 265 288 258 267 268 292 284 271 277 277 287 272 283 297 278 285 272 270 293 271 299 291 297 294 295 292 291 293 285 273 241 246 240 248 252 271 256 267 283 230 194 197 253 310 229 231 285 282 296 227 238 293 283 181 236 243 262 337 224 203 261 281 172 169 196 318 319 199 18…
11	0.333	23562	5490	921	70	0.278	9	17601	4056	668	20	519.5742813009948	75.9241441075598	941.829981436017	2084.205632096312	2758.462580306697	35.971223021582695	0	16078	[106 136 139 162 156 190 180 188 204 204 219 242 240 235 239 246 241 248 251 240 254 259 260 257 262 275 268 274 257 281 274 273 269 278 278 282 278 271 295 291 290 282 283 287 285 292 303 310 302 301 298 275 299 294 274 301 294 302 313 250 245 249 226 220 231 248 247 274 194 181 221 210 161 193 184 176 187 207 148 161 173 141 146 156 156 150 151 125 118 121 138 139 157 190 128 133 125 123 146 12…
6	3	23562	5490	921	70	0.278	9	17903	4284	716	27	469.2241221166881	77.66256403029905	948.6362515402562	2186.227717439677	2798.3819402667923	35.971223021582695	0	16332	[102 122 155 147 183 182 174 224 226 232 223 236 236 243 236 252 238 236 246 261 259 253 238 252 262 262 271 274 262 243 257 265 282 278 259 271 276 281 276 284 279 322 293 301 293 292 263 315 304 311 300 307 297 305 294 316 309 306 315 320 297 264 219 267 268 247 201 225 280 227 194 186 185 191 253 206 170 169 176 178 173 166 144 163 158 147 140 155 178 155 131 142 148 135 124 148 144 191 148 13…
2	3	23562	5490	921	70	0.278	9	17919	4220	727	27	528.1081022166402	74.16962249779507	972.8292181939418	2137.3536387496456	2856.1967240788235	35.971223021582695	0	16201	[99 130 136 146 163 167 183 179 216 218 224 238 241 236 222 242 243 247 248 253 252 246 262 253 260 268 261 260 276 268 274 273 272 251 275 288 288 275 292 283 277 298 277 281 283 280 307 298 288 297 282 293 295 296 312 274 314 301 307 277 285 268 238 229 223 225 245 263 207 230 198 185 200 191 175 195 202 202 205 144 172 174 167 155 140 172 212 201 152 160 123 135 135 172 148 138 124 146 265 247]
10	3	23562	5490	921	70	0.278	9	17903	4190	645	25	505.6713293981807	78.75790943996337	919.0447464136754	2184.3779455022272	2894.794818497082	35.971223021582695	0	16288	[124 131 150 157 164 187 191 199 215 212 216 225 239 236 235 237 262 241 245 257 258 237 261 257 260 248 270 261 260 267 287 272 266 240 241 270 303 284 272 278 273 277 282 278 274 306 278 298 295 295 292 309 306 301 288 309 308 286 312 320 277 234 227 243 251 246 247 212 213 255 189 196 195 242 204 183 182 178 170 162 157 163 161 171 172 160 172 157 143 169 160 155 148 143 145 165 145 156 167 14…
4	3	23562	5490	921	70	0.278	10	19873	4542	812	25	416.5617078442561	76.59079715116587	890.0586691276463	2205.556979987636	2926.48430121586	35.971223021582695	0	17696	[103 149 147 167 170 209 197 216 228 220 241 242 233 244 259 261 263 259 254 265 248 251 276 267 247 246 251 268 258 246 267 282 262 260 276 263 270 266 285 259 276 282 288 288 262 289 282 288 288 287 293 295 308 298 276 288 307 302 297 283 249 257 265 252 279 242 211 275 267 265 297 252 198 205 284 211 294 283 212 243 235 181 171 272 307 326 259 180 167 199 307 327 360 233 196 378 203 202 171 18…
5	0.333	23562	5490	921	70	0.278	9	17674	4212	596	25	489.85808160617876	77.22204327879548	951.1694673815947	2128.7456305455976	2816.2265858401006	35.971223021582695	0	16109	[124 126 157 149 177 186 169 185 186 223 206 236 249 234 233 246 245 256 253 258 253 247 262 254 256 264 261 267 260 259 270 263 270 265 279 293 305 282 271 299 294 282 284 283 268 288 301 300 298 300 289 292 317 301 307 289 305 305 297 256 239 215 235 217 271 214 180 246 259 251 189 194 156 190 175 209 184 163 146 151 166 156 151 227 213 156 151 136 159 139 147 142 136 160 143 156 162 139 119 13…
3	0.333	23562	5490	921	70	0.278	11	19960	4878	761	39	432.3048217151691	73.0217563875517	821.1690387270631	1932.9514359960683	2586.9099327519393	35.971223021582695	0	17781	[105 141 154 148 167 180 212 218 236 241 248 253 253 250 240 247 253 258 251 257 260 251 260 263 274 267 255 281 269 267 288 280 282 290 286 294 292 306 289 282 286 278 295 280 279 285 273 290 306 287 260 283 249 263 270 279 259 252 266 255 251 229 233 266 223 266 255 287 211 210 273 269 245 212 217 293 285 200 245 303 230 189 175 213 294 286 293 298 296 313 327 313 173 198 250 356 350 243 189 33…
1	0.333	23562	5490	921	70	0.278	8	18905	4303	747	21	496.10062018663336	76.65084066549416	929.7228274981047	2100.5936866740153	2649.3170384657437	35.971223021582695	0	17227	[114 126 130 165 158 172 190 171 194 228 211 228 240 237 205 241 238 247 251 249 248 248 259 265 253 262 269 241 257 266 255 277 272 285 282 265 287 271 284 279 298 286 270 276 284 284 284 303 296 310 294 281 251 242 280 279 261 279 283 276 232 249 231 253 249 230 229 258 193 163 203 240 280 241 203 223 244 233 241 267 217 186 276 225 177 235 265 268 259 198 177 198 250 272 298 200 138 185 150 20…
9	0.333	23562	5490	921	70	0.278	9	17673	4140	719	18	518.231418567428	79.61060977137319	944.2102324980751	2097.024341968178	2760.445393742321	35.971223021582695	0	16122	[117 123 160 129 162 181 177 209 209 215 230 225 232 250 238 252 244 239 236 258 248 272 255 256 264 252 263 263 266 269 268 280 271 270 286 278 283 281 276 284 275 288 308 291 318 312 298 297 286 292 306 313 301 277 304 320 288 300 285 273 224 258 227 257 221 228 207 249 204 205 233 217 206 205 181 195 171 166 199 181 158 154 151 147 120 117 134 132 121 111 128 141 147 145 154 141 254 164 141 15…
8	3	23562	5490	921	70	0.278	10	19546	4728	747	29	465.2859960680452	73.0867207779472	927.1234855913633	2238.7967965104176	2878.9960963536696	35.971223021582695	0	17684	[95 145 164 158 142 184 193 211 218 232 244 237 236 254 240 256 243 254 258 247 249 247 255 269 270 238 246 261 261 266 274 271 276 281 281 283 272 257 269 271 286 274 297 286 280 284 313 288 299 284 304 290 286 289 338 300 313 283 285 297 259 240 271 225 241 264 250 209 252 290 245 256 280 272 237 205 213 288 308 275 225 198 187 199 324 258 190 221 304 212 176 213 321 204 175 187 204 382 240 166]
12	3	23562	5490	921	70	0.278	11	19952	4712	779	36	441.2083920702297	76.40057126298487	880.2004044303479	1973.2576587005337	2661.5470848252235	35.971223021582695	0	17836	[121 129 134 175 162 191 186 185 234 235 249 229 243 255 255 242 244 250 257 244 266 266 268 268 271 281 267 261 282 298 264 272 270 282 283 291 281 268 259 287 287 283 277 283 295 284 280 299 281 283 273 278 262 280 272 259 269 261 268 260 236 253 232 238 270 258 249 215 261 251 249 282 269 215 285 227 233 237 238 260 197 240 273 280 281 286 337 236 212 255 229 191 291 284 309 326 334 327 207 18…
11	0.333	23562	5490	921	70	0.278	10	19698	4464	751	28	466.2555631349652	73.32244671483957	974.0418624237878	2140.995006404667	2946.24308459653	35.971223021582695	0	17485	[105 137 145 176 162 195 181 194 215 218 231 242 241 243 252 238 251 251 244 255 254 251 253 266 241 245 267 272 260 263 265 274 267 281 269 276 269 282 265 292 273 278 277 268 309 302 287 292 302 296 294 289 292 308 295 308 288 306 305 242 246 249 249 265 251 241 276 289 243 210 279 254 207 214 313 314 230 221 203 251 311 191 183 192 183 224 320 315 275 176 168 165 275 335 355 214 183 179 194 19…
7	0.333	23562	5490	921	70	0.278	8	19108	4469	767	27	461.1444647650899	85.5630538734201	930.6551199181135	2051.6024844620165	2629.9776380111607	35.971223021582695	0	17214	[124 136 142 153 141 171 173 183 193 208 223 217 214 222 246 234 239 243 245 225 263 246 266 266 255 266 254 261 258 292 272 254 273 281 287 279 293 283 287 285 307 286 270 307 305 295 271 287 289 255 292 295 280 274 273 284 285 277 265 286 255 228 231 224 205 251 251 264 239 239 256 206 168 200 200 252 250 252 262 287 189 219 271 218 278 235 153 219 260 242 258 241 269 269 191 137 167 255 342 20…
2	3	23562	5490	921	70	0.278	10	19480	4622	798	30	469.42539229961096	75.83613132226495	930.9959052372964	2300.753029652281	2935.66373494161	35.971223021582695	0	17662	[99 132 141 149 167 176 188 191 226 214 238 245 239 246 244 247 256 248 249 255 247 258 261 248 270 275 269 244 244 262 268 275 262 265 273 276 262 278 271 269 273 261 261 288 295 287 292 292 294 285 312 303 291 290 313 285 302 293 301 290 252 228 242 253 259 259 262 246 259 282 256 251 211 219 280 273 301 247 189 206 314 228 188 244 259 254 241 224 325 269 192 186 185 238 362 261 187 197 180 186]
6	3	23562	5490	921	70	0.278	10	19643	4764	805	25	449.43284274329363	75.76560388194625	958.1999084240757	2150.256918489801	2890.2241248498185	35.971223021582695	0	17653	[101 122 163 156 186 188 187 232 236 237 233 249 238 244 247 246 252 250 253 261 238 255 264 251 258 275 255 256 242 261 253 275 256 288 285 276 273 263 286 285 274 289 282 302 273 289 292 281 298 297 231 273 316 292 300 295 285 261 284 288 318 239 235 261 236 259 232 207 289 272 275 278 241 190 173 283 288 322 303 244 197 192 174 267 287 295 306 251 258 207 201 371 294 207 188 347 250 185 169 16…
3	0.333	23562	5490	921	70	0.278	12	19322	4805	757	43	460.84837748688307	74.48278994553941	816.733087156998	1934.011436299634	2512.501366372874	35.971223021582695	0	17790	[106 143 154 158 169 184 217 234 231 242 239 251 260 251 252 260 262 246 242 261 260 266 275 274 273 273 270 287 270 273 287 286 283 303 288 297 290 288 296 302 306 298 308 292 290 292 305 296 300 279 227 239 262 233 229 264 211 225 256 208 247 246 214 259 292 245 260 271 198 237 233 219 233 205 210 269 307 206 205 197 167 197 295 266 203 183 287 320 209 174 241 184 200 326 328 263 178 220 380 23…
4	3	23562	5490	921	70	0.278	11	20548	4617	857	30	446.53011034230093	73.06610544483888	768.9066844712141	1758.086530917382	2395.466221654563	35.971223021582695	0	17850	[103 150 151 179 175 223 205 236 230 231 251 244 241 256 243 248 252 257 267 268 260 278 276 267 281 291 281 278 294 294 262 293 284 276 280 290 277 285 282 281 273 311 300 303 300 292 294 287 271 272 289 274 263 256 264 273 256 231 282 256 240 240 236 255 238 275 238 218 249 264 269 217 207 251 276 287 236 226 255 293 299 201 190 251 277 273 280 284 283 311 306 348 272 186 240 324 335 363 315 17…
10	3	23562	5490	921	70	0.278	10	19830	4608	719	29	473.33133339170115	75.29494176699711	880.5361422173534	2143.7794971325384	2889.950434280818	35.971223021582695	0	17756	[122 131 152 160 179 193 188 204 222 212 234 245 239 249 249 247 246 245 240 259 255 259 272 264 261 264 266 268 268 271 254 261 266 280 300 265 286 271 265 283 294 275 273 293 296 278 282 279 289 279 286 293 306 276 316 298 287 294 310 294 223 206 204 257 286 243 249 236 212 255 264 225 274 266 211 262 276 218 215 298 319 204 217 287 186 229 341 315 185 173 193 309 387 294 187 216 238 211 212 21…
1	0.333	23562	5490	921	70	0.278	9	17780	4019	690	20	483.3242244506037	78.7081377822394	929.8495183013152	2085.6652847260616	2732.0228931563865	35.971223021582695	0	16199	[114 129 134 163 169 183 195 184 205 232 234 241 246 239 230 259 247 245 239 242 244 268 270 260 277 261 246 251 262 267 284 265 270 262 269 280 304 288 279 300 290 287 277 289 291 297 294 315 292 308 283 324 309 296 292 252 293 291 304 292 246 248 232 236 232 242 243 224 224 201 166 198 175 182 203 191 170 159 155 134 150 150 173 139 137 159 164 163 150 143 184 157 131 128 139 121 110 146 155 23…
11	0.333	23562	5490	921	70	0.278	11	20252	4590	754	24	480.2511997680223	77.69911386310068	860.4836508582829	1916.317972014353	2666.290085244176	35.971223021582695	0	17591	[106 140 153 176 166 194 192 203 227 218 242 242 242 247 247 245 244 256 253 259 260 267 259 272 277 261 267 266 278 288 275 319 271 272 268 285 272 271 281 282 281 291 277 278 304 286 269 282 286 280 287 267 243 248 266 275 250 275 251 246 220 244 242 235 245 255 215 269 274 234 219 221 280 258 301 270 279 264 242 225 268 289 286 295 314 306 195 219 284 283 327 297 192 285 338 314 193 247 324 18…
8	3	23562	5490	921	70	0.278	11	20273	4882	767	28	424.8465467926108	74.90626844449602	823.225933311089	1857.2519121919545	2441.7266747426906	35.971223021582695	0	17922	[97 149 174 155 157 198 195 214 233 241 242 247 252 246 259 261 258 249 259 261 266 276 272 254 285 261 257 281 282 291 278 273 271 309 308 286 268 284 281 277 302 290 299 282 291 276 307 276 291 277 289 290 287 260 272 266 281 258 266 226 259 255 260 246 236 210 260 251 225 243 276 244 262 280 297 263 204 248 293 268 253 283 339 313 257 197 208 260 321 312 231 187 322 305 175 186 307 312 294 315]
12	3	23562	5490	921	70	0.278	12	19530	4641	775	36	438.39854921297007	71.89238035270326	899.7809477145688	1982.1074510765425	2628.7015452804235	35.971223021582695	0	17871	[121 133 142 177 167 201 199 195 240 240 255 251 241 242 249 257 245 248 256 262 266 254 268 273 264 270 269 274 264 274 284 291 278 284 278 274 272 291 309 288 282 294 291 287 295 299 294 279 284 299 303 240 254 248 225 222 269 252 209 233 188 266 291 262 212 235 194 236 251 209 211 254 235 189 270 313 254 223 189 188 238 309 215 222 204 201 273 273 308 231 183 228 326 268 183 189 313 287 303 35…
5	0.333	23562	5490	921	70	0.278	10	19554	4672	678	30	501.16183655461873	72.49611107723288	922.1763962009686	2131.765555531701	2873.8042569964678	35.971223021582695	0	17558	[124 131 156 156 179 195 185 196 205 219 228 249 245 243 240 251 242 254 254 257 243 268 250 251 271 272 251 263 268 266 276 276 275 268 268 268 286 294 279 282 302 249 266 261 281 304 298 292 288 285 296 303 280 304 291 287 286 285 304 248 231 227 254 272 260 257 246 299 224 227 260 225 187 229 288 281 263 198 202 271 332 269 211 179 188 274 315 310 205 176 186 239 225 192 177 328 376 195 163 19…
9	0.333	23562	5490	921	70	0.278	10	19530	4630	802	22	454.5919786784194	77.60519685306556	909.0200693085146	2208.7750213970476	2872.3931561241498	35.971223021582695	0	17544	[118 128 157 132 167 184 193 225 219 232 247 230 240 246 237 254 254 250 256 248 231 261 247 254 266 247 273 257 263 268 261 280 269 272 286 271 253 262 279 279 286 292 290 282 271 263 283 296 290 294 291 314 287 287 296 302 303 298 284 265 247 243 255 251 264 260 262 226 221 266 272 265 285 285 278 255 199 253 303 328 212 211 312 271 219 233 195 192 191 240 304 279 203 187 212 207 219 196 212 20…
3	0.333	23562	5490	921	70	0.278	13	18715	4718	770	45	435.94700968318705	73.07198090172605	887.8395012903086	2122.631159789142	2781.5870805129907	35.971223021582695	0	17723	[105 142 163 157 174 193 227 237 240 249 247 254 256 247 237 257 250 260 256 262 255 257 260 273 282 239 247 277 274 264 267 283 260 282 280 285 265 284 278 290 299 277 281 282 279 267 257 289 292 253 231 237 234 225 217 218 211 213 221 219 266 230 237 247 249 221 228 295 232 222 207 193 245 263 265 228 257 236 196 231 245 202 298 215 180 248 256 247 209 167 186 280 309 286 325 211 193 274 168 18…
4	3	23562	5490	921	70	0.278	12	19645	4373	832	23	427.7092422081408	74.39711043897941	841.9056557856246	1923.69057580859	2611.9833371958907	35.971223021582695	0	17792	[103 151 152 184 177 225 213 235 226 245 237 249 233 250 239 254 260 272 272 259 260 260 267 273 267 274 274 269 282 266 291 301 281 274 292 265 271 276 300 285 295 304 295 297 294 294 292 297 296 284 253 236 234 260 253 259 262 241 194 250 265 233 244 246 247 267 214 215 196 297 245 213 262 274 297 205 184 243 319 234 189 187 238 254 186 223 324 189 189 273 300 239 193 262 182 185 297 316 228 16…
6	3	23562	5490	921	70	0.278	11	20112	4762	803	25	447.913137808793	78.06556231332931	835.3440619879152	1889.5816351710016	2439.7279148783923	35.971223021582695	0	17858	[102 125 161 158 189 189 184 236 242 245 233 245 248 263 243 247 262 241 256 266 265 262 260 268 269 284 280 279 277 286 279 300 294 290 286 303 294 285 298 294 265 289 279 295 285 297 288 295 256 281 284 252 279 283 271 259 248 251 248 248 239 252 260 251 213 212 279 253 230 263 258 267 245 250 259 275 288 198 195 282 289 289 309 300 191 173 182 304 301 219 298 222 280 207 160 209 349 339 367 30…
2	3	23562	5490	921	70	0.278	11	20163	4773	819	28	465.08015982106616	75.17132704086708	852.9103309047058	1921.9272687961727	2584.3988634607595	35.971223021582695	0	17752	[99 133 142 151 174 178 190 196 235 221 245 252 245 242 247 251 263 237 263 261 260 268 262 249 268 274 252 278 288 275 286 299 278 273 289 278 280 280 282 287 284 300 311 281 303 288 279 275 284 294 289 274 284 304 267 198 258 265 250 274 226 242 234 244 245 255 225 255 224 210 240 224 266 248 231 264 289 279 268 272 287 273 255 263 298 295 342 273 177 163 281 277 303 294 312 279 311 349 319 198]
8	3	23562	5490	921	70	0.278	12	19397	4656	751	33	422.08418203486053	73.1238624751406	873.2825019408348	1911.7809676122718	2592.2121299158835	35.971223021582695	0	17788	[98 149 171 164 160 199 198 230 245 245 248 245 246 244 245 252 254 254 266 261 269 262 265 270 282 269 276 267 263 284 295 280 289 293 282 281 276 292 286 302 299 294 296 313 287 274 303 290 300 306 264 242 252 234 234 218 258 258 229 195 241 264 285 238 235 252 234 218 258 260 210 207 258 272 250 194 216 208 278 249 189 183 266 272 255 197 182 211 290 325 305 186 170 232 254 170 170 265 302 283]
12	3	23562	5490	921	70	0.278	13	18919	4473	739	37	473.02261228252786	73.71560102241938	872.1298439146749	2032.9106964345972	2865.0615561260333	35.971223021582695	0	17917	[126 134 143 185 173 205 208 210 243 244 252 240 248 256 255 239 245 259 261 258 252 259 264 265 282 262 252 268 276 272 270 269 268 282 265 277 284 272 273 285 267 287 283 291 281 279 284 281 291 263 282 220 211 228 223 210 195 220 244 211 218 234 234 230 226 272 251 237 215 236 254 211 235 264 257 210 202 204 189 282 309 217 194 257 337 203 191 191 248 328 340 218 199 182 211 277 188 190 194 20…
5	0.333	23562	5490	921	70	0.278	11	20042	4768	708	31	434.4583444796928	78.72452007715617	862.5815988590291	1893.7143469803216	2574.1366858049864	35.971223021582695	0	17807	[124 142 169 159 187 198 200 199 215 235 237 248 249 242 241 250 254 259 248 255 254 268 263 271 273 264 279 270 286 285 279 281 282 291 271 283 274 283 292 300 298 276 285 253 278 291 297 284 284 295 262 265 260 273 256 267 242 268 255 252 273 242 239 239 269 257 235 293 235 179 214 237 245 306 279 273 183 276 313 227 277 231 203 293 293 307 317 193 186 196 293 315 325 252 346 289 191 279 269 17…
11	0.333	23562	5490	921	70	0.278	12	19341	4431	743	22	417.32359686858956	77.2570413508891	808.1214462885594	1928.0012628620684	2565.994140558536	35.971223021582695	0	17654	[108 145 158 180 168 211 201 212 246 237 248 241 256 251 254 254 266 249 269 261 256 269 269 266 255 274 271 264 280 278 276 273 290 288 287 288 298 269 311 295 282 290 290 276 303 285 291 292 289 270 250 252 236 224 241 224 255 252 252 292 212 211 258 219 222 219 266 256 214 216 224 268 285 210 205 184 200 265 281 207 170 199 255 182 254 323 282 181 253 286 189 224 252 182 214 353 227 189 166 21…
10	3	23562	5490	921	70	0.278	11	20289	4709	726	27	415.1899250135787	80.56955810408527	800.6650628478743	1802.3723925826814	2437.725292300695	35.971223021582695	0	18049	[123 137 150 165 183 198 198 216 237 233 235 263 251 251 249 266 254 267 241 256 258 263 278 258 272 285 275 292 280 285 291 272 290 282 270 292 297 293 291 300 284 285 293 281 261 273 276 280 284 293 280 276 276 266 266 279 267 245 254 246 229 249 284 234 245 218 251 274 263 209 244 262 275 268 276 282 229 206 266 293 289 287 275 197 281 328 346 220 178 173 260 325 377 296 192 182 211 324 262 22…
1	0.333	23562	5490	921	70	0.278	10	19802	4480	793	23	447.1066370247633	75.63804849792841	927.2700702619253	2151.471842384859	2833.553904855177	35.971223021582695	0	17716	[115 130 136 164 176 197 212 195 204 244 238 245 248 248 248 249 239 236 261 260 253 260 258 250 256 266 254 261 272 275 249 269 261 277 273 280 284 284 288 272 295 284 283 296 295 247 290 278 295 321 296 303 313 264 264 284 291 297 320 282 242 226 237 261 269 279 282 263 287 277 216 209 235 223 304 306 217 188 255 308 311 294 198 196 304 224 205 258 316 207 251 250 207 199 199 257 202 193 177 18…
7	0.333	23562	5490	921	70	0.278	9	17823	4128	695	19	498.49986847924015	79.46663323000621	965.9220305083601	2225.3187194766865	2804.3747138470467	35.971223021582695	0	16261	[124 134 147 160 144 174 183 187 189 219 229 225 232 242 242 254 240 255 253 241 245 267 278 256 243 251 263 278 258 268 255 259 273 274 280 263 278 278 282 258 278 282 286 287 295 308 278 285 293 304 323 307 313 296 301 285 302 315 293 282 267 243 247 259 229 220 236 260 237 184 208 280 247 207 189 178 172 166 165 178 159 167 139 163 157 161 140 126 126 133 144 130 151 187 186 156 133 154 140 14…
3	0.333	23562	5490	921	70	0.278	14	18673	4666	754	38	418.35291554087433	70.98537851286709	825.2390624013103	1964.3824501237434	2647.257287170867	35.971223021582695	0	17895	[105 142 161 167 172 198 236 246 242 245 255 253 255 252 239 255 263 259 252 273 253 268 284 266 276 266 272 282 291 277 273 278 280 280 272 273 279 280 291 295 308 262 257 281 250 267 250 266 257 231 225 232 230 173 228 235 208 219 221 223 238 263 251 225 240 224 260 309 232 210 229 216 222 204 209 276 278 221 253 281 280 249 229 243 178 171 252 283 263 193 295 231 176 187 258 270 175 173 159 19…
9	0.333	23562	5490	921	70	0.278	11	20069	4759	830	26	457.42347508150226	76.71018775132563	857.0305806166479	1934.596591303146	2600.5045344400105	35.971223021582695	0	17713	[117 124 160 138 175 193 193 226 234 242 245 249 236 245 250 266 256 239 258 264 242 265 257 265 260 276 275 279 282 279 270 281 280 277 290 295 283 288 294 263 297 280 297 292 285 292 282 257 250 288 269 279 263 264 266 253 264 260 258 227 245 257 270 262 210 233 208 252 273 287 284 263 196 197 251 253 275 279 275 300 200 224 263 299 293 263 300 246 194 262 297 316 328 318 245 164 223 305 314 32…
4	3	23562	5490	921	70	0.278	13	18949	4276	807	22	436.68760613546317	76.15128314469301	923.4757970173316	2146.9135578860087	2758.287122017946	35.971223021582695	0	17616	[103 156 157 178 178 241 216 245 236 242 251 259 245 250 254 255 250 242 248 260 236 252 277 266 273 258 263 255 261 282 270 273 263 276 280 272 269 268 276 293 279 288 283 306 297 287 292 289 291 246 203 238 215 230 194 237 203 183 215 226 235 225 226 217 224 250 251 222 209 243 223 208 207 230 209 187 248 266 196 178 231 281 286 322 280 184 236 334 232 209 218 217 279 215 177 176 242 266 178 20…
8	3	23562	5490	921	70	0.278	13	18659	4652	731	34	498.97792710205624	72.1247409449587	861.9611649412526	2110.8939529433205	2808.167610543479	35.971223021582695	0	17777	[98 154 179 173 170 203 208 236 242 249 243 252 240 244 250 263 260 241 244 251 252 253 259 261 286 270 269 277 273 250 269 276 266 265 286 291 273 294 290 276 291 277 298 284 287 289 314 301 281 267 219 217 215 214 211 202 211 210 213 217 251 236 226 241 249 232 237 238 225 217 265 252 207 230 200 213 287 213 240 295 249 178 186 244 325 230 191 169 236 341 290 202 222 196 187 220 246 182 175 199]
12	3	23562	5490	921	70	0.278	14	19009	4524	747	40	386.0391080348938	74.21754801615242	773.204323979226	1964.909935407669	2583.841118806888	35.971223021582695	0	17864	[125 139 148 187 171 216 223 222 244 245 246 247 252 267 258 262 262 255 255 260 273 283 258 277 272 269 271 273 270 268 267 279 288 264 282 272 295 274 295 295 284 286 278 258 259 240 255 225 248 224 249 225 222 217 212 237 236 242 219 216 224 233 234 262 236 237 262 249 247 222 243 276 215 231 284 266 242 210 204 217 264 279 210 200 192 263 296 309 242 198 175 196 281 320 211 202 211 272 185 17…
2	3	23562	5490	921	70	0.278	12	19127	4491	811	31	449.50693517311	75.14218478406414	892.0688137151263	2007.8409808045578	2689.5601006970287	35.971223021582695	0	17714	[99 136 144 155 177 186 199 208 242 234 240 250 259 243 250 260 253 258 252 249 262 268 262 254 266 255 271 280 277 286 276 277 289 286 268 279 275 281 292 304 288 300 286 293 301 287 293 294 305 291 269 228 243 247 219 243 256 232 254 278 219 249 236 217 236 215 217 209 230 258 266 249 278 214 196 215 218 263 205 252 330 235 187 172 254 240 289 245 196 265 212 190 292 204 276 249 173 192 202 206]
6	3	23562	5490	921	70	0.278	12	19382	4620	775	31	418.58861802697265	76.51390041048568	865.9391578760598	1982.8372500760217	2597.244260987134	35.971223021582695	0	17719	[102 125 166 164 191 194 196 244 246 248 240 253 251 249 249 250 259 260 261 259 256 266 256 257 278 271 249 283 274 258 274 285 297 298 293 289 286 301 264 314 295 317 288 286 277 289 292 305 298 290 251 235 245 255 242 253 248 250 235 251 230 246 264 275 217 249 297 249 227 218 210 227 223 274 289 198 221 228 206 192 291 297 226 201 241 187 174 164 254 317 293 171 178 240 262 191 180 313 318 21…
11	0.333	23562	5490	921	70	0.278	13	19020	4375	710	26	429.94605032410504	74.60326542692579	912.4368238332025	2117.1476034390334	2742.2168854595448	35.971223021582695	0	17683	[110 145 155 181 183 217 211 222 242 235 246 249 246 247 250 254 249 255 262 261 252 262 258 257 249 268 265 273 257 282 271 280 269 274 266 282 286 267 290 283 305 276 273 278 292 292 303 291 291 238 216 213 223 214 223 219 204 203 224 234 247 232 237 244 244 249 272 238 222 226 212 260 246 200 201 182 187 272 312 257 198 201 190 221 288 324 323 213 200 227 223 177 172 205 291 216 173 181 206 33…
5	0.333	23562	5490	921	70	0.278	12	19221	4638	666	26	475.09417811101844	77.38384942043585	863.2615786781314	2005.95107378874	2609.4267105737335	35.971223021582695	0	17706	[126 140 160 162 192 204 199 211 226 247 238 256 244 252 252 257 240 245 260 248 262 259 257 269 266 272 272 285 285 280 279 290 288 278 275 275 271 277 289 302 293 285 277 285 317 301 275 278 293 258 232 241 235 231 226 223 275 232 179 270 273 251 238 222 208 207 274 295 232 199 202 199 184 269 273 213 248 201 191 273 306 223 183 180 195 263 284 305 312 196 154 192 322 291 294 303 171 160 177 29…
10	3	23562	5490	921	70	0.278	12	19617	4575	714	29	433.3853406682372	77.9228019145646	870.5834492013571	1993.313812469428	2665.813897376817	35.971223021582695	0	17871	[123 139 157 166 183 206 204 222 242 240 238 251 255 249 247 259 258 257 262 245 260 257 271 257 270 260 247 285 272 275 270 281 290 283 282 290 286 299 298 302 303 289 286 308 297 301 268 290 282 278 259 228 230 252 243 247 244 250 234 226 232 241 229 243 226 242 265 277 252 260 290 198 203 225 214 213 203 254 294 254 191 243 269 311 259 218 221 181 190 278 322 294 202 186 275 308 186 172 257 30…
1	0.333	23562	5490	921	70	0.278	11	20371	4660	802	24	428.05443472755877	79.259511318578	812.5680615830577	1984.8156087357925	2605.9325576358087	35.971223021582695	0	17801	[116 135 144 170 174 204 210 205 211 244 243 246 256 247 248 258 255 260 263 264 267 266 256 279 266 284 278 256 274 263 271 276 276 288 281 269 260 286 288 309 291 286 289 271 273 267 292 307 277 290 255 250 268 264 233 247 262 260 224 253 238 232 240 264 259 260 259 261 291 256 285 283 224 213 257 201 278 293 294 304 304 197 185 233 316 313 327 304 183 187 274 302 319 315 323 321 380 305 179 19…
3	0.333	23562	5490	921	70	0.278	15	19029	4777	747	36	403.2209850625587	72.37837938035432	813.8302858088779	1762.2577078830034	2394.19757313583	35.971223021582695	0	17581	[107 142 166 169 182 218 235 245 242 239 245 250 250 261 259 261 264 269 258 272 265 271 282 277 285 288 272 282 292 286 273 297 281 305 313 282 291 302 318 296 304 244 217 228 248 216 230 225 186 221 262 228 260 203 261 289 270 230 249 297 281 283 227 224 225 223 278 316 277 206 257 223 243 300 285 275 205 216 318 271 180 184 290 237 212 243 202 165 219 301 211 186 182 174 296 299 175 175 184 18…
9	0.333	23562	5490	921	70	0.278	12	19288	4549	813	26	447.9670495069451	80.17889840925348	860.7111086422062	1939.4723393479042	2530.1641336197945	35.971223021582695	0	17716	[119 131 164 148 177 200 210 234 234 241 241 249 257 260 259 253 252 249 259 264 253 272 267 266 263 261 282 262 270 284 267 276 291 288 310 292 306 305 288 290 284 287 305 312 280 269 292 291 272 270 240 231 209 239 230 245 254 228 219 220 223 228 254 251 260 288 214 203 211 223 265 215 273 264 212 205 189 203 196 269 220 305 209 210 269 193 190 193 285 301 324 184 166 167 196 263 330 358 304 19…
4	3	23562	5490	921	70	0.278	14	19069	4282	844	27	385.3931990599992	73.83887052842049	761.7658437172477	1906.2261847313132	2541.798279313534	35.971223021582695	0	17937	[105 154 161 184 188 241 214 244 248 251 244 256 260 253 258 270 266 277 258 268 269 260 262 279 284 274 279 270 264 269 274 263 255 296 291 289 287 297 288 291 271 270 299 288 258 241 247 265 213 215 239 235 237 209 203 209 210 233 202 239 248 255 234 246 236 237 242 235 245 215 251 254 233 220 213 274 269 234 206 282 237 211 220 196 189 269 337 216 206 213 187 176 206 305 253 195 260 222 196 17…
7	0.333	23562	5490	921	70	0.278	10	19677	4521	771	19	456.57116670115107	82.37029939461992	985.2829240590045	2249.9275303757263	2958.2417426913166	35.971223021582695	0	17536	[123 137 150 168 158 186 187 196 206 240 237 242 233 244 256 241 251 245 250 251 252 265 250 254 239 246 261 268 267 265 259 270 268 252 273 270 270 267 262 277 281 300 290 281 278 297 289 273 302 305 299 300 278 268 308 284 274 286 278 288 234 253 235 236 260 258 249 221 223 270 229 244 264 282 228 198 202 226 287 276 294 286 263 209 322 254 184 194 185 260 321 199 194 191 311 248 169 173 282 37…
8	3	23562	5490	921	70	0.278	14	18952	4657	762	36	376.8321895968737	76.0431246625892	736.9432042818117	1851.643993088368	2574.2019501263285	35.971223021582695	0	17895	[99 151 179 169 181 205 216 246 252 252 250 266 264 267 255 253 255 259 269 261 273 266 267 280 277 280 284 273 262 287 291 280 264 280 289 271 279 286 282 282 293 273 281 272 267 229 270 259 231 217 208 232 211 221 238 219 220 186 223 231 216 259 232 228 255 255 286 266 219 233 231 224 219 315 277 241 275 207 248 291 267 202 193 214 290 261 215 257 202 197 238 270 209 196 249 180 186 211 307 203]
12	3	23562	5490	921	70	0.278	15	19088	4566	748	40	389.10510560388184	73.06267026534657	825.816895069578	1891.798629180314	2512.5477439329907	35.971223021582695	0	17585	[126 144 155 196 179 218 225 227 246 256 258 254 254 248 270 255 250 255 268 260 247 260 267 266 268 274 266 269 273 296 296 275 281 290 285 287 288 292 286 305 300 304 245 248 253 213 223 195 237 211 189 232 250 271 256 243 236 222 224 274 265 251 241 210 223 244 300 283 258 236 217 202 222 298 254 214 199 243 339 237 189 168 222 309 266 282 268 233 198 195 209 251 188 259 302 240 201 183 225 17…
11	0.333	23562	5490	921	70	0.278	14	19193	4419	732	28	405.39639206356765	79.11517209708764	826.6783783836336	1998.455595440675	2628.9519416349845	35.971223021582695	0	17986	[108 144 160 190 179 225 212 228 247 240 250 250 251 247 263 261 257 247 277 239 265 265 272 284 251 262 269 271 265 276 266 277 285 287 272 290 280 268 276 282 275 276 281 267 264 258 266 242 252 226 230 212 217 221 240 218 224 235 227 254 238 247 236 227 245 253 257 260 283 239 227 221 219 227 274 248 269 302 250 212 209 292 268 279 201 187 198 256 208 218 269 213 182 297 283 197 188 177 227 26…
2	3	23562	5490	921	70	0.278	13	18885	4487	787	30	432.357321683194	76.3229042269885	877.7391058261228	2128.910678350392	2761.178068748722	35.971223021582695	0	17730	[99 139 150 162 181 199 212 210 239 242 244 255 248 258 261 255 258 263 265 252 241 250 257 272 262 257 261 263 269 277 269 269 260 265 288 283 277 280 270 289 283 291 307 285 297 293 290 300 280 286 231 215 225 197 227 216 211 232 225 195 206 243 226 234 218 234 244 261 224 230 226 224 195 193 207 213 311 230 192 251 280 183 212 308 213 220 307 317 253 255 197 176 189 181 190 176 235 325 241 332]
1	0.333	23562	5490	921	70	0.278	12	19635	4537	774	25	435.508084739081	78.74687594730923	855.8202990800208	1915.4399199355114	2586.126050942136	35.971223021582695	0	17747	[117 139 147 183 188 206 220 203 225 245 243 246 248 257 244 252 261 251 260 261 258 258 264 272 264 262 271 275 274 291 289 285 291 279 276 280 295 277 300 297 299 277 290 298 297 294 283 282 300 275 226 243 250 242 234 220 252 211 216 211 280 255 228 204 202 228 259 254 270 277 240 187 187 237 293 248 229 197 196 221 321 218 177 296 240 183 255 249 182 184 188 263 278 279 270 281 323 312 382 24…
6	3	23562	5490	921	70	0.278	13	18763	4530	759	31	491.44510416113565	76.06407317241991	943.674717358454	2098.8936023628785	2811.58724064385	35.971223021582695	0	17671	[102 126 175 168 198 201 198 242 244 238 249 244 247 244 244 240 256 249 246 259 249 246 254 256 258 286 261 275 259 257 278 280 271 286 288 290 297 275 280 283 297 280 260 300 281 294 291 267 272 275 213 214 223 175 223 229 201 215 204 200 225 256 232 225 221 244 218 227 255 231 208 215 198 205 226 335 241 200 202 207 241 177 237 299 288 292 275 264 188 280 338 230 179 289 321 186 177 179 183 17…
5	0.333	23562	5490	921	70	0.278	13	18684	4595	623	28	456.7842256565993	75.34566589243173	812.2893665412079	2051.6066624301225	2676.6417669849593	35.971223021582695	0	17794	[129 145 168 170 196 212 211 216 240 242 241 247 261 247 250 247 263 262 249 256 261 277 274 261 272 253 269 262 291 266 260 273 298 260 274 294 270 289 287 292 286 293 289 276 280 281 277 278 282 240 220 208 227 225 237 205 208 211 231 290 253 241 250 229 218 221 253 215 224 213 219 261 266 223 233 248 204 232 233 194 189 195 189 283 270 183 194 310 309 189 172 181 173 200 327 259 167 181 181 16…
3	0.333	23562	5490	921	70	0.278	16	18641	4717	729	32	449.49232674569856	74.9731943046279	880.1992599197661	2008.828108239935	2646.272970311213	35.971223021582695	0	17177	[106 146 170 182 182 217 239 243 246 253 255 258 245 254 251 259 265 247 252 263 251 268 273 267 271 264 273 269 275 267 282 289 289 285 274 296 271 262 282 291 290 237 228 222 208 231 219 207 189 219 247 265 246 274 245 241 261 268 270 285 249 278 226 198 219 262 271 274 286 205 207 245 190 183 295 233 242 305 201 290 194 189 292 300 185 158 252 296 287 199 176 154 150 190 336 325 162 173 179 17…
10	3	23562	5490	921	70	0.278	13	19066	4506	708	31	456.3769088063991	78.54094891704929	897.9921861552231	2064.349679988682	2761.897094476442	35.971223021582695	0	17864	[125 140 160 166 187 213 212 232 243 238 244 252 249 250 253 257 249 248 256 253 264 256 255 255 261 269 271 281 268 268 263 270 281 286 282 293 279 289 270 291 291 274 282 283 285 285 288 263 264 278 253 193 190 198 199 245 213 205 193 222 216 238 237 248 239 241 252 235 216 225 267 292 266 228 217 218 208 207 182 195 211 276 270 293 301 262 191 292 236 187 194 164 180 247 278 294 294 322 238 17…
4	3	23562	5490	921	70	0.278	15	19442	4426	856	23	410.6279398457382	77.98218305337315	818.3869732572603	1857.1580898141253	2524.8252912183484	35.971223021582695	0	17696	[106 158 160 187 199 241 223 238 250 254 245 251 251 248 255 257 253 268 258 269 274 263 273 284 282 275 286 251 276 274 291 279 284 292 267 291 285 301 279 304 302 281 241 233 246 248 237 229 233 199 238 277 257 231 267 225 227 281 241 229 235 247 293 252 277 316 310 196 194 251 318 316 229 202 215 206 181 274 265 298 238 198 208 273 296 200 202 243 285 274 233 233 209 218 194 196 209 176 271 21…
9	0.333	23562	5490	921	70	0.278	13	18875	4504	783	25	528.9844364283568	80.22897504661191	867.0866346645541	2101.645616348948	2707.2546071636752	35.971223021582695	0	17851	[118 137 169 145 186 203 216 235 241 239 245 244 246 243 238 258 253 251 257 252 265 264 262 264 282 265 276 265 251 271 282 265 280 288 262 275 284 291 272 299 297 300 295 298 273 274 281 290 278 240 221 228 223 224 217 213 231 223 187 218 253 218 244 284 298 251 236 207 227 232 311 247 214 226 266 225 203 237 213 205 188 198 229 276 344 229 181 190 175 183 273 281 325 238 191 186 191 241 228 19…
12	3	23562	5490	921	70	0.278	16	18804	4476	752	37	432.09298461753906	73.06333801575212	865.0005665542548	2005.489698877225	2721.333772074099	35.971223021582695	0	17339	[128 141 156 199 178 226 237 224 248 246 249 245 242 262 251 258 263 254 256 266 259 270 272 258 275 262 256 279 266 273 273 257 282 266 277 287 288 282 295 296 292 254 234 200 210 225 251 210 200 219 217 262 238 243 269 227 246 326 270 231 242 264 236 232 272 244 267 199 198 282 267 262 280 203 267 279 324 196 180 175 270 290 319 251 167 181 201 295 223 187 153 153 155 253 312 303 189 166 153 15…
8	3	23562	5490	921	70	0.278	15	19159	4692	727	36	390.96540884998035	76.96794493630097	784.7560711885932	1856.5860985259583	2388.0326961265378	35.971223021582695	0	17755	[100 158 186 178 187 212 225 238 255 253 258 258 252 258 256 262 272 259 260 255 262 268 267 269 285 274 267 274 272 289 288 293 278 285 297 303 287 297 284 295 325 239 237 234 233 219 204 218 254 214 221 229 250 264 297 236 236 262 267 248 264 280 232 254 240 262 270 259 230 262 285 243 220 213 267 254 220 202 244 229 210 298 279 242 218 243 241 183 233 241 198 198 274 273 351 223 175 174 157 17…
5	0.333	23562	5490	921	70	0.278	14	19191	4697	665	28	402.3660753239442	77.29012601593145	756.960589581835	1884.20694973301	2555.611745515499	35.971223021582695	0	17932	[128 149 168 181 209 217 215 231 253 238 243 256 254 248 256 256 254 270 265 272 266 275 264 269 278 283 274 273 273 279 279 283 280 274 263 279 275 286 288 296 299 284 283 254 257 268 229 228 238 225 233 236 229 211 224 211 264 211 209 260 300 234 251 244 252 233 287 246 241 265 289 244 220 217 244 218 233 273 193 213 244 242 258 182 224 274 313 333 295 288 209 196 202 190 194 201 174 180 220 31…
3	0.333	23562	5490	921	70	0.278	17	18434	4597	723	32	409.19450911594237	73.55201157481507	823.888723765405	2036.5226020322511	2726.8883828509165	35.971223021582695	0	17286	[105 147 174 178 191 228 238 247 240 248 252 251 248 251 254 255 265 258 266 271 271 268 266 265 259 264 255 266 281 266 277 296 282 257 278 285 271 297 289 307 269 230 238 207 229 228 208 230 211 242 257 224 244 260 260 232 244 257 274 297 250 236 241 229 226 176 216 230 196 206 267 261 263 205 203 192 192 203 231 285 275 218 173 166 181 172 267 280 267 185 161 147 170 268 319 341 242 172 188 17…
7	0.333	23562	5490	921	70	0.278	11	20050	4605	826	18	419.9689941967595	85.38250885907418	815.3894376965299	1797.1594720179319	2472.4552344573376	35.971223021582695	0	17816	[123 140 154 173 157 187 197 205 209 239 237 248 262 256 258 263 252 250 269 260 256 267 265 260 271 287 288 291 286 267 266 295 296 280 295 314 293 274 283 281 297 287 286 289 291 282 264 293 277 294 282 284 231 245 272 272 269 238 244 275 229 221 260 222 264 249 235 235 268 287 286 228 219 296 225 211 274 314 282 262 192 243 330 264 300 213 185 246 317 242 180 272 351 317 192 179 274 198 202 30…
1	0.333	23562	5490	921	70	0.278	13	19096	4412	746	25	397.6163286312009	79.76303398127052	804.6991514498018	1994.0835593828808	2691.2689871676484	35.971223021582695	0	17770	[119 142 143 196 189 212 234 214 233 253 253 243 255 259 251 265 264 252 256 265 256 272 256 262 258 269 272 274 271 282 256 274 280 265 279 274 279 260 289 281 292 304 281 296 286 268 288 293 283 234 210 227 206 209 220 225 205 239 250 211 253 237 251 238 230 251 273 268 246 241 210 198 253 235 222 253 230 205 207 291 265 192 200 282 231 171 177 286 311 228 184 164 168 186 274 285 316 289 180 16…
11	0.333	23562	5490	921	70	0.278	15	19640	4397	756	24	389.3105650243457	81.72349976292651	791.4992783748585	1783.5880699319393	2451.5877205939532	35.971223021582695	0	17807	[109 145 167 193 201 232 225 236 247 244 247 248 258 263 263 253 258 260 269 262 275 273 268 265 273 276 278 274 289 286 285 279 283 292 285 283 297 279 299 293 285 261 258 257 253 213 238 218 223 233 303 264 220 241 255 264 264 262 241 259 257 240 255 315 269 221 256 214 251 283 288 209 216 273 250 213 201 268 344 286 250 267 210 194 275 196 196 283 202 207 191 184 164 248 302 307 311 164 168 16…
2	3	23562	5490	921	70	0.278	14	18921	4459	788	26	449.31919494591403	77.59605332950802	797.3351045692973	1884.1114316947592	2579.2333189487313	35.971223021582695	0	17897	[100 137 149 163 189 203 217 228 243 240 249 256 260 255 257 250 267 263 259 264 270 270 260 284 261 256 271 268 276 266 274 279 279 298 297 285 271 276 289 281 284 310 282 260 273 272 266 215 236 245 230 227 223 214 222 220 197 219 221 206 217 228 277 247 219 260 229 248 208 282 286 282 276 231 235 222 281 273 217 213 217 210 219 219 267 302 227 206 293 216 192 200 178 227 336 234 179 202 194 16…
6	3	23562	5490	921	70	0.278	14	18805	4420	762	25	408.97778545706126	79.53793622781903	799.7636259539538	1914.3865663891947	2547.256945981188	35.971223021582695	0	17843	[103 129 176 171 211 212 216 245 247 242 249 256 257 245 252 260 265 253 263 272 259 268 272 274 273 276 274 295 261 279 298 280 255 279 271 291 294 288 285 286 266 277 274 260 279 249 252 249 233 231 188 201 226 239 219 217 212 247 205 217 224 246 257 262 228 217 258 246 235 198 241 285 254 248 228 214 228 197 210 248 205 221 289 272 195 214 174 227 313 261 211 177 257 209 195 219 281 201 171 17…
10	3	23562	5490	921	70	0.278	14	19102	4498	673	31	386.2692239913933	79.57107198110012	806.5111452540345	1843.9453644654236	2605.5344828704574	35.971223021582695	0	17903	[127 145 168 180 189 222 217 232 252 244 241 247 252 253 255 253 262 259 264 264 265 272 281 259 263 266 273 281 277 287 280 285 270 285 289 273 267 284 290 278 299 290 274 270 222 255 240 255 235 241 224 201 199 253 262 207 203 201 208 234 234 233 270 235 261 275 228 267 244 231 222 218 241 254 275 212 233 244 196 211 206 189 269 353 261 197 200 184 202 245 267 188 198 290 217 197 172 199 329 33…
12	3	23562	5490	921	70	0.278	17	18925	4483	755	41	423.2256484527849	74.77199971792271	811.3436936519486	1926.367949941549	2593.104535482901	35.971223021582695	0	17450	[129 145 156 205 201 230 243 243 246 244 250 247 257 260 257 254 253 250 259 269 254 268 256 277 265 265 269 267 286 262 288 276 286 272 284 277 288 299 285 287 275 241 233 234 221 235 210 269 264 272 258 249 253 232 246 274 250 279 255 225 264 218 224 229 239 258 220 263 215 227 257 258 279 252 191 185 223 256 292 204 200 200 187 158 249 360 199 172 212 187 150 205 304 237 151 149 178 305 309 25…
4	3	23562	5490	921	70	0.278	16	19293	4454	841	23	430.2550473416548	76.52658964487415	851.2547717627734	1939.2976651703739	2633.3751307425564	35.971223021582695	0	17221	[106 160 164 199 203 243 238 248 239 251 249 250 244 250 252 254 257 260 252 267 257 282 268 263 280 269 263 269 265 272 276 276 264 296 264 288 294 287 284 304 293 236 216 227 208 206 212 236 204 235 246 255 259 269 229 229 228 246 291 271 268 211 203 259 246 246 273 219 202 271 200 258 291 292 308 310 189 194 283 331 203 254 254 172 264 241 168 147 194 272 244 235 304 330 172 144 158 275 372 25…
8	3	23562	5490	921	70	0.278	16	18938	4704	719	37	429.62629029545224	69.50600006365718	851.6813677164838	2008.2158565837176	2642.693924603065	35.971223021582695	0	17377	[100 155 187 176 191 215 225 246 239 246 246 244 245 253 257 260 266 265 263 268 257 248 268 252 267 268 278 265 287 278 292 285 275 281 285 291 275 297 314 293 297 208 218 212 240 220 194 193 223 212 229 247 276 253 246 248 271 269 274 275 213 233 268 271 205 218 233 268 314 276 226 265 193 189 195 304 286 161 190 234 293 294 250 173 215 294 263 270 300 235 181 172 176 275 298 195 171 271 257 16…
3	0.333	23562	5490	921	70	0.278	18	19180	4751	726	30	373.12982634675285	76.64470185047263	754.2445625942048	1720.1290732788098	2376.960113164142	35.971223021582695	0	17637	[105 146 181 178 192 234 248 255 251 254 252 267 258 265 272 266 274 274 267 266 263 273 277 282 274 288 271 275 279 290 291 287 283 290 277 300 294 300 311 260 236 265 241 237 264 244 273 284 299 293 288 282 290 284 255 286 252 248 299 316 266 198 209 192 229 259 294 228 209 251 291 277 218 211 202 210 242 210 185 174 251 242 170 183 166 185 275 318 187 247 197 156 157 167 195 170 157 194 343 36…
5	0.333	23562	5490	921	70	0.278	15	19477	4792	676	23	439.250844726635	79.85551394753907	800.6054043028889	1904.708939772251	2521.137296479596	35.971223021582695	0	17829	[130 149 169 186 211 230 222 233 238 250 248 250 248 242 243 269 253 265 259 264 276 272 274 276 280 273 271 271 257 280 280 282 284 278 284 299 301 292 294 292 289 256 253 234 204 237 231 243 258 232 218 252 265 289 263 244 251 206 306 269 245 228 235 206 233 276 239 278 293 225 220 246 309 271 218 189 240 270 279 330 226 197 175 279 318 210 204 309 259 197 192 274 221 222 269 177 226 344 275 18…
9	0.333	23562	5490	921	70	0.278	14	19153	4585	789	26	479.61321281774167	80.59561619024304	842.9171121518613	2008.248224229067	2637.4146017545563	35.971223021582695	0	18048	[118 137 168 149 191 209 214 247 235 239 241 241 249 249 255 255 259 260 272 265 260 263 267 271 273 273 288 273 265 269 289 270 284 270 271 280 286 274 275 266 282 270 270 289 266 271 282 214 262 219 204 225 249 249 219 203 222 271 218 229 256 241 237 231 216 224 255 250 303 273 271 247 218 215 202 228 263 315 261 278 212 207 191 201 302 295 221 198 199 183 252 338 333 221 186 193 181 266 365 19…
1	0.333	23562	5490	921	70	0.278	14	19365	4431	756	27	402.21178678778836	80.09716578956686	838.9672466336281	1937.5730529146017	2678.0446145730048	35.971223021582695	0	18080	[116 139 151 197 197 216 234 225 235 248 251 258 245 240 253 258 256 271 258 248 266 259 269 277 271 280 268 263 266 275 291 282 282 278 274 261 273 282 288 279 286 286 280 289 282 266 233 246 246 214 230 218 210 235 234 211 245 227 228 239 288 245 247 244 256 223 238 256 218 281 278 257 212 263 230 220 271 302 259 222 206 201 213 198 285 300 245 247 249 260 233 181 181 260 334 305 205 185 183 21…
11	0.333	23562	5490	921	70	0.278	16	19349	4406	757	26	424.67837166756374	75.96082227506223	865.2872381361916	2004.0956535969453	2578.2055867981708	35.971223021582695	0	17256	[108 147 170 199 200 236 230 239 248 244 249 246 244 255 256 250 248 260 261 258 261 271 276 268 263 277 272 272 274 268 276 286 296 282 266 282 297 285 310 286 299 240 223 225 212 230 213 204 209 249 260 270 239 250 239 265 236 281 273 272 229 235 209 274 242 226 243 182 206 264 323 299 226 254 198 251 279 283 363 192 160 255 252 289 277 207 170 264 219 221 289 335 182 173 179 171 260 288 191 17…
10	3	23562	5490	921	70	0.278	15	19289	4505	699	32	452.94681322386236	76.40030749567349	863.5806585453599	1886.6985399802863	2505.069255387393	35.971223021582695	0	17715	[126 146 169 181 193 223 218 246 249 246 245 250 248 240 259 257 256 258 253 272 254 268 277 277 275 262 278 283 275 277 287 301 284 282 293 290 309 297 281 308 291 268 245 226 223 234 227 222 242 241 247 239 235 233 228 231 255 289 289 254 250 277 229 217 206 235 221 240 267 288 292 221 199 192 288 336 275 280 212 194 250 332 305 197 184 201 250 201 172 192 273 239 281 256 229 246 171 168 177 17…
2	3	23562	5490	921	70	0.278	15	19404	4543	818	31	427.8031707460909	77.16990376312164	817.607742273973	1894.622679442067	2513.5758274098343	35.971223021582695	0	17674	[102 141 154 169 195 206 224 244 247 245 245 252 253 259 257 263 246 259 265 266 268 269 252 268 264 267 262 270 273 282 282 292 293 283 291 282 287 290 301 290 305 305 247 212 245 223 200 229 200 224 273 279 234 242 244 222 236 216 217 227 263 310 292 291 219 227 227 212 236 314 281 315 278 284 234 206 261 314 221 196 247 305 228 192 216 279 231 201 181 245 325 201 248 201 178 172 160 323 302 34…
12	3	23562	5490	921	70	0.278	18	19304	4679	767	39	425.61588095210425	75.09776420695779	789.5431357754253	1812.513109752581	2375.3793133102845	35.971223021582695	0	17644	[130 144 161 216 202 241 250 239 247 252 254 253 244 256 252 253 255 257 273 260 263 277 265 257 276 288 279 285 269 288 277 293 291 299 291 301 316 294 286 299 278 223 241 244 266 259 263 271 259 245 269 299 264 258 281 279 234 264 322 244 278 268 230 207 261 261 226 219 251 287 286 250 188 163 204 306 284 264 282 263 208 200 212 169 253 292 191 176 187 176 165 194 257 214 180 184 169 190 290 30…
8	3	23562	5490	921	70	0.278	17	18745	4589	717	39	398.5536129082342	73.95730947162473	804.4141154498662	2026.397476549421	2645.690758390419	35.971223021582695	0	17534	[101 159 185 186 199 227 231 246 243 246 252 244 256 254 257 263 255 269 263 261 256 276 264 258 276 265 276 258 278 279 278 275 266 284 280 296 266 277 280 273 275 224 229 224 243 230 242 239 241 259 247 250 237 268 278 239 268 284 260 256 241 226 216 218 228 306 273 241 195 214 252 287 288 216 188 197 200 174 169 255 287 194 183 203 285 275 269 176 170 188 280 194 163 158 199 323 383 196 158 17…
4	3	23562	5490	921	70	0.278	17	18544	4251	800	32	407.53361410952004	74.85134586938953	809.5373164467735	1950.5334574128499	2628.1068885189475	35.971223021582695	0	17360	[105 163 167 200 219 244 238 245 251 248 245 252 255 252 258 257 261 256 260 262 254 271 263 249 271 287 282 267 283 274 280 276 251 282 294 276 271 278 276 278 259 242 243 230 233 219 216 214 235 287 251 256 257 239 253 234 230 258 234 250 247 237 204 248 252 216 228 233 225 252 282 230 171 187 217 273 200 183 212 281 293 211 169 154 167 226 310 241 161 159 189 205 284 212 226 161 183 160 137 26…
6	3	23562	5490	921	70	0.278	15	19430	4562	765	28	440.8500233184981	79.2837460153427	825.9149431215042	1790.8469162824988	2414.5306701004333	35.971223021582695	0	17730	[103 127 174 178 217 222 224 248 246 251 255 246 246 259 251 253 270 250 261 261 255 264 271 281 279 289 282 283 283 272 277 293 300 297 293 289 285 291 296 309 305 235 248 231 234 214 234 255 233 205 243 255 235 276 267 245 220 301 300 251 229 221 236 250 282 278 296 257 219 220 218 219 284 304 265 233 225 206 178 190 318 293 237 203 234 279 200 197 232 278 318 204 176 195 267 211 180 177 250 30…
7	0.333	23562	5490	921	70	0.278	12	19643	4499	807	26	403.5982323301408	80.9295296377047	862.5108013573321	2018.5991364205274	2603.6119074563403	35.971223021582695	0	17849	[123 137 158 173 167 195 207 213 220 250 244 248 251 254 259 258 252 251 269 256 264 261 249 276 266 273 262 274 281 272 277 270 274 279 276 298 298 275 296 286 295 305 310 302 303 282 312 284 302 307 251 238 228 241 249 275 247 204 216 269 233 244 276 283 246 226 267 245 209 226 287 247 217 197 222 274 286 235 203 191 171 225 277 302 281 210 291 216 196 249 246 239 269 182 167 202 323 339 279 18…
3	0.333	23562	5490	921	70	0.278	19	19949	4996	758	33	403.5772039035783	74.81322217383625	844.3632148111063	1907.3318821289663	2554.816220789016	35.971223021582695	0	17652	[107 148 176 186 195 238 246 243 247 246 256 247 256 253 277 247 265 256 261 244 273 259 271 294 279 284 269 273 268 259 272 286 294 296 296 294 290 294 293 221 219 249 263 244 271 272 284 260 265 292 281 299 279 314 258 265 257 300 294 278 256 164 232 280 257 271 273 208 257 298 239 278 234 239 272 303 295 294 288 284 308 212 213 265 181 208 336 339 168 174 182 161 230 329 297 174 176 325 398 23…
5	0.333	23562	5490	921	70	0.278	16	19075	4708	629	20	362.444519729576	81.3228870745178	812.2797999727355	1917.0823890725733	2562.6025371978008	35.971223021582695	0	17414	[132 151 170 190 217 231 240 243 248 247 241 245 263 262 257 268 264 252 262 260 270 262 261 265 278 259 279 277 268 273 282 284 283 282 291 281 265 285 289 296 290 218 222 215 196 215 230 236 229 229 289 274 240 240 241 238 260 256 263 248 243 227 241 305 271 212 208 214 196 277 279 182 207 280 247 298 288 180 171 270 280 302 269 253 194 207 320 272 199 180 164 189 210 233 230 298 201 163 185 28…
9	0.333	23562	5490	921	70	0.278	15	19472	4543	792	30	436.56259210370047	79.69408722813809	828.8632876638534	1787.212988136678	2466.754252815566	35.971223021582695	0	17778	[119 138 173 156 208 218 220 246 235 245 247 254 252 264 262 262 262 250 267 266 259 265 275 261 273 284 283 289 288 281 280 281 277 284 307 283 266 283 299 282 298 232 250 214 226 255 250 218 223 215 229 277 235 243 270 228 292 270 245 263 271 243 229 278 284 250 253 216 250 283 240 220 263 224 217 279 295 230 193 251 303 319 204 195 267 271 179 238 312 206 187 180 158 172 242 296 314 285 304 15…
11	0.333	23562	5490	921	70	0.278	17	18872	4225	729	32	438.60286141505003	76.50871659287232	811.9800309762355	2023.2581787673869	2713.1991700514727	35.971223021582695	0	17302	[109 149 169 199 210 234 241 243 242 246 250 242 254 254 286 272 237 252 253 259 271 264 261 259 266 270 275 272 272 264 282 260 277 282 282 267 269 277 291 280 280 227 258 208 204 214 210 222 273 247 271 251 252 259 249 244 249 264 260 257 253 205 201 240 234 250 213 231 300 247 183 219 262 274 200 169 192 264 294 220 186 200 178 160 185 279 291 228 172 159 193 288 175 169 162 161 161 277 373 26…
8	3	23562	5490	921	70	0.278	18	19272	4679	741	43	419.3532451753818	75.42248283381636	843.9197570065573	1842.506817980973	2442.470167240901	35.971223021582695	0	17539	[99 156 188 188 197 234 239 247 253 251 253 248 245 259 251 264 269 254 252 245 265 265 271 275 278 272 280 279 284 271 289 300 298 288 286 305 281 292 288 280 259 249 229 240 283 270 269 248 256 270 268 274 279 273 270 283 295 272 268 262 229 229 256 271 220 279 246 178 203 218 211 254 271 239 258 246 274 280 202 169 212 277 193 209 296 253 190 193 171 140 163 177 257 348 215 168 158 200 299 327]
12	3	23562	5490	921	70	0.278	19	19645	4755	800	37	363.8841388181919	74.52396854404297	881.1022215326442	1868.6424816671345	2516.140956250117	35.971223021582695	0	17462	[129 148 163 233 213 239 243 249 258 244 247 251 244 263 260 257 268 255 256 262 249 268 266 257 272 270 268 279 275 280 281 285 283 290 301 281 288 295 284 276 201 236 259 256 268 250 232 259 284 305 266 238 277 268 278 283 287 272 255 272 258 261 255 271 273 257 226 288 288 213 251 264 284 277 290 267 196 193 290 282 194 272 269 180 166 281 221 215 303 228 163 188 333 202 155 147 289 362 252 15…
4	3	23562	5490	921	70	0.278	18	19411	4440	847	31	369.2918053655091	76.24772855681	754.6285878562026	1783.850676380621	2319.012203011638	35.971223021582695	0	17751	[105 164 173 205 218 246 249 252 250 254 251 258 251 265 273 258 265 267 270 256 255 267 276 263 290 272 259 284 276 295 275 291 286 307 283 309 310 311 302 255 260 221 256 264 254 247 272 246 280 278 251 235 289 297 306 275 284 316 266 209 210 278 304 243 223 277 234 198 187 285 296 279 250 214 185 188 305 241 203 267 204 203 187 187 200 196 213 209 189 193 231 278 185 176 206 172 195 323 239 17…
1	0.333	23562	5490	921	70	0.278	15	19602	4423	760	32	438.138175157936	77.3171799142716	846.9569595914486	1896.505318104431	2540.282485192012	35.971223021582695	0	17765	[116 142 152 199 202 221 237 234 241 244 251 249 252 248 260 255 249 248 265 268 263 273 271 264 276 278 279 261 287 274 280 274 282 275 292 278 290 296 285 288 305 245 242 254 263 248 207 217 213 235 237 262 272 248 255 233 233 239 267 287 247 274 267 213 234 259 262 247 297 241 276 254 194 217 281 282 292 244 203 196 218 275 263 265 273 171 191 279 268 280 271 250 198 186 198 181 224 314 283 18…
2	3	23562	5490	921	70	0.278	16	19092	4460	794	38	455.98464292859876	74.21456817558006	868.8835235311774	2042.060345879923	2665.8668196404947	35.971223021582695	0	17223	[104 144 166 183 198 208 234 245 250 241 245 252 253 258 264 264 254 259 259 254 253 263 244 255 258 260 279 262 278 274 259 280 265 293 287 286 280 290 290 299 291 254 232 212 204 201 216 219 217 224 233 239 249 244 253 274 239 231 273 262 243 261 249 261 234 198 247 282 270 274 284 298 280 185 177 172 208 286 314 301 268 318 211 180 179 152 165 174 252 313 336 242 169 154 157 158 228 294 294 35…
3	0.333	23562	5490	921	70	0.278	20	19127	4775	728	34	397.57386763986005	72.20290074469987	822.8208914979452	1994.760647751443	2623.2723148312793	35.971223021582695	0	17183	[106 150 180 191 208 236 244 249 251 249 258 260 254 258 260 250 251 260 255 264 258 260 272 281 275 249 267 258 279 284 284 285 282 277 301 283 275 274 292 218 220 244 273 227 261 266 251 234 258 261 261 282 242 261 256 209 178 170 208 223 239 221 261 264 224 255 237 181 252 267 208 212 282 288 220 210 262 297 286 219 315 257 159 166 234 311 330 261 157 161 233 294 278 318 201 199 325 239 250 21…
10	3	23562	5490	921	70	0.278	16	19077	4463	697	33	486.0503845981094	79.52156197896794	825.2079748869451	2028.1486509958693	2585.5262905054524	35.971223021582695	0	17339	[126 147 170 183 198 228 226 245 248 240 245 251 250 250 240 248 251 268 260 261 262 257 271 257 276 261 280 290 262 285 272 284 275 275 278 290 291 297 283 285 276 258 225 209 208 213 238 235 204 224 234 246 255 258 260 233 250 280 295 260 234 246 284 265 286 221 272 245 196 223 288 218 182 268 264 278 274 310 291 247 189 184 186 209 279 311 296 198 263 225 158 170 162 164 163 187 252 308 220 12…
6	3	23562	5490	921	70	0.278	16	19009	4536	767	28	430.571359679308	76.72836331345547	882.8167401771628	1964.2661445012202	2620.8711976763807	35.971223021582695	0	17306	[104 128 180 181 217 227 223 248 247 244 249 246 251 241 256 249 263 257 264 265 255 266 263 273 269 273 277 281 279 269 274 300 274 271 264 290 296 298 292 270 269 221 213 232 205 216 220 215 230 224 245 242 259 245 258 261 237 238 254 279 276 248 249 234 202 202 277 304 261 213 256 281 182 205 270 300 277 251 268 258 236 323 275 183 185 364 322 191 153 150 161 237 280 285 283 174 160 159 172 19…
8	3	23562	5490	921	70	0.278	19	19586	4753	756	47	411.6875669391604	73.52123040068386	785.5775070329909	1866.7600251568801	2497.5978812157	35.971223021582695	0	17477	[101 162 196 189 210 242 240 247 244 253 255 258 245 252 251 257 246 267 263 265 268 267 258 262 272 269 272 280 271 304 291 295 276 274 287 299 300 291 274 220 227 259 232 252 284 245 257 259 260 273 274 248 279 276 296 284 279 241 241 277 275 284 236 269 234 222 275 308 323 253 203 271 296 291 265 181 257 269 218 258 293 206 179 266 284 314 255 194 177 216 307 189 227 295 179 164 163 161 171 29…
5	0.333	23562	5490	921	70	0.278	17	18527	4555	660	31	364.1940940476198	75.96273930835403	781.7080398460811	1991.213317495217	2635.5885768375674	35.971223021582695	0	17452	[132 150 177 198 218 231 244 238 251 260 245 260 255 246 262 264 256 270 264 253 263 255 280 261 271 258 260 280 254 281 278 261 288 277 281 292 285 285 273 286 275 233 244 230 246 221 234 252 261 236 253 282 274 258 237 231 248 257 281 255 254 248 251 246 248 234 231 204 269 258 211 214 202 198 183 224 223 241 312 294 197 176 171 195 228 195 218 176 161 151 256 339 169 171 168 159 213 218 168 14…
7	0.333	23562	5490	921	70	0.278	13	19168	4351	769	23	461.8924877002757	82.058677739396	923.6322225347989	2074.7840085881603	2764.731236867444	35.971223021582695	0	17648	[126 140 163 175 166 207 213 226 228 239 248 247 244 261 251 251 250 251 253 252 259 253 261 274 257 261 270 277 257 263 273 266 293 294 277 266 278 294 283 277 285 301 279 299 292 280 293 271 277 276 202 213 204 210 201 200 202 219 206 208 203 239 230 276 229 227 228 245 222 267 275 225 220 212 215 259 318 224 187 183 204 273 307 330 204 183 290 264 209 284 336 280 185 210 259 171 173 287 272 16…
11	0.333	23562	5490	921	70	0.278	18	19415	4310	752	32	342.5664039176802	79.18294317350815	744.6364909017371	1804.1118789031987	2314.566243011586	35.971223021582695	0	17600	[111 151 174 209 210 244 244 254 245 255 249 259 266 258 266 255 258 263 275 267 268 282 260 277 273 276 275 276 288 281 289 276 294 296 298 303 299 289 303 281 269 246 303 249 208 251 267 246 283 288 261 272 311 240 265 288 277 261 267 218 241 266 244 195 220 275 257 205 256 278 248 192 177 189 191 199 315 290 208 183 246 209 177 166 167 222 296 282 202 174 184 168 213 190 173 297 284 173 179 21…
12	3	23562	5490	921	70	0.278	20	19240	4628	767	41	416.80732786081404	73.08720744875228	815.9586364233197	1853.5086081187642	2542.1213813944464	35.971223021582695	0	17301	[129 152 169 228 219 242 249 239 246 247 256 247 253 250 261 261 253 254 270 267 258 271 281 270 276 273 270 270 283 279 273 283 287 285 281 293 288 260 274 268 239 244 246 256 283 254 244 257 239 268 256 226 249 259 254 245 203 238 263 232 222 266 238 205 238 237 242 242 209 206 269 310 227 182 193 210 308 301 193 194 184 187 235 325 252 169 173 229 277 274 302 327 297 174 230 320 203 160 208 28…
9	0.333	23562	5490	921	70	0.278	16	18974	4476	766	25	427.4201245208831	82.15711343956788	815.9901627831249	1992.3690364524332	2633.6298461578976	35.971223021582695	0	17284	[119 141 176 158 222 219 239 249 239 250 257 256 260 251 251 259 262 264 259 259 241 274 267 262 273 271 271 265 272 274 274 287 283 285 285 288 266 284 284 295 291 212 226 223 210 228 213 226 237 220 260 253 250 257 265 285 286 262 267 219 235 262 296 197 216 286 210 215 246 236 184 175 221 270 316 296 214 173 250 250 232 245 257 252 342 216 196 276 192 162 205 284 273 205 158 186 271 253 163 14…
1	0.333	23562	5490	921	70	0.278	16	19217	4316	734	24	384.46500860249466	80.21170313804508	779.3427163371076	1947.6258583677788	2566.9234384129554	35.971223021582695	0	17229	[120 148 159 206 204 231 245 247 245 244 249 263 263 253 249 259 253 261 264 258 266 274 263 278 274 261 278 270 271 258 275 276 283 291 269 291 279 275 295 291 297 247 236 218 201 187 217 256 253 257 270 260 264 256 278 249 227 241 270 274 254 249 267 209 255 218 195 255 181 197 263 293 293 199 172 253 237 257 235 285 300 287 205 168 165 182 281 286 244 255 162 163 179 233 219 265 238 159 284 15…
3	0.333	23562	5490	921	70	0.278	21	18352	4526	661	29	395.4254859487422	74.66087949830977	754.0562588523594	1792.086585043403	2439.2867427442393	35.971223021582695	0	17224	[108 151 185 195 217 245 246 248 252 258 264 255 258 258 262 269 258 277 257 265 259 264 281 276 275 265 266 290 279 278 288 270 283 311 287 301 289 299 293 264 240 278 272 239 263 250 251 264 249 253 253 259 211 204 194 178 199 227 269 186 216 220 270 265 208 214 211 177 200 209 196 225 280 208 177 184 186 193 276 245 219 270 192 178 181 175 183 192 175 196 337 196 204 245 178 190 267 163 156 22…
2	3	23562	5490	921	70	0.278	17	18778	4387	801	37	380.5406186238764	76.37219308434142	820.4714573893198	1881.6560207677048	2549.7945764213837	35.971223021582695	0	17230	[105 146 163 183 209 224 238 245 254 249 253 261 255 262 263 264 254 253 256 264 264 259 259 266 272 282 268 277 270 266 283 279 277 299 287 283 282 275 281 275 262 234 251 238 227 216 217 233 251 222 243 234 248 258 284 227 250 244 249 245 235 265 297 200 192 235 274 249 207 204 262 244 195 200 247 258 287 188 175 187 223 255 278 197 171 201 219 176 192 279 246 170 147 140 196 251 222 274 316 31…
4	3	23562	5490	921	70	0.278	19	20263	4613	891	30	395.1353551293497	74.53471948670541	811.2386397367552	1859.715594603568	2463.8997880753363	35.971223021582695	0	17689	[105 166 172 206 222 246 241 248 250 253 258 257 251 252 253 266 267 257 261 263 267 255 275 259 263 277 257 282 293 285 278 290 280 283 287 294 282 303 288 240 200 238 276 265 239 282 244 236 239 278 268 295 278 260 275 277 295 234 241 264 231 280 254 271 298 301 258 313 243 230 289 285 223 281 278 267 310 240 169 173 282 295 295 246 347 278 169 186 214 360 267 179 284 215 171 166 200 343 382 30…
10	3	23562	5490	921	70	0.278	17	18954	4386	679	36	389.6554722804835	79.78183008053718	809.6931280421072	1906.4131514231692	2533.7155330339747	35.971223021582695	0	17366	[128 150 174 186 207 237 242 243 254 254 253 254 256 260 257 255 257 261 267 256 268 280 276 262 267 265 265 268 263 273 271 278 289 282 283 288 283 282 291 292 259 225 225 217 221 253 268 236 236 221 256 275 288 260 294 282 256 276 260 260 267 201 212 265 286 287 219 251 199 207 255 221 207 223 208 213 240 210 178 206 239 222 176 159 240 281 265 161 160 215 300 306 190 184 310 170 165 192 183 13…
8	3	23562	5490	921	70	0.278	20	19141	4672	758	38	403.2528440725026	75.06153421329124	864.3616137342617	2036.8203018113327	2655.9507969887118	35.971223021582695	0	17289	[102 162 191 200 215 243 237 246 253 250 259 242 250 253 246 258 259 265 264 258 264 261 255 270 264 272 273 273 256 263 276 272 280 281 284 297 284 293 290 241 217 252 241 240 242 261 265 237 265 273 256 253 235 243 254 235 240 289 279 212 193 202 232 270 291 221 188 211 282 198 191 297 244 228 202 190 286 218 175 187 267 251 315 269 163 176 194 309 311 323 269 181 165 247 302 363 275 158 184 29…
6	3	23562	5490	921	70	0.278	17	18729	4466	755	23	379.3893623961381	79.01316442938969	777.9357359491769	1985.8384442537547	2560.6005078576236	35.971223021582695	0	17433	[103 129 186 184 224 230 237 248 248 250 260 260 255 256 255 263 262 265 275 273 259 265 274 265 251 277 259 274 279 266 284 266 263 270 284 273 301 286 285 274 269 229 228 202 247 247 219 230 237 252 245 253 254 297 302 262 279 247 268 316 234 182 229 254 240 263 266 264 188 186 235 236 196 270 233 200 199 201 194 219 184 210 246 183 172 178 200 291 264 269 208 154 149 176 329 312 182 176 244 15…
5	0.333	23562	5490	921	70	0.278	18	19360	4724	677	30	386.82434376748506	79.1448468294637	778.1921496719374	1812.9593309578377	2367.150621338737	35.971223021582695	0	17715	[133 153 181 205 224 234 238 246 250 244 252 259 257 250 266 275 264 247 251 264 255 280 279 261 278 269 270 296 286 277 285 292 287 284 300 294 287 307 296 287 249 241 246 256 277 268 261 249 274 268 286 285 303 273 236 226 272 278 242 207 271 277 252 267 263 209 196 217 283 245 277 298 279 195 208 297 229 175 219 311 280 206 161 181 183 177 282 291 251 181 225 310 176 192 181 215 248 171 175 17…
11	0.333	23562	5490	921	70	0.278	19	20076	4507	769	34	425.2682874794484	75.42585724351181	830.5711055505981	1878.9184060585162	2431.25708109149	35.971223021582695	0	17602	[115 150 177 209 221 243 245 237 250 244 254 249 255 264 265 250 264 262 263 255 274 275 266 277 272 278 265 289 277 274 292 282 292 302 281 302 298 285 300 254 229 259 243 283 252 266 260 280 263 304 294 266 277 278 240 275 292 271 262 221 218 264 293 278 218 271 257 282 291 302 319 190 199 272 212 228 296 272 227 286 191 188 252 300 306 224 202 200 296 239 178 168 209 305 190 188 311 286 175 18…
12	3	23562	5490	921	70	0.278	21	18651	4509	740	40	422.05029885170603	74.72293796651121	802.6059637505679	1727.645139767808	2374.6010053894543	35.971223021582695	0	17231	[129 152 172 234 220 245 247 243 246 250 249 249 266 256 252 251 269 263 259 271 257 266 272 273 288 291 277 290 287 273 283 288 313 273 286 290 304 291 281 220 251 238 267 276 244 264 248 269 254 266 269 221 243 230 184 215 243 226 221 214 216 215 243 235 205 189 208 298 259 205 203 270 211 193 209 192 182 189 172 179 227 304 188 171 165 278 200 172 271 250 156 170 264 293 244 145 164 208 369 25…
1	0.333	23562	5490	921	70	0.278	17	19047	4244	701	23	421.48263985791135	78.1881745431568	780.5136775202649	1880.0803994774435	2681.3187238388336	35.971223021582695	0	17321	[119 152 165 211 213 229 240 250 252 255 248 250 254 255 247 265 257 273 259 244 265 270 281 274 279 263 274 251 270 269 278 275 271 286 283 285 278 271 282 288 292 213 242 217 228 211 234 237 252 254 251 294 262 274 268 271 236 224 227 267 276 241 212 219 237 224 210 209 273 300 216 173 167 165 210 260 286 285 223 184 270 278 241 174 164 196 300 217 211 202 181 214 218 173 180 178 149 164 294 35…
3	0.333	23562	5490	921	70	0.278	22	18875	4731	694	33	382.75545049319	76.71121048864904	772.5452831651221	1794.5390361613179	2403.4432525420752	35.971223021582695	0	17420	[108 150 188 196 221 247 252 250 246 254 258 246 265 258 264 263 268 266 270 267 254 256 274 269 290 287 280 282 284 275 294 273 286 295 306 293 292 302 256 247 256 256 288 255 276 277 246 284 261 274 246 239 246 212 208 258 246 264 218 184 263 267 260 237 196 209 289 279 276 329 249 231 246 219 212 195 181 233 301 191 187 184 177 178 225 304 235 173 170 229 343 212 174 203 168 180 180 180 178 26…
4	3	23562	5490	921	70	0.278	20	19413	4416	854	34	387.7087533587987	72.28868803715001	812.5656854891116	1904.39453661035	2630.230990569805	35.971223021582695	0	17338	[107 165 183 216 232 250 245 252 248 255 248 251 251 254 256 247 275 273 270 264 270 265 284 266 265 273 277 265 264 270 269 268 256 299 275 291 268 282 274 225 224 264 257 262 252 238 222 252 257 263 257 219 229 213 270 242 241 248 275 251 178 212 236 227 221 242 276 218 206 272 289 277 289 254 196 169 191 182 261 291 216 188 291 281 192 170 200 167 220 280 292 271 314 299 327 313 163 237 330 19…
2	3	23562	5490	921	70	0.278	18	19137	4515	803	37	409.30498574814237	75.99711196603076	798.634830130635	1851.9634379132335	2475.25108806107	35.971223021582695	0	17556	[105 149 160 191 211 231 237 247 249 246 255 255 246 251 255 257 264 255 254 264 244 265 267 271 269 268 269 288 272 291 282 302 288 301 287 293 303 283 299 303 237 228 289 264 255 270 223 255 272 273 252 281 280 315 299 273 240 245 264 243 272 279 272 279 277 241 188 204 209 264 313 251 243 207 203 247 290 201 171 189 234 256 202 189 180 172 164 172 206 320 212 177 187 265 283 179 169 210 253 17…
9	0.333	23562	5490	921	70	0.278	17	18786	4416	725	22	357.70466435794714	78.93533731963028	740.437982864045	1977.9394714617863	2635.9973237069453	35.971223021582695	0	17468	[118 140 182 165 225 228 250 251 244 252 261 260 266 253 252 274 261 271 266 268 262 272 269 262 270 255 278 268 267 274 262 259 279 273 268 286 267 287 288 283 306 230 231 230 241 237 231 243 248 249 247 271 267 270 232 249 262 251 289 279 253 228 242 198 208 227 267 226 221 220 191 248 271 286 278 231 178 194 252 179 186 186 246 296 293 245 179 156 210 329 231 189 207 192 184 191 182 171 151 14…
10	3	23562	5490	921	70	0.278	18	19614	4542	697	36	418.89662069778814	78.45594713740425	780.2630020479492	1801.9176932458402	2370.9303857849013	35.971223021582695	0	17559	[130 152 177 191 206 233 246 240 245 249 245 254 253 253 267 255 263 253 260 270 272 267 292 276 274 256 291 279 291 273 281 289 286 296 294 292 306 306 311 240 230 254 244 248 239 241 277 268 269 292 283 245 288 294 269 246 245 278 253 303 281 229 277 239 229 255 298 281 250 206 190 208 222 336 268 202 166 185 184 265 255 275 300 199 283 254 169 180 166 175 223 319 347 229 195 185 173 212 218 18…
7	0.333	23562	5490	921	70	0.278	14	19004	4419	792	23	394.56140712914583	86.7065902411354	789.9143274211589	1889.6042954751786	2573.4296451354426	35.971223021582695	0	17898	[127 137 169 182 174 214 212 229 235 254 253 249 251 254 252 253 251 266 269 272 264 253 272 280 279 275 300 276 274 263 277 269 280 282 286 294 286 264 277 277 298 284 277 274 270 282 240 231 247 222 229 224 198 222 224 197 205 204 226 200 251 286 241 208 270 269 228 237 229 221 251 275 241 255 219 237 215 253 233 205 284 304 227 208 215 211 203 197 205 216 301 284 199 194 199 204 209 329 258 18…
8	3	23562	5490	921	70	0.278	21	18624	4556	703	37	387.37957703723237	75.38642519958371	727.3164353534471	1731.8879279612424	2345.7958481934184	35.971223021582695	0	17234	[102 161 195 200 219 244 241 258 261 250 243 249 259 258 259 276 252 267 283 270 259 270 280 279 297 275 265 281 281 281 296 307 297 290 293 297 302 306 283 222 248 260 260 253 264 263 257 264 257 258 231 238 228 233 271 230 207 213 190 179 235 207 212 231 200 242 263 213 217 209 180 175 217 258 192 177 198 261 301 216 177 186 175 150 258 338 253 175 151 172 209 350 249 187 170 219 168 166 253 29…
11	0.333	23562	5490	921	70	0.278	20	19811	4381	785	41	395.69292925348776	75.74177493240123	883.6986535768291	1961.8982117921646	2638.905078425748	35.971223021582695	0	17223	[112 149 179 215 226 245 246 250 250 248 253 249 253 260 251 255 262 256 258 261 264 259 278 257 262 271 267 263 264 275 281 269 279 277 276 278 276 280 287 229 248 236 251 245 274 229 262 250 239 270 270 291 253 196 207 240 205 250 246 218 280 226 205 259 278 246 214 288 261 191 222 304 256 200 226 210 231 282 283 304 245 196 173 292 296 322 226 161 171 315 306 181 178 278 271 322 356 385 229 19…
5	0.333	23562	5490	921	70	0.278	19	19922	4886	672	27	388.54052088030033	76.90074050496196	794.736742596522	1859.9965833336937	2525.610835925572	35.971223021582695	0	17556	[133 151 178 210 235 246 241 256 254 253 246 262 253 256 258 271 257 248 261 261 275 268 288 272 270 269 287 265 275 274 281 277 286 274 279 289 283 289 307 241 216 250 267 264 242 244 276 247 235 291 282 297 237 212 247 292 276 265 265 232 242 266 225 244 255 262 270 300 286 220 260 264 310 285 206 216 275 253 279 287 312 208 169 187 272 193 167 180 289 316 322 298 197 180 177 243 262 194 371 34…
1	0.333	23562	5490	921	70	0.278	18	19392	4330	696	29	383.6640840848208	77.21078449519199	791.2040980574686	1838.5539840524946	2528.3289008753195	35.971223021582695	0	17551	[121 155 165 218 222 239 245 247 247 249 248 249 264 253 257 259 260 254 259 274 259 268 263 269 272 269 279 268 273 285 266 293 288 282 289 299 308 295 285 256 259 244 237 244 285 253 237 231 265 279 298 277 292 288 268 255 221 289 301 244 255 260 271 242 197 212 278 258 198 243 262 199 192 245 237 238 196 190 229 274 189 259 265 203 169 160 186 332 253 200 172 200 172 174 189 217 347 244 171 15…
3	0.333	23562	5490	921	70	0.278	23	19223	4775	728	37	420.4625298416523	74.06849379848526	795.6823370431922	2025.8797343238546	2617.6113626589467	35.971223021582695	0	17227	[108 152 193 203 218 245 247 247 246 246 253 261 254 259 266 267 253 252 254 253 266 272 284 260 269 274 272 276 260 273 282 265 281 276 293 289 273 302 237 231 243 248 260 254 245 235 236 203 186 194 221 219 245 230 265 264 280 248 206 213 231 289 236 219 246 299 253 259 230 254 250 239 320 265 180 224 286 302 314 227 169 166 208 313 337 250 192 198 315 225 233 164 155 190 316 335 368 340 202 15…
12	3	23562	5490	921	70	0.278	22	18860	4593	770	36	407.8733799032952	72.50334212039012	762.0085706379297	1860.7650298388965	2427.6552325648454	35.971223021582695	0	17427	[131 152 172 238 229 246 244 252 249 248 245 247 251 266 269 253 245 270 267 263 268 265 279 273 269 288 280 265 279 285 280 277 285 298 289 288 297 291 234 215 284 292 245 248 256 255 242 261 257 244 245 234 257 234 250 270 210 215 223 277 244 217 228 263 308 296 222 220 221 218 300 243 212 230 204 202 214 333 221 202 198 192 185 230 331 214 220 168 211 187 200 180 193 170 300 294 195 178 172 20…
6	3	23562	5490	921	70	0.278	18	19535	4649	768	30	401.7866443268641	76.39574546087859	751.7621055986651	1789.7944819307008	2298.04605010727	35.971223021582695	0	17657	[104 131 189 192 236 242 241 255 254 246 257 244 246 259 268 261 271 268 266 266 270 266 270 280 290 272 288 276 277 265 291 292 294 291 296 288 324 302 310 281 248 230 253 266 274 262 283 271 251 315 296 251 261 266 295 271 294 285 312 243 210 224 212 246 262 264 282 268 269 189 184 218 290 253 203 250 272 227 171 189 237 270 327 255 192 189 288 211 164 174 242 191 208 329 289 187 184 169 176 17…
4	3	23562	5490	921	70	0.278	21	18839	4361	828	43	372.0163515590343	76.46421068349873	790.67591859726	1640.332200175686	2257.8911352311193	35.971223021582695	0	17327	[105 171 187 228 237 259 251 253 251 258 255 255 246 260 252 251 274 259 253 269 267 270 274 277 289 286 291 287 295 289 295 303 279 290 298 310 285 300 275 224 253 253 251 241 285 275 282 274 279 277 239 196 210 253 271 233 230 217 195 162 196 287 218 210 220 195 194 174 240 298 296 219 201 176 188 193 238 220 184 163 173 203 267 193 177 232 322 183 174 168 173 155 165 282 211 162 188 313 321 36…
2	3	23562	5490	921	70	0.278	19	20022	4633	846	41	390.7427278132458	74.5371512242421	814.6974163976391	1868.9403884226867	2499.6007808818586	35.971223021582695	0	17502	[107 148 165 204 219 244 243 259 249 256 248 252 262 258 249 249 252 262 261 264 261 261 253 268 260 273 279 287 285 282 277 289 284 284 285 296 269 291 297 275 236 232 258 253 258 259 263 240 244 254 280 296 283 256 282 275 278 241 259 283 267 268 248 256 272 259 260 264 263 285 311 277 308 219 187 253 315 220 176 265 281 323 307 195 184 183 160 168 257 313 322 347 245 157 148 158 189 360 380 25…
9	0.333	23562	5490	921	70	0.278	18	19236	4507	758	26	379.67024627958597	79.72997149576594	728.3972263442806	1851.1180938421421	2435.043674533684	35.971223021582695	0	17612	[120 144 188 170 227 240 244 248 247 256 259 260 263 259 261 260 266 277 269 278 275 262 277 258 272 270 288 268 249 281 298 268 289 275 287 281 301 297 313 261 247 225 246 255 259 243 281 287 291 270 252 281 265 282 273 277 277 249 244 246 251 246 243 217 251 214 198 254 295 251 217 281 252 278 229 226 244 195 219 293 276 171 172 187 173 207 314 278 184 181 180 180 180 235 265 164 166 181 166 25…
10	3	23562	5490	921	70	0.278	19	19737	4609	713	33	421.9643462910614	80.7865643740256	793.2481600467975	1935.2439442765472	2596.4263190941324	35.971223021582695	0	17517	[127 153 184 199 217 237 235 242 246 262 252 252 254 247 253 255 262 256 264 269 252 280 275 275 274 263 275 272 271 292 268 275 283 294 280 272 278 269 301 240 199 233 246 242 262 250 266 264 278 259 287 315 271 227 273 278 276 258 262 265 226 244 252 254 248 265 284 268 278 282 250 209 229 251 278 279 281 315 216 198 292 307 203 184 201 193 251 321 203 259 225 163 169 285 343 334 194 170 156 16…
8	3	23562	5490	921	70	0.278	22	18746	4539	715	37	435.40595453372447	75.96147159324617	818.383281354798	1834.8274485139118	2461.9256963033904	35.971223021582695	0	17311	[104 165 199 197 225 239 242 246 248 252 248 254 263 253 249 261 251 263 258 264 267 278 272 280 274 262 281 294 287 285 276 292 288 279 283 309 290 288 225 228 265 249 268 254 252 260 265 265 255 228 235 270 269 227 216 247 222 217 259 292 286 238 205 247 305 303 254 230 225 202 181 285 279 195 230 300 235 182 184 187 240 303 292 182 188 188 190 181 195 180 174 209 203 273 174 165 180 168 174 19…
3	0.333	23562	5490	921	70	0.278	24	18684	4582	695	36	410.171540634726	73.26155611259988	809.9969726493304	1815.1082154569967	2526.2639628492957	35.971223021582695	0	17268	[110 152 191 203 224 240 253 245 247 250 256 257 255 251 253 264 258 256 256 273 259 269 270 261 287 289 266 290 274 283 292 295 283 289 286 292 280 279 236 254 260 228 270 251 208 210 198 190 224 227 260 229 222 274 238 221 208 261 224 230 207 270 192 194 273 273 208 194 187 217 322 304 210 198 188 181 184 161 166 199 274 263 309 304 314 193 176 165 263 219 162 188 258 321 255 250 188 268 163 27…
11	0.333	23562	5490	921	70	0.278	21	19089	4195	730	37	366.5889371368775	80.95505027523012	775.6389437768428	1793.319497434107	2266.612210171566	35.971223021582695	0	17288	[111 153 183 222 241 251 253 250 244 249 253 256 257 253 254 255 250 266 253 266 266 282 272 278 264 286 294 286 275 289 272 301 303 309 314 276 280 295 280 226 242 272 257 252 267 252 276 281 233 235 217 216 246 213 199 193 225 248 183 213 228 217 217 219 214 202 207 242 214 228 201 218 209 200 187 160 183 284 304 274 180 197 196 179 200 257 187 256 235 160 172 326 270 180 261 315 186 158 268 37…
5	0.333	23562	5490	921	70	0.278	20	19162	4721	665	37	410.3428014243672	73.0798197573727	773.5115397294358	1887.5108618745307	2511.6936910271997	35.971223021582695	0	17208	[135 154 187 217 233 243 242 245 248 259 253 246 251 254 262 268 260 244 260 257 267 267 275 264 278 270 266 277 289 263 272 278 292 288 286 308 285 272 285 244 213 250 258 270 239 240 272 253 264 250 259 263 252 249 257 193 199 253 259 266 211 197 212 193 202 225 270 247 210 246 287 238 199 240 202 167 185 269 304 200 159 158 210 296 288 335 237 191 221 163 188 235 289 298 309 318 183 178 286 33…
12	3	23562	5490	921	70	0.278	23	19305	4636	768	41	394.32136591042234	70.10058981162588	777.8403246603092	1923.5398051058012	2604.3803441015516	35.971223021582695	0	17445	[130 156 180 249 235 244 252 250 244 254 251 252 254 264 256 258 255 267 249 272 267 268 272 270 276 273 273 279 272 262 278 278 286 273 274 293 286 276 226 224 255 257 237 247 225 216 246 214 213 235 250 204 206 269 200 199 265 258 200 197 263 264 258 296 290 212 195 267 346 252 197 249 222 211 226 278 313 203 190 287 246 206 314 338 201 167 263 349 221 172 181 299 368 311 190 190 172 250 343 17…
1	0.333	23562	5490	921	70	0.278	19	20020	4424	702	28	397.36604152984575	80.24874337949193	807.392925010564	1869.527756643143	2448.3254550405977	35.971223021582695	0	17467	[119 155 169 225 224 236 242 251 245 256 251 248 262 259 251 267 247 264 269 276 249 260 262 266 281 275 277 272 280 272 276 289 297 290 283 286 282 288 298 237 223 261 260 253 274 253 240 267 277 293 258 258 237 276 273 266 292 225 225 276 219 210 264 276 295 216 221 272 231 292 250 288 313 210 168 188 243 280 289 285 298 287 204 187 189 295 211 193 297 319 267 182 188 233 333 193 193 277 223 17…
4	3	23562	5490	921	70	0.278	22	19220	4426	834	37	422.48042339276935	79.85483697269282	742.7932979508022	1773.663414527503	2421.5284195412464	35.971223021582695	0	17274	[109 171 190 234 240 245 254 256 251 248 246 247 255 248 260 257 259 256 264 275 278 276 269 274 274 278 279 264 292 274 296 294 266 299 305 301 279 311 205 235 247 282 236 266 261 246 266 266 264 209 242 232 248 222 241 259 262 257 235 269 220 230 270 287 278 301 246 237 213 208 198 222 237 190 275 305 307 232 178 172 191 330 302 204 184 186 188 169 270 223 174 156 165 168 166 162 321 385 275 16…
6	3	23562	5490	921	70	0.278	19	19895	4748	764	33	398.42321474979536	77.55055171544183	828.1701212875448	1876.4588604196842	2622.5563046201514	35.971223021582695	0	17493	[104 130 200 189 235 241 240 247 254 252 265 257 238 261 256 260 255 248 276 265 272 255 272 281 258 265 272 285 276 272 275 275 276 283 272 309 284 281 302 220 206 236 251 272 276 273 251 257 255 245 287 284 292 290 288 248 214 247 306 258 264 269 224 228 273 263 282 269 273 248 273 289 292 277 307 204 251 332 258 181 200 239 275 266 299 306 237 172 171 161 175 257 282 294 318 325 194 170 178 27…
7	0.333	23562	5490	921	70	0.278	15	19485	4457	805	32	421.2529564381997	77.21192237844004	775.3706776628194	1884.779002833691	2536.4978295816272	35.971223021582695	0	17740	[129 142 164 191 189 223 224 242 241 250 248 253 253 253 246 264 264 258 248 257 273 263 255 267 256 269 276 280 277 277 279 280 293 297 298 289 304 287 303 289 326 273 231 232 225 246 231 231 220 213 261 264 250 283 306 225 271 247 274 260 229 261 315 274 212 244 224 225 276 260 278 237 214 270 243 216 218 206 269 293 229 212 207 250 269 223 190 237 312 260 160 203 313 232 171 173 150 195 288 32…
2	3	23562	5490	921	70	0.278	20	19546	4514	808	42	388.2886538354827	76.3879087011613	828.6955120721898	1945.3627721216822	2631.0653026592695	35.971223021582695	0	17156	[108 152 171 204 225 237 247 253 247 247 245 256 245 268 261 257 258 269 265 257 261 264 261 260 278 276 252 282 284 276 267 278 270 280 289 287 279 278 291 239 250 236 236 248 224 268 259 255 251 256 258 230 237 268 253 236 254 232 236 240 254 255 220 183 205 254 214 232 247 264 260 273 282 271 204 179 184 198 290 276 191 231 301 195 192 174 223 296 294 233 176 249 280 261 275 244 269 324 348 35…
8	3	23562	5490	921	70	0.278	23	19135	4743	728	36	418.50966949774926	75.03844906172743	796.9680199922592	1960.4548911859058	2558.7932441859652	35.971223021582695	0	17271	[103 169 200 200 233 247 242 251 248 258 252 253 259 254 263 246 246 257 277 261 253 253 262 262 274 267 277 282 285 287 296 283 257 281 270 277 281 294 235 252 256 254 252 234 241 248 229 220 257 263 265 207 182 195 263 281 222 175 221 280 229 225 227 333 218 210 207 286 271 232 205 188 212 296 324 227 181 192 298 360 248 179 249 273 194 184 326 368 241 172 175 293 339 327 189 164 181 160 180 38…
9	0.333	23562	5490	921	70	0.278	19	19873	4646	792	26	435.3662397731753	83.93439955123367	807.8183583171403	1902.9227585768267	2457.473796771503	35.971223021582695	0	17593	[119 149 198 175 233 239 246 255 248 246 248 251 258 263 250 265 262 263 257 271 251 263 277 274 275 271 281 262 274 274 287 285 293 284 285 285 287 303 292 230 204 239 251 249 263 279 269 303 286 287 270 234 279 297 283 218 227 277 271 218 244 252 218 233 290 270 304 274 234 198 242 270 270 276 299 293 312 274 228 234 212 288 314 306 206 190 175 208 281 232 197 204 202 170 169 329 268 162 230 34…
3	0.333	23562	5490	921	70	0.278	25	18778	4666	679	40	414.0035499012259	74.08933321411021	730.5805633805998	1738.72069834063	2266.691500323281	35.971223021582695	0	17373	[111 155 193 210 226 246 250 244 262 258 260 251 239 252 261 259 268 278 270 279 264 269 277 275 280 298 284 287 286 294 290 281 297 295 305 292 302 314 212 265 292 239 238 236 226 214 213 219 236 271 245 240 299 256 267 250 211 281 308 306 218 260 248 256 224 204 266 224 193 261 317 217 181 185 191 180 248 315 224 180 247 248 191 174 215 198 183 172 171 161 170 173 288 181 158 155 155 282 385 17…
10	3	23562	5490	921	70	0.278	20	19436	4498	700	40	356.4975074016825	74.63299483972946	817.9290756606239	1886.0591068519996	2544.4550562170907	35.971223021582695	0	17374	[129 157 186 199 217 244 240 245 253 258 257 261 250 258 260 254 266 258 253 256 263 266 275 272 278 265 273 279 265 272 275 287 279 274 282 281 283 315 285 229 217 246 260 273 260 278 270 227 268 266 255 242 255 245 246 235 238 228 222 254 246 226 179 192 189 235 294 213 194 216 200 245 255 200 203 274 232 240 310 250 160 182 293 307 237 198 262 194 218 255 178 248 287 302 276 328 343 303 161 16…
5	0.333	23562	5490	921	70	0.278	21	18658	4594	646	34	396.26494927251514	79.01680250928197	770.888359114337	1746.8779975056614	2359.791858747817	35.971223021582695	0	17168	[136 159 184 222 237 245 253 247 246 252 256 253 257 255 255 270 256 254 267 272 264 267 279 260 274 280 284 273 286 294 282 306 294 285 286 295 308 293 269 229 232 279 273 267 258 238 242 249 258 244 242 241 225 235 227 255 209 188 207 211 245 222 272 233 202 187 213 291 204 196 278 238 208 207 203 191 189 159 194 281 301 216 181 152 175 297 295 202 169 166 167 155 173 266 262 150 177 356 336 15…
12	3	23562	5490	921	70	0.278	24	18937	4602	755	44	389.2739801539115	72.6631190964423	775.4296741515993	1818.7739491153475	2406.5916240724273	35.971223021582695	0	17492	[132 154 179 246 239 248 246 242 255 249 251 252 250 257 253 266 279 264 269 280 258 272 266 295 285 270 282 279 283 274 294 277 288 268 292 291 286 288 228 255 248 277 243 253 217 206 202 218 264 194 212 229 235 251 253 224 202 209 310 247 218 242 276 291 235 209 229 192 222 262 211 193 206 203 198 174 219 339 216 186 285 220 169 268 298 171 180 165 283 281 302 333 211 161 187 347 352 190 206 17…
1	0.333	23562	5490	921	70	0.278	20	19571	4329	689	27	419.5950084792932	77.3786577439788	817.066643210407	1968.275626013008	2601.1585110066408	35.971223021582695	0	17209	[120 154 174 223 228 237 239 254 252 254 247 244 264 257 262 255 262 262 264 251 259 273 266 262 273 275 271 273 262 254 284 277 285 260 283 279 280 297 297 241 235 235 252 260 243 261 262 260 239 253 205 254 263 228 229 217 257 260 199 218 229 241 249 211 211 192 226 252 266 288 263 285 231 187 182 255 285 281 185 173 168 263 301 288 178 155 240 238 163 222 303 355 223 168 254 187 220 306 332 37…
11	0.333	23562	5490	921	70	0.278	22	19118	4227	755	41	379.266374738663	76.05332638917315	752.7777175948333	1750.8586115955795	2360.076209344319	35.971223021582695	0	17612	[112 154 188 230 242 247 252 250 254 251 256 247 259 254 256 277 259 262 274 276 255 273 278 269 284 283 270 276 286 289 281 292 304 293 286 302 284 303 265 239 246 285 255 264 269 251 254 266 245 239 247 216 218 261 247 228 219 265 199 245 289 305 305 222 243 258 206 219 268 281 212 211 177 231 308 235 214 213 215 213 185 192 200 195 296 238 218 186 199 203 193 187 191 184 188 204 198 174 170 18…
4	3	23562	5490	921	70	0.278	23	19098	4322	824	37	440.8522087133046	75.03192887052742	858.4363702967787	2029.6371792082814	2598.4998510120863	35.971223021582695	0	17152	[107 175 189 231 244 247 249 242 260 254 246 248 247 257 263 252 260 265 258 249 254 256 274 250 261 274 267 271 271 268 272 267 284 275 279 287 280 284 206 237 245 245 260 228 245 201 249 256 219 213 250 249 204 230 225 207 219 250 247 210 228 287 284 280 287 222 200 226 306 219 202 255 218 206 260 208 166 213 249 245 238 180 237 298 314 308 290 202 164 228 281 304 344 340 192 188 177 186 161 17…
8	3	23562	5490	921	70	0.278	24	18652	4543	704	38	356.87919490210953	75.66024993986048	732.4493701732189	1806.6365828590565	2374.1837977445175	35.971223021582695	0	17386	[103 167 203 209 238 243 242 254 251 257 258 258 260 254 273 277 266 266 264 261 262 276 272 286 279 265 286 283 293 286 289 269 286 290 288 293 281 291 227 258 265 237 243 236 231 237 239 200 199 215 222 208 226 226 219 245 239 247 308 243 226 227 206 235 210 202 187 249 303 266 198 196 233 188 192 207 309 355 198 173 182 223 342 290 160 176 259 229 168 171 270 292 158 158 229 355 211 138 157 16…
6	3	23562	5490	921	70	0.278	20	19019	4617	746	30	413.8095663957504	78.92087292128419	829.7524802831146	1949.8034060117834	2659.942642756947	35.971223021582695	0	17135	[103 134 202 190 240 240 248 257 254 250 256 260 255 257 265 251 254 250 256 267 270 258 270 255 263 273 263 277 281 267 281 265 271 269 267 276 308 289 295 232 193 276 258 240 263 264 286 268 256 260 263 274 230 193 254 264 264 264 215 196 177 206 262 271 198 198 208 184 209 202 222 270 294 245 190 180 151 208 260 269 296 278 188 167 157 214 279 270 279 207 156 185 271 260 275 261 284 278 290 31…
3	0.333	23562	5490	921	70	0.278	26	19431	4826	706	43	404.6639977810832	73.66335421776594	773.0602893649581	1893.7402222531236	2494.1135912826553	35.971223021582695	0	17687	[113 154 204 216 244 248 251 245 246 248 253 251 273 254 274 250 258 265 263 267 249 267 270 258 270 298 255 285 276 284 265 283 273 291 305 301 279 287 231 239 224 220 255 222 253 242 267 261 231 247 236 239 246 272 275 312 276 239 247 266 277 296 213 255 333 232 201 244 327 242 232 286 194 193 270 257 297 268 178 237 319 276 247 182 182 296 344 200 193 289 286 228 175 197 194 168 159 344 265 15…
2	3	23562	5490	921	70	0.278	21	18638	4336	776	40	437.80646750916594	75.55571612391067	743.4880433988576	1811.644997871962	2377.5187996861705	35.971223021582695	0	17040	[106 156 170 203 227 239 248 247 249 242 246 245 251 255 269 262 258 257 260 273 263 270 269 280 271 286 265 278 294 281 288 294 297 302 316 290 291 286 292 225 246 252 271 264 270 300 277 233 216 270 236 228 252 241 231 250 239 193 181 199 194 278 252 211 217 212 220 275 242 187 185 174 197 275 209 208 195 183 154 174 266 208 195 280 192 182 173 268 281 200 175 160 168 169 148 167 258 288 291 32…
7	0.333	23562	5490	921	70	0.278	16	19380	4464	753	29	393.8395499148715	83.63219037434558	840.6906053695172	1966.5336733050033	2662.7967305183006	35.971223021582695	0	17279	[127 143 172 191 189 220 237 239 244 249 245 262 255 246 261 265 249 251 264 259 251 259 259 259 277 270 267 264 280 291 273 268 280 288 278 293 282 292 284 281 295 239 197 203 233 225 191 212 213 225 237 229 242 273 286 252 225 253 259 270 282 264 214 199 249 268 216 284 299 215 190 179 215 247 284 265 273 260 285 299 266 309 292 209 293 254 279 191 196 280 327 193 158 178 162 212 287 316 242 17…
12	3	23562	5490	921	70	0.278	25	19191	4666	726	42	394.3287267026732	72.20144655108176	715.9840717362953	1769.6120749446297	2398.1045022058825	35.971223021582695	0	17756	[135 158 182 240 243 259 250 253 254 252 248 253 250 264 265 262 263 278 264 270 255 274 274 261 279 272 279 275 285 286 274 279 312 293 279 280 302 279 249 241 270 241 226 247 255 226 243 273 224 224 264 325 266 244 241 276 330 284 265 222 221 267 273 214 273 260 213 195 250 329 256 201 197 186 197 306 243 193 205 192 273 293 237 180 175 254 302 181 186 269 316 266 182 194 198 179 202 200 173 17…
5	0.333	23562	5490	921	70	0.278	22	18785	4645	638	30	432.0820104717838	76.77923450219386	814.3052305403718	1856.0688522017172	2405.2043303476207	35.971223021582695	0	17207	[140 156 189 231 239 240 245 245 242 249 246 257 257 249 264 262 266 253 261 252 256 274 274 262 267 266 279 270 282 282 291 297 288 294 300 295 289 291 220 227 250 266 261 262 247 243 238 269 263 252 233 201 226 256 218 197 250 228 254 299 253 192 222 272 320 257 194 198 215 279 319 264 205 188 186 190 259 317 219 201 196 204 265 225 177 180 164 209 265 243 249 162 189 171 249 189 167 226 295 16…
9	0.333	23562	5490	921	70	0.278	20	19151	4594	736	28	408.8149863126471	79.00011632831925	845.2333442306973	1968.4348040293146	2571.9644246180605	35.971223021582695	0	17260	[121 148 191 189 237 238 241 249 254 250 251 262 258 265 247 268 255 250 256 255 258 263 259 253 267 257 276 265 267 278 269 296 296 275 278 300 282 294 285 220 230 254 254 238 266 260 230 270 266 247 260 257 247 254 260 220 207 190 257 217 275 232 197 179 234 231 215 267 249 255 188 226 285 215 241 315 313 235 175 211 296 309 192 169 231 311 190 165 260 177 170 220 288 327 356 233 161 156 266 28…
10	3	23562	5490	921	70	0.278	21	18899	4391	671	43	378.8921655564715	77.63590279897875	701.080905506308	1685.9766284388122	2284.838694216292	35.971223021582695	0	17417	[130 155 191 202 224 240 250 255 254 242 265 259 257 259 271 264 264 261 271 270 282 258 272 281 279 284 275 285 284 300 290 302 294 296 285 287 298 301 282 243 259 272 275 257 284 278 248 225 259 253 257 243 238 210 233 193 206 234 256 239 189 221 188 203 286 288 215 186 201 207 243 223 233 282 206 197 234 215 272 230 179 216 184 172 166 188 227 308 243 162 179 159 188 301 230 166 166 172 203 29…
4	3	23562	5490	921	70	0.278	24	18911	4228	844	41	374.7395310639564	74.47625588790565	695.531698625315	1766.6696686772939	2437.5860390135304	35.971223021582695	0	17342	[107 177 195 237 241 250 242 243 260 245 253 255 263 256 262 273 272 268 269 282 281 280 271 286 268 282 274 284 275 291 277 268 286 270 279 277 299 293 245 271 278 269 226 206 225 264 229 205 203 211 198 190 250 260 233 229 204 185 216 244 302 227 248 277 215 204 204 196 223 274 240 184 182 188 314 204 186 280 310 230 200 204 172 178 206 314 195 154 202 295 291 292 275 194 171 268 248 172 188 18…
11	0.333	23562	5490	921	70	0.278	23	19769	4351	780	47	391.06216929416325	75.69748577951317	840.7822068876892	1975.3572578415592	2586.4123685815803	35.971223021582695	0	17521	[112 156 191 229 241 248 239 253 243 254 253 253 251 259 262 254 261 258 260 255 266 268 268 254 269 264 265 264 272 269 277 279 295 291 278 279 294 274 243 245 235 247 250 267 252 211 217 248 231 251 209 243 251 200 218 261 279 245 259 252 269 264 296 241 265 308 219 212 265 337 293 224 183 195 274 322 283 272 210 186 232 325 287 202 265 203 196 280 317 388 239 221 267 166 187 212 331 192 171 17…
8	3	23562	5490	921	70	0.278	25	18965	4623	720	42	401.74248033238183	72.84624023666846	726.1479100792652	1757.567968789955	2344.1390473747315	35.971223021582695	0	17530	[104 169 208 216 239 244 244 253 247 252 254 265 263 270 257 262 261 265 274 277 263 264 262 273 280 267 280 292 282 279 291 280 296 290 296 297 284 308 249 251 250 228 256 260 219 219 246 245 227 189 280 325 269 229 225 303 325 287 243 286 227 217 255 310 275 227 242 253 244 207 182 195 230 306 242 196 240 225 190 182 187 185 213 254 186 296 297 176 175 175 168 189 161 171 169 319 374 181 149 16…
1	0.333	23562	5490	921	70	0.278	21	19008	4205	678	27	415.37951362844575	77.20716475670282	784.0726578176	1840.0491961057874	2417.2821429073697	35.971223021582695	0	17269	[118 158 173 231 233 241 240 249 245 252 253 247 256 256 255 258 253 266 259 271 274 268 272 282 278 267 281 283 298 265 268 286 282 285 289 290 298 290 259 238 240 279 279 272 274 265 250 237 226 273 242 224 213 231 258 221 191 177 249 218 185 239 208 199 203 212 273 275 245 197 225 192 187 253 251 196 190 173 200 306 209 187 174 208 301 209 177 187 234 188 176 159 140 143 201 281 301 340 359 24…
3	0.333	23562	5490	921	70	0.278	27	19312	4754	701	42	412.7513556996588	74.48089813918655	829.7595175501219	1877.8927617972245	2591.884289317877	35.971223021582695	0	17694	[114 157 198 225 232 246 250 244 248 248 252 255 252 261 251 258 268 258 269 277 258 276 281 276 280 265 271 256 281 264 277 273 274 299 301 289 266 280 232 239 257 243 258 224 259 265 261 235 237 284 243 226 237 296 259 264 289 260 218 234 183 211 277 286 302 262 226 182 185 171 183 234 272 293 296 296 268 200 167 161 239 286 286 336 206 175 233 283 314 195 189 296 294 167 172 287 341 181 241 18…
6	3	23562	5490	921	70	0.278	21	18342	4332	709	26	419.148849795734	81.2808648236633	741.2898693456035	1748.8099979280287	2325.7596629905383	35.971223021582695	0	17043	[105 136 206 193 237 248 247 251 254 257 250 249 263 254 255 262 271 262 261 274 258 261 271 275 274 275 279 282 286 288 304 286 303 284 308 307 306 296 306 241 250 282 267 254 253 256 272 270 279 293 233 184 220 210 215 254 239 238 205 192 194 176 186 227 217 215 220 188 224 259 192 162 197 244 290 192 177 269 228 177 165 156 188 269 277 162 158 153 150 202 315 206 162 150 149 156 157 148 233 32…
2	3	23562	5490	921	70	0.278	22	18824	4334	800	42	409.8754196020231	75.99374626885437	795.0670258108803	1882.9612045813024	2467.4613497569376	35.971223021582695	0	17243	[107 154 175 203 235 242 238 252 246 246 257 248 255 250 257 254 255 270 263 265 266 262 267 266 282 268 274 270 273 286 290 295 288 299 289 287 284 278 282 211 246 258 282 250 251 262 254 260 259 253 242 256 240 253 212 251 216 220 265 238 214 281 279 252 309 208 212 221 208 213 201 240 315 315 222 182 201 188 183 228 299 206 285 236 195 197 171 174 225 311 187 188 168 198 211 248 169 169 165 16…
12	3	23562	5490	921	70	0.278	26	19633	4768	782	42	369.8511050924793	74.21471529230377	833.9266741683994	1879.0681915551422	2567.331056322923	35.971223021582695	0	17863	[136 160 196 244 245 252 243 249 246 252 250 254 260 251 262 251 267 256 276 263 250 262 277 274 272 278 272 277 265 264 284 260 293 273 266 299 285 277 250 244 246 250 243 225 237 265 222 252 276 239 235 243 302 274 250 278 276 216 211 274 355 300 260 238 195 287 264 244 250 225 208 292 298 272 307 232 192 267 326 364 233 183 202 317 361 297 182 163 178 265 186 208 283 187 175 179 329 326 186 16…
11	0.333	23562	5490	921	70	0.278	24	19396	4302	755	39	424.4507301711138	76.22117786213799	776.1750620087535	1847.105145394989	2549.6708991625396	35.971223021582695	0	17406	[113 158 191 223 238 243 244 247 245 250 245 258 250 260 252 261 253 270 269 268 264 277 254 283 272 300 277 257 276 273 280 285 284 287 288 282 281 286 247 260 239 255 225 225 240 255 211 180 224 224 224 242 232 268 238 205 225 215 228 293 234 229 261 255 214 222 241 231 187 199 299 252 181 180 201 278 315 248 214 283 176 166 249 290 271 183 281 261 271 309 252 187 331 207 168 174 296 364 265 16…
8	3	23562	5490	921	70	0.278	26	19532	4814	750	42	389.6929028074247	73.56695238907581	833.8589016377518	1881.3885336250457	2567.2034799327953	35.971223021582695	0	17726	[109 174 208 219 243 250 244 244 249 252 259 254 249 253 248 252 260 271 274 264 272 270 273 261 259 258 261 274 272 288 290 286 279 289 288 287 283 285 238 238 275 263 252 221 207 238 273 233 240 206 227 295 261 253 281 314 267 238 236 323 257 239 219 269 287 306 280 217 188 240 307 303 209 222 324 258 181 209 328 310 193 171 225 341 324 273 264 203 162 194 296 342 225 191 279 268 185 174 168 17…
4	3	23562	5490	921	70	0.278	25	18924	4339	824	38	387.0206158092513	73.38894123736635	754.3681213001425	1746.181529497611	2354.6924242416853	35.971223021582695	0	17435	[108 176 196 241 245 249 243 247 249 247 251 263 265 254 255 259 262 270 267 271 265 276 290 270 282 298 275 284 282 290 270 278 279 299 276 297 288 262 246 265 272 230 245 237 260 204 240 267 261 246 267 282 223 271 296 232 254 293 242 280 255 203 215 272 259 204 298 291 315 207 186 191 296 303 187 191 190 181 157 171 299 268 218 185 165 186 173 269 220 190 242 174 157 166 148 166 239 264 172 16…
1	0.333	23562	5490	921	70	0.278	22	19354	4284	689	27	362.0620014283822	81.77369943145001	759.735421643103	1791.1591739097582	2381.313537207302	35.971223021582695	0	17418	[120 159 173 234 231 244 254 253 246 260 260 259 251 257 252 256 260 257 267 277 256 273 277 273 276 278 279 276 267 281 298 299 283 305 281 293 302 294 222 253 251 283 253 261 252 270 251 259 271 233 213 263 212 238 249 259 255 214 239 289 216 219 262 290 304 229 207 219 213 285 268 297 255 218 191 205 273 272 205 192 196 261 244 184 170 241 289 188 191 195 178 164 160 188 355 277 189 174 175 16…
10	3	23562	5490	921	70	0.278	22	19127	4486	675	38	437.2076651882573	80.75641220396948	741.8860911393149	1932.274418645346	2563.598564665268	35.971223021582695	0	17373	[132 157 197 203 230 244 245 245 251 254 257 248 256 255 267 268 255 260 258 274 264 259 261 271 267 277 273 268 260 263 275 283 289 290 293 290 287 291 230 238 261 263 267 271 249 248 266 276 249 232 250 207 221 232 224 239 247 245 268 273 270 266 201 225 222 229 237 293 288 233 215 286 311 246 201 208 200 261 297 284 190 207 191 181 177 279 340 186 169 182 173 197 351 231 179 173 167 205 236 16…
5	0.333	23562	5490	921	70	0.278	23	19097	4782	635	32	359.8122017626713	74.18163888305814	767.9278377831698	1882.6402489305847	2521.328659956005	35.971223021582695	0	17330	[138 159 197 240 243 251 245 261 242 245 260 249 260 251 260 257 265 259 247 274 274 260 273 266 288 283 275 279 264 276 273 302 275 259 279 311 258 289 223 250 241 256 252 251 238 262 229 197 202 222 224 238 226 208 215 186 229 235 285 233 196 264 305 306 271 213 209 236 207 202 284 244 188 176 234 324 328 313 189 183 208 260 195 168 294 200 321 328 185 166 202 345 323 185 169 156 200 386 337 15…
9	0.333	23562	5490	921	70	0.278	21	18564	4453	737	30	392.01709365877315	77.94427004265474	790.1036848300969	1822.9661677569097	2442.131373571858	35.971223021582695	0	17316	[121 152 193 185 238 244 246 260 250 256 255 254 257 255 262 257 256 260 267 250 244 273 270 265 272 278 280 273 281 289 292 300 280 280 290 291 292 300 293 248 254 273 238 261 257 265 262 276 261 252 226 237 185 186 240 187 207 203 202 288 233 220 219 269 213 204 194 210 288 250 200 272 238 195 194 214 235 182 194 208 271 288 212 184 166 187 172 268 243 171 175 172 194 177 224 312 270 189 180 22…
7	0.333	23562	5490	921	70	0.278	17	18656	4292	751	25	377.1572099713281	79.16009446584383	804.1554972550584	1959.9784509483713	2665.2715285667027	35.971223021582695	0	17318	[128 145 175 195 190 226 231 248 249 255 254 264 254 250 276 264 254 259 278 278 252 256 257 261 263 264 273 275 259 270 279 266 292 275 286 271 277 281 284 280 286 223 243 230 221 225 223 220 227 224 254 258 269 281 252 222 269 271 263 277 268 239 243 248 256 223 221 286 251 191 170 243 239 178 198 279 254 196 191 172 201 282 290 186 159 181 186 276 255 157 150 181 255 182 184 351 195 172 154 14…
3	0.333	23562	5490	921	70	0.278	28	18858	4741	685	41	371.31549579346455	74.31877195089515	692.7030558121652	1688.1783668648907	2248.013419297405	35.971223021582695	0	17309	[113 160 200 219 241 242 244 248 260 261 255 259 259 264 263 270 277 274 268 278 272 287 266 270 283 282 289 286 305 278 284 286 303 302 300 300 277 268 275 247 241 275 240 232 272 251 269 277 255 294 295 279 275 275 266 268 229 197 257 253 257 290 265 196 236 196 170 246 275 245 186 208 271 300 206 190 253 250 173 168 223 204 206 249 246 161 162 145 146 197 299 295 341 200 144 154 133 148 140 23…
12	3	23562	5490	921	70	0.278	27	19384	4678	771	49	381.42812084490294	74.07180334208198	766.6737970260209	1863.9004123764362	2494.7966574203474	35.971223021582695	0	17730	[139 158 196 243 242 247 247 251 257 254 252 256 253 257 259 272 264 260 263 267 256 271 270 265 268 271 280 267 271 282 277 284 286 299 279 288 282 249 238 263 247 231 230 234 260 264 268 231 206 226 303 281 287 237 250 292 283 301 262 218 219 195 230 270 248 238 192 189 276 300 249 231 303 249 208 288 291 223 181 243 332 202 248 277 178 178 152 285 355 322 215 171 210 293 183 206 171 166 187 33…
2	3	23562	5490	921	70	0.278	23	19139	4435	810	42	382.95778207007163	75.16186994776437	791.160215234077	1957.7580088327322	2552.1217023056233	35.971223021582695	0	17321	[107 160 182 210 240 252 241 254 253 254 261 249 253 261 266 260 267 267 263 270 261 261 252 261 265 282 271 265 274 280 280 276 282 273 276 272 270 295 279 242 246 238 252 209 245 265 229 227 235 208 248 244 250 254 218 196 207 235 254 247 227 284 316 235 240 249 196 195 227 283 296 308 224 207 234 209 180 192 238 298 312 299 258 187 188 280 300 175 180 301 301 315 289 173 172 165 170 180 162 28…
5	0.333	23562	5490	921	70	0.278	24	18787	4597	660	38	360.94322397218224	77.26211658068532	718.6722915276428	1718.5634017160826	2386.7118078193507	35.971223021582695	0	17526	[137 167 202 235 245 246 248 262 252 253 253 259 256 262 262 256 260 262 271 262 278 272 285 275 278 275 279 285 287 285 275 280 273 306 292 296 275 269 240 239 271 248 229 256 234 229 227 229 201 218 222 219 269 248 287 234 233 191 284 303 204 228 292 215 186 226 287 229 217 212 193 199 296 258 182 214 190 219 255 273 196 175 190 174 188 291 221 156 192 292 347 347 189 183 168 165 172 244 244 14…
11	0.333	23562	5490	921	70	0.278	25	19157	4210	746	37	374.85989129893534	75.39088349229516	729.0951179465025	1743.9743584216899	2351.384154377951	35.971223021582695	0	17516	[113 157 194 231 240 246 251 255 260 250 258 259 249 258 258 271 278 263 263 265 272 276 270 283 275 283 280 277 281 293 288 292 292 293 291 289 296 285 218 269 253 234 241 208 226 262 265 231 214 235 232 292 295 338 260 226 262 257 250 262 233 246 250 206 202 268 285 225 260 203 176 254 267 253 202 192 205 168 216 277 282 227 180 170 152 165 238 266 178 233 276 193 185 171 187 179 158 198 303 15…
6	3	23562	5490	921	70	0.278	22	18589	4459	724	30	380.7868938152949	79.72664830345603	809.1871120231477	1866.734494018604	2530.0329786300717	35.971223021582695	0	17117	[108 139 216 198 239 250 244 247 253 250 258 263 250 253 256 270 250 249 263 268 272 269 253 269 269 271 272 293 260 276 286 277 278 288 292 302 306 304 250 242 241 261 278 275 278 260 263 247 231 263 235 249 246 218 211 234 250 274 275 232 214 208 251 275 292 294 244 205 297 311 218 205 217 191 178 224 314 294 184 174 190 180 229 313 207 166 173 174 179 177 181 201 171 170 166 179 223 163 144 15…
8	3	23562	5490	921	70	0.278	27	19432	4791	765	46	386.90571752856914	72.38403991277545	711.7968619815275	1827.7152061446768	2558.688359083433	35.971223021582695	0	17697	[108 174 218 222 240 248 250 263 257 252 256 250 255 263 253 263 261 256 263 272 275 268 266 270 283 268 274 275 270 288 274 282 290 271 291 273 282 280 270 226 217 241 221 225 227 241 268 273 267 301 256 237 262 249 246 223 257 283 261 280 258 234 226 258 280 226 166 194 321 311 256 187 232 292 325 233 179 166 234 285 231 221 321 275 185 161 251 309 170 161 168 263 324 346 228 159 170 277 402 21…
4	3	23562	5490	921	70	0.278	26	19661	4465	883	37	399.0157753806857	73.43391929094399	795.196436117322	1878.7032035421848	2586.157201314565	35.971223021582695	0	17577	[108 179 201 239 243 250 252 248 254 254 252 252 249 250 251 247 264 264 262 266 267 264 272 266 284 272 269 278 276 265 285 277 274 287 276 275 295 262 254 263 247 225 263 232 214 246 247 233 249 259 307 231 251 300 302 267 307 272 234 221 294 215 234 290 213 222 271 286 233 203 266 284 240 184 242 311 295 280 314 204 194 312 239 188 293 246 203 304 195 170 198 269 159 182 311 346 234 169 161 23…
1	0.333	23562	5490	921	70	0.278	23	19891	4400	718	32	376.8491057950348	76.13973007243322	784.815031304395	1888.2208716486655	2488.658105984797	35.971223021582695	0	17321	[120 164 178 234 244 251 246 243 244 259 251 254 255 266 243 257 268 260 271 271 259 261 284 277 265 267 265 271 270 287 284 286 273 280 280 290 277 298 232 244 234 238 232 253 242 240 255 218 217 228 230 238 251 243 242 185 213 211 277 281 280 281 256 303 257 212 216 277 274 279 191 178 181 270 301 345 258 174 300 211 184 298 310 330 209 213 335 262 173 173 321 322 220 170 147 156 183 307 351 37…
9	0.333	23562	5490	921	70	0.278	22	19282	4509	758	31	382.16360183498597	79.54164329170635	761.9555130127414	1793.7978356363542	2367.9203945193453	35.971223021582695	0	17410	[123 155 197 187 243 250 252 248 260 256 249 252 264 254 260 272 262 267 260 252 269 270 288 265 284 279 286 276 276 287 277 291 291 285 290 298 293 312 268 268 255 267 263 241 276 282 273 206 229 256 241 228 230 235 197 237 243 267 269 254 217 244 236 239 295 253 254 292 308 224 213 217 216 216 266 287 254 221 186 204 198 195 209 180 180 183 253 280 185 165 274 269 169 172 163 228 314 206 207 34…
10	3	23562	5490	921	70	0.278	23	19291	4429	736	40	417.3698320599671	73.4869675506122	806.327234916933	1893.816715985793	2593.1036458335698	35.971223021582695	0	17337	[131 163 194 212 232 246 250 246 253 250 247 256 255 251 260 255 263 256 266 256 258 269 270 264 266 256 266 268 293 277 284 273 273 284 286 298 283 303 228 244 254 249 247 242 242 212 221 237 260 207 187 237 255 213 212 176 206 246 250 217 210 270 299 229 217 197 196 193 233 290 303 234 174 271 336 304 189 276 266 190 233 215 191 174 235 304 311 322 326 237 197 165 175 159 279 366 196 182 207 39…
3	0.333	23562	5490	921	70	0.278	29	18960	4745	687	43	377.41391524196797	75.4691585981878	791.9849735172528	1881.0742467500395	2470.372385625032	35.971223021582695	0	16933	[112 161 203 227 248 251 260 244 248 258 262 252 248 260 256 262 265 284 255 261 261 270 252 273 277 283 283 279 285 277 291 261 271 284 302 296 301 266 260 239 228 252 234 232 264 269 262 272 275 279 244 249 238 268 247 270 280 191 215 232 280 278 268 233 166 204 285 264 301 211 176 218 253 201 252 165 188 272 288 270 289 286 265 170 155 181 185 213 318 306 190 162 164 155 153 321 254 164 151 25…
7	0.333	23562	5490	921	70	0.278	18	19326	4444	805	29	440.6540794493006	82.53322231435645	811.803868330192	1773.879880923682	2368.4078495180743	35.971223021582695	0	17592	[130 144 174 199 195 233 242 239 255 247 251 256 253 265 254 253 251 264 261 260 263 268 266 286 275 291 276 271 274 296 281 290 303 287 272 307 311 291 322 292 261 245 268 268 255 258 317 258 244 250 264 295 271 283 302 278 237 239 261 268 284 260 227 245 225 266 225 202 179 215 292 273 276 232 188 198 182 197 199 246 283 215 178 212 216 182 279 241 181 184 241 280 178 171 255 276 172 183 190 20…
12	3	23562	5490	921	70	0.278	28	19145	4678	756	45	403.51465201404767	75.48624521125352	789.5883585648829	1735.4556368455537	2305.869316730571	35.971223021582695	0	17369	[138 158 197 240 244 248 245 251 253 255 255 248 254 266 256 249 260 260 259 267 269 266 273 279 291 270 268 281 287 287 290 278 303 277 296 303 315 234 266 277 244 236 268 281 228 252 253 280 286 284 281 238 230 285 277 209 253 230 252 244 265 289 256 239 200 182 210 296 220 180 205 237 303 290 201 154 163 222 314 298 195 180 192 281 299 280 150 158 162 147 235 303 215 154 149 163 355 297 183 27…
11	0.333	23562	5490	921	70	0.278	26	19664	4368	763	42	403.6355715331583	75.46403099112223	801.0130304919481	1930.4724142750983	2527.59615312607	35.971223021582695	0	17573	[113 160 199 232 237 252 242 246 250 252 247 260 254 247 252 252 252 261 253 259 264 269 267 279 270 282 273 276 285 269 279 282 279 279 296 286 284 267 236 264 245 256 229 241 258 224 237 277 238 238 277 284 263 266 276 220 289 283 286 247 286 261 272 251 187 250 301 266 253 213 179 193 270 322 322 217 197 174 270 313 327 342 217 186 258 204 262 193 201 179 174 177 220 332 228 194 181 161 163 30…
2	3	23562	5490	921	70	0.278	24	19033	4404	782	40	389.6758806107972	73.51461539733018	790.0841839919923	1788.9644484147843	2399.5705131644977	35.971223021582695	0	17385	[107 163 184 212 238 241 246 243 249 254 256 253 250 262 262 266 266 276 259 271 270 264 271 277 274 289 290 273 273 285 280 280 285 286 289 300 293 301 268 240 246 264 242 234 268 240 240 256 209 195 188 215 241 279 223 239 279 246 223 248 230 222 207 223 238 295 212 210 219 194 201 198 298 246 187 182 154 204 264 311 336 238 173 168 180 238 267 153 249 358 294 186 188 160 159 148 221 323 363 24…
4	3	23562	5490	921	70	0.278	27	19443	4389	876	45	374.7532085499351	74.21121964075826	778.9471114082984	1909.5467445711988	2504.6029719287994	35.971223021582695	0	17594	[109 175 208 241 249 248 252 251 255 246 256 253 261 257 256 257 259 271 271 262 267 274 273 259 271 272 252 275 285 291 287 285 280 290 277 270 289 267 252 230 232 236 218 213 261 242 256 244 254 236 227 275 264 227 269 279 295 255 243 213 258 276 204 186 188 248 294 270 192 266 277 189 192 268 187 251 278 313 222 158 242 293 314 301 306 191 180 251 230 172 221 276 170 208 320 213 160 199 319 24…
8	3	23562	5490	921	70	0.278	28	19103	4730	723	38	378.8128056312942	76.79775966943485	756.3859739793706	1757.766781422557	2347.911522347156	35.971223021582695	0	17447	[106 176 215 225 253 253 253 248 251 264 254 277 253 254 249 258 263 264 269 271 270 263 259 280 279 276 281 275 285 299 293 290 280 304 301 312 293 260 273 244 221 242 274 289 261 241 260 292 301 282 228 270 264 270 284 267 254 226 236 273 261 215 195 217 273 294 240 206 219 188 175 178 189 240 288 279 287 293 181 214 258 203 160 173 208 180 271 291 178 159 191 266 223 158 142 200 368 294 168 16…
5	0.333	23562	5490	921	70	0.278	25	19090	4761	661	30	389.5993072129838	76.28381035522062	745.4129845439327	1755.204460402858	2405.3223722402645	35.971223021582695	0	17586	[138 162 195 238 241 244 252 255 253 248 251 251 259 259 252 263 251 261 271 260 268 272 295 278 277 284 289 286 277 282 274 278 285 288 284 300 294 252 270 267 273 240 235 229 219 243 224 228 237 243 289 313 250 227 276 307 283 298 253 230 220 311 313 279 199 203 214 256 220 192 236 320 217 247 264 254 178 176 163 214 306 291 293 177 170 178 353 202 183 259 241 185 181 237 240 165 185 152 173 19…
1	0.333	23562	5490	921	70	0.278	24	19189	4192	692	29	370.29350702563875	78.23062542640234	778.0897355457782	1821.1458854010198	2455.8864654244053	35.971223021582695	0	17302	[120 163 181 237 239 252 244 248 243 252 251 255 266 254 263 263 252 265 269 268 273 267 266 270 274 265 284 272 279 285 259 279 282 307 297 282 280 290 225 242 250 271 219 222 240 220 253 224 194 219 251 254 222 234 200 192 237 296 284 218 203 262 265 201 225 286 251 207 192 185 198 289 249 289 215 206 210 168 185 280 307 256 170 159 166 207 276 295 309 268 295 298 163 172 165 298 288 172 158 15…
6	3	23562	5490	921	70	0.278	23	19047	4671	763	33	440.1150565089454	75.86117061113345	842.9644814286941	2009.897325253426	2619.043050294706	35.971223021582695	0	17111	[107 144 216 198 243 245 251 244 242 245 257 260 249 253 252 250 262 248 265 268 267 260 246 260 258 262 264 276 283 279 280 274 281 277 281 285 299 300 241 251 238 246 262 266 210 192 257 257 240 246 181 201 194 209 268 194 189 273 229 193 202 213 222 282 271 302 311 251 201 223 226 258 308 291 202 182 203 261 309 299 202 167 177 284 318 334 258 182 157 172 272 326 330 296 157 223 400 254 161 15…
3	0.333	23562	5490	921	70	0.278	30	18671	4622	712	44	416.67967040327306	72.64758311526336	838.3486231689121	1874.837556394224	2575.0678730026966	35.971223021582695	0	17005	[113 162 201 231 240 244 243 247 247 254 260 257 260 260 268 256 268 262 257 259 253 261 277 267 274 277 280 268 263 272 265 280 292 301 279 287 283 255 260 221 234 258 234 256 241 257 229 238 288 245 187 192 229 238 236 267 208 252 196 174 181 224 176 216 275 281 289 206 198 195 181 208 273 196 209 291 265 214 182 178 194 249 265 309 181 166 166 246 303 326 263 160 166 216 333 359 222 169 183 27…
10	3	23562	5490	921	70	0.278	24	18906	4390	648	34	379.4278232705838	81.805038391683	772.5899541525971	1690.2457933450048	2360.032714944995	35.971223021582695	0	17483	[131 159 203 215 234 248 257 252 254 253 252 252 256 246 249 264 266 257 263 271 275 272 287 278 286 271 262 276 281 295 283 293 295 299 286 289 291 295 222 239 269 244 228 260 224 235 217 202 192 235 255 229 216 220 198 224 301 299 219 211 210 265 299 217 253 316 230 205 226 218 197 200 177 191 229 300 238 192 203 320 249 192 184 182 172 303 220 181 181 322 228 154 169 180 154 169 241 360 271 14…
9	0.333	23562	5490	921	70	0.278	23	19174	4612	751	30	445.7818997503108	79.03882255738455	831.5401227283774	1933.642760169408	2607.1990043518845	35.971223021582695	0	17336	[123 153 203 195 243 245 245 250 243 249 250 254 248 257 247 256 249 247 273 257 257 277 261 287 279 263 266 288 279 281 268 269 285 284 273 287 294 293 233 232 254 237 250 241 254 264 271 191 184 232 233 213 259 201 254 201 229 211 244 288 262 227 213 205 228 293 299 319 270 272 188 224 311 322 192 190 261 323 210 199 197 176 181 284 285 343 331 188 176 170 180 284 300 200 283 390 246 172 165 15…
11	0.333	23562	5490	921	70	0.278	27	19566	4319	745	48	399.22447543855264	77.03747559646277	787.1379968090074	1907.6806264857128	2567.796774633435	35.971223021582695	0	17581	[114 165 206 234 249 245 252 243 247 256 254 244 257 250 246 274 259 283 269 252 264 265 267 276 268 266 272 280 264 274 292 276 274 296 268 282 275 289 227 248 239 240 239 250 224 275 231 223 231 239 272 289 231 273 291 298 227 217 267 229 201 254 308 213 178 185 268 261 296 210 226 303 233 226 290 279 185 190 294 289 268 248 173 192 289 253 282 272 324 267 182 162 176 278 352 207 175 166 158 15…
1	0.333	23562	5490	921	70	0.278	25	18994	4147	678	31	399.1197467372876	78.20350266421428	848.2200391939313	1801.65657726363	2463.054194127443	35.971223021582695	0	17272	[122 164 186 238 241 245 241 249 248 244 254 252 255 254 251 265 249 265 262 259 254 271 280 272 280 277 277 274 275 284 276 292 279 294 269 288 280 304 238 266 277 232 233 244 210 227 238 263 257 233 291 251 239 227 289 289 288 206 211 284 256 313 266 231 260 222 195 198 290 235 182 181 206 243 229 160 170 252 285 244 171 169 153 154 250 332 199 172 188 220 180 145 235 305 143 161 141 152 203 29…
2	3	23562	5490	921	70	0.278	25	18984	4378	769	38	373.717994811612	75.9437100313879	735.4301227586478	1769.7353653659982	2437.9791769590097	35.971223021582695	0	17561	[108 165 186 220 243 253 249 253 251 256 262 255 254 254 261 265 261 263 273 256 275 269 268 278 276 266 273 281 275 277 282 272 284 301 290 295 282 299 234 248 260 241 235 259 253 239 231 234 224 231 270 228 272 309 286 235 287 274 239 257 235 229 230 253 309 328 264 215 194 219 204 291 270 225 320 297 193 197 168 175 257 265 181 265 274 174 214 177 170 172 181 187 257 189 179 181 159 152 164 17…
8	3	23562	5490	921	70	0.278	29	18879	4710	716	40	398.88991392896696	72.5936930995824	793.5555863261014	1799.2149675858636	2427.8370742515694	35.971223021582695	0	17127	[108 176 213 233 250 250 245 255 253 257 261 260 258 264 266 249 254 256 261 251 274 268 264 281 274 262 280 270 278 286 291 278 315 300 291 282 275 265 270 254 232 216 242 261 243 244 288 291 254 216 249 273 263 278 198 206 256 272 237 185 203 254 282 260 235 284 237 206 221 266 295 310 197 183 230 305 289 167 173 240 284 291 296 195 170 168 272 257 172 155 165 220 348 275 179 174 146 150 158 15…
4	3	23562	5490	921	70	0.278	28	19224	4373	864	40	371.5076067450399	76.75900821715327	741.8631263275159	1701.378998086376	2360.4007808062643	35.971223021582695	0	17441	[109 181 210 242 245 243 244 249 253 258 252 257 257 256 262 263 276 277 272 264 268 278 272 258 284 277 266 285 275 282 294 288 285 289 295 299 303 248 276 242 247 245 289 245 234 281 274 250 276 277 273 272 261 221 200 263 285 277 261 284 289 227 168 229 295 273 186 194 247 207 182 195 223 190 280 272 216 173 171 251 167 174 244 292 270 177 180 210 282 199 166 173 172 295 333 179 177 315 203 17…
12	3	23562	5490	921	70	0.278	29	18772	4589	751	35	404.3037096032914	72.74677871538294	805.7270166904995	1864.257113226444	2462.843390576934	35.971223021582695	0	17026	[139 160 193 240 242 244 246 252 254 247 255 259 248 256 267 253 262 271 264 275 261 259 268 258 272 274 260 277 283 274 286 279 297 289 293 284 302 252 242 233 247 235 247 243 287 260 244 275 266 240 235 270 289 212 247 228 191 240 207 222 243 212 232 264 244 223 281 262 274 292 312 208 175 187 261 271 296 288 214 168 201 282 167 175 166 174 165 163 268 325 256 169 156 183 248 208 152 164 173 29…
3	0.333	23562	5490	921	70	0.278	31	18474	4547	673	34	365.1582309390127	75.45300170055869	713.348199892003	1814.9060194756019	2336.8172231707063	35.971223021582695	0	17242	[116 166 205 241 242 253 250 263 251 257 256 258 264 265 258 261 263 274 265 265 279 255 283 272 281 289 273 290 276 279 294 282 290 292 288 297 309 243 269 237 250 280 270 262 258 258 256 267 245 239 219 198 207 280 251 199 191 182 213 223 225 278 211 206 266 307 230 198 214 198 219 223 218 181 173 233 221 193 177 193 196 189 269 221 191 233 167 177 169 168 155 194 347 373 223 156 176 151 169 24…
5	0.333	23562	5490	921	70	0.278	26	19705	4840	682	30	381.65731150431304	77.87516724933324	701.9794536733091	1851.6136033838256	2419.0093165995477	35.971223021582695	0	17605	[137 169 207 244 250 245 248 258 250 257 253 261 263 247 256 268 272 266 270 264 272 266 276 280 271 265 283 275 264 285 277 289 275 291 297 290 294 234 242 244 235 244 245 247 224 219 234 218 220 292 283 260 248 310 307 240 288 256 233 240 220 282 286 244 192 209 297 291 309 295 186 184 233 277 255 271 254 284 334 280 174 176 306 315 313 267 167 164 233 343 339 236 197 198 175 186 165 166 310 24…
7	0.333	23562	5490	921	70	0.278	19	19956	4581	803	30	423.5896479428415	81.82454361893147	807.1335535750108	1899.0798341548036	2554.0309491090393	35.971223021582695	0	17518	[129 151 181 212 208 241 247 249 249 258 247 262 244 242 256 253 263 258 256 253 268 258 268 268 278 292 271 271 268 285 274 285 275 273 288 290 302 286 281 250 205 235 243 252 276 229 280 274 250 263 238 304 293 307 256 266 253 302 259 295 277 221 235 243 256 281 286 274 259 266 285 282 283 314 319 223 195 187 234 284 278 295 328 197 172 179 191 280 334 228 189 187 252 185 162 150 155 276 332 32…
10	3	23562	5490	921	70	0.278	25	19318	4517	695	36	401.7410870436293	76.69131180135555	787.6751520233288	1783.1876726626926	2442.9532995142126	35.971223021582695	0	17632	[132 163 205 219 246 248 250 253 250 250 252 254 258 242 262 254 257 261 255 262 256 269 279 266 270 280 278 282 279 286 280 292 293 305 303 297 281 305 235 278 257 240 242 218 230 233 220 242 283 269 246 256 300 291 232 226 246 274 261 297 308 289 263 277 230 230 234 190 214 185 269 309 257 255 186 188 223 350 220 169 173 182 202 272 326 260 174 171 194 312 250 160 310 281 170 184 176 163 153 15…
6	3	23562	5490	921	70	0.278	24	18590	4468	749	31	413.8233377618007	78.87271143372928	771.3887606249626	1730.7905374794639	2431.0599093863366	35.971223021582695	0	17192	[106 139 214 206 240 249 246 246 256 257 252 255 248 255 263 265 254 258 270 273 266 272 276 277 275 284 276 291 280 290 298 273 297 304 281 274 287 290 243 258 266 256 227 216 206 231 211 255 229 196 209 227 203 211 235 287 212 225 228 226 246 212 196 246 295 332 215 228 192 210 207 183 169 197 289 336 314 171 172 175 180 252 218 169 212 276 175 162 159 155 206 301 279 353 283 174 157 145 155 34…
9	0.333	23562	5490	921	70	0.278	24	18814	4548	721	29	443.17511188872004	79.15552140299756	790.7594769068377	1819.3198017561854	2486.2075122268416	35.971223021582695	0	17388	[124 155 203 197 240 246 245 241 249 254 248 245 245 266 250 265 261 269 259 268 269 281 277 277 269 265 286 274 284 293 278 294 284 286 278 286 278 300 245 252 245 224 212 233 222 237 215 205 204 190 230 281 231 206 243 279 280 242 216 236 282 197 220 288 304 275 200 198 209 291 204 193 264 311 212 187 197 243 224 293 182 204 193 173 162 179 288 304 186 169 179 160 224 295 316 366 275 163 151 23…
8	3	23562	5490	921	70	0.278	30	18660	4689	739	32	410.8602911702437	74.41714341195939	802.7954813012626	1918.5308234201214	2568.0591089545933	35.971223021582695	0	17161	[106 179 223 227 247 242 248 249 253 254 244 259 257 265 249 270 254 263 264 256 273 255 267 272 268 265 274 268 269 283 284 265 275 276 275 289 277 252 255 239 236 262 269 241 265 238 213 237 262 239 240 243 248 226 233 255 206 187 204 223 284 278 205 168 195 286 318 238 197 188 235 201 161 219 325 220 171 157 222 317 282 190 169 201 298 248 180 163 189 297 295 174 291 234 174 144 189 291 396 21…
3	0.333	23562	5490	921	70	0.278	32	19075	4774	679	39	389.39594459945687	72.21297821562989	785.0634370308687	1775.2503192065503	2351.575694874297	35.971223021582695	0	17433	[117 166 211 236 244 245 251 254 258 251 255 248 263 258 253 264 275 270 260 272 279 276 268 263 272 269 277 288 288 295 290 284 283 295 289 292 296 243 250 256 240 249 244 245 254 273 252 277 248 192 210 242 256 250 272 214 171 230 289 300 290 204 197 301 306 281 243 185 262 281 321 320 220 212 274 289 186 197 181 181 251 346 207 200 188 194 187 201 243 237 170 179 352 290 173 189 194 166 175 18…
11	0.333	23562	5490	921	70	0.278	28	19472	4202	742	38	331.98081645926413	81.73181991654438	697.4958684290497	1692.1229435009348	2275.0358126907295	35.971223021582695	0	17311	[114 170 206 242 246 251 255 254 260 254 255 256 262 256 269 272 267 272 270 261 270 276 286 266 278 268 279 285 272 274 297 296 294 292 291 286 306 298 278 250 238 235 262 278 269 305 233 262 263 268 260 257 268 258 275 245 210 269 268 224 277 254 200 278 263 162 173 181 239 272 251 205 259 278 182 170 169 239 251 167 208 288 288 182 174 163 170 165 164 268 222 158 151 166 286 303 265 162 267 25…
12	3	23562	5490	921	70	0.278	30	18690	4573	747	42	361.3369930352476	70.70860751931846	773.3389591486807	1852.75827118161	2480.355394418451	35.971223021582695	0	17124	[140 163 205 242 247 249 242 252 249 258 242 246 255 264 264 263 249 266 266 251 263 270 271 271 278 284 273 272 293 263 281 295 277 278 288 292 304 232 262 247 222 246 268 273 254 225 266 267 255 250 221 244 228 204 239 230 204 178 194 196 215 267 228 218 324 229 184 238 251 208 193 223 310 186 257 250 175 182 223 362 201 204 170 178 185 180 166 232 172 188 238 226 153 173 302 293 331 387 212 16…
1	0.333	23562	5490	921	70	0.278	26	19697	4343	708	33	347.92713097356506	80.95233521625453	739.8909027642652	1838.9823739382625	2395.4460628095917	35.971223021582695	0	17346	[123 168 180 242 246 247 248 250 258 260 259 252 255 265 264 270 248 258 255 264 271 276 270 281 278 268 287 273 274 284 283 272 270 279 280 296 289 282 248 244 250 236 227 248 249 236 232 217 219 229 305 291 275 286 264 294 265 266 308 269 297 265 189 190 257 269 250 269 235 205 317 199 179 216 262 295 277 286 273 185 166 211 302 292 202 165 185 284 300 353 201 178 203 176 157 233 255 179 179 16…
2	3	23562	5490	921	70	0.278	26	19630	4553	819	42	411.7839267736934	73.71045641188137	817.9076504340318	1872.3245330444372	2592.6069998155076	35.971223021582695	0	17669	[108 167 186 222 245 251 249 257 256 253 256 250 249 257 253 265 259 270 265 266 270 265 256 260 269 255 261 265 274 293 275 285 278 278 289 270 299 303 222 257 243 231 249 262 208 233 241 212 218 234 271 310 271 263 295 312 224 241 269 240 251 298 292 251 239 270 269 215 186 216 298 295 285 280 289 246 204 306 215 190 295 342 198 236 325 208 204 198 168 165 188 247 341 360 198 159 182 175 219 30…
5	0.333	23562	5490	921	70	0.278	27	19028	4682	687	35	365.38341755267913	74.58353518734232	755.2512719055851	1808.3279823397063	2485.2406409315317	35.971223021582695	0	17473	[137 165 207 246 244 248 241 244 249 254 248 267 255 262 269 269 257 264 271 271 278 268 269 271 264 290 271 286 256 271 277 275 292 279 274 306 281 234 257 252 216 222 228 242 272 248 284 248 233 238 292 273 216 261 327 234 222 224 218 235 202 260 264 277 240 264 179 172 236 286 295 233 199 200 178 169 234 310 246 179 229 330 230 272 262 173 158 170 204 319 233 169 154 196 336 336 340 154 143 14…
4	3	23562	5490	921	70	0.278	29	19194	4400	831	36	414.4642068058293	73.7540411419111	796.860901351802	1841.5163816261406	2456.484530616167	35.971223021582695	0	17132	[110 184 213 245 246 244 241 248 255 245 255 258 248 256 269 267 261 264 265 271 261 272 272 266 271 288 261 270 272 282 299 284 290 291 288 287 282 248 258 242 214 269 274 239 263 299 281 268 280 221 221 234 264 187 247 260 185 250 248 258 174 231 261 257 205 239 259 260 268 287 251 167 185 287 234 205 280 267 288 273 156 165 147 246 307 262 292 345 202 171 184 272 329 193 178 169 172 164 163 17…
10	3	23562	5490	921	70	0.278	26	19675	4681	723	41	413.6171148859648	77.22235904140588	817.2518267097316	1899.5796709993604	2534.3675498270513	35.971223021582695	0	17665	[132 166 206 230 243 246 251 248 254 241 261 250 253 249 258 248 260 246 253 262 285 270 273 273 254 269 273 275 268 291 286 272 296 281 287 286 294 267 238 253 269 216 214 232 255 224 223 217 209 246 236 248 286 301 284 257 225 226 274 297 282 289 317 192 213 269 265 308 215 287 251 218 225 183 203 292 281 320 256 275 346 223 182 176 238 190 267 300 298 325 319 243 192 188 173 171 165 163 296 33…
6	3	23562	5490	921	70	0.278	25	18710	4493	733	35	410.3820981042751	75.26791765721322	798.3580403346334	1815.8254645273555	2388.8384127086965	35.971223021582695	0	17426	[107 138 217 206 241 245 247 247 245 252 263 263 253 257 252 259 260 254 271 274 256 266 268 266 272 288 278 302 285 287 290 289 278 297 297 304 308 306 238 242 259 240 247 238 244 230 232 260 209 244 284 274 252 263 283 285 291 316 272 243 320 270 218 208 209 231 205 279 296 279 205 205 199 187 225 297 220 194 186 185 174 178 280 285 176 161 174 172 169 157 166 237 336 260 168 160 136 153 143 13…
9	0.333	23562	5490	921	70	0.278	25	18892	4588	753	35	389.0286322224683	80.12951883065809	757.038055329932	1691.2599662685489	2334.180780269818	35.971223021582695	0	17482	[126 159 204 201 243 239 250 247 252 250 245 250 258 261 256 262 271 270 264 267 261 280 276 278 274 275 275 283 295 300 297 302 283 289 273 285 286 308 230 235 261 256 221 235 219 223 200 222 232 293 291 247 225 244 256 265 306 285 261 266 261 226 278 247 282 275 253 243 236 221 187 199 210 213 199 191 167 177 297 268 161 181 284 315 249 162 181 247 189 149 217 355 301 179 158 169 245 196 162 17…
8	3	23562	5490	921	70	0.278	31	18457	4628	719	37	414.5077246619881	73.85959407605097	723.1749015793395	1754.1128525045006	2313.061096588786	35.971223021582695	0	17233	[108 183 223 236 242 244 244 247 257 252 265 256 254 246 251 274 263 261 276 260 275 278 278 268 281 281 296 294 288 280 292 283 291 299 312 305 299 233 246 265 267 261 242 247 261 252 265 259 234 205 256 266 221 223 203 217 237 249 227 191 214 199 191 187 208 257 252 242 303 290 221 212 185 174 192 201 195 177 288 277 190 190 191 181 166 171 183 299 311 182 158 159 208 364 303 179 185 164 170 15…
3	0.333	23562	5490	921	70	0.278	33	19439	4824	718	45	398.26537850127585	71.82792407004062	792.0890762357199	1879.715701543326	2525.3705431950257	35.971223021582695	0	17349	[117 163 209 240 247 250 250 251 259 252 250 253 258 257 262 260 265 284 265 254 249 258 258 284 279 292 262 278 287 280 277 263 291 287 279 287 294 235 233 236 266 236 216 216 225 260 241 224 240 219 218 216 204 208 227 204 218 291 275 262 285 215 193 207 241 316 353 251 196 183 183 194 292 312 324 291 176 166 169 291 332 327 233 175 154 269 324 362 205 175 197 339 352 213 154 159 331 328 386 25…
12	3	23562	5490	921	70	0.278	31	18655	4596	726	43	425.5659663522986	74.0178522561657	775.7497910053315	1781.4192906197964	2344.0028677138175	35.971223021582695	0	17319	[140 163 198 241 243 246 243 245 249 247 252 247 259 253 255 265 264 258 259 276 267 258 275 272 274 272 282 290 303 281 300 288 298 284 311 300 286 235 253 245 272 262 263 261 230 263 237 221 260 238 253 202 268 246 211 235 223 176 228 251 195 215 231 275 250 286 235 196 187 262 292 243 193 226 309 215 209 206 200 204 169 185 244 207 172 173 161 191 278 237 188 290 270 192 190 223 161 186 153 34…
11	0.333	23562	5490	921	70	0.278	29	19517	4311	723	43	392.552221193806	73.0119506990885	812.5730508900976	1777.6655738728266	2360.2574799110344	35.971223021582695	0	17116	[115 172 209 244 242 245 244 244 244 250 239 255 253 262 250 271 273 264 261 267 267 273 263 272 274 281 292 281 268 271 299 287 291 307 277 310 297 273 255 251 237 242 269 269 270 268 278 238 280 253 253 226 252 236 238 261 222 199 275 222 250 232 225 240 281 289 279 218 213 183 275 299 317 220 170 210 253 258 212 208 274 320 194 173 210 283 196 228 262 162 211 297 172 173 164 162 255 292 174 17…
1	0.333	23562	5490	921	70	0.278	27	19598	4259	708	31	419.45928283644906	80.71483475477405	795.9077291768449	1887.8253019634299	2514.0176464506058	35.971223021582695	0	17193	[125 168 184 243 244 249 245 243 242 260 249 260 260 247 261 256 257 252 266 273 266 269 255 280 276 291 269 277 284 269 261 265 285 290 268 286 292 276 250 241 220 235 234 251 218 249 227 204 258 276 295 283 244 261 276 219 286 313 251 217 195 180 237 274 272 244 181 206 226 186 226 297 314 208 176 153 167 206 265 264 286 230 252 272 258 258 313 288 294 149 144 169 279 295 319 278 169 251 219 14…
4	3	23562	5490	921	70	0.278	30	18750	4318	812	39	375.6508686209958	75.17609750463005	750.1683636404802	1891.757148210959	2589.9248301113093	35.971223021582695	0	17083	[112 181 214 240 240 249 246 250 255 255 255 252 252 257 246 262 261 253 247 279 278 277 274 272 275 287 260 273 281 282 271 273 261 289 265 267 303 237 249 232 223 241 248 269 248 272 280 252 220 227 237 233 256 219 209 203 181 224 285 205 211 290 199 189 175 275 232 195 246 274 188 167 219 301 311 298 194 182 183 224 178 178 279 184 195 252 175 169 157 251 296 183 153 218 308 306 344 289 143 16…
5	0.333	23562	5490	921	70	0.278	28	18968	4730	667	34	392.95883213431284	78.03092617168979	774.4000894407661	1758.356616102126	2369.961329053524	35.971223021582695	0	17323	[139 167 202 243 242 242 246 247 246 253 254 263 249 255 267 263 265 271 273 265 259 265 270 263 285 274 283 276 275 274 303 301 285 285 281 300 301 250 253 227 248 247 283 287 237 250 259 287 278 271 267 256 269 290 287 280 202 212 252 282 237 183 227 243 250 253 285 192 167 177 167 227 268 275 317 197 166 237 271 157 171 286 244 175 166 159 164 158 153 230 286 333 236 167 149 152 280 374 245 16…
7	0.333	23562	5490	921	70	0.278	20	19438	4430	803	31	391.03344764519983	80.29710595228725	786.0022924534568	1971.1248508389333	2686.2525141465444	35.971223021582695	0	17177	[131 156 180 220 209 241 255 251 251 250 259 252 247 252 260 251 256 266 258 252 256 261 261 268 268 272 264 265 263 264 274 284 274 277 294 288 276 293 275 238 209 236 240 282 274 271 232 230 294 264 225 263 261 242 257 207 208 267 241 264 225 181 243 248 261 195 243 252 222 211 250 275 214 221 305 224 180 164 188 294 313 262 185 168 201 294 269 346 201 156 164 170 260 267 307 278 257 301 323 30…
2	3	23562	5490	921	70	0.278	27	19492	4536	792	41	378.24032749509735	77.47375214725581	732.9510087192019	1900.388266068037	2449.0240792800846	35.971223021582695	0	17687	[110 171 188 226 240 250 256 252 259 248 251 256 256 260 269 264 269 269 268 266 264 256 267 267 269 267 271 275 299 284 283 277 271 289 287 298 304 286 248 268 224 216 231 239 236 277 222 247 258 279 264 301 269 225 203 216 264 284 293 244 217 241 198 240 300 288 226 172 184 288 294 256 248 287 207 170 169 230 289 298 267 297 332 228 194 217 171 166 222 330 263 175 250 289 187 143 149 188 322 31…
8	3	23562	5490	921	70	0.278	32	18854	4727	713	44	412.19290744641614	69.90424021731218	771.5589593890728	1825.7406432519801	2435.9435560859174	35.971223021582695	0	17390	[107 187 224 237 246 247 244 247 242 255 250 260 260 254 264 257 258 254 262 264 267 268 272 278 292 278 279 269 270 294 306 287 278 267 301 293 281 230 263 251 245 255 247 274 259 230 214 242 259 272 213 187 230 277 315 220 209 268 208 220 217 275 298 284 209 219 291 344 299 204 198 193 219 305 252 200 168 195 323 322 180 170 183 179 272 227 198 168 182 155 176 168 165 286 194 269 400 224 165 17…
10	3	23562	5490	921	70	0.278	27	19450	4572	693	41	398.2262415501257	75.16919005306858	725.5873202660935	1830.9140475248926	2489.202859764421	35.971223021582695	0	17631	[132 170 210 232 246 248 248 250 253 256 252 257 268 262 260 257 270 263 269 265 265 287 275 272 277 278 261 288 275 275 264 268 283 284 289 302 284 248 247 224 237 244 263 251 234 236 233 253 288 263 285 252 233 237 282 286 283 296 204 285 229 223 276 278 185 214 260 289 282 166 189 269 310 216 178 181 176 218 163 211 276 318 206 171 163 180 268 288 296 337 206 153 205 291 346 236 192 332 168 15…
3	0.333	23562	5490	921	70	0.278	34	18576	4562	664	40	388.02295012555106	72.64781241158224	784.0776559313686	1781.8061513343362	2365.8870184175044	35.971223021582695	0	17528	[119 165 214 247 248 247 247 250 253 260 254 256 256 258 267 255 257 270 264 265 251 267 286 267 277 269 267 296 293 283 304 277 303 299 317 292 286 248 223 251 247 234 227 213 244 279 243 202 203 207 237 271 272 262 214 259 291 247 219 239 222 216 242 224 249 199 220 241 214 178 178 192 276 279 183 269 269 173 180 174 165 170 162 154 221 321 302 321 205 176 158 163 281 357 303 156 157 147 143 18…
6	3	23562	5490	921	70	0.278	26	19535	4759	806	35	385.9375111887014	77.05985837661925	822.4476899998283	1889.3226859021051	2542.512235497565	35.971223021582695	0	17660	[108 142 219 216 244 245 251 242 250 245 259 258 251 252 250 254 242 259 253 278 275 267 267 263 278 274 270 272 286 283 282 291 271 291 296 273 275 284 251 265 264 235 211 214 235 230 272 215 227 284 244 248 223 254 283 301 283 311 270 251 218 238 249 294 306 311 180 196 230 307 302 283 248 258 293 245 169 266 269 292 227 268 287 281 294 318 185 272 332 185 196 161 180 166 192 323 315 195 157 16…
12	3	23562	5490	921	70	0.278	32	19091	4736	794	42	368.6519544540172	73.49005338312345	751.7828218661234	1800.7249045655658	2406.3038497825073	35.971223021582695	0	17317	[141 165 202 245 241 247 247 253 253 253 263 250 253 260 249 257 270 266 259 266 261 280 268 279 284 278 277 272 300 278 271 280 295 284 285 294 303 250 227 247 259 236 229 274 252 235 229 208 207 257 249 243 182 198 236 278 250 264 302 265 223 274 325 233 203 188 260 289 305 312 246 200 259 238 182 213 286 264 203 257 315 193 188 216 185 181 265 181 188 158 258 268 272 307 174 160 174 336 296 18…
4	3	23562	5490	921	70	0.278	31	18699	4295	851	42	344.9280996640756	75.4389127667495	698.1470381621849	1672.6408251144721	2185.530570553727	35.971223021582695	0	17263	[113 185 221 248 254 254 258 253 264 264 258 248 270 252 256 252 266 260 264 280 260 275 281 276 284 279 285 286 287 294 306 301 289 303 304 291 291 260 254 238 266 253 240 277 259 241 213 259 266 252 264 276 240 251 184 218 282 257 199 215 231 207 178 231 292 250 190 210 197 196 205 200 186 281 263 187 194 187 194 234 270 162 176 170 191 302 209 178 250 238 165 177 209 256 172 189 302 179 154 14…
9	0.333	23562	5490	921	70	0.278	26	19459	4716	756	31	398.153217316964	82.75378902818217	818.3008278980445	1928.6699488575405	2488.1389342852863	35.971223021582695	0	17624	[123 160 209 205 244 244 239 249 242 246 257 252 259 263 268 269 255 259 270 265 278 267 266 256 278 273 275 276 269 270 273 282 280 291 279 292 285 291 235 243 235 236 247 247 245 223 235 227 279 261 307 248 247 262 235 247 299 304 326 299 272 203 223 218 267 276 200 210 295 306 206 203 265 221 197 220 281 344 304 179 183 207 194 236 290 279 271 276 183 156 280 296 313 292 261 193 177 173 186 18…
11	0.333	23562	5490	921	70	0.278	30	19343	4251	736	44	432.56621199552086	73.45254786573966	750.5424813070659	2027.6680037130977	2573.301988511175	35.971223021582695	0	17183	[116 175 213 235 244 240 249 245 257 260 250 253 254 249 261 260 264 253 261 262 264 271 262 267 266 279 259 275 278 269 267 269 285 288 267 288 273 269 236 222 241 233 245 260 259 259 248 254 246 217 221 202 216 256 243 188 168 189 242 264 265 194 200 296 270 235 263 219 203 216 213 284 318 245 176 239 322 208 202 201 184 249 311 197 181 236 294 221 229 165 173 267 315 366 194 157 153 161 337 40…
1	0.333	23562	5490	921	70	0.278	28	19067	4157	685	34	370.1513781794035	72.89941022897212	751.3129435579602	1856.8139497770565	2373.400374310999	35.971223021582695	0	16994	[123 172 192 251 251 247 244 249 252 255 246 257 252 254 258 264 258 257 275 265 259 272 274 267 278 272 278 271 281 281 279 288 280 285 296 298 279 276 268 247 241 226 269 244 249 254 291 275 246 230 236 271 264 279 271 275 261 214 181 238 271 179 167 237 255 275 238 168 189 258 258 216 191 179 165 155 223 298 312 187 203 211 164 171 299 234 163 145 152 162 262 329 235 165 170 154 167 144 276 35…
5	0.333	23562	5490	921	70	0.278	29	18945	4651	654	32	363.18818463892006	74.36288294103716	758.7966398229844	1800.8729297824184	2472.177764019127	35.971223021582695	0	16986	[139 168 206 242 244 246 246 247 257 255 263 265 251 255 261 259 255 266 272 256 259 275 268 278 275 286 280 277 277 286 270 283 275 283 292 291 284 246 247 225 221 269 278 250 262 289 257 264 259 244 231 270 240 252 271 202 200 246 276 242 238 213 258 261 269 193 185 249 263 265 318 211 167 195 247 293 301 275 177 183 276 308 274 164 162 184 281 251 164 164 159 170 263 305 217 135 147 155 136 27…
8	3	23562	5490	921	70	0.278	33	19042	4839	745	38	385.774543493465	74.64192673878736	768.0864969901266	1875.5795482088931	2460.2036026578858	35.971223021582695	0	17411	[110 187 228 241 249 248 243 255 247 262 259 256 271 255 265 265 265 257 261 263 260 271 271 257 266 263 271 273 287 291 297 288 286 290 288 269 282 235 226 247 268 214 247 255 233 235 238 222 219 196 200 270 305 270 208 202 247 316 286 216 222 217 278 213 192 297 289 210 190 197 280 328 247 192 176 292 331 222 175 176 262 331 322 177 227 229 157 158 197 308 356 189 148 211 367 400 245 172 168 16…
2	3	23562	5490	921	70	0.278	28	19229	4462	814	41	390.7246549362183	76.28231682005756	783.8128527862851	1844.739903675984	2442.5699206273844	35.971223021582695	0	17373	[109 168 190 235 243 241 247 255 251 255 253 250 265 256 256 263 259 264 265 266 255 262 259 255 273 290 277 273 277 283 286 286 293 287 305 302 303 286 257 250 235 238 260 264 266 290 260 281 255 239 267 286 257 258 262 272 301 296 249 219 218 194 236 269 270 265 268 262 256 201 165 205 261 183 164 225 279 275 300 277 163 166 156 159 279 297 209 164 171 166 168 278 319 192 157 154 181 346 270 17…
3	0.333	23562	5490	921	70	0.278	35	19025	4760	698	44	370.9187643655496	73.80408159782476	740.9319642647989	1716.9605877991248	2218.671644394921	35.971223021582695	0	17661	[118 165 222 239 249 243 249 250 257 257 266 262 268 267 253 245 260 276 259 286 266 280 281 266 287 280 270 296 299 283 298 298 294 291 297 301 294 260 237 266 245 235 233 260 260 269 262 219 203 274 277 286 294 208 250 281 254 304 237 263 283 294 294 313 290 256 293 217 201 208 188 220 334 328 197 193 187 168 227 282 290 186 184 296 309 206 181 184 184 171 181 200 180 171 176 151 158 149 150 19…
12	3	23562	5490	921	70	0.278	33	19215	4707	785	51	362.5639484402786	73.86315965512117	716.321452031276	1835.913367481793	2422.1718162807856	35.971223021582695	0	17397	[145 167 211 244 250 254 254 254 248 264 254 247 257 261 257 261 271 266 271 263 276 263 281 276 273 270 280 278 282 283 274 269 274 293 290 291 284 244 226 255 253 251 208 253 220 215 240 194 211 222 209 227 278 248 191 270 273 198 229 286 233 225 207 312 262 197 238 279 203 173 256 342 231 202 172 174 249 350 211 173 176 162 263 311 269 326 319 185 205 329 280 179 158 158 311 318 373 343 177 19…
4	3	23562	5490	921	70	0.278	32	19126	4383	856	34	358.2026487337124	74.57546354757211	753.944520379007	1734.9890728607631	2291.87400005575	35.971223021582695	0	17193	[113 186 226 246 245 253 254 258 248 262 262 248 255 255 249 261 262 265 261 272 256 268 283 292 272 281 267 273 285 287 285 304 284 302 296 288 299 256 256 246 269 234 224 229 245 222 239 234 209 263 253 231 227 238 211 257 203 246 275 289 298 303 269 204 265 286 197 267 285 203 251 294 201 184 215 258 187 230 299 327 298 176 179 250 347 196 189 187 165 180 168 292 301 183 167 184 158 162 164 17…
10	3	23562	5490	921	70	0.278	28	19306	4587	675	41	412.7365679921129	74.00482028170399	783.9113424722686	1759.9619998353016	2320.9778611462966	35.971223021582695	0	17382	[132 172 210 240 242 243 246 241 251 255 248 255 244 258 260 258 267 265 263 275 264 275 276 279 272 290 287 277 268 301 279 308 280 301 301 285 305 244 256 239 251 267 267 270 290 240 276 251 267 270 261 281 287 255 237 305 288 202 202 227 202 217 284 267 225 254 197 162 229 275 274 264 188 161 178 250 269 302 231 171 154 178 268 291 296 189 169 188 170 285 263 167 165 174 301 307 156 167 154 36…
7	0.333	23562	5490	921	70	0.278	21	18754	4173	809	28	391.4686048593757	87.77747734566411	726.788437159078	1750.0920680387162	2277.746504378848	35.971223021582695	0	17221	[134 153 182 215 218 245 247 242 243 248 259 254 256 255 258 260 265 270 266 267 261 277 265 278 271 272 276 283 297 293 304 289 289 298 315 312 300 306 297 236 231 253 258 271 260 275 279 261 231 243 235 251 247 231 201 184 215 210 209 239 205 224 202 222 230 255 183 190 195 197 194 295 266 205 181 221 233 179 172 282 230 196 180 165 228 214 266 215 155 174 284 298 187 167 214 176 152 179 325 18…
11	0.333	23562	5490	921	70	0.278	31	19079	4232	715	41	372.7278561079974	78.66713200751273	728.1853661767512	1685.2696627177538	2237.540454950981	35.971223021582695	0	17421	[120 174 218 240 250 249 256 260 252 257 256 252 262 256 262 268 257 265 258 265 273 261 289 271 281 284 280 280 296 297 301 271 301 289 299 311 317 277 239 230 262 246 259 239 270 244 248 234 231 262 247 212 224 200 230 255 224 191 191 198 261 243 222 228 226 208 190 204 182 184 226 276 283 279 214 201 191 197 182 184 229 273 189 168 174 189 307 281 186 169 244 320 212 305 169 171 180 168 187 37…
6	3	23562	5490	921	70	0.278	27	19307	4669	807	31	389.7251064192061	79.04872319462635	748.3824884309317	1890.3920279110998	2482.6420754265437	35.971223021582695	0	17569	[108 146 225 218 241 249 244 252 247 259 255 247 262 259 255 265 263 268 271 271 269 280 276 266 282 285 250 276 267 270 280 285 289 289 268 275 284 286 235 259 244 245 226 236 222 214 224 284 252 269 263 234 290 267 226 276 296 304 282 220 261 300 227 182 193 272 281 289 279 213 216 250 182 265 239 162 246 302 207 178 157 191 289 305 316 279 176 161 165 166 259 335 312 169 149 147 211 332 299 30…
1	0.333	23562	5490	921	70	0.278	29	19157	4149	668	35	376.63102903513067	78.55446404272178	758.293845949498	1820.5236840088423	2502.941958392642	35.971223021582695	0	16922	[123 171 196 237 247 249 250 255 243 246 254 246 266 253 255 270 266 264 267 260 270 280 273 256 266 269 275 276 278 286 276 278 279 292 288 288 293 251 252 218 231 251 271 269 276 266 297 265 214 234 259 242 273 254 215 187 249 261 263 255 204 209 278 201 212 204 281 270 186 218 284 199 183 270 307 213 175 157 180 189 280 278 304 286 182 173 171 191 163 157 160 260 317 209 162 156 210 306 180 15…
9	0.333	23562	5490	921	70	0.278	27	19420	4736	748	32	373.53322123178367	78.58584684162523	733.2746588147696	1840.717122468357	2590.09163004858	35.971223021582695	0	17615	[124 161 216 205 242 245 246 253 249 262 253 256 263 269 273 262 265 259 268 277 266 277 277 272 282 263 278 269 267 277 278 284 274 274 251 291 270 260 246 231 233 241 261 264 237 225 258 275 291 251 245 244 278 260 275 276 226 201 270 252 277 247 222 262 281 274 193 182 207 299 271 314 230 194 180 237 305 291 300 208 195 209 165 209 290 298 341 303 194 168 185 209 296 183 159 263 385 237 179 19…
8	3	23562	5490	921	70	0.278	34	19045	4793	746	37	362.48808552130475	77.46819630191573	690.8409399526838	1617.1540166495108	2347.2079392702844	35.971223021582695	0	17588	[109 193 232 247 241 240 251 255 251 258 255 261 268 267 261 256 267 283 282 268 264 271 271 273 283 271 306 277 277 286 299 303 292 283 280 296 289 251 253 256 252 231 248 250 221 253 209 222 246 281 245 222 211 216 208 205 259 273 292 271 309 230 209 254 256 224 200 219 208 212 299 206 247 314 236 198 165 168 203 329 340 177 177 159 260 354 195 167 198 260 208 161 199 346 205 151 162 192 401 28…
5	0.333	23562	5490	921	70	0.278	30	18719	4623	669	41	386.2275092106327	72.55425295327568	789.2269005515371	1849.0099057095804	2518.7613759897445	35.971223021582695	0	16855	[138 175 209 242 246 251 245 249 246 258 256 265 259 259 250 261 271 263 264 257 253 272 267 271 268 280 272 291 272 263 290 290 259 279 278 303 292 243 265 225 238 261 284 244 225 257 284 219 271 215 223 223 206 252 228 260 273 225 180 179 216 270 227 207 238 199 194 187 212 284 192 157 260 291 289 223 197 183 231 208 212 249 170 150 157 287 317 238 166 185 302 279 164 138 168 266 297 356 280 16…
3	0.333	23562	5490	921	70	0.278	36	19568	4933	713	46	357.5543641329646	75.09790444742269	818.0267048593918	1838.2358230924874	2483.4028718200066	35.971223021582695	0	17406	[116 165 224 246 248 247 251 254 264 259 251 250 255 256 261 267 267 276 254 261 268 272 267 254 278 268 269 274 304 261 285 277 287 267 295 280 292 256 239 245 231 229 221 219 234 231 219 259 259 275 289 278 304 210 215 266 278 278 296 287 284 296 247 223 310 260 300 317 173 178 211 298 321 338 197 170 198 295 293 284 181 174 245 296 292 218 163 232 268 300 298 320 308 298 178 162 176 163 146 26…
2	3	23562	5490	921	70	0.278	29	19239	4388	830	39	366.91142119818414	76.18702234100485	769.1973548445224	1766.1566479530109	2443.631789473435	35.971223021582695	0	16911	[109 171 194 237 242 246 254 253 260 255 264 260 264 259 258 265 265 250 258 262 264 272 264 268 260 264 274 276 285 290 286 288 287 296 288 297 286 276 244 213 250 239 268 269 278 261 279 266 241 234 215 226 222 282 245 206 242 242 242 245 205 240 260 238 276 279 274 209 196 245 252 264 279 289 292 240 192 192 281 195 166 194 254 278 341 254 155 154 147 155 174 286 256 300 318 257 177 147 163 16…
12	3	23562	5490	921	70	0.278	34	18882	4703	776	53	383.551320945509	72.35996634691193	710.9653200367238	1722.9342423208623	2367.2098291130987	35.971223021582695	0	17693	[145 167 213 242 243 245 257 256 255 247 251 260 243 266 254 260 258 267 271 281 260 272 289 277 271 270 300 283 282 281 283 286 297 289 275 289 281 267 232 245 263 247 220 220 269 235 250 233 256 196 241 285 215 203 240 284 264 298 235 210 223 318 269 242 191 207 301 283 252 208 188 206 203 220 193 202 248 192 181 215 292 184 209 336 222 172 243 269 181 166 224 334 188 168 233 177 167 164 328 34…
4	3	23562	5490	921	70	0.278	33	19312	4408	855	37	353.7208523274495	73.09728134027074	786.6641116139458	1915.2350160500187	2562.13905674492	35.971223021582695	0	17327	[113 190 220 243 250 250 248 256 247 251 246 264 266 255 262 262 265 271 259 273 270 268 260 266 266 269 253 263 283 271 274 286 260 286 267 306 276 242 254 247 248 239 229 217 234 222 221 217 182 257 271 223 259 271 200 205 245 215 219 259 292 286 202 234 290 287 303 282 211 202 222 281 208 209 218 170 203 332 293 181 249 178 204 182 171 264 296 309 311 348 174 185 313 199 191 349 195 180 317 20…
1	0.333	23562	5490	921	70	0.278	30	19229	4116	697	37	377.21560851157307	76.6415459295107	763.4469022989915	1919.4109878634285	2469.8839604930963	35.971223021582695	0	17137	[124 176 195 244 249 244 248 247 251 254 255 254 261 248 255 270 268 268 262 260 269 269 260 263 280 270 266 279 281 279 280 265 262 295 281 280 281 239 247 229 247 269 267 278 243 257 272 228 292 279 200 213 222 195 242 259 225 231 190 187 289 231 197 215 293 222 192 172 189 250 270 266 298 293 285 185 188 197 208 280 252 175 175 157 286 316 295 181 191 253 203 176 160 183 375 218 176 239 178 16…
11	0.333	23562	5490	921	70	0.278	32	19246	4293	728	44	364.624945150301	74.45371888314422	731.5825241277373	1704.6070842930792	2362.87797256193	35.971223021582695	0	17336	[119 178 218 239 249 246 251 259 260 259 248 260 260 251 257 263 256 260 282 269 260 282 278 264 277 279 282 292 285 280 289 283 303 294 293 307 300 248 247 244 268 237 247 239 253 237 254 234 211 245 255 208 256 257 223 223 276 291 272 270 216 224 288 316 339 238 226 261 182 212 278 309 224 201 182 192 257 311 211 179 183 201 317 210 198 172 186 189 320 206 174 163 167 178 156 160 153 150 230 32…
9	0.333	23562	5490	921	70	0.278	28	19406	4688	730	37	380.7765614541204	77.36849267426811	655.9248021305822	1663.4331081256564	2320.186370472655	35.971223021582695	0	17362	[124 163 220 219 244 251 247 255 258 257 258 254 268 267 268 269 268 264 271 274 276 285 285 283 273 292 266 278 275 292 275 270 298 297 275 291 289 260 250 249 241 265 265 247 251 270 249 282 284 286 283 281 252 217 267 241 276 269 290 283 220 206 204 198 200 204 188 260 226 212 291 227 167 180 309 305 236 190 167 190 280 276 256 171 158 138 279 283 231 163 219 286 313 189 161 151 185 341 356 28…
10	3	23562	5490	921	70	0.278	29	19021	4509	689	38	414.0287038859876	79.46279989768615	815.3929989496505	1907.4661841269522	2489.766180188515	35.971223021582695	0	17078	[132 171 208 235 243 241 243 246 247 245 244 260 271 258 253 260 254 250 257 266 264 279 273 269 279 278 266 280 276 287 273 283 287 277 280 289 299 234 234 222 219 257 249 268 266 252 267 251 251 258 243 258 271 285 245 184 218 248 283 263 231 247 191 222 259 213 214 258 273 275 295 293 229 169 185 248 242 190 271 300 194 173 254 308 191 163 165 164 160 236 330 232 173 166 154 145 217 353 266 15…
7	0.333	23562	5490	921	70	0.278	22	18955	4289	784	40	395.815008349971	79.72475645927072	773.1375927823527	1844.7369174280739	2438.69683396763	35.971223021582695	0	17304	[129 158 189 216 215 240 241 251 250 250 243 260 270 256 250 261 276 269 261 257 266 275 270 270 265 260 279 289 284 266 289 281 283 288 281 293 299 282 263 217 244 262 254 268 291 281 277 259 257 252 221 268 239 197 238 207 226 266 253 218 196 266 287 276 294 320 282 220 217 235 229 192 215 329 262 190 198 206 230 307 213 179 181 189 209 206 189 189 186 192 187 192 225 175 164 152 167 160 189 35…
8	3	23562	5490	921	70	0.278	35	19220	4780	753	41	395.4191193603456	75.44861619021593	692.1450091631664	1740.6166629284805	2402.9755936815473	35.971223021582695	0	17578	[109 190 236 240 245 246 248 249 251 253 260 252 261 265 252 272 270 269 271 263 274 274 283 275 273 261 274 293 288 279 308 280 280 281 297 302 293 242 232 262 255 251 246 214 230 253 273 234 246 304 279 216 225 293 324 285 216 224 317 324 304 189 228 280 257 290 309 233 172 248 294 218 282 242 181 189 303 317 199 186 160 169 150 159 233 303 290 293 267 183 194 263 175 165 188 166 170 257 243 18…
3	0.333	23562	5490	921	70	0.278	37	18895	4644	677	44	401.51115647672765	75.4493295063925	739.6829003789848	1863.2494558857206	2528.575152228469	35.971223021582695	0	17103	[118 170 230 247 244 250 247 241 249 259 263 244 254 260 263 256 263 255 267 282 260 281 275 274 288 291 273 277 286 274 267 274 274 283 290 283 301 260 239 219 229 232 245 240 262 256 259 251 284 251 226 258 282 201 233 280 242 204 201 287 197 170 173 199 285 260 267 264 218 196 168 168 175 156 215 251 269 276 279 277 187 153 174 240 224 261 264 287 305 219 151 179 317 277 313 153 162 147 207 32…
5	0.333	23562	5490	921	70	0.278	31	18226	4486	664	36	388.1812878502824	76.66193707251617	757.0125853496088	1722.407634530407	2354.0298440053475	35.971223021582695	0	17098	[140 175 212 241 245 247 246 245 251 258 253 247 256 260 255 264 262 259 269 257 263 280 285 272 277 273 272 283 289 288 279 291 296 305 302 311 282 265 246 254 253 264 243 258 273 283 272 215 219 207 203 257 207 213 264 242 184 199 269 207 189 189 195 238 265 296 212 180 181 266 233 188 167 294 257 193 203 181 184 178 181 183 202 320 256 175 149 181 276 266 182 157 157 156 167 164 252 193 143 17…
6	3	23562	5490	921	70	0.278	28	19342	4622	766	37	373.2812393463188	79.69244551713201	737.3533577114162	1745.618216012262	2265.8859351855826	35.971223021582695	0	17402	[109 147 230 224 244 245 244 249 258 255 263 260 249 262 250 257 274 269 272 283 277 267 269 284 269 287 279 301 278 282 289 289 277 309 300 297 310 283 263 260 238 271 258 267 245 287 285 275 283 299 262 273 301 274 230 222 203 255 280 280 297 229 195 179 250 216 237 268 291 239 190 183 173 175 210 303 272 225 164 232 249 166 162 272 300 303 171 166 259 207 155 147 189 297 328 353 191 180 177 16…
4	3	23562	5490	921	70	0.278	34	19317	4380	873	42	374.2640590591435	77.21596443897803	682.0464966960926	1616.8110196166726	2275.131679499253	35.971223021582695	0	17652	[116 190 233 242 250 243 251 257 254 246 256 264 244 257 260 272 267 273 277 283 273 282 291 288 292 289 280 268 289 292 283 290 295 289 279 290 282 240 242 272 269 251 249 264 242 214 197 247 277 252 240 254 232 219 224 264 217 283 232 232 235 208 247 200 212 274 296 224 202 208 215 216 205 208 187 172 217 317 244 218 303 191 187 183 197 172 220 288 321 186 158 221 304 335 356 272 172 173 267 20…
2	3	23562	5490	921	70	0.278	30	18670	4309	800	43	389.9488865973258	76.77931198148387	791.7682409878138	1837.1798161511078	2535.5326879934023	35.971223021582695	0	16861	[112 171 200 239 246 255 250 258 252 255 258 249 253 259 254 258 265 263 261 270 279 272 253 259 268 271 265 286 292 268 285 288 281 263 284 283 286 261 247 253 247 239 249 279 250 245 223 224 278 277 251 202 203 210 172 213 258 246 243 219 186 268 257 207 233 248 181 179 196 191 257 261 264 295 272 193 170 169 174 164 240 267 158 149 234 316 233 163 169 200 189 255 321 292 184 142 153 235 258 29…
12	3	23562	5490	921	70	0.278	35	19464	4869	786	47	374.5246372231823	70.49651158970627	710.4587635202117	1762.2051144907653	2326.20603390942	35.971223021582695	0	17705	[144 171 216 243 251 246 240 262 263 251 256 255 252 260 258 261 266 267 268 268 273 270 275 270 279 275 272 284 284 286 280 292 279 282 291 322 301 231 234 247 243 247 228 238 225 243 255 266 239 263 279 285 278 295 302 215 226 248 310 304 313 229 209 219 303 248 196 230 297 238 185 245 291 280 295 285 169 191 305 208 192 158 272 300 303 283 184 185 228 355 194 184 159 196 385 298 204 161 192 18…
1	0.333	23562	5490	921	70	0.278	31	19136	4136	686	36	387.59672898551537	76.77512813546483	755.5000379709642	1784.7570837478675	2316.9006913122853	35.971223021582695	0	17163	[126 176 197 239 249 244 252 251 252 248 252 249 266 251 252 259 266 255 270 262 271 267 274 282 268 276 289 266 277 289 291 303 281 276 299 288 287 253 258 250 243 237 267 255 285 265 261 270 252 192 181 226 253 172 202 257 254 283 187 184 218 266 223 201 271 202 196 185 272 294 286 271 201 199 206 246 312 186 174 172 164 188 308 274 245 186 170 245 240 167 160 209 274 145 141 146 162 295 296 31…
11	0.333	23562	5490	921	70	0.278	33	19875	4352	755	51	388.22460794772394	72.06897789474816	774.7791764007429	1840.3807965729827	2596.764166510865	35.971223021582695	0	17425	[121 183 220 250 244 251 255 255 256 245 257 251 258 261 258 259 265 265 256 264 270 262 265 271 262 267 268 266 277 267 276 280 281 283 289 285 296 238 231 255 239 245 225 220 220 263 238 203 186 242 248 223 269 233 308 275 218 223 278 246 191 241 261 306 288 306 276 322 271 208 197 270 191 273 296 184 201 280 179 234 278 184 174 230 320 324 316 184 178 224 340 345 306 188 202 181 157 220 366 27…
8	3	23562	5490	921	70	0.278	36	19428	4932	738	40	413.20738133821794	73.49965867954973	771.0384661104466	1889.0318601283705	2483.5824879973966	35.971223021582695	0	17478	[112 195 240 256 248 248 257 250 251 252 240 255 261 262 256 247 263 257 259 264 269 274 274 278 282 279 252 267 270 267 277 285 286 283 297 297 272 248 239 256 223 229 227 273 273 263 211 215 276 283 295 253 216 238 307 259 228 306 295 209 206 215 288 257 300 236 216 217 304 286 183 176 273 324 243 190 271 335 191 158 179 321 334 182 150 231 324 306 204 166 215 271 274 341 265 168 163 306 251 21…
9	0.333	23562	5490	921	70	0.278	29	18953	4540	721	32	405.146376267896	79.87026353291279	785.238956167001	1775.697368466313	2406.8005439921476	35.971223021582695	0	17096	[123 161 219 218 250 253 258 253 246 253 264 256 252 254 256 257 271 256 270 274 261 266 269 263 270 277 280 285 273 285 272 288 282 293 286 302 285 237 264 236 231 255 267 261 255 258 254 262 293 270 278 256 249 247 240 247 278 225 189 214 298 229 179 217 235 184 225 262 281 292 258 197 245 220 222 259 286 287 301 255 186 176 171 156 244 274 333 220 171 163 157 172 165 180 191 242 180 228 207 15…
3	0.333	23562	5490	921	70	0.278	38	18446	4579	652	42	343.8578870406575	74.76724072511423	716.1563335684539	1677.2478595829568	2157.5510020657534	35.971223021582695	0	16988	[116 170 241 249 249 254 242 247 247 256 254 270 271 259 265 261 279 262 269 293 273 272 282 289 289 281 269 276 307 280 293 308 281 302 291 308 302 245 278 211 229 278 262 279 251 215 261 272 269 272 256 276 270 268 252 257 266 253 246 201 194 225 181 200 284 283 185 191 190 177 197 176 268 233 192 283 227 174 183 234 184 185 203 215 165 173 178 188 144 150 154 167 318 320 235 155 155 146 140 14…
10	3	23562	5490	921	70	0.278	30	19124	4531	678	42	352.1580853258694	77.0774254972461	729.2562855220358	1855.8955294579746	2423.106972566522	35.971223021582695	0	17068	[135 179 218 247 256 248 255 247 260 253 247 259 280 261 262 262 274 265 251 270 257 256 268 275 271 270 275 280 275 288 265 276 278 292 289 280 287 242 234 249 262 261 256 227 252 264 275 246 279 253 202 251 233 241 222 213 237 255 237 270 177 172 228 310 240 187 172 187 206 237 188 294 234 199 225 183 161 167 225 275 316 239 182 155 257 298 338 207 194 190 162 205 172 148 194 288 314 329 367 28…
5	0.333	23562	5490	921	70	0.278	32	18881	4638	668	36	425.360335642346	74.4229352555614	790.0749979048676	1795.5052921744502	2431.335339438292	35.971223021582695	0	17350	[139 177 218 249 241 243 251 244 241 255 252 250 255 250 265 254 265 276 263 264 263 272 264 260 282 276 268 275 259 289 268 290 284 309 295 296 292 270 233 245 251 240 216 261 243 246 248 219 215 249 261 237 243 226 220 242 267 217 191 272 228 287 310 211 208 279 300 303 265 200 205 215 309 315 197 201 185 187 231 250 172 221 344 215 184 248 203 166 171 177 177 253 321 212 183 183 191 267 166 17…
6	3	23562	5490	921	70	0.278	29	19055	4530	773	35	401.616617554379	77.26487110454025	754.2245467397385	1866.2625229091873	2453.8236377496355	35.971223021582695	0	16878	[109 147 231 222 247 250 247 246 247 247 251 259 258 268 262 253 276 261 270 262 270 280 266 276 273 283 278 270 269 288 280 285 289 275 275 281 288 265 286 218 216 262 230 243 250 248 285 273 275 283 251 212 198 258 256 277 275 238 184 168 202 234 260 262 253 204 224 271 247 279 265 218 249 270 274 296 296 255 194 292 279 170 153 155 137 242 314 323 248 164 160 157 175 172 265 318 281 151 152 14…
2	3	23562	5490	921	70	0.278	31	18284	4286	796	37	415.6657230392908	73.10975117979943	786.7644502762558	1788.070977261493	2346.799575273256	35.971223021582695	0	16927	[112 171 201 246 247 248 252 249 255 251 250 256 244 251 250 260 262 275 256 265 264 269 266 271 273 270 288 279 297 275 294 297 281 299 305 295 303 274 256 240 249 239 254 258 258 257 277 266 272 255 214 189 203 209 234 252 233 222 266 242 188 177 194 200 271 192 233 256 206 201 238 219 178 182 157 205 311 190 185 166 164 157 167 265 312 210 185 168 209 268 186 179 183 149 162 139 151 156 276 32…
7	0.333	23562	5490	921	70	0.278	23	19488	4376	784	37	423.9134274178355	80.61539066086185	860.0002103962736	1961.744127721467	2679.789838110812	35.971223021582695	0	17440	[132 159 193 214 226 242 243 243 248 256 252 248 245 256 254 268 253 259 251 250 257 252 262 274 261 283 274 270 263 285 276 264 275 283 275 310 298 282 222 244 270 257 228 259 271 260 245 207 236 242 213 238 208 208 221 270 207 186 213 267 269 237 235 269 214 259 262 221 214 216 205 260 307 305 248 338 268 219 307 318 182 218 246 181 284 344 198 170 180 291 312 302 334 388 229 173 174 172 152 17…
4	3	23562	5490	921	70	0.278	35	19416	4393	878	41	402.9685544721513	76.35614770047803	764.9649841654925	1738.3777379249586	2300.0158944485447	35.971223021582695	0	17660	[117 189 237 244 242 249 250 243 246 248 252 255 249 256 271 263 263 267 263 268 270 267 282 281 281 294 274 287 303 290 280 297 275 278 278 303 292 228 256 245 233 247 264 230 214 255 240 255 253 287 285 291 287 309 240 227 284 298 293 318 252 223 286 234 192 168 265 272 281 294 317 313 200 194 184 303 302 274 276 255 196 181 179 185 241 253 181 173 182 179 164 159 218 372 219 165 159 168 164 16…
1	0.333	23562	5490	921	70	0.278	32	19526	4226	679	35	381.6490639143498	79.76270996109254	745.7343820309999	1747.2811324966076	2347.5881738986527	35.971223021582695	0	17196	[127 177 200 244 249 244 250 252 254 256 256 253 272 260 259 249 254 257 272 266 264 278 275 265 275 280 284 274 277 293 265 280 284 311 301 295 310 226 241 254 259 251 272 245 276 224 235 202 250 234 247 241 218 229 222 195 260 275 276 271 196 263 291 239 237 314 298 224 199 195 194 201 296 302 337 245 186 182 192 251 179 164 198 307 310 221 159 178 260 177 175 220 185 136 158 169 315 345 335 16…
12	3	23562	5490	921	70	0.278	36	19275	4740	787	52	390.13391532124746	69.06773464640833	730.644588810119	1912.6817725590197	2537.340761981828	35.971223021582695	0	17449	[145 172 222 243 249 248 248 254 254 251 256 250 260 253 257 262 259 257 262 275 262 280 267 255 267 290 271 276 286 270 292 266 282 280 268 288 286 225 258 230 237 239 227 232 262 254 230 282 254 211 266 276 258 239 217 263 296 290 303 247 205 202 297 333 242 173 191 214 294 253 262 183 174 239 284 265 236 276 266 270 324 313 227 171 176 223 309 354 248 174 150 232 289 170 153 286 228 136 165 30…
11	0.333	23562	5490	921	70	0.278	34	19336	4287	771	45	400.952614009531	78.07963694633226	811.7973025547772	1803.7870092938892	2426.441018596824	35.971223021582695	0	17592	[119 183 221 241 244 241 248 245 250 249 248 250 260 245 266 262 259 270 259 261 281 273 268 269 271 263 300 275 302 280 279 274 283 286 293 292 284 235 245 239 248 256 254 230 240 211 207 225 246 204 233 268 246 227 231 265 259 216 221 210 205 221 300 263 218 236 343 227 199 203 188 188 229 317 199 179 193 273 194 231 232 237 336 227 179 187 246 155 166 244 272 312 308 321 308 362 178 170 196 18…
8	3	23562	5490	921	70	0.278	37	18778	4746	740	36	366.80342273380165	74.598298848112	729.601832975447	1721.6239743197575	2438.5135698562603	35.971223021582695	0	17391	[109 196 237 247 247 263 247 249 266 262 268 261 255 261 256 259 268 269 275 262 270 266 275 285 288 264 275 281 277 280 286 290 272 284 293 295 274 252 241 242 245 262 216 227 252 235 236 237 276 284 283 274 303 273 220 224 203 195 203 235 186 224 283 210 227 285 254 193 157 176 240 328 296 200 175 174 265 341 244 167 174 240 248 148 213 327 179 153 160 226 310 313 240 171 173 242 332 167 150 17…
3	0.333	23562	5490	921	70	0.278	39	18946	4652	654	43	377.3245394852927	73.06941275350802	760.0413317184436	1817.8992385834051	2449.350190597047	35.971223021582695	0	16957	[119 170 241 240 243 248 251 253 259 255 260 254 261 262 254 254 267 259 264 268 280 273 267 274 276 262 269 279 293 289 289 284 286 285 276 277 289 233 255 244 260 262 249 260 279 204 232 261 269 275 277 242 255 199 225 256 247 216 302 223 202 213 225 265 289 301 193 172 219 305 292 209 155 165 250 249 281 223 176 247 284 272 267 291 311 280 192 180 171 168 166 199 345 191 165 159 172 171 160 16…
10	3	23562	5490	921	70	0.278	31	18960	4423	667	42	381.10894039155613	76.51812007675831	701.4644543947135	1667.070858175593	2214.3505036411166	35.971223021582695	0	17151	[132 179 216 243 242 248 245 246 254 255 261 252 258 264 262 266 270 271 270 271 271 273 274 290 266 275 292 287 291 285 292 298 306 300 314 304 302 237 235 239 267 270 259 285 259 245 253 269 248 188 230 248 192 198 239 254 268 197 173 193 292 298 217 216 185 185 190 315 306 254 179 193 195 287 206 229 276 190 208 211 211 170 185 189 268 209 275 224 164 178 262 300 177 166 173 152 176 149 246 31…
9	0.333	23562	5490	921	70	0.278	30	18894	4522	698	31	374.5202289254986	75.7952228869715	783.5510433598125	1893.2342472372345	2513.9951549314897	35.971223021582695	0	16978	[126 164 219 223 252 248 261 252 253 253 255 263 264 258 267 260 271 253 273 263 257 262 264 270 271 258 268 261 256 288 270 278 294 266 307 296 274 239 269 246 258 238 229 264 252 231 273 287 244 211 207 237 223 231 234 235 240 229 194 188 219 267 229 226 223 255 204 194 188 265 287 306 230 170 171 201 273 295 307 287 217 177 210 320 266 165 160 236 287 171 150 160 163 153 214 295 353 319 180 17…
5	0.333	23562	5490	921	70	0.278	33	19313	4781	713	44	390.6190583925014	75.28893667875376	730.4461323810438	1799.2731565230577	2493.156000711292	35.971223021582695	0	17514	[139 173 220 250 253 250 249 246 262 251 256 248 249 263 255 272 259 264 268 264 270 265 278 267 265 277 278 289 280 291 281 278 269 285 294 286 268 250 255 225 239 245 223 235 254 263 229 256 266 218 226 200 218 227 277 224 228 197 193 207 282 307 244 208 312 353 234 190 198 196 184 289 297 315 206 179 193 317 302 294 245 173 236 306 269 172 220 205 227 376 220 157 176 312 387 365 184 168 164 22…
12	3	23562	5490	921	70	0.278	37	18710	4520	754	58	360.25313638869227	72.21513353654724	741.5609203853949	1812.8880837336276	2458.3188792578794	35.971223021582695	0	17203	[144 170 230 244 247 256 250 247 243 255 262 258 258 264 268 255 258 264 285 257 275 261 274 277 279 274 276 270 279 284 271 272 288 280 274 296 304 229 258 251 235 214 258 259 236 224 255 274 255 273 260 211 228 285 269 229 207 250 285 246 198 179 231 281 214 204 182 235 214 164 171 259 262 186 239 243 168 174 266 283 191 150 165 257 313 306 248 168 156 216 339 304 155 145 146 245 328 188 176 15…
2	3	23562	5490	921	70	0.278	32	18760	4384	841	46	396.2457271436042	70.84460798160782	780.8154906617785	1804.3148026326942	2421.6628352770317	35.971223021582695	0	17099	[113 175 205 256 248 243 245 257 249 244 248 255 263 259 254 253 257 260 254 271 273 267 274 271 256 279 273 277 286 292 270 276 295 298 300 301 286 242 255 225 233 238 218 241 260 241 244 229 231 232 233 242 200 221 267 271 250 228 288 223 213 207 192 251 287 296 302 277 206 208 266 197 189 221 304 358 270 201 167 183 188 190 295 207 186 278 301 167 186 162 181 220 202 166 322 232 171 169 163 15…
4	3	23562	5490	921	70	0.278	36	19902	4518	902	37	420.0486605253859	75.07257622030023	793.0100984405542	1838.3654515719313	2590.6803491078367	35.971223021582695	0	17379	[118 192 236 247 243 242 250 249 255 251 259 256 255 252 255 247 262 253 248 276 265 277 265 268 273 277 272 279 263 286 286 283 268 278 280 278 289 237 246 232 228 254 257 233 239 247 235 223 283 244 232 288 302 274 211 281 299 305 264 292 230 194 225 289 206 242 255 180 260 306 253 166 218 261 256 270 268 288 287 293 309 257 159 187 283 304 326 298 183 224 218 142 148 166 277 284 318 355 352 18…
1	0.333	23562	5490	921	70	0.278	33	19468	4211	723	36	358.20383054445534	76.69304260814678	761.6323610406237	1859.2839615294176	2394.234288286306	35.971223021582695	0	17260	[127 179 201 246 246 245 250 251 258 257 254 254 269 251 254 264 265 254 270 272 264 276 271 265 267 293 282 263 274 265 285 285 289 289 293 284 277 260 226 247 272 254 207 227 226 205 261 233 208 264 206 246 239 201 212 290 287 239 195 185 211 277 306 285 239 269 277 210 200 289 292 292 214 186 184 199 288 264 331 195 177 180 159 183 293 298 324 186 172 304 266 175 265 354 262 153 169 179 160 19…
6	3	23562	5490	921	70	0.278	30	18518	4439	755	31	362.2882585835712	75.24067765708989	744.4884422246429	1903.5892558658973	2591.5274377370283	35.971223021582695	0	16822	[110 155 234 227 249 250 249 251 247 255 266 256 261 262 256 264 271 266 252 258 256 268 277 267 271 269 254 279 267 279 285 282 269 288 274 281 275 245 247 251 237 254 237 260 276 254 243 272 256 275 248 222 243 260 239 186 185 219 245 278 221 179 179 206 215 260 184 185 237 189 177 185 185 177 261 290 320 210 158 159 170 232 292 320 248 185 157 164 161 179 284 253 164 158 275 261 298 323 192 13…
8	3	23562	5490	921	70	0.278	38	18868	4761	707	35	351.05271994999623	76.4832020001466	696.5474999533252	1705.1962948832775	2290.8955216103473	35.971223021582695	0	17151	[109 200 244 242 244 256 248 263 258 255 256 260 272 263 273 261 253 258 275 261 266 283 276 276 269 261 299 280 299 291 286 291 308 292 291 298 287 262 268 248 239 238 252 249 271 282 277 269 271 263 278 284 261 221 243 257 249 245 291 216 189 276 270 202 192 174 219 274 310 196 166 198 178 171 160 198 264 270 297 285 327 177 174 178 157 175 174 181 171 225 184 153 299 274 152 140 153 142 311 39…
3	0.333	23562	5490	921	70	0.278	40	18757	4550	671	43	405.5572059879935	74.44899625547465	808.5276145661559	1866.8231791624726	2565.8582694912197	35.971223021582695	0	16940	[119 177 242 242 245 246 244 249 245 256 246 252 264 272 260 260 275 267 258 270 259 261 261 266 268 279 267 277 296 287 266 262 280 271 294 290 298 242 246 251 265 253 220 249 243 219 228 233 248 241 196 261 218 192 173 193 230 256 253 291 228 176 172 176 218 196 209 274 297 241 217 264 164 153 185 258 260 292 305 290 186 161 231 301 201 262 262 187 149 168 263 301 350 205 152 159 238 356 196 14…
11	0.333	23562	5490	921	70	0.278	35	19315	4286	763	39	355.5429121481523	77.17036478602046	754.0888143179174	1710.8709751579872	2260.7630689526736	35.971223021582695	0	17647	[120 186 226 250 245 245 250 251 254 257 261 265 252 264 265 258 270 262 278 280 262 272 270 281 273 287 284 292 284 287 287 290 298 300 278 309 290 249 244 247 234 253 234 227 255 252 206 237 277 289 279 273 238 278 295 289 337 236 214 298 245 211 268 275 196 260 241 196 290 337 201 181 181 179 189 255 190 193 246 292 193 186 197 290 190 169 178 182 178 222 307 183 167 305 279 183 156 163 136 18…
7	0.333	23562	5490	921	70	0.278	24	18970	4319	769	35	355.86404432008874	81.62327823706129	750.1346962945092	1737.4002682286598	2342.753125591956	35.971223021582695	0	17568	[133 162 197 225 232 249 247 244 266 253 251 256 259 263 254 267 250 261 273 262 281 283 285 273 258 292 287 293 286 305 288 271 286 277 284 288 287 297 254 245 244 255 222 257 255 255 198 201 207 205 205 215 200 280 282 225 225 202 257 220 221 218 231 316 252 203 222 313 227 197 197 278 335 233 184 208 290 221 243 193 188 192 301 234 182 176 186 324 225 194 271 193 170 316 205 164 156 147 146 30…
5	0.333	23562	5490	921	70	0.278	34	19072	4655	717	44	368.7241955053106	77.6945333095631	720.1561209795316	1665.693235550735	2340.4625148799196	35.971223021582695	0	17641	[143 181 225 245 252 254 254 249 246 256 260 251 256 260 260 268 267 262 257 267 271 274 274 281 277 288 296 270 283 283 287 289 293 278 293 285 306 250 256 244 224 237 230 252 244 231 262 228 227 240 278 244 218 214 243 243 286 328 218 216 218 314 220 196 258 334 221 188 205 212 191 200 297 245 240 302 285 195 175 183 178 263 285 183 175 169 170 202 344 279 160 218 375 311 169 177 157 128 179 33…
9	0.333	23562	5490	921	70	0.278	31	18548	4451	706	34	387.0089967100049	77.58408370534629	759.2143865048091	1794.1022931310706	2401.6458820797166	35.971223021582695	0	17160	[126 168 228 221 251 250 254 246 253 250 264 258 264 264 259 263 261 262 254 271 262 265 267 253 286 274 274 276 279 282 281 291 303 294 301 290 280 255 246 263 257 261 262 271 243 235 261 245 249 246 262 248 225 183 213 191 200 205 183 209 191 233 309 226 198 215 294 327 253 212 192 210 180 198 283 294 200 200 202 205 194 189 185 204 237 180 170 172 287 214 165 173 190 169 145 146 154 298 401 20…
10	3	23562	5490	921	70	0.278	32	19174	4499	687	35	409.7212750581691	77.4687559239302	791.579195027468	1863.7314909084332	2499.38590521179	35.971223021582695	0	17211	[133 180 222 245 251 249 249 249 246 247 252 249 264 253 255 268 263 267 269 263 268 259 279 276 264 270 266 290 273 277 261 279 284 295 282 291 295 238 253 249 228 257 253 246 247 278 226 190 232 248 270 228 220 238 226 235 205 187 236 265 278 286 315 339 249 190 177 194 290 286 292 328 188 186 272 302 210 191 178 190 175 177 311 300 217 180 185 253 316 222 168 182 166 159 225 370 306 152 173 17…
12	3	23562	5490	921	70	0.278	38	18646	4539	727	53	366.2259563530334	72.71966274520517	800.0225991349344	1747.6993591018906	2349.6739558802296	35.971223021582695	0	17103	[144 178 230 243 242 246 256 253 251 252 256 255 261 256 253 262 258 260 255 263 262 273 267 279 269 270 285 301 279 272 291 283 294 293 286 298 288 229 269 256 247 273 258 264 257 282 266 251 259 261 279 277 282 252 209 229 295 240 201 251 206 183 190 254 246 220 247 236 163 211 309 178 163 159 244 257 288 213 153 155 282 303 199 164 187 292 209 171 153 168 281 227 175 177 181 171 150 163 198 28…
4	3	23562	5490	921	70	0.278	37	18904	4302	844	50	367.0997165365975	75.75849478856242	718.7338051676707	1788.9172452253533	2457.2668620326453	35.971223021582695	0	17290	[116 194 234 248 245 248 257 254 258 256 260 261 262 258 265 260 270 275 260 260 274 278 273 275 285 272 267 268 273 266 292 286 284 290 290 292 289 227 241 250 252 223 234 233 252 218 227 272 227 238 265 236 230 214 287 217 263 275 281 262 219 194 196 195 196 246 222 170 224 311 268 186 260 191 170 216 259 154 217 276 280 172 162 253 302 321 298 208 190 177 264 199 173 198 151 175 316 250 160 16…
8	3	23562	5490	921	70	0.278	39	18718	4728	701	41	379.4464162421917	69.18599189326845	803.2510968742521	1812.826381797049	2409.5288347471887	35.971223021582695	0	16860	[109 201 239 247 244 249 247 253 253 251 256 258 260 260 274 257 266 270 254 256 258 255 269 273 273 274 274 282 272 282 291 281 288 282 304 313 298 246 230 210 256 280 266 234 207 251 271 239 221 276 258 228 183 213 276 250 245 166 218 241 293 260 187 191 251 296 244 234 280 201 200 183 252 269 259 248 253 294 321 256 185 170 244 207 193 314 189 170 192 298 183 150 179 165 227 358 219 131 157 14…
2	3	23562	5490	921	70	0.278	33	19046	4468	831	47	400.43849563464863	73.54981157960471	734.4697248856256	1899.5450444479866	2466.6029137122136	35.971223021582695	0	17371	[112 182 211 245 248 242 243 253 259 247 260 260 258 267 256 255 266 267 262 279 264 268 265 272 267 257 264 275 294 277 274 284 282 282 280 282 274 224 231 227 268 251 238 207 216 219 201 242 257 216 260 230 224 241 222 218 260 265 202 228 215 207 279 317 299 317 230 198 201 189 186 300 302 279 218 202 209 215 207 171 173 262 325 321 187 291 283 186 179 166 166 227 328 354 378 216 175 199 195 16…
3	0.333	23562	5490	921	70	0.278	41	18406	4534	641	41	336.1759744027016	75.76562909470685	689.7161440655858	1657.7881084974847	2333.6210954397884	35.971223021582695	0	17087	[119 171 244 240 251 257 256 252 264 260 264 265 268 272 266 264 269 265 267 270 277 265 276 292 265 285 280 280 294 289 294 270 289 307 296 306 283 225 247 262 259 278 237 264 265 261 274 259 219 209 254 234 207 194 193 257 295 269 200 176 185 196 217 266 236 195 193 296 280 202 201 230 181 184 205 166 188 174 205 192 171 161 161 159 263 229 308 268 162 154 167 154 150 163 237 341 312 181 159 16…
6	3	23562	5490	921	70	0.278	31	18196	4263	720	31	368.1841960399473	80.08325588377316	744.870896501204	1828.1789416918173	2263.8066432741743	35.971223021582695	0	16944	[110 151 229 229 241 246 245 246 256 257 257 266 259 254 253 265 257 256 272 281 271 269 266 269 272 284 279 287 273 289 289 301 292 309 298 308 301 267 259 269 264 292 241 274 301 225 197 224 239 256 256 251 255 213 181 205 207 204 248 273 229 183 201 184 181 190 268 212 206 206 194 276 234 189 199 200 269 221 166 197 285 233 152 146 157 184 298 276 165 161 154 170 266 197 148 161 149 146 147 12…
1	0.333	23562	5490	921	70	0.278	34	19354	4218	698	31	377.3507712962066	77.59732419958543	758.7270363463266	1791.9922557630337	2480.177729492173	35.971223021582695	0	17496	[126 179 206 242 247 247 247 248 254 254 249 252 257 261 262 269 261 263 271 255 276 269 281 277 266 282 279 272 267 282 288 274 287 266 297 285 314 256 248 256 241 236 198 249 255 238 210 231 253 260 250 205 271 276 272 198 217 200 200 273 303 311 288 188 203 211 200 273 300 231 178 185 190 257 287 187 285 211 210 224 182 172 179 334 223 146 165 175 207 293 332 254 184 269 175 148 165 340 333 19…
11	0.333	23562	5490	921	70	0.278	36	19950	4399	780	39	390.81459111370725	72.77281206411844	805.4008651000595	1885.0804646725535	2510.443721262274	35.971223021582695	0	17588	[119 186 234 244 244 248 246 249 257 249 257 259 257 255 259 259 258 253 261 252 266 255 263 265 276 269 296 279 284 269 287 281 289 276 280 285 287 243 243 241 212 247 259 250 236 238 273 285 240 264 284 233 228 304 274 293 263 272 261 288 262 276 219 298 296 304 255 191 220 256 176 284 267 189 167 270 286 319 294 190 192 272 302 343 289 172 231 266 167 226 281 190 188 201 168 214 404 220 159 18…
9	0.333	23562	5490	921	70	0.278	32	19088	4501	716	37	373.3711866376543	81.0597936093045	769.7899520225103	1765.1678968873225	2316.711926668969	35.971223021582695	0	17287	[126 164 231 229 246 248 246 249 259 250 254 266 265 253 257 267 259 268 270 277 261 262 257 278 279 282 274 291 275 284 286 290 295 293 283 294 302 232 237 266 278 268 284 249 262 227 203 241 252 233 176 223 280 205 251 224 207 187 244 267 286 274 296 200 234 237 216 253 286 304 322 223 185 262 238 184 208 311 332 229 160 189 178 169 190 184 176 186 173 290 270 159 168 228 348 340 180 156 180 17…
7	0.333	23562	5490	921	70	0.278	25	19461	4397	787	44	371.93269242748977	78.6167364455215	760.0968853421857	1787.6158300186733	2396.9448695813016	35.971223021582695	0	17640	[137 162 200 234 244 255 252 255 260 256 258 254 260 256 262 260 252 248 269 275 276 252 268 276 274 279 268 278 279 278 279 281 289 290 287 299 328 302 215 266 282 241 246 251 228 217 228 220 242 287 266 246 251 295 289 251 295 316 284 250 277 276 210 240 279 311 228 198 208 194 204 289 308 268 190 188 189 203 180 185 193 339 282 192 183 212 203 175 168 170 255 295 196 168 281 260 173 157 183 38…
12	3	23562	5490	921	70	0.278	39	18806	4574	747	43	386.5751616055645	74.11026487515824	805.6203882121157	1873.4520729912767	2454.8248815935667	35.971223021582695	0	17066	[144 174 233 246 245 247 248 243 249 247 259 255 255 271 258 252 258 266 263 269 266 271 274 267 270 262 270 274 275 280 273 288 285 282 292 290 296 243 233 262 244 230 245 263 260 229 226 279 271 248 276 231 172 218 300 252 175 195 223 259 254 210 283 188 176 201 264 289 266 296 283 215 269 309 212 188 186 209 272 301 295 178 161 288 308 162 183 174 166 174 192 296 189 219 240 175 148 281 189 15…
10	3	23562	5490	921	70	0.278	33	19428	4500	709	41	389.9670432800787	75.85978511236554	718.0087112012458	1851.1550067017995	2515.9778078073446	35.971223021582695	0	17328	[134 182 222 255 255 249 250 256 251 258 258 253 256 249 263 259 260 261 265 270 259 274 272 265 274 265 266 274 270 270 267 307 295 290 281 274 299 251 248 237 274 258 211 237 230 243 260 222 196 227 207 268 229 216 247 258 219 210 198 208 275 212 242 296 216 240 222 208 199 180 256 282 346 226 162 169 289 297 305 220 280 188 177 183 163 175 225 304 290 321 316 295 148 161 163 200 349 347 363 22…
4	3	23562	5490	921	70	0.278	38	18871	4305	839	49	367.5804236435723	75.48498049877986	751.2546304753938	1714.037750953411	2321.116967794764	35.971223021582695	0	17243	[117 197 238 244 248 244 252 248 253 251 257 263 254 253 263 260 276 274 264 277 285 274 276 279 267 272 263 286 276 280 295 279 283 296 298 291 296 238 252 249 238 257 271 258 281 289 259 250 283 276 217 270 247 252 301 212 176 180 260 261 247 258 281 299 219 173 216 313 202 196 193 231 223 194 204 205 190 213 194 164 189 192 160 168 275 315 284 183 193 176 162 176 180 197 164 159 260 344 182 18…
5	0.333	23562	5490	921	70	0.278	35	19121	4681	683	42	395.5627712558046	73.51885002769446	764.7036035210892	1751.5588701660158	2415.132403691402	35.971223021582695	0	17635	[140 183 226 243 243 247 249 241 252 260 257 263 257 247 253 265 260 260 267 251 270 275 268 267 290 299 284 274 290 300 283 278 283 279 282 306 291 243 244 238 226 266 262 251 254 233 219 236 279 229 259 268 258 325 292 221 245 283 314 304 237 204 211 276 318 339 230 191 194 196 237 299 201 300 242 172 193 280 278 197 173 196 192 219 344 254 161 146 275 219 150 158 296 302 175 166 168 154 160 19…
8	3	23562	5490	921	70	0.278	40	18314	4637	696	37	384.2575830123984	73.84492542812691	764.8516471624966	1891.1422613090954	2563.7564412720812	35.971223021582695	0	17014	[113 202 241 244 242 243 247 249 248 259 250 259 263 251 269 263 265 263 275 253 266 272 267 278 264 271 279 274 278 274 278 280 284 290 267 283 272 231 241 227 252 241 262 261 289 246 223 244 193 202 220 260 200 242 262 215 163 206 254 211 177 174 278 301 254 171 174 203 296 328 221 170 180 246 184 183 198 323 215 163 176 242 341 221 166 165 191 326 259 156 145 184 337 294 189 284 184 154 160 15…
3	0.333	23562	5490	921	70	0.278	42	18971	4734	666	44	407.5944622323575	73.70026663355742	760.3240876340308	1756.049870510572	2384.0608458940997	35.971223021582695	0	17218	[119 173 239 240 246 242 246 254 248 253 255 268 256 258 250 262 258 270 259 272 279 270 284 276 288 266 254 282 288 282 288 295 303 300 292 295 287 235 242 256 257 250 239 240 248 259 233 240 243 251 270 213 202 208 261 298 286 280 184 184 254 291 290 221 185 234 295 267 284 182 204 291 302 336 297 199 184 267 223 171 182 161 194 287 342 184 164 190 172 181 188 220 168 179 210 392 247 164 185 15…
1	0.333	23562	5490	921	70	0.278	35	19542	4253	668	32	379.4799512737343	79.14144349154508	749.188850449591	1745.8901057527764	2410.5765644087	35.971223021582695	0	17414	[127 184 209 247 251 258 245 251 252 245 260 248 255 266 262 258 265 255 273 267 267 264 267 266 274 282 286 281 286 280 282 276 289 285 287 292 299 244 243 237 260 234 252 243 212 273 247 209 252 278 305 259 230 297 270 281 268 295 288 224 198 192 269 269 306 277 310 238 189 194 192 305 270 189 189 254 307 218 161 175 297 294 180 159 170 145 175 292 333 323 190 161 152 166 184 340 223 150 149 16…
2	3	23562	5490	921	70	0.278	34	19107	4496	820	45	381.85857812768967	72.06931680090881	756.10776336039	1820.3490114589815	2327.0411286145286	35.971223021582695	0	17643	[114 178 212 241 240 245 240 251 254 247 247 250 260 266 257 260 265 277 275 270 274 263 272 270 276 281 279 289 294 303 279 293 282 288 291 290 295 238 241 269 271 262 216 221 242 222 239 249 217 255 270 244 225 208 239 259 251 215 243 303 263 238 264 211 206 209 204 231 319 265 204 200 183 178 229 303 209 242 302 182 231 203 186 239 302 192 173 155 175 191 329 341 348 270 180 165 158 162 205 35…
6	3	23562	5490	921	70	0.278	32	19017	4465	764	39	376.39613605953133	75.23967327659265	741.5454213033629	1830.0110740980913	2434.001232556734	35.971223021582695	0	17032	[109 156 235 233 249 260 251 252 250 247 258 254 257 262 267 256 260 267 266 258 262 272 271 272 284 260 271 285 267 289 286 269 288 290 273 279 305 244 255 252 271 248 239 228 232 260 246 256 259 216 185 187 231 263 269 212 201 229 261 233 259 295 280 219 240 289 305 313 316 215 222 347 213 185 176 184 205 288 289 306 241 179 174 171 176 191 330 315 212 186 171 178 185 180 197 165 168 147 245 28…
11	0.333	23562	5490	921	70	0.278	37	19599	4359	767	38	384.56597206905946	76.67736510636202	768.152238543361	1914.600625368943	2487.0500307589523	35.971223021582695	0	17355	[120 186 229 239 248 250 248 251 249 255 247 261 258 254 250 262 252 265 271 266 290 266 265 264 265 279 277 288 270 281 288 266 292 292 270 283 288 237 254 258 237 222 221 242 248 263 258 242 263 248 218 217 218 270 292 238 187 252 273 260 290 197 184 182 233 280 212 165 191 289 297 232 165 221 301 249 186 299 214 166 185 288 275 271 260 264 272 352 261 169 220 330 338 309 171 179 192 162 192 31…
12	3	23562	5490	921	70	0.278	40	18785	4554	755	50	393.5378655016982	73.43381156161982	759.6407927124085	1805.1773063562634	2421.5686887364404	35.971223021582695	0	17172	[145 184 235 246 252 247 243 249 252 251 256 256 257 253 252 259 263 268 270 257 271 267 262 274 275 278 273 281 286 281 274 292 275 283 291 291 274 248 250 248 255 267 232 223 267 274 251 223 211 237 259 256 220 198 262 199 194 225 187 259 226 185 183 278 278 194 254 272 182 171 248 227 176 166 191 280 283 280 209 171 172 275 327 188 182 163 202 306 228 226 193 161 166 172 297 299 305 373 200 18…
4	3	23562	5490	921	70	0.278	39	19378	4390	862	42	387.02911100965866	74.04687684276915	771.1441604662656	1856.8258503837103	2439.506046538629	35.971223021582695	0	16998	[118 197 240 251 253 242 250 247 254 242 249 258 255 255 252 252 268 266 273 259 266 280 267 270 280 274 267 272 285 272 284 278 277 299 291 281 304 236 248 235 244 239 254 252 278 269 238 262 282 273 274 270 188 194 254 231 192 277 209 169 222 265 225 177 270 287 204 189 212 282 282 287 292 258 172 286 288 182 242 271 208 293 229 161 152 177 277 271 286 321 329 240 166 165 311 252 173 176 175 22…
9	0.333	23562	5490	921	70	0.278	33	19360	4599	733	37	426.79166981801853	75.50786612826512	824.0532694844056	1852.8927360533698	2498.7515048965806	35.971223021582695	0	17396	[127 169 231 232 246 252 253 255 255 254 259 242 253 262 257 254 256 251 253 253 254 283 258 270 277 277 299 273 271 283 285 287 278 279 267 285 289 233 248 258 236 220 246 254 225 224 227 194 269 223 201 217 268 223 272 235 219 227 233 281 232 275 297 211 206 186 219 289 286 322 331 290 202 180 190 296 296 179 194 288 222 238 221 167 179 172 265 307 344 321 226 167 193 170 172 272 337 368 295 16…
8	3	23562	5490	921	70	0.278	41	18593	4657	706	42	390.9014988436603	74.49421681543924	754.378595548871	1760.9052956412665	2346.0412775803143	35.971223021582695	0	17265	[112 207 242 242 253 252 249 244 247 254 249 254 260 260 262 248 250 258 277 265 276 277 267 273 291 276 275 275 306 299 301 283 289 290 294 295 295 269 257 231 251 263 268 264 253 226 249 255 237 255 273 213 202 268 269 224 195 183 222 281 282 209 189 198 192 184 193 186 194 222 281 293 278 188 194 190 195 178 188 171 208 323 233 171 173 201 198 177 161 186 354 270 149 156 167 246 386 320 186 17…
10	3	23562	5490	921	70	0.278	34	19194	4419	657	44	361.9894192812938	80.15406349444068	711.8897470316649	1626.0486843145504	2298.700424008375	35.971223021582695	0	17649	[135 187 235 239 248 250 240 249 264 265 260 253 272 258 272 261 252 264 271 277 267 278 280 291 282 282 276 296 278 276 285 281 305 299 292 308 300 245 250 265 254 209 207 234 232 248 248 214 258 238 206 256 282 239 251 265 220 209 247 303 322 234 204 212 245 288 218 274 317 202 179 190 250 329 288 185 163 174 235 222 189 181 291 225 175 177 185 219 183 175 253 243 184 184 145 175 156 143 312 38…
3	0.333	23562	5490	921	70	0.278	43	19264	4719	702	44	406.06372731281954	70.79862080248763	762.8603301713483	1856.9787439102918	2567.499701956969	35.971223021582695	0	17395	[119 175 238 241 255 248 247 257 254 260 255 264 258 248 262 259 254 265 259 275 277 273 257 257 269 268 285 276 299 272 273 289 285 289 269 303 265 242 230 267 221 239 231 252 203 225 200 243 276 250 269 288 223 210 206 206 221 209 278 262 300 239 252 272 186 186 264 305 317 238 193 258 342 225 244 241 195 338 228 164 183 187 331 329 276 159 134 175 301 337 211 163 145 221 338 333 193 145 214 31…
5	0.333	23562	5490	921	70	0.278	36	19582	4789	665	35	358.1438159343857	72.53609680639873	786.5986388952657	1793.765692941134	2384.7743797621965	35.971223021582695	0	17580	[139 183 230 245 249 250 247 250 251 257 261 253 259 254 268 263 251 263 263 285 264 278 275 263 268 286 274 279 267 293 265 274 289 277 293 289 286 251 248 237 251 233 225 236 239 244 255 244 255 211 224 246 292 302 256 259 296 305 289 234 194 202 289 260 311 269 189 161 214 332 304 321 207 174 200 271 248 177 281 265 267 352 191 170 242 307 341 263 168 164 172 305 363 264 164 171 177 164 289 19…
1	0.333	23562	5490	921	70	0.278	36	19955	4372	711	36	360.8531483165234	77.74731469246157	735.6599229843686	1738.8193177640821	2440.49790802302	35.971223021582695	0	17187	[130 188 209 244 247 244 249 257 257 247 258 261 260 266 261 255 271 267 282 260 265 274 273 276 276 276 285 273 274 299 267 287 282 296 259 279 285 248 262 236 249 234 216 242 257 245 243 249 284 256 221 225 255 283 292 289 272 293 210 227 265 282 271 305 210 182 175 242 252 298 291 182 231 250 172 181 292 304 254 152 206 293 259 279 305 329 185 163 153 155 278 293 339 336 247 170 156 149 245 31…
7	0.333	23562	5490	921	70	0.278	26	19912	4487	801	39	411.66311589447065	83.54042129359465	769.7340453288805	1851.2387511661414	2577.7884064041823	35.971223021582695	0	17742	[140 166 203 233 239 250 251 252 253 253 248 250 258 254 267 259 250 266 270 252 265 265 270 259 258 280 274 294 273 271 262 287 292 286 281 294 304 279 244 244 268 232 237 234 214 217 237 281 234 228 222 283 295 232 251 285 244 246 295 278 217 198 264 315 305 237 283 266 225 207 306 313 228 196 194 206 292 323 196 182 256 316 301 268 343 328 194 208 306 211 159 257 336 263 170 176 162 157 196 37…
11	0.333	23562	5490	921	70	0.278	38	19194	4242	757	35	339.64677096333776	79.07459403358868	689.9459524072078	1681.8598057372526	2248.8064499420652	35.971223021582695	0	17253	[121 193 237 241 244 255 250 253 263 256 260 269 259 259 266 268 262 278 283 267 269 277 271 283 266 295 276 291 278 280 279 285 282 317 286 298 298 249 262 261 259 257 245 267 241 274 284 299 310 220 218 262 220 241 273 240 202 229 206 236 297 262 198 226 177 177 285 278 189 181 184 197 264 247 176 263 199 172 166 147 184 293 209 158 167 228 297 315 175 157 164 176 311 217 144 153 208 383 272 16…
2	3	23562	5490	921	70	0.278	35	19440	4532	844	48	371.52771468518915	73.53438375193858	751.0158400760738	1799.8042567782898	2378.494605108339	35.971223021582695	0	17649	[116 179 214 244 244 245 245 252 254 249 251 257 265 262 259 261 249 267 268 270 266 275 259 273 279 273 285 274 282 288 286 278 279 282 283 293 298 243 244 241 239 237 235 239 218 243 271 284 250 260 249 222 285 268 239 294 312 307 312 296 225 206 272 250 226 254 293 319 316 210 191 217 199 228 321 240 215 319 287 176 175 191 203 269 170 151 259 307 252 301 217 171 163 164 191 293 317 185 176 15…
6	3	23562	5490	921	70	0.278	33	19207	4637	797	37	378.16209565826495	76.07119400139192	829.8144069154664	1905.5207981417889	2589.6924091951355	35.971223021582695	0	17243	[110 157 235 239 249 256 245 252 263 252 246 251 245 261 268 252 260 249 253 268 263 263 271 272 271 261 263 264 273 266 279 290 292 288 274 300 291 246 236 246 267 239 237 233 233 245 198 199 211 249 253 266 237 216 217 195 200 280 178 220 270 211 195 184 205 231 310 326 252 207 160 168 271 302 319 321 205 184 167 175 270 355 232 172 191 268 216 213 323 338 198 163 283 300 351 348 231 174 304 29…
4	3	23562	5490	921	70	0.278	40	18949	4290	835	47	407.72730486076836	74.87299871682399	791.1248781810782	1877.3856017972148	2497.6680559483025	35.971223021582695	0	17168	[120 204 241 245 246 247 247 253 247 256 254 257 263 258 258 261 259 254 268 256 258 259 286 282 277 285 275 271 286 266 283 283 280 273 279 272 283 219 225 257 238 252 258 223 250 215 267 237 262 274 263 210 205 184 206 244 223 202 200 184 265 258 188 226 277 209 192 192 213 203 200 271 269 176 181 287 289 345 318 183 165 229 265 185 178 185 164 168 310 213 162 208 335 190 159 161 197 326 315 37…
12	3	23562	5490	921	70	0.278	41	18596	4552	742	50	340.86378660574894	73.81913098806135	781.3326205958722	1700.1986071733281	2262.477950015016	35.971223021582695	0	17217	[146 187 242 255 253 251 245 257 254 246 255 249 250 259 259 268 258 270 273 265 260 264 289 275 278 269 286 277 286 289 296 296 293 315 285 302 285 270 245 245 254 264 261 257 247 245 219 237 266 225 212 247 210 204 194 255 272 266 233 204 178 250 255 188 203 221 277 296 270 182 189 198 319 265 197 164 182 265 350 213 177 218 174 167 197 166 176 255 176 143 198 339 201 180 285 198 174 179 187 16…
8	3	23562	5490	921	70	0.278	42	19084	4790	722	48	415.5130670736502	70.34856179759583	790.915674043059	1769.6208275135796	2434.8401487505225	35.971223021582695	0	17377	[111 205 240 243 252 244 249 252 258 253 250 249 255 255 264 258 266 267 258 261 264 277 261 267 285 269 290 293 287 279 280 284 300 301 294 278 257 249 254 237 249 267 247 240 201 244 266 233 211 177 251 281 267 212 201 229 283 304 272 223 295 276 199 211 320 291 208 190 241 312 310 255 202 206 264 226 218 315 206 181 236 326 207 179 177 176 275 325 208 190 178 171 160 178 168 175 152 252 355 37…
3	0.333	23562	5490	921	70	0.278	44	19120	4681	688	43	371.51342008300924	72.67432745904689	731.6297643007096	1766.2881684317326	2352.2932177490616	35.971223021582695	0	17502	[121 177 245 245 246 252 255 255 257 255 256 258 269 254 260 256 265 268 254 269 265 269 265 270 281 278 267 284 273 282 300 286 298 309 291 306 290 260 254 255 246 236 237 216 227 245 229 291 284 227 217 232 213 229 275 302 245 216 242 292 244 195 245 265 205 200 250 272 186 188 270 195 177 159 189 292 286 281 319 244 186 182 175 153 159 183 277 300 285 190 235 183 148 153 302 338 309 161 197 35…
5	0.333	23562	5490	921	70	0.278	37	19164	4719	685	45	350.758065549244	73.05256349623312	722.4129606738759	1794.8291050848716	2380.87082849073	35.971223021582695	0	17281	[142 185 234 250 245 260 258 246 258 248 248 262 256 252 261 269 271 267 278 255 267 278 292 265 269 279 271 279 283 284 280 263 280 279 285 297 275 250 260 239 215 249 277 235 220 215 272 278 249 296 265 248 232 296 201 203 265 282 193 245 270 235 179 253 307 211 197 272 258 174 176 225 270 262 195 246 179 155 161 232 281 267 186 235 291 340 217 148 152 160 289 278 311 160 149 150 254 359 384 18…
9	0.333	23562	5490	921	70	0.278	34	19299	4581	721	41	394.81615768555577	76.01047668212776	746.1675676924057	1822.0526463271087	2288.6146037104177	35.971223021582695	0	17577	[127 173 237 243 248 248 255 250 259 247 249 250 262 257 244 254 276 257 275 265 274 264 272 282 283 274 289 269 279 289 287 293 301 287 291 299 280 245 254 243 273 243 239 231 212 205 210 189 219 257 229 214 225 275 307 231 217 272 275 313 203 187 269 275 214 247 282 194 193 216 304 262 193 189 184 223 294 196 188 256 236 251 221 184 176 177 265 199 231 334 224 172 159 158 199 323 308 374 400 21…
10	3	23562	5490	921	70	0.278	35	19714	4554	700	45	327.3865189543027	79.5178299381742	771.9694992316447	1781.3319351053885	2389.051562062709	35.971223021582695	0	17677	[134 189 227 247 249 249 246 260 262 259 257 253 258 251 269 266 250 261 257 272 262 270 268 257 276 276 274 287 280 284 288 286 292 293 299 305 304 263 245 215 260 236 283 221 261 227 219 262 227 248 284 284 296 280 293 300 238 260 270 235 252 275 295 281 250 239 308 314 243 198 198 187 227 312 198 249 279 161 176 288 299 223 261 185 177 165 263 369 248 193 152 185 294 212 176 349 224 154 159 17…
1	0.333	23562	5490	921	70	0.278	37	19206	4169	684	31	399.8281566527233	80.03443018750143	767.5601201459516	1806.2041608729642	2524.9813046082236	35.971223021582695	0	17088	[128 188 212 244 249 248 246 250 257 248 249 250 266 256 265 263 250 270 253 267 263 275 274 269 264 274 285 292 295 270 285 277 272 273 265 292 295 237 245 236 258 245 216 214 265 266 244 231 256 224 219 279 293 274 225 217 245 230 192 289 289 234 177 183 174 237 268 266 217 186 187 247 208 189 179 295 254 156 137 156 239 270 277 317 285 192 143 178 208 342 298 243 152 146 138 260 275 345 191 17…
11	0.333	23562	5490	921	70	0.278	39	19237	4317	762	43	380.10647402611954	73.76245087163522	763.4126437594912	1768.7721002076726	2399.710217090709	35.971223021582695	0	17066	[121 191 237 248 245 248 254 244 252 244 257 249 255 241 259 258 272 257 273 285 272 263 272 282 267 268 272 279 280 302 276 273 281 309 289 302 295 256 272 247 228 241 267 264 226 278 278 276 283 193 218 264 246 227 235 275 267 260 226 188 244 269 191 240 210 230 244 316 299 195 211 206 227 290 317 345 197 190 183 183 187 285 270 192 162 161 158 286 321 190 164 168 172 201 344 202 173 161 170 21…
2	3	23562	5490	921	70	0.278	36	19786	4554	862	47	378.54077751167455	76.63101550547991	729.1345597147831	1869.424405127781	2513.8705289961067	35.971223021582695	0	17675	[117 184 224 245 250 248 251 249 268 252 265 259 255 258 259 255 254 259 261 270 268 270 268 278 279 251 277 278 260 277 274 281 284 287 284 277 279 235 229 262 247 234 247 260 241 259 244 228 259 228 203 283 262 272 302 299 292 305 259 200 223 203 242 271 307 284 187 215 278 297 230 167 198 282 295 315 269 283 175 197 288 202 202 307 332 301 336 215 179 198 282 173 157 253 358 405 236 180 166 15…
4	3	23562	5490	921	70	0.278	41	18834	4277	841	50	350.5392666285051	73.96373887490812	716.8697129447006	1687.1263468767563	2198.137501585002	35.971223021582695	0	17434	[120 205 243 241 251 254 254 249 261 256 265 277 258 261 251 281 251 264 259 269 262 273 279 263 285 279 284 273 287 299 297 290 288 317 309 313 291 266 235 257 265 265 241 271 245 261 239 222 192 227 247 269 265 259 280 265 199 183 236 319 254 193 198 205 189 198 210 198 309 245 194 197 189 195 173 202 299 348 224 184 165 182 192 191 181 175 167 221 303 178 171 300 221 161 179 176 188 163 182 33…
8	3	23562	5490	921	70	0.278	43	19328	4939	743	44	366.21027962386614	72.03895647505966	740.2900288047534	1900.899335349948	2475.494123896281	35.971223021582695	0	17564	[113 208 242 246 243 248 254 252 250 254 256 255 259 262 257 272 255 268 265 261 267 252 268 275 283 258 256 275 273 275 291 289 293 290 295 299 281 239 236 247 228 220 231 250 227 253 251 215 215 222 218 230 202 231 305 292 263 206 201 281 319 304 205 198 224 322 231 196 287 297 187 169 182 325 287 189 190 181 302 367 207 188 174 257 321 348 201 220 327 191 174 232 374 221 167 163 253 356 412 20…
6	3	23562	5490	921	70	0.278	34	18682	4424	751	32	388.8945499363484	80.94134032672976	768.034837735131	1717.6179183460613	2332.6428851793	35.971223021582695	0	17537	[109 156 237 242 242 250 254 244 257 249 259 254 259 265 252 253 265 260 269 261 273 276 273 277 287 285 275 290 281 296 293 289 304 299 279 306 317 236 233 236 247 242 246 247 271 202 204 208 231 256 257 237 224 225 221 205 193 195 259 307 288 227 219 265 197 209 259 292 297 205 188 199 283 201 155 164 236 318 288 269 201 174 178 181 236 216 174 231 210 168 176 155 160 262 352 300 160 153 156 16…
12	3	23562	5490	921	70	0.278	42	19106	4676	786	46	382.77362889235906	72.17391472882346	753.3990298886519	1690.1352002907759	2405.9779579080123	35.971223021582695	0	17312	[150 193 241 241 247 255 247 243 257 251 256 257 260 268 257 252 260 251 268 273 259 274 272 270 276 278 276 288 292 278 284 298 286 282 290 291 275 234 235 256 262 259 249 229 181 240 289 253 210 206 233 256 255 221 230 212 220 256 233 222 269 297 282 267 306 305 202 194 214 269 289 328 273 195 186 265 288 193 200 192 165 166 200 314 352 249 158 181 180 283 171 178 174 237 323 343 203 176 156 25…
3	0.333	23562	5490	921	70	0.278	45	18968	4718	699	45	377.27424220715227	73.69245944471835	742.9472867185696	1716.4155276684853	2329.9751003750102	35.971223021582695	0	17348	[121 183 242 248 242 246 247 261 242 257 255 262 269 261 271 268 273 254 251 269 269 274 289 283 286 282 274 296 281 283 300 291 287 309 299 303 284 240 245 258 240 248 270 221 236 239 279 286 279 266 208 233 287 253 289 254 214 245 296 265 298 231 251 275 293 277 314 253 217 242 194 192 241 189 215 322 271 174 199 183 167 212 311 239 168 172 256 239 158 181 235 178 163 162 286 170 160 172 171 13…
7	0.333	23562	5490	921	70	0.278	27	19725	4421	793	42	368.29396863591415	81.7248328647786	686.8658862567387	1859.4302473315208	2450.417500942964	35.971223021582695	0	17783	[139 164 202 234 252 246 243 245 244 251 257 254 266 268 271 252 257 277 271 268 272 300 273 263 267 276 268 272 277 274 280 261 281 282 282 302 293 283 222 247 242 221 243 235 236 285 248 229 271 275 245 228 234 220 278 315 272 207 218 313 284 212 226 291 272 282 227 187 278 222 278 219 179 250 277 283 184 176 211 337 205 194 278 235 184 254 272 197 150 151 244 365 272 245 306 205 171 207 394 22…
9	0.333	23562	5490	921	70	0.278	35	19378	4609	745	38	415.8834808885543	79.70027719072252	730.8963227776442	1673.5390374803937	2288.606783618164	35.971223021582695	0	17630	[130 172 239 246 246 245 247 256 251 257 256 254 253 248 260 258 268 267 265 278 273 276 271 277 279 280 289 276 268 286 296 304 306 303 293 290 300 223 230 259 280 215 207 260 256 210 234 222 216 222 288 296 320 283 242 232 305 244 245 289 272 277 264 297 259 302 209 244 302 290 196 201 193 193 200 174 272 237 180 172 193 300 219 171 190 298 315 230 179 180 297 198 182 265 184 164 164 250 340 17…
5	0.333	23562	5490	921	70	0.278	38	18692	4607	659	37	399.4066645438213	75.66457416214814	733.8025366957019	1816.2810011261854	2337.288488724437	35.971223021582695	0	17056	[143 187 240 245 246 241 252 247 246 249 248 243 262 254 262 260 252 282 262 267 282 283 273 265 271 271 281 277 282 291 285 278 288 317 298 296 268 242 242 237 243 240 251 271 266 288 274 256 257 278 280 276 240 216 231 251 285 276 216 190 184 192 289 260 209 266 213 163 225 286 235 163 174 171 261 265 265 307 218 184 243 211 180 189 208 180 159 260 239 145 164 261 204 145 219 264 164 157 159 21…
1	0.333	23562	5490	921	70	0.278	38	18897	4099	668	33	394.5042595715702	75.38339314775573	765.9413607990025	1767.0713250757794	2467.9022759770533	35.971223021582695	0	17061	[128 186 214 242 249 245 252 255 253 250 244 262 255 250 259 257 260 259 269 272 263 273 275 274 270 279 274 286 276 281 275 285 281 295 284 290 284 259 240 234 249 271 282 236 251 282 246 258 263 280 259 258 212 238 267 268 279 281 264 188 187 182 210 280 185 171 259 286 245 182 176 195 287 201 187 182 165 153 174 304 336 200 182 161 154 166 178 334 210 179 158 134 153 277 333 213 160 143 172 17…
11	0.333	23562	5490	921	70	0.278	40	19130	4203	763	48	402.70449619305424	74.02256336117868	782.8455640195581	1961.46005962027	2516.239533646523	35.971223021582695	0	17113	[124 187 239 242 241 245 245 248 244 250 253 273 273 247 260 254 256 268 262 272 257 278 268 267 269 271 266 285 266 260 279 281 274 280 277 284 285 249 243 235 236 237 222 232 234 262 250 255 243 255 236 225 231 187 182 210 265 256 203 181 227 260 230 270 208 296 298 196 205 268 228 172 217 280 318 316 195 162 236 317 189 164 276 321 329 214 162 183 290 189 160 157 164 235 309 359 208 168 160 14…
10	3	23562	5490	921	70	0.278	36	19643	4568	732	46	388.5521439511027	76.87220769170426	806.0289967680806	1832.969389140067	2532.3064046129366	35.971223021582695	0	17526	[137 192 234 241 243 250 254 250 251 252 254 252 256 259 253 262 257 262 255 256 250 260 277 292 274 276 268 268 271 287 280 279 302 282 284 294 289 242 247 239 230 232 255 263 234 220 265 276 225 225 223 229 309 276 238 233 193 253 278 257 194 220 270 265 292 257 173 203 276 299 288 270 289 195 226 226 156 240 270 300 299 306 313 260 198 268 179 177 169 289 323 288 196 240 360 280 187 159 187 15…
8	3	23562	5490	921	70	0.278	44	18946	4736	709	44	364.1937032254393	74.50003605204495	730.7369867297673	1685.006260611601	2233.497956502835	35.971223021582695	0	17537	[112 208 245 239 250 254 250 245 246 261 256 257 268 255 273 270 277 266 260 272 283 287 276 263 294 270 266 289 292 302 287 288 285 312 314 299 262 252 246 253 259 248 241 211 229 260 255 216 237 241 243 247 287 219 235 278 211 217 214 252 251 275 264 319 261 207 233 200 183 204 244 180 239 310 263 177 181 179 168 173 158 253 329 295 164 164 160 304 352 231 161 163 297 288 167 188 349 192 163 16…
2	3	23562	5490	921	70	0.278	37	18986	4447	814	42	367.8974139228883	71.12786884249299	725.4137766966953	1802.6395585758469	2380.3553379201626	35.971223021582695	0	17321	[114 184 219 245 246 247 247 250 258 259 260 264 250 271 256 265 266 270 270 271 277 266 263 269 261 271 272 272 288 279 284 309 291 284 277 279 287 249 262 264 228 253 267 239 217 224 229 247 264 259 270 289 262 234 304 252 213 207 190 253 273 284 205 189 193 193 255 245 178 240 259 256 291 259 181 218 183 153 170 269 232 285 270 336 319 224 140 155 154 156 225 297 312 170 152 243 332 201 139 13…
4	3	23562	5490	921	70	0.278	42	19481	4441	840	42	386.83844989898523	74.22124663689755	740.1978872014022	1774.3088717284386	2325.004555600171	35.971223021582695	0	17372	[121 201 243 247 251 242 250 252 261 253 261 254 267 271 255 255 266 263 255 265 267 260 280 252 278 294 281 267 289 275 292 287 284 295 298 288 320 237 228 268 251 258 265 234 196 226 259 236 202 266 212 210 262 287 220 200 276 284 236 204 275 281 301 304 303 213 223 309 251 191 253 314 296 257 178 176 161 223 295 278 274 319 311 196 170 169 309 362 208 174 187 171 187 159 183 218 361 180 159 16…
3	0.333	23562	5490	921	70	0.278	46	19278	4810	729	50	376.43540409802364	71.82540846935099	777.536270785184	1888.1168527701172	2460.8567902653067	35.971223021582695	0	17202	[120 177 245 246 247 246 251 254 253 259 256 266 270 254 245 260 258 264 263 280 266 263 265 279 282 263 259 280 273 284 278 291 270 292 290 295 255 244 231 254 241 246 262 237 246 222 214 226 218 249 268 278 289 256 264 240 200 210 279 280 316 233 186 197 264 280 256 291 233 313 235 198 189 236 298 325 294 175 155 224 295 304 274 170 154 219 297 284 193 148 241 313 305 352 335 196 159 153 162 16…
12	3	23562	5490	921	70	0.278	43	19428	4752	778	51	394.1561199551867	73.00663515442858	684.7989921529082	1730.753185087882	2410.369637696928	35.971223021582695	0	17569	[147 194 247 252 246 246 247 262 256 261 253 252 267 254 249 264 269 263 263 284 267 271 274 281 269 283 282 267 280 287 293 280 298 270 278 272 283 251 243 248 239 265 244 250 215 208 242 236 211 223 212 244 244 222 233 295 243 219 278 271 194 275 293 204 168 204 296 305 266 294 214 177 191 301 324 198 190 180 277 304 187 179 169 177 249 212 152 227 296 295 290 315 342 183 173 152 206 328 380 39…
6	3	23562	5490	921	70	0.278	35	19364	4578	763	36	378.6577289111452	78.61818298941371	792.1996467560616	1762.3242402951873	2317.3884941176107	35.971223021582695	0	17627	[111 159 237 248 242 252 253 246 254 259 252 254 254 266 269 261 266 248 263 275 261 275 271 258 281 271 264 272 293 291 303 294 288 285 299 275 302 247 264 254 265 240 223 206 258 246 244 260 229 242 288 259 285 290 288 244 283 305 295 303 305 247 254 338 281 228 198 195 225 291 281 316 192 190 165 166 264 317 232 185 193 164 189 169 154 175 304 348 262 177 193 167 164 169 278 347 205 168 171 20…
5	0.333	23562	5490	921	70	0.278	39	18905	4594	625	32	395.9716693671267	75.3543625697662	729.3212678342261	1829.8975797898938	2465.777557470388	35.971223021582695	0	16990	[140 185 240 246 244 253 249 243 248 251 260 255 262 270 257 263 258 271 258 254 269 285 259 267 282 264 277 278 282 284 282 283 288 272 278 295 261 244 249 210 256 247 229 245 272 274 248 265 281 256 262 253 204 203 244 252 264 206 195 180 243 262 285 278 232 168 185 286 184 160 226 272 307 299 195 173 246 281 326 261 169 170 182 306 318 214 167 167 162 186 311 189 215 189 149 170 306 267 154 14…
1	0.333	23562	5490	921	70	0.278	39	19471	4177	662	30	364.57826233857236	81.618322752156	692.817180482305	1758.9551897165848	2505.74213150872	35.971223021582695	0	16935	[128 188 221 248 246 248 245 253 259 266 254 251 256 265 260 272 259 266 269 268 272 272 262 282 277 274 257 272 268 281 292 283 289 282 277 289 302 228 246 242 267 240 229 244 264 270 258 270 231 278 269 208 220 256 218 289 239 212 185 247 259 287 256 179 269 207 166 251 295 312 200 181 261 220 175 225 280 298 234 178 170 204 273 306 313 314 175 170 171 201 223 159 154 193 321 263 181 162 162 22…
9	0.333	23562	5490	921	70	0.278	36	19746	4703	746	33	422.07765724750425	76.68323151276392	788.9716012981377	1874.5193880896322	2426.167507704077	35.971223021582695	0	17457	[132 174 238 242 245 240 246 250 252 241 256 243 251 262 253 261 273 273 272 262 264 285 259 286 270 267 264 282 271 284 279 282 277 286 279 290 290 239 243 246 246 228 229 239 283 231 228 229 260 270 281 274 267 301 279 234 213 243 281 282 270 284 304 295 224 187 251 301 222 173 196 294 248 269 215 181 162 224 300 320 343 237 180 199 252 158 214 268 278 287 274 307 291 223 178 301 373 201 169 16…
8	3	23562	5490	921	70	0.278	45	19067	4744	714	49	397.5508986657314	72.284881745051	754.2881622867774	1762.0524499642297	2316.192348047993	35.971223021582695	0	17468	[115 208 242 242 241 252 243 249 251 261 251 248 264 259 254 261 266 259 277 267 279 268 267 286 289 288 284 268 269 286 297 283 297 304 294 284 267 261 244 253 236 234 243 270 256 234 213 262 292 294 248 266 286 289 211 246 290 304 280 231 267 290 302 209 197 262 271 281 271 302 196 184 294 309 219 171 177 187 181 296 230 184 247 204 163 172 166 168 212 323 297 326 176 171 179 168 159 167 157 17…
11	0.333	23562	5490	921	70	0.278	41	18962	4208	735	40	365.1366009767549	80.15858303946275	731.6239958479597	1675.107096440046	2264.1751187040277	35.971223021582695	0	17364	[125 191 242 243 255 244 248 263 259 264 257 257 267 258 260 271 255 266 272 270 266 262 273 274 269 295 279 281 285 283 284 302 305 299 281 305 290 258 266 292 255 238 243 233 233 254 245 226 239 238 207 233 261 270 241 214 181 218 285 247 191 200 208 190 242 301 267 196 175 194 210 197 224 303 209 192 281 287 202 199 168 175 181 209 304 182 178 169 258 200 255 170 212 365 217 175 177 213 159 13…
7	0.333	23562	5490	921	70	0.278	28	19553	4348	807	40	400.0628104478409	78.96796347737077	761.0396107054096	1766.8236693979115	2250.1528967000936	35.971223021582695	0	17547	[138 168 204 247 237 244 247 254 246 247 249 262 254 257 270 265 264 257 254 253 274 270 267 265 272 280 287 292 306 286 282 273 318 291 302 315 292 274 259 272 236 275 248 251 269 289 280 293 299 299 252 221 276 273 258 249 286 305 225 200 187 219 258 274 252 186 201 262 236 227 220 195 276 278 190 200 305 228 166 176 165 178 304 285 169 154 228 301 182 150 171 337 334 270 165 219 214 257 217 13…
10	3	23562	5490	921	70	0.278	37	19334	4497	702	42	347.57115073557367	79.37037053600143	686.6921350913108	1816.653871095455	2398.398845218319	35.971223021582695	0	17340	[136 191 234 246 248 244 256 244 249 255 259 263 255 268 260 282 271 255 262 287 259 276 274 279 287 281 278 290 285 270 280 284 284 266 285 283 284 247 254 232 241 225 227 267 269 267 263 235 226 210 270 290 291 226 192 225 264 278 204 263 278 222 262 241 281 212 186 173 170 221 291 240 232 262 302 201 165 165 166 247 306 207 164 153 184 271 219 152 152 209 264 306 268 158 137 192 315 355 333 33…
12	3	23562	5490	921	70	0.278	44	18923	4637	767	53	359.9687497519529	74.02989456090853	760.3809201080737	1786.0316851315984	2316.443520380093	35.971223021582695	0	17635	[150 189 240 243 248 244 244 244 248 253 261 255 248 258 266 256 265 257 264 257 275 281 279 279 283 289 282 269 283 316 281 288 276 295 291 303 262 248 228 253 259 218 227 242 248 235 258 276 232 233 250 228 223 287 252 215 246 310 284 229 294 206 191 222 288 278 267 188 226 301 275 264 219 202 207 194 197 195 185 203 175 163 273 313 201 188 268 184 177 292 165 151 148 182 320 315 311 228 167 15…
4	3	23562	5490	921	70	0.278	43	19482	4473	831	45	386.9569514480122	73.05352206114067	734.3149186678068	1929.1421718320216	2537.5560076193938	35.971223021582695	0	17357	[122 208 246 245 250 245 251 248 253 253 251 258 249 258 271 273 265 268 264 270 268 263 275 275 274 269 263 264 268 261 284 285 272 268 283 280 285 233 248 245 234 251 251 224 214 231 230 237 214 211 214 239 295 224 202 266 275 232 198 276 225 219 260 307 248 186 242 288 277 296 283 190 179 278 240 174 249 247 169 233 297 211 178 211 334 236 149 223 291 303 331 329 217 168 247 292 158 160 296 38…
3	0.333	23562	5490	921	70	0.278	47	18720	4623	708	45	422.75877533565193	70.04794235868495	769.7640440614299	1754.6975677506134	2449.5742834044427	35.971223021582695	0	17129	[120 179 240 243 242 243 256 250 256 245 253 257 260 265 251 262 273 260 262 272 258 276 288 272 289 276 279 293 294 280 281 283 281 285 283 281 267 239 253 259 264 237 213 240 216 261 252 279 254 261 272 283 228 187 247 222 233 208 244 200 215 184 276 195 189 200 168 259 257 265 282 241 169 177 149 161 148 185 256 303 304 298 236 152 146 188 314 326 266 151 146 189 283 307 289 177 263 273 153 14…
2	3	23562	5490	921	70	0.278	38	18838	4401	824	39	381.3692219866672	73.42634463086733	709.9488055030998	1822.669041118369	2358.395422221759	35.971223021582695	0	16954	[115 186 221 242 247 244 249 248 252 250 266 253 270 259 261 269 266 273 262 271 267 262 266 265 267 264 269 283 303 276 292 294 283 291 292 292 286 271 251 251 245 258 246 240 266 272 273 276 292 278 272 248 237 253 211 239 272 261 277 283 270 200 191 166 209 258 269 200 210 293 254 166 166 162 167 227 244 260 285 254 167 255 222 161 141 157 157 275 307 183 164 179 162 170 191 153 144 218 311 30…
5	0.333	23562	5490	921	70	0.278	40	18614	4571	641	43	405.86212339605436	71.0504001503219	776.7270230723295	1864.2441096132216	2482.0692041883976	35.971223021582695	0	17044	[141 189 241 242 247 250 251 250 254 260 251 257 259 260 265 266 257 260 254 279 261 272 265 262 274 269 291 272 270 281 281 283 272 286 286 277 230 250 248 239 263 261 254 227 250 270 216 205 257 253 194 255 215 208 187 214 259 209 268 277 195 175 195 214 216 249 177 200 196 161 165 241 298 210 198 284 305 299 215 206 172 167 304 290 183 170 167 147 272 330 340 239 176 155 226 190 151 155 261 33…
6	3	23562	5490	921	70	0.278	36	19624	4727	825	37	429.11719904968754	78.72565745971866	757.6389582466305	1917.9275445978376	2530.7885015960687	35.971223021582695	0	17348	[112 159 241 241 242 252 248 254 246 252 255 253 253 254 260 253 261 247 259 260 261 252 278 281 283 276 249 288 286 275 277 291 294 287 285 283 292 247 238 213 237 249 256 245 222 221 261 239 262 276 222 251 274 228 207 224 206 266 296 325 288 232 197 192 280 294 306 305 262 197 165 173 264 261 257 259 232 271 277 238 295 276 204 217 292 301 304 323 231 174 289 355 177 168 165 151 189 315 358 27…
1	0.333	23562	5490	921	70	0.278	40	19360	4177	661	34	403.75735824984883	79.76442393571261	773.5076195900467	1849.7333351254665	2477.459151698304	35.971223021582695	0	17147	[128 189 223 245 253 244 253 254 249 255 250 248 263 254 262 265 249 263 269 290 266 274 267 274 258 260 269 284 268 267 286 280 281 290 270 266 303 243 225 237 251 250 249 273 264 275 251 216 244 216 226 269 252 198 184 190 193 265 259 268 262 197 190 201 191 224 271 291 245 176 173 185 272 272 295 261 298 287 201 179 228 157 252 270 166 160 165 275 325 319 202 179 190 138 174 298 369 254 166 20…
8	3	23562	5490	921	70	0.278	46	19260	4895	729	46	402.0286869582418	72.86568269848168	761.3197397537047	1849.0057612271132	2520.329118406695	35.971223021582695	0	17258	[112 215 243 249 250 247 256 252 251 264 247 266 246 245 259 266 267 255 255 262 260 262 264 270 297 281 274 286 284 264 276 280 269 275 291 290 253 258 247 235 237 245 246 232 216 237 287 285 272 216 235 272 294 304 221 189 280 231 181 239 300 297 244 200 256 234 245 278 176 185 285 323 241 170 183 266 310 234 228 310 300 179 144 247 291 319 226 158 274 346 196 152 176 246 297 339 320 176 154 18…
9	0.333	23562	5490	921	70	0.278	37	19146	4607	732	30	363.77674235785344	76.40093600569016	731.5892704296378	1782.3083068295261	2448.323996087413	35.971223021582695	0	17238	[132 174 239 238 243 245 241 249 250 247 260 259 266 260 263 276 269 279 265 268 265 279 276 282 280 277 276 282 267 281 269 282 285 279 284 276 275 222 256 221 232 228 234 252 227 281 302 242 242 295 276 287 206 212 269 260 201 221 283 192 187 295 240 181 173 232 262 292 227 193 185 242 263 171 175 177 246 274 253 197 281 308 184 153 146 220 262 299 296 318 322 181 155 168 318 283 168 156 188 36…
4	3	23562	5490	921	70	0.278	44	19257	4404	823	54	347.0216774979858	74.65194313263348	689.6921137770657	1599.5228193176745	2171.0583890191883	35.971223021582695	0	17550	[121 208 246 257 246 248 250 262 251 252 261 260 247 266 256 251 261 269 277 273 273 282 294 276 297 292 291 288 301 295 279 303 294 283 295 300 280 247 255 244 221 250 246 254 244 251 264 256 200 226 273 302 253 216 220 225 185 215 288 284 285 212 226 222 204 295 241 185 242 296 232 174 181 232 238 188 170 179 192 288 265 189 194 307 211 173 205 244 153 172 260 272 164 168 209 337 338 323 202 16…
3	0.333	23562	5490	921	70	0.278	48	18549	4588	695	47	373.93717885359	70.68997878186438	666.4004498523575	1714.903717603548	2209.3494022755463	35.971223021582695	0	16996	[123 182 242 242 248 258 256 258 252 242 250 254 259 258 272 269 270 276 263 279 270 275 286 286 288 294 274 287 294 291 275 301 283 307 321 281 276 249 268 242 261 274 215 236 281 264 281 242 199 248 272 253 271 242 257 267 266 258 292 222 215 252 192 203 213 170 249 333 230 170 159 184 164 209 164 273 261 277 325 187 155 183 184 184 155 167 188 180 187 161 170 147 135 133 130 252 300 366 224 14…
11	0.333	23562	5490	921	70	0.278	42	19266	4302	752	43	397.24400875905144	73.77506899349517	703.4758673515367	1707.9531349135575	2372.5099553570203	35.971223021582695	0	17425	[126 196 236 242 240 246 245 253 260 250 266 266 263 258 261 263 254 260 261 261 277 274 282 262 273 289 277 292 267 295 290 287 295 293 293 296 298 243 262 234 269 247 239 255 230 207 254 258 273 262 220 221 265 247 219 276 247 182 257 280 276 281 282 198 256 318 319 326 197 244 205 192 223 314 243 206 221 175 172 217 303 283 189 168 163 257 291 182 174 177 169 161 269 320 175 166 157 156 176 16…
12	3	23562	5490	921	70	0.278	45	19412	4796	816	46	361.0273962032634	73.33375743948098	734.6611919745208	1760.7957266964172	2362.2086455008616	35.971223021582695	0	17495	[150 191 242 245 252 254 245 249 252 249 265 267 248 258 260 256 259 266 264 275 272 266 279 286 269 276 275 286 273 277 292 295 287 292 289 274 237 251 275 253 218 239 226 257 266 252 244 211 233 266 288 281 295 294 262 248 302 320 239 193 230 277 285 318 269 186 211 303 252 185 205 278 234 187 290 306 197 234 202 170 225 291 182 172 293 319 210 232 187 167 146 230 305 234 154 165 283 329 361 18…
10	3	23562	5490	921	70	0.278	38	19039	4394	673	42	405.7335410557684	74.11352591099488	769.1461801374866	1755.3882663075397	2295.1448845239975	35.971223021582695	0	17107	[139 190 233 244 250 245 255 245 256 245 246 255 256 251 259 244 268 259 264 282 266 278 276 269 282 274 283 291 294 282 284 279 300 293 311 283 304 239 238 239 238 248 274 283 267 264 278 272 257 242 248 263 254 267 269 281 225 239 279 227 181 224 233 195 188 281 250 223 231 162 160 280 302 260 184 169 170 175 293 284 176 170 161 219 291 162 176 264 180 187 291 287 193 160 155 146 151 262 298 14…
2	3	23562	5490	921	70	0.278	39	18969	4435	829	40	372.488565734851	74.36195637857206	720.3430357741232	1829.149188652973	2381.4480174941214	35.971223021582695	0	16751	[116 183 220 247 249 247 248 252 252 255 257 263 258 261 263 268 261 256 272 262 258 261 262 272 272 270 271 267 278 275 289 296 290 293 303 281 294 249 253 237 248 234 225 266 258 266 266 265 267 271 223 229 187 173 217 242 273 232 178 239 260 254 198 157 201 257 262 277 280 222 174 173 264 257 205 273 320 301 288 188 182 179 161 163 226 296 316 352 194 162 148 160 207 305 206 167 281 298 180 15…
7	0.333	23562	5490	921	70	0.278	29	19407	4313	775	39	380.30416603400124	81.5884206435038	774.6737289451122	1838.5114025913956	2479.870942513127	35.971223021582695	0	17144	[140 169 216 241 241 251 255 253 253 259 262 248 264 259 260 258 249 254 263 270 262 257 258 289 263 272 277 295 282 280 276 273 292 279 285 298 281 260 248 258 221 237 251 259 263 231 262 249 237 272 256 267 268 218 222 266 269 270 206 224 270 200 311 241 187 215 218 249 263 258 258 248 290 275 273 285 332 229 152 192 279 234 195 240 324 219 173 172 171 225 338 246 194 170 208 205 164 179 167 18…
5	0.333	23562	5490	921	70	0.278	41	18575	4527	645	39	378.8352416195121	77.54196229185773	739.4287793441574	1726.0895406559682	2312.8662327333745	35.971223021582695	0	17338	[145 188 238 245 250 245 243 249 254 254 249 256 270 260 254 267 260 259 275 260 261 283 273 265 282 284 285 282 282 278 289 299 296 282 299 302 278 273 249 233 267 263 257 270 231 238 221 278 263 267 223 209 199 217 262 197 222 283 268 195 265 219 178 186 170 192 278 304 293 235 205 203 273 197 197 276 249 197 192 204 191 172 178 206 177 193 348 237 189 194 182 186 203 156 164 166 156 162 175 31…
1	0.333	23562	5490	921	70	0.278	41	18913	4076	660	38	382.88914659628676	75.9782581649914	779.5576765248992	1775.5467222132886	2291.3645688184756	35.971223021582695	0	17078	[130 193 226 246 246 245 247 246 252 254 259 256 252 254 252 262 258 264 257 275 258 274 270 277 270 277 285 269 281 288 275 300 290 295 307 280 300 241 245 238 277 268 251 250 206 249 243 267 263 259 243 252 172 169 243 231 190 250 235 258 245 192 189 256 265 197 188 207 191 164 219 280 309 283 191 170 172 163 299 281 190 153 167 150 190 299 307 313 185 156 165 149 159 223 365 248 167 162 138 17…
6	3	23562	5490	921	70	0.278	37	18724	4533	785	31	376.5368514909956	78.97011018118512	672.6050310050101	1760.010881724138	2451.9574017539967	35.971223021582695	0	17109	[110 160 241 245 245 256 248 256 252 255 256 250 263 262 260 269 266 265 265 275 278 279 277 275 290 278 274 291 282 260 274 281 281 290 283 294 299 236 238 237 224 240 250 259 239 222 233 218 209 230 282 276 272 225 248 280 223 181 257 274 271 253 202 261 289 211 156 176 280 286 310 204 153 179 267 254 303 193 159 261 163 146 152 157 158 257 306 323 208 153 150 166 273 304 345 291 154 146 144 17…
8	3	23562	5490	921	70	0.278	47	18806	4765	736	45	370.69988954843524	75.46547261971257	687.5735015452126	1675.8368099227882	2310.353275630312	35.971223021582695	0	17279	[115 214 241 245 248 244 250 255 262 258 254 274 271 279 263 261 260 262 275 271 278 270 274 281 276 286 286 282 267 293 293 289 278 287 298 279 252 254 241 253 212 226 243 258 253 236 275 236 235 207 205 255 271 283 290 299 216 217 242 201 196 208 215 196 267 232 185 228 292 271 182 174 164 247 323 291 173 167 166 294 344 228 178 186 167 157 169 252 347 260 167 218 211 175 262 175 151 204 353 29…
9	0.333	23562	5490	921	70	0.278	38	18815	4480	716	36	349.6877879203331	79.7957362076985	723.0994588799606	1707.3352688630323	2226.541415450328	35.971223021582695	0	17173	[132 179 238 242 244 247 255 251 263 246 267 270 261 267 254 272 264 272 269 266 263 275 285 295 282 296 280 282 280 270 281 290 297 270 272 309 285 240 246 234 242 250 261 266 276 281 258 251 282 266 253 276 254 262 259 279 264 228 186 242 237 265 260 242 185 253 204 195 187 180 180 180 200 327 208 165 209 303 300 182 172 204 199 160 165 241 180 165 175 235 146 142 157 234 365 263 171 174 201 20…
4	3	23562	5490	921	70	0.278	45	19401	4455	829	49	384.0201746276514	73.17560730239899	762.3658347731719	1739.2271522243136	2288.599316790348	35.971223021582695	0	17357	[121 210 243 247 247 252 251 247 248 255 245 260 246 262 252 260 266 274 274 266 268 261 279 281 280 281 282 287 295 275 294 312 293 278 302 278 271 235 272 230 232 250 226 224 247 266 234 240 277 292 241 250 265 282 282 306 287 207 209 263 297 267 310 270 253 281 196 156 174 246 278 273 268 308 264 183 160 229 305 319 194 192 162 166 142 184 316 305 192 172 178 175 221 257 157 156 313 299 179 17…
3	0.333	23562	5490	921	70	0.278	49	18816	4632	672	45	368.3287910990677	73.98233876028755	761.5691054407212	1867.277378115521	2438.809533109445	35.971223021582695	0	16811	[123 184 247 248 247 246 247 248 250 258 259 267 259 257 257 266 264 253 261 264 259 278 274 276 282 275 279 272 278 272 290 293 290 292 286 300 249 215 232 233 231 255 260 266 265 253 258 230 206 204 262 252 262 244 287 233 192 245 274 203 227 313 223 184 185 263 272 307 284 180 171 249 304 334 202 159 179 249 193 236 208 200 261 300 295 336 289 162 175 186 155 163 134 161 333 277 153 155 143 15…
11	0.333	23562	5490	921	70	0.278	43	19708	4335	778	52	377.2797585408839	70.38767078570996	792.0485116215106	1893.8298306598126	2529.2345571242504	35.971223021582695	0	17459	[125 195 243 253 249 247 252 247 256 261 263 251 251 258 260 256 260 267 256 274 265 266 273 272 256 264 272 273 273 272 272 282 269 287 275 290 281 253 231 263 244 251 234 236 234 225 238 225 265 215 220 206 288 239 251 259 206 290 287 213 276 305 218 204 286 303 222 243 287 275 298 202 172 185 288 318 340 186 169 185 304 181 240 224 170 177 249 309 320 313 178 152 304 324 400 269 168 162 151 17…
12	3	23562	5490	921	70	0.278	46	19263	4716	780	49	359.9614915685813	71.99212324365838	739.8564119932614	1855.107150071927	2484.4169317823244	35.971223021582695	0	17293	[157 194 242 245 251 244 244 250 255 252 267 254 252 262 265 246 260 262 268 268 263 271 280 269 283 277 253 269 289 277 280 276 282 294 276 284 245 230 246 239 230 224 226 243 222 239 275 281 231 229 297 271 214 262 284 244 198 198 276 259 273 298 214 174 192 301 324 188 222 179 200 280 318 201 160 157 220 267 280 249 302 284 277 280 344 225 153 151 227 304 307 325 172 166 234 310 163 148 286 22…
10	3	23562	5490	921	70	0.278	39	19034	4479	699	42	417.83999868063665	77.49893954784086	810.2315170511846	1899.581327608897	2423.62188995639	35.971223021582695	0	17102	[139 189 238 239 244 246 245 242 253 250 253 245 251 250 271 266 261 262 252 265 263 263 268 286 281 265 281 273 282 280 280 281 286 284 296 290 281 217 256 256 225 225 233 259 281 223 246 263 228 262 246 228 180 232 248 265 276 209 165 264 273 289 234 264 211 193 212 247 188 209 265 273 279 279 334 232 178 177 190 259 261 288 340 232 181 307 205 173 177 176 179 155 237 296 164 173 159 159 188 33…
2	3	23562	5490	921	70	0.278	40	18600	4318	798	43	369.4013582965037	75.13738001267069	721.5566247968393	1845.1401109465887	2429.263428417632	35.971223021582695	0	16970	[118 188 224 253 244 245 250 259 259 263 251 262 264 261 248 259 258 270 262 267 268 278 272 278 278 268 261 279 277 282 300 286 282 289 290 281 261 237 245 243 248 247 265 253 241 259 258 237 216 210 209 254 244 221 185 207 221 189 243 231 201 266 225 199 207 213 226 278 197 182 206 208 185 181 245 286 298 192 179 169 162 143 190 333 223 168 160 311 289 159 135 150 192 301 345 375 224 171 180 20…
5	0.333	23562	5490	921	70	0.278	42	19287	4764	641	36	364.87516291081863	76.340934891094	763.6203672055743	1802.8351068226798	2411.7349573300066	35.971223021582695	0	17376	[144 191 242 243 256 251 253 252 247 257 248 254 261 256 247 262 260 265 261 272 273 272 276 272 270 270 276 284 272 278 277 275 289 278 282 307 272 255 241 263 276 250 220 240 215 214 248 246 255 243 194 211 277 293 281 203 210 233 290 242 188 215 297 286 322 253 190 255 285 312 314 214 198 182 187 310 335 262 188 188 191 263 187 178 255 304 185 203 229 186 163 177 152 205 325 351 347 189 200 21…
1	0.333	23562	5490	921	70	0.278	42	19302	4072	660	40	319.12642097948503	79.05288545699102	723.1261543436809	1810.2672094452441	2370.8848721734585	35.971223021582695	0	17131	[131 191 239 241 253 253 246 254 249 255 257 257 265 253 258 274 267 261 254 263 253 280 278 268 282 280 271 280 277 284 291 282 286 277 284 289 303 260 249 262 249 261 242 233 241 252 264 248 210 209 226 261 213 259 221 208 270 207 202 252 289 307 228 204 303 237 185 216 313 314 216 185 170 186 217 307 288 293 261 180 187 196 215 175 186 236 215 241 150 163 178 318 178 144 163 157 162 161 214 35…
8	3	23562	5490	921	70	0.278	48	18676	4674	715	40	359.1391072514561	77.08947291228777	743.2730717574964	1665.5156620343032	2222.2504885267854	35.971223021582695	0	17196	[115 219 243 249 249 246 250 249 261 260 262 267 260 265 258 272 283 268 261 254 267 270 270 273 291 282 272 277 275 305 294 300 285 290 298 310 253 248 228 239 272 260 245 255 263 259 247 266 295 264 273 244 279 276 299 216 203 199 250 255 271 264 201 168 261 280 285 195 179 185 263 237 205 241 202 167 159 159 163 239 288 288 359 229 159 186 186 170 164 177 159 181 234 170 127 267 343 167 139 15…
3	0.333	23562	5490	921	70	0.278	50	18690	4584	679	37	385.3973275122366	69.63082167327705	801.6959048788874	1836.7455459711143	2534.5097504006053	35.971223021582695	0	16894	[124 184 245 242 252 248 246 250 253 254 255 254 254 253 256 270 273 258 270 277 274 269 270 267 264 270 260 269 288 271 282 304 287 266 281 287 240 248 244 272 255 238 258 246 216 198 260 236 244 200 239 192 238 233 219 183 202 175 212 242 224 277 270 202 173 175 173 180 177 217 264 307 282 300 198 162 172 156 256 279 291 323 276 166 182 314 244 184 271 248 152 152 157 292 327 357 172 159 156 30…
6	3	23562	5490	921	70	0.278	38	18705	4515	762	38	377.701771157774	78.16633586961234	724.724816137961	1668.497421770248	2300.472386332656	35.971223021582695	0	16861	[111 162 244 249 252 255 255 249 247 250 263 251 255 275 254 255 266 250 268 284 283 271 281 290 280 278 279 280 288 295 302 291 287 282 290 294 313 251 257 239 235 248 271 248 284 273 280 252 281 270 277 290 278 220 267 300 265 186 181 178 252 264 258 280 252 174 169 184 173 270 286 214 160 166 162 170 172 214 291 249 163 163 237 165 146 157 250 284 215 158 182 273 208 150 144 152 293 352 217 14…
11	0.333	23562	5490	921	70	0.278	44	19464	4307	747	45	440.15200286323034	75.03010998872733	751.2901808687207	1698.5369341586218	2341.500809329933	35.971223021582695	0	17655	[125 200 245 248 251 242 249 248 252 245 254 251 261 254 257 256 262 271 263 268 275 269 270 285 283 273 275 272 286 292 284 334 284 282 277 299 278 240 255 241 254 251 224 248 260 241 256 248 204 270 278 269 229 204 214 243 269 239 263 230 212 190 201 180 216 286 268 218 267 298 268 265 196 187 182 245 249 175 159 206 311 204 272 178 210 338 188 179 325 250 151 173 361 205 170 243 325 316 189 15…
4	3	23562	5490	921	70	0.278	46	19291	4445	823	46	406.1410473725454	68.92095030962065	807.7231827863095	1915.7572797775906	2565.792132261212	35.971223021582695	0	17056	[122 211 244 248 244 255 248 251 247 250 255 263 252 261 262 257 258 254 251 263 247 253 287 265 278 271 266 263 271 288 277 279 271 288 282 279 270 232 237 240 232 244 208 236 273 236 236 280 251 234 248 269 213 261 268 300 251 214 288 305 220 253 280 183 184 250 234 171 286 212 167 235 296 242 175 227 302 225 167 198 278 282 305 322 178 149 162 259 280 278 291 233 301 195 152 135 163 236 300 31…
12	3	23562	5490	921	70	0.278	47	18682	4587	747	52	352.13728925021593	73.61320620171354	708.8431707146641	1727.6787881430535	2362.754760433419	35.971223021582695	0	17178	[154 195 245 247 241 249 251 251 257 254 255 250 254 275 267 266 275 264 262 265 275 288 268 282 277 273 278 282 292 280 272 285 294 269 289 281 257 228 263 247 231 243 269 224 237 274 239 238 268 275 246 253 277 210 180 238 274 275 204 203 290 251 251 217 178 247 204 204 221 183 182 154 176 257 277 182 162 255 287 167 197 276 228 157 158 148 286 279 325 210 143 144 214 375 242 150 149 153 203 37…
7	0.333	23562	5490	921	70	0.278	30	18935	4227	772	38	330.6724794810886	77.60801195308335	730.9848367871972	1897.3334496999478	2618.678551464071	35.971223021582695	0	17104	[139 170 218 245 248 251 259 249 260 259 256 258 262 268 264 255 258 262 255 262 270 262 262 250 268 278 271 278 281 269 263 274 269 276 300 283 289 259 251 220 252 241 246 239 239 228 273 289 220 207 240 262 234 196 244 261 246 249 192 224 212 219 230 192 184 223 292 226 174 205 300 224 196 196 183 169 178 274 272 302 189 172 200 316 337 206 182 235 191 260 294 179 182 164 175 198 316 283 179 21…
9	0.333	23562	5490	921	70	0.278	39	19049	4547	742	32	371.50281460458154	81.20038061535341	750.7483967793771	1777.2984243033056	2401.9575529036906	35.971223021582695	0	17141	[134 186 245 243 248 244 249 260 258 264 252 253 257 270 263 262 264 256 263 277 256 275 277 274 272 274 273 272 269 288 287 288 300 268 295 285 299 240 265 233 233 243 259 258 266 270 263 229 222 267 261 258 282 297 256 248 191 221 242 296 226 182 228 280 204 207 215 204 180 245 280 286 324 237 181 188 247 188 189 265 265 302 286 315 192 166 156 173 262 335 252 183 186 210 167 166 176 178 168 17…
10	3	23562	5490	921	70	0.278	40	18919	4417	684	42	323.3279404268539	76.78618534818384	732.9276781023553	1765.772544227581	2353.76422897079	35.971223021582695	0	17127	[137 191 241 247 249 251 259 261 257 256 262 258 255 253 273 281 261 266 270 279 274 266 268 270 258 268 278 275 274 279 285 279 297 273 281 293 289 235 236 250 230 242 267 270 270 226 212 251 245 258 214 258 250 214 250 247 245 205 241 264 183 206 297 227 193 214 309 200 169 172 190 258 200 191 266 219 237 244 197 172 161 228 313 306 188 154 166 310 327 231 221 269 163 157 157 144 140 168 315 30…
1	0.333	23562	5490	921	70	0.278	43	19645	4213	694	37	374.40707520845467	75.73229953903905	746.4415090545167	1809.4343075757893	2405.6666500940482	35.971223021582695	0	17439	[130 191 236 240 250 247 251 255 247 261 259 260 255 258 257 268 250 255 270 265 259 274 276 275 273 269 262 281 280 286 267 277 277 293 284 295 281 253 241 236 270 233 237 258 274 182 209 209 231 290 232 262 222 206 215 297 239 214 270 297 229 187 192 249 299 310 280 191 310 274 186 194 285 280 346 207 201 189 232 191 244 276 183 172 180 157 184 321 345 280 158 246 294 153 170 258 409 217 167 15…
8	3	23562	5490	921	70	0.278	49	18858	4790	723	44	396.672142288975	70.03758489839252	773.3169553339295	1878.4943545177036	2443.0949890381958	35.971223021582695	0	17044	[115 216 246 245 245 244 247 253 252 249 253 252 254 260 263 264 270 273 265 276 261 250 269 253 270 274 276 272 287 281 292 290 283 283 289 296 241 243 265 261 232 217 242 261 277 261 211 203 287 249 179 244 298 195 190 192 222 291 291 219 177 241 295 297 206 158 193 257 319 229 170 272 280 193 187 276 316 285 212 196 317 327 236 139 157 167 271 302 290 162 147 172 280 371 197 176 184 202 245 17…
3	0.333	23562	5490	921	70	0.278	51	18449	4589	641	40	349.56194499618306	74.09268551081708	670.8814064935798	1626.9568730395745	2297.7987420804197	35.971223021582695	0	17174	[124 184 247 240 247 252 255 263 257 262 259 272 263 272 274 269 277 274 268 271 267 280 275 284 278 288 275 276 287 293 295 292 288 295 280 304 274 243 257 236 239 260 253 256 263 228 274 259 279 271 228 224 277 232 206 205 191 190 299 303 220 193 196 168 196 248 272 289 211 253 288 203 168 204 216 193 205 193 177 189 171 190 165 183 174 164 172 175 260 325 178 147 149 165 152 146 147 171 317 35…
2	3	23562	5490	921	70	0.278	41	18443	4297	803	41	408.6267057445429	74.93196112547746	774.1723569543541	1755.095556828192	2331.5096374511813	35.971223021582695	0	17240	[116 189 225 245 248 243 249 256 254 255 250 252 255 261 256 251 263 253 265 269 270 265 262 267 280 268 273 288 288 298 297 303 278 308 291 295 306 240 248 263 287 260 252 231 225 246 251 246 230 259 274 264 251 196 196 193 222 245 287 227 295 281 214 205 209 189 203 222 185 243 310 217 203 274 201 185 182 169 233 314 215 189 175 189 197 203 201 193 226 180 164 177 170 173 272 171 165 165 176 16…
4	3	23562	5490	921	70	0.278	47	18601	4254	837	49	331.2963338033114	73.33952710499642	703.7692525020569	1747.5962164719979	2345.411970334558	35.971223021582695	0	17129	[122 209 246 241 241 250 249 252 259 261 256 260 270 261 266 274 270 280 266 278 273 267 265 287 290 276 283 274 264 276 276 276 259 301 298 294 283 255 258 230 217 223 269 270 246 249 230 236 194 234 271 238 252 244 187 207 199 268 198 214 284 282 234 195 178 177 214 283 237 172 161 286 203 172 211 307 184 184 212 167 172 253 305 250 157 209 340 221 168 269 178 183 183 194 167 193 180 147 161 32…
5	0.333	23562	5490	921	70	0.278	43	19412	4787	670	46	344.72660154626254	72.0085652646122	751.092196994137	1807.320678113102	2466.1666126841874	35.971223021582695	0	17440	[143 193 239 246 246 248 255 261 252 253 251 268 255 259 251 264 266 264 265 274 258 285 264 265 274 287 266 269 278 279 295 280 295 282 289 279 246 247 249 237 270 219 231 237 234 217 214 242 243 246 271 270 217 224 244 209 231 307 276 200 194 193 195 256 286 269 258 333 312 249 208 200 185 173 199 295 295 190 169 207 340 332 231 182 195 276 260 157 163 222 319 330 295 174 173 257 334 388 274 16…
11	0.333	23562	5490	921	70	0.278	45	19672	4388	762	46	332.5019329191368	74.53664572222773	702.6519295928044	1675.0668711713722	2271.4666599443062	35.971223021582695	0	17370	[129 203 246 253 246 248 255 256 250 253 258 254 269 262 266 260 280 262 271 277 264 282 284 275 267 280 287 274 292 290 290 283 306 293 299 290 303 225 265 246 249 238 234 225 265 251 274 247 233 261 286 278 289 245 269 236 290 283 308 280 202 258 234 179 215 244 284 256 249 174 173 233 305 295 256 158 177 289 256 183 174 174 161 250 287 273 237 168 155 170 152 155 279 274 192 178 300 330 327 17…
6	3	23562	5490	921	70	0.278	39	18728	4548	767	38	387.3306274216699	76.3251792649049	723.7930347994848	1826.0300566466258	2511.0570618554007	35.971223021582695	0	16700	[112 163 243 247 252 249 247 251 250 252 248 251 251 253 262 265 277 257 267 272 273 268 265 277 283 280 265 281 283 289 269 269 294 294 286 301 278 233 247 223 252 270 215 270 258 222 229 256 217 264 258 268 258 243 189 185 256 272 279 279 236 183 193 206 197 239 265 227 204 268 189 206 296 272 205 184 284 266 308 275 193 167 314 255 150 156 174 166 161 265 319 280 158 150 161 174 178 347 207 13…
12	3	23562	5490	921	70	0.278	48	18524	4583	740	44	331.00144765781755	74.47648377375964	770.9800823168316	1706.4912030657933	2320.3771407121526	35.971223021582695	0	17125	[153 197 245 249 252 250 251 251 250 263 254 260 259 257 279 264 259 258 272 271 255 268 271 270 273 281 273 271 280 300 303 281 281 296 289 294 250 244 248 228 250 266 270 274 274 261 265 266 289 250 222 252 276 274 271 280 218 194 238 273 199 203 256 255 207 188 268 207 250 277 200 177 245 219 182 175 304 228 197 233 162 150 170 284 289 170 155 226 340 246 164 167 175 175 152 169 145 149 165 15…
9	0.333	23562	5490	921	70	0.278	40	19131	4580	721	32	334.7146176713281	77.20237812444412	719.7985937297005	1915.3913016156416	2468.1081702729875	35.971223021582695	0	17150	[135 188 246 254 257 244 249 260 253 265 254 257 265 261 264 269 267 267 267 268 256 274 260 270 271 265 276 271 258 278 267 264 295 277 278 297 271 271 258 226 231 272 289 235 223 222 247 226 213 242 258 207 195 258 234 216 240 232 186 275 232 192 174 224 248 286 267 179 189 180 265 287 315 241 166 163 183 236 268 298 307 367 259 182 162 182 313 279 174 198 320 206 167 165 150 150 164 289 358 40…
7	0.333	23562	5490	921	70	0.278	31	18899	4139	819	36	366.85574686916857	82.3060564838519	745.2997592378701	1654.8107257687911	2223.8717849931627	35.971223021582695	0	17213	[140 173 221 249 245 248 256 250 259 251 247 257 255 261 259 264 261 267 268 280 273 263 272 276 281 276 292 288 270 292 285 302 304 311 303 298 317 267 268 250 292 274 242 243 240 266 245 249 267 275 206 177 206 205 259 261 257 203 185 205 191 228 227 208 268 237 186 239 230 196 172 198 192 206 333 193 168 178 284 202 175 187 251 312 319 204 185 166 168 169 174 157 168 260 264 169 173 261 277 16…
1	0.333	23562	5490	921	70	0.278	44	19452	4161	677	30	371.7395822033652	76.62460066473989	782.8413962315398	1773.727881137022	2377.577041631521	35.971223021582695	0	17468	[131 192 243 246 243 251 247 260 245 253 252 252 262 251 262 265 261 271 272 269 269 276 259 284 272 288 285 264 279 286 283 277 291 292 281 291 262 259 257 277 250 238 244 223 232 213 237 230 217 259 276 303 233 215 208 285 266 280 203 218 208 191 263 304 289 209 212 256 219 191 288 292 212 189 170 181 274 266 229 194 166 196 267 237 175 180 327 264 163 136 144 299 319 330 201 188 318 170 154 15…
3	0.333	23562	5490	921	70	0.278	52	19250	4784	647	42	425.190735296097	72.93686314870995	747.7977926763027	1824.8170435226966	2365.4637373767246	35.971223021582695	0	17214	[125 185 244 244 247 246 251 250 248 246 261 252 263 259 281 252 270 257 267 250 278 262 273 294 278 288 275 280 273 264 278 290 290 306 302 299 260 244 243 237 233 237 246 241 262 236 255 254 258 247 277 239 263 304 225 184 216 283 288 289 261 190 196 280 299 312 221 179 190 277 298 286 164 233 310 294 349 278 179 248 246 172 160 173 139 206 383 270 155 154 159 157 175 255 347 228 164 335 207 14…
8	3	23562	5490	921	70	0.278	50	18573	4715	701	41	367.67662541684797	71.33143373696326	737.039741010434	1823.791534022261	2512.9652398856956	35.971223021582695	0	17111	[117 221 240 248 250 250 246 253 251 255 254 249 265 258 267 265 258 272 266 269 263 277 271 268 280 271 283 262 283 288 289 276 268 287 285 301 246 227 233 237 233 218 255 250 253 267 264 283 218 221 204 189 210 211 227 225 245 206 190 271 254 203 190 171 207 313 327 202 164 166 213 316 283 170 166 232 296 174 196 295 203 168 170 150 283 336 224 169 162 297 334 219 163 155 178 343 273 173 182 32…
5	0.333	23562	5490	921	70	0.278	44	19125	4691	686	43	387.52287996061796	77.65294134228206	707.5578632784495	1636.9768669977361	2343.529891976532	35.971223021582695	0	17498	[144 199 246 251 255 245 249 253 251 260 257 253 257 260 255 260 267 268 260 274 262 275 278 284 275 275 293 282 294 299 280 288 290 301 296 298 241 239 257 271 266 252 224 225 227 243 259 213 255 274 238 237 280 275 210 218 195 237 289 267 316 235 190 202 282 221 199 280 254 187 277 226 186 169 170 230 270 295 314 215 189 165 167 174 258 326 171 143 151 170 147 260 303 293 303 377 327 159 178 14…
4	3	23562	5490	921	70	0.278	48	18881	4390	830	49	361.3989613515853	73.11126554792689	733.4973796046052	1703.9696451711538	2328.1619947293552	35.971223021582695	0	17147	[123 214 244 246 248 246 249 243 259 261 251 255 252 260 261 262 259 275 265 274 284 266 286 287 287 273 295 254 275 278 293 278 284 302 274 300 282 247 240 238 240 255 251 260 275 281 278 259 284 249 264 264 225 252 270 244 230 240 187 189 202 253 261 287 303 294 177 180 172 233 304 296 210 187 175 174 177 250 230 277 189 175 178 170 171 163 169 215 355 257 172 172 166 167 269 250 158 182 195 26…
10	3	23562	5490	921	70	0.278	41	19028	4466	680	43	388.30063640599934	74.72494398050281	704.0889384133618	1689.4223360353653	2248.4798574435617	35.971223021582695	0	17302	[137 191 238 244 248 244 249 248 260 246 255 258 262 267 258 261 273 268 269 282 281 267 274 286 276 283 279 274 287 284 296 296 288 304 308 306 293 254 257 264 247 250 246 265 252 261 265 250 207 260 277 198 187 235 230 185 231 262 222 278 207 200 215 303 246 204 214 192 187 207 308 286 187 180 177 292 291 181 230 274 176 214 302 255 185 211 270 175 167 235 279 161 176 283 240 172 173 165 182 19…
2	3	23562	5490	921	70	0.278	42	19450	4531	849	44	378.2425701923955	73.58949854083612	777.7603151805878	1796.128687058754	2432.5653528314906	35.971223021582695	0	17438	[117 188 227 254 245 251 259 251 255 255 260 250 248 255 257 263 264 257 259 264 266 256 269 279 278 276 276 267 289 285 289 281 294 272 293 296 294 241 254 250 254 251 213 229 214 210 224 250 272 257 201 209 242 245 214 182 273 293 278 213 287 276 231 300 259 189 231 303 326 310 264 197 201 287 249 190 207 296 343 356 220 187 162 182 182 306 270 273 364 207 180 211 167 178 187 175 185 359 290 17…
11	0.333	23562	5490	921	70	0.278	46	19399	4318	769	50	386.6532357580384	74.07776020432897	766.6893543431064	1871.2918362762439	2481.8568501449427	35.971223021582695	0	17143	[128 205 247 242 247 245 250 254 253 242 259 262 251 263 261 261 259 260 264 265 256 266 258 268 254 270 267 281 277 294 287 291 274 290 276 292 282 229 243 245 265 239 215 210 260 261 277 234 251 295 240 223 272 296 214 221 241 265 282 260 195 225 286 264 200 182 281 286 270 191 160 216 306 299 213 153 170 209 296 288 295 239 174 198 306 311 369 194 171 175 142 159 191 299 333 204 158 152 166 27…
12	3	23562	5490	921	70	0.278	49	19011	4638	789	35	342.42358864973124	75.46907493421865	798.8439127260389	1796.2720976088042	2484.8444711313705	35.971223021582695	0	17097	[154 201 249 245 244 245 255 244 253 251 249 248 251 269 257 264 269 262 257 271 263 272 276 268 284 267 258 287 265 277 279 274 291 276 283 291 239 239 252 256 241 245 274 249 236 226 257 265 214 245 259 260 266 234 205 181 235 308 262 183 208 199 200 290 295 219 160 179 257 279 262 262 284 281 287 300 243 177 164 262 281 304 333 253 155 192 274 195 178 217 312 193 184 205 184 177 302 202 170 17…
9	0.333	23562	5490	921	70	0.278	41	18730	4416	729	39	317.7286150958986	75.24776898198984	729.382681512473	1765.8814409240574	2330.3804528674646	35.971223021582695	0	17244	[136 189 248 247 251 251 252 268 259 262 252 265 257 264 271 269 264 280 261 278 259 258 274 273 268 260 267 291 263 285 278 302 282 291 300 303 286 259 229 245 270 264 254 254 258 257 251 217 233 216 189 255 259 264 227 217 202 223 215 211 202 203 211 181 255 310 203 177 251 327 253 199 201 198 194 165 215 309 215 198 230 187 184 193 182 175 207 226 162 162 133 204 281 324 154 148 157 182 339 38…
6	3	23562	5490	921	70	0.278	40	18384	4479	777	30	365.13438341389156	75.43131202831005	735.9086854671247	1874.360564561989	2498.9194815764336	35.971223021582695	0	16884	[112 165 243 246 250 249 253 256 253 251 255 259 258 265 268 265 281 250 268 282 263 249 261 266 280 288 267 277 267 258 279 285 281 290 287 289 282 244 243 215 219 256 258 270 255 223 259 252 233 225 258 251 260 225 191 227 273 205 187 168 247 277 270 184 178 214 189 190 292 203 209 303 165 172 186 159 177 285 296 302 212 143 156 165 260 321 343 284 174 147 167 145 185 319 250 174 170 162 155 24…
8	3	23562	5490	921	70	0.278	51	18588	4670	699	46	410.04906604786237	73.96755197741135	772.9447903839741	1758.187786329489	2361.3199168339897	35.971223021582695	0	17288	[116 218 240 244 249 248 248 256 260 256 250 251 248 261 259 268 272 258 257 245 274 276 272 282 278 274 283 291 286 275 294 301 307 289 289 309 247 243 233 264 284 269 241 233 278 276 248 222 223 260 250 204 270 242 177 235 265 281 233 193 171 248 305 243 201 192 227 182 216 181 184 182 260 278 332 260 207 184 190 195 176 188 191 188 195 156 196 287 181 158 145 162 225 387 250 147 160 168 293 35…
3	0.333	23562	5490	921	70	0.278	53	19290	4719	681	44	380.95980509619716	72.28818347444842	786.860130270804	1807.8080200907273	2481.1309375095775	35.971223021582695	0	17230	[124 187 241 240 252 243 254 258 256 254 262 265 259 261 263 255 253 267 258 265 261 264 278 285 278 252 267 263 279 287 289 287 285 279 305 286 246 231 247 237 254 222 245 210 232 257 246 209 231 206 275 276 286 249 214 205 202 239 216 186 204 261 270 296 265 286 229 179 172 283 298 270 181 191 304 300 323 306 233 201 305 234 160 164 198 306 325 321 154 154 187 309 345 255 147 141 176 336 323 15…
1	0.333	23562	5490	921	70	0.278	45	19734	4249	661	31	385.2836612172219	78.23870759146325	737.5559774412241	1714.9226411647057	2347.7959546055663	35.971223021582695	0	17377	[131 196 241 244 251 248 253 254 260 254 247 253 249 266 249 261 266 264 268 267 265 272 271 279 272 272 277 280 286 292 294 291 294 289 279 291 279 242 259 232 235 219 246 239 243 269 256 229 279 236 241 284 281 314 224 224 286 293 226 259 287 284 196 161 227 251 286 294 278 306 245 185 198 195 156 164 193 281 337 260 175 186 211 330 284 159 167 170 167 166 318 356 204 172 189 166 162 163 394 23…
4	3	23562	5490	921	70	0.278	49	19518	4508	837	41	409.58714950745014	73.10439946287684	737.7469571356944	1863.3000634596847	2454.7266818725802	35.971223021582695	0	17135	[123 213 239 248 250 250 250 258 243 256 254 251 244 253 261 258 262 264 258 269 261 287 273 267 289 272 271 278 271 276 279 283 271 299 270 292 286 235 228 258 255 229 252 262 255 272 261 284 229 251 278 255 215 267 242 174 186 265 222 200 288 215 191 276 287 196 210 313 239 213 186 226 276 292 310 321 241 232 313 183 175 238 306 294 193 176 169 154 173 273 303 312 355 191 151 164 162 267 417 21…
5	0.333	23562	5490	921	70	0.278	45	18963	4641	664	36	390.94464758747006	72.87730636279358	761.0140635121022	1779.5416564511825	2386.775552067544	35.971223021582695	0	17304	[148 197 239 242 251 246 245 247 248 255 247 263 261 267 255 266 248 255 270 256 271 266 261 274 270 280 277 289 295 289 282 308 294 285 280 291 240 236 242 249 252 246 216 236 281 271 256 233 229 259 274 288 235 250 284 273 325 269 198 230 265 302 277 269 238 208 270 310 303 194 179 173 202 293 179 180 283 218 181 203 302 173 152 154 156 222 291 301 260 175 168 224 220 180 188 265 157 171 195 13…
11	0.333	23562	5490	921	70	0.278	47	18982	4166	751	54	394.23014591675064	75.59661534650377	727.6195432046292	1874.0056960966022	2409.0978520549434	35.971223021582695	0	17090	[127 205 244 243 245 242 244 253 261 248 254 256 263 247 269 265 263 252 280 249 277 270 287 295 254 275 270 274 278 282 286 282 288 289 279 299 276 241 256 238 216 255 265 226 233 243 258 218 229 234 249 199 233 249 205 194 250 268 193 203 255 291 213 187 170 184 262 255 252 158 153 172 314 308 211 169 282 227 172 248 325 240 161 167 178 323 308 155 144 244 291 188 152 196 353 309 169 163 146 23…
7	0.333	23562	5490	921	70	0.278	32	19163	4230	815	38	374.1226706415288	81.74161179041982	754.2792438277265	1816.9009080551402	2434.7239682036898	35.971223021582695	0	17273	[144 179 220 240 246 248 251 243 242 247 253 262 250 251 270 267 264 255 271 285 271 269 264 272 275 270 286 276 269 286 292 291 274 285 297 294 296 221 245 245 259 253 225 247 231 220 237 269 264 217 218 247 233 252 284 215 186 208 218 274 298 298 233 215 274 289 301 309 343 265 199 199 239 209 182 250 327 214 187 181 190 191 322 327 207 187 190 180 180 222 174 202 331 184 182 200 159 167 163 15…
2	3	23562	5490	921	70	0.278	43	19479	4569	841	44	344.71949145379006	73.77713219717275	752.3928916125765	1834.6122352567243	2464.982147712583	35.971223021582695	0	17780	[118 192 234 245 250 248 245 251 254 249 263 262 251 261 261 262 270 257 257 277 257 275 277 257 274 277 268 266 271 271 282 289 281 282 297 293 267 246 246 219 251 229 223 267 230 226 225 221 218 225 295 246 225 242 211 272 267 210 234 301 228 190 270 214 219 286 280 302 319 237 214 181 182 190 221 342 331 212 185 209 270 179 161 187 309 354 223 190 328 206 226 333 160 163 268 336 382 360 199 16…
10	3	23562	5490	921	70	0.278	42	19287	4582	685	39	390.8645825678302	77.58321799703761	747.3633400148485	1812.2625758574586	2441.4855397778965	35.971223021582695	0	17331	[140 194 247 243 245 248 260 263 257 257 246 249 258 256 250 264 271 250 269 276 276 266 275 264 276 272 285 270 274 275 292 278 282 263 285 290 286 237 240 249 244 257 217 230 219 251 252 271 258 216 202 247 257 285 206 267 245 209 248 194 204 258 280 280 280 276 332 253 187 192 205 288 295 315 317 223 187 349 248 186 191 174 187 174 265 201 244 225 182 173 264 328 174 159 172 162 160 256 394 20…
12	3	23562	5490	921	70	0.278	50	18686	4559	770	45	370.2905988033464	73.43455028609579	740.2509246625285	1798.2879122574584	2416.647619595362	35.971223021582695	0	17032	[154 202 242 241 252 250 249 253 252 252 256 251 262 264 267 258 257 259 270 274 264 274 259 283 267 270 276 275 292 267 301 282 290 274 295 279 249 263 236 227 255 266 238 274 252 207 202 275 273 234 200 206 258 252 259 254 204 259 213 180 205 192 204 191 187 269 297 220 191 261 308 189 173 241 260 170 160 208 289 293 266 160 155 166 280 326 185 165 161 149 225 350 253 137 131 144 262 297 288 30…
8	3	23562	5490	921	70	0.278	52	18910	4783	720	56	380.6460849327099	69.4259034055149	759.3901583192442	1757.9710227007174	2355.97712849681	35.971223021582695	0	17424	[118 224 251 245 247 246 251 256 248 260 260 264 250 251 257 258 256 270 264 269 271 268 261 272 280 270 276 284 273 305 297 302 278 277 295 301 274 247 218 226 258 243 225 244 275 234 199 203 260 258 261 222 231 260 288 298 240 198 295 303 299 258 244 237 217 183 249 295 335 250 187 208 328 316 205 177 278 282 190 235 276 174 172 275 333 221 168 162 195 309 299 169 179 176 157 159 176 157 156 16…
9	0.333	23562	5490	921	70	0.278	42	19339	4485	741	38	374.26962897480155	78.93535719065787	769.1582611362667	1704.4359257442545	2328.8660049153495	35.971223021582695	0	17418	[136 185 245 247 247 256 251 254 255 246 258 262 261 263 263 268 258 266 262 272 269 278 273 268 274 268 272 286 283 286 292 290 291 292 298 300 290 248 232 239 246 251 257 254 263 271 260 268 223 205 240 268 208 190 272 267 195 210 244 224 207 294 294 278 284 224 211 246 216 217 269 283 317 315 221 186 188 175 217 325 356 244 179 190 180 183 190 173 179 184 158 157 318 233 151 165 331 385 214 16…
3	0.333	23562	5490	921	70	0.278	54	18842	4558	657	41	348.12819614129296	72.44969369813032	729.3189864147924	1733.2843848616308	2313.4247717029934	35.971223021582695	0	17304	[126 192 242 250 252 257 249 254 257 259 260 264 260 259 262 271 263 280 257 271 257 265 284 278 281 268 268 295 282 280 288 271 294 313 294 304 262 245 257 280 248 267 257 245 226 230 246 240 221 230 285 292 231 217 197 201 245 297 295 211 203 213 310 239 194 268 214 203 186 266 195 193 214 233 196 165 168 182 295 308 314 184 158 148 162 157 155 141 170 261 289 323 314 233 135 129 176 330 283 15…
6	3	23562	5490	921	70	0.278	41	18725	4462	761	35	355.87010649909297	77.72888258282812	705.6399095730163	1654.5705210418575	2225.4010242606423	35.971223021582695	0	17066	[110 168 249 248 253 254 246 250 256 245 253 269 265 266 269 272 260 258 267 264 276 280 282 282 278 276 267 290 289 298 283 295 291 306 305 305 317 259 257 245 272 270 275 263 263 227 281 270 205 206 210 239 235 238 264 275 217 209 199 191 200 256 279 210 191 218 176 160 185 215 326 241 194 178 295 190 162 175 294 320 221 162 180 289 179 171 160 178 304 343 193 151 157 174 160 252 249 162 256 16…
4	3	23562	5490	921	70	0.278	50	18710	4350	811	51	363.23547812325666	72.76798742894628	768.5888341622933	1839.692899382804	2441.3936280438106	35.971223021582695	0	17248	[122 220 248 248 255 250 245 246 255 248 253 255 258 256 262 263 260 263 261 262 261 271 264 259 275 290 286 273 289 277 279 286 259 283 300 283 260 245 238 233 220 253 257 256 221 241 243 218 231 268 206 227 285 224 203 186 186 222 270 206 199 188 224 311 200 173 218 305 204 189 259 248 226 297 290 209 183 294 330 213 205 270 187 157 206 268 170 239 232 169 197 305 185 162 251 298 167 149 141 24…
1	0.333	23562	5490	921	70	0.278	46	19796	4276	693	39	323.5810391020233	75.27836946631767	693.7272158559085	1811.6253631524064	2383.3101665896465	35.971223021582695	0	17201	[134 200 237 251 247 244 247 258 252 249 267 254 257 270 263 265 271 256 262 276 273 275 267 266 275 278 277 282 284 286 267 282 293 271 291 288 267 223 247 223 247 249 223 260 234 216 276 231 237 255 296 299 208 205 217 260 268 277 283 247 303 254 231 229 203 245 265 201 235 192 283 200 296 298 189 228 205 165 231 298 316 221 177 236 312 175 170 314 293 159 149 155 196 257 300 326 340 276 159 15…
5	0.333	23562	5490	921	70	0.278	46	19415	4725	650	42	375.5035037663853	73.99600352095915	736.141989941601	1814.8570208346355	2416.912229908657	35.971223021582695	0	17255	[148 200 249 243 249 246 251 251 257 252 256 255 264 259 256 258 265 273 256 257 263 285 281 270 283 270 275 271 297 270 265 280 298 271 283 300 237 247 237 243 241 268 263 249 222 218 244 251 266 274 267 260 225 208 253 300 278 211 262 309 263 193 265 229 179 261 276 286 285 190 163 248 311 290 240 178 183 270 310 163 154 230 288 311 284 176 165 224 293 319 286 153 153 182 336 362 190 167 182 15…
11	0.333	23562	5490	921	70	0.278	48	18979	4104	753	48	334.98104627244624	76.07976922015837	673.0055096990529	1644.5938048539474	2246.0575814294416	35.971223021582695	0	17222	[128 207 245 244 255 251 253 255 262 246 256 261 265 273 273 261 261 266 280 268 283 280 279 277 275 278 287 276 294 285 290 283 286 292 287 290 300 242 246 246 243 243 271 265 269 258 258 246 270 279 318 240 186 251 240 187 266 261 210 254 244 201 240 294 201 197 252 170 254 274 192 179 205 289 203 182 167 181 194 193 191 188 155 169 289 184 167 181 314 187 165 143 156 226 333 252 168 151 158 19…
2	3	23562	5490	921	70	0.278	44	19230	4439	807	44	434.4547270642594	70.26554362705676	737.222503478126	1735.4470704444507	2328.057530626662	35.971223021582695	0	17840	[122 189 232 247 245 240 245 246 252 244 251 262 253 252 260 261 263 261 265 268 276 279 275 268 275 280 268 290 297 289 297 301 296 288 297 281 287 243 239 256 241 247 266 270 254 215 222 234 235 284 268 226 285 281 289 220 220 202 261 220 237 288 294 222 250 325 201 227 199 203 299 270 189 200 181 196 181 292 294 190 181 185 206 296 187 170 283 238 164 177 189 167 200 284 328 357 290 174 168 15…
12	3	23562	5490	921	70	0.278	51	18631	4591	750	39	390.57037734094973	72.83717165333323	722.6124381484291	1701.4415379594905	2307.5554736256317	35.971223021582695	0	17214	[155 200 241 242 248 250 254 250 252 256 260 257 247 259 258 262 256 261 278 262 266 284 275 259 278 290 280 294 273 293 283 294 294 305 295 305 283 254 243 257 291 250 225 231 280 254 276 268 212 209 241 254 218 227 258 212 218 230 280 227 244 206 169 214 300 208 162 206 303 238 228 245 187 167 195 327 241 159 161 179 285 288 295 188 223 188 174 160 165 165 162 156 187 335 240 137 174 355 212 16…
8	3	23562	5490	921	70	0.278	53	19143	4867	750	47	387.5739559494377	71.38374249833319	798.6786369190131	1879.4122467269012	2487.2055058650317	35.971223021582695	0	17461	[117 225 242 250 250 246 247 250 254 258 261 247 258 258 258 264 263 271 267 258 275 260 265 271 262 275 273 280 264 270 284 276 283 283 290 302 252 262 258 265 237 240 215 211 209 240 236 235 268 247 226 228 258 270 219 207 238 305 319 246 193 209 291 330 242 185 186 254 275 207 193 327 270 184 174 198 316 304 206 164 208 294 342 247 171 178 302 340 337 268 208 161 151 162 261 371 280 144 154 27…
10	3	23562	5490	921	70	0.278	43	19267	4555	713	43	363.532597561754	74.5920368625236	748.6609319750914	1824.7681619092652	2494.475488210165	35.971223021582695	0	17467	[139 193 243 244 249 251 255 271 253 247 260 260 254 263 265 253 256 261 256 268 264 275 279 270 270 270 270 278 275 274 277 270 278 285 313 291 270 232 235 252 252 243 232 263 245 234 228 251 268 231 226 223 223 268 271 193 225 297 244 219 207 201 258 238 194 268 220 203 266 213 191 173 200 306 310 321 254 178 183 277 340 206 201 339 196 164 165 142 171 257 284 312 280 308 328 179 159 140 206 33…
3	0.333	23562	5490	921	70	0.278	55	18960	4703	665	42	350.9280157842443	73.29731036242657	701.51913056026	1708.5348795095597	2270.3268259403476	35.971223021582695	0	17270	[125 191 244 246 255 255 258 254 250 252 260 250 267 262 263 263 272 275 270 271 257 263 271 275 290 292 288 288 289 282 295 278 288 300 307 299 258 250 236 252 244 232 259 242 269 286 234 237 247 291 279 284 280 178 220 283 262 305 209 184 264 293 287 249 184 259 281 292 287 304 306 221 187 185 204 161 183 216 322 253 181 161 147 176 277 309 233 177 159 250 257 171 201 219 151 133 157 185 156 16…
9	0.333	23562	5490	921	70	0.278	43	19448	4603	738	33	366.74158006298507	73.61974693557327	764.2113894444003	1881.2994148064786	2441.9001469364584	35.971223021582695	0	17530	[137 190 241 246 250 247 259 253 261 256 264 252 261 263 248 263 264 260 262 261 250 266 255 267 276 258 277 281 277 291 278 287 293 287 302 277 264 242 241 228 240 254 268 212 242 234 220 233 244 246 233 285 232 210 222 286 206 276 285 212 191 246 293 223 323 270 200 176 192 232 298 294 315 317 331 268 192 204 319 201 192 200 301 202 171 170 194 158 203 327 310 331 266 167 167 173 159 217 314 34…
4	3	23562	5490	921	70	0.278	51	18838	4384	822	48	325.7631584660128	73.0572253272061	712.2728290909902	1671.5132419301326	2226.4973652703575	35.971223021582695	0	17339	[123 219 242 245 249 255 256 253 259 258 255 269 256 272 279 259 266 265 274 256 259 270 277 264 291 278 264 288 289 300 281 292 291 312 286 309 297 258 254 260 273 237 256 263 241 267 255 217 246 232 218 171 222 251 266 266 262 310 231 174 179 219 272 276 291 213 193 200 210 310 216 222 213 181 183 185 264 198 195 305 260 174 182 192 181 242 201 168 165 177 285 204 161 183 277 229 164 203 266 16…
7	0.333	23562	5490	921	70	0.278	33	19699	4346	828	41	384.69617674486034	81.77025758679038	780.489070850058	1909.292762940298	2555.792586503554	35.971223021582695	0	17537	[143 176 230 239 248 255 241 255 250 247 251 254 257 261 248 253 260 257 274 257 276 254 257 265 258 275 283 269 290 282 268 277 289 281 275 277 299 233 248 249 258 227 253 240 220 230 253 232 222 254 235 269 238 220 215 201 211 259 321 227 193 205 275 259 204 208 236 337 247 193 217 206 179 184 302 371 256 194 197 287 213 327 278 178 165 169 277 293 348 236 155 204 302 306 328 350 403 215 193 17…
5	0.333	23562	5490	921	70	0.278	47	18915	4588	694	42	404.003653993728	75.11643965764652	667.1841650608736	1756.2249412227175	2345.750888162999	35.971223021582695	0	17117	[147 202 242 247 253 253 249 252 264 250 256 264 260 254 260 266 260 273 270 276 272 280 272 272 280 291 276 283 276 283 289 286 290 280 273 288 247 253 251 232 244 268 251 237 272 263 220 191 196 267 257 282 307 229 207 260 254 185 191 248 229 187 264 249 187 171 211 261 270 286 276 176 168 162 193 256 274 291 246 158 160 151 276 302 160 174 306 348 185 174 166 142 142 291 331 292 180 148 182 31…
1	0.333	23562	5490	921	70	0.278	47	19297	4136	678	34	391.3417672103311	78.41651896388473	758.7968329951027	1832.525986811612	2402.5840622759392	35.971223021582695	0	17324	[132 196 240 246 245 241 250 250 256 253 250 264 256 252 260 264 260 273 264 255 277 263 270 280 274 277 277 264 280 286 303 291 289 288 278 272 246 234 262 234 234 249 242 259 248 229 234 288 267 225 238 221 222 221 271 268 281 223 204 243 219 245 296 279 192 187 184 191 296 193 239 254 179 198 200 159 206 310 327 190 159 165 165 274 292 283 305 300 314 184 177 174 173 288 211 183 167 172 167 22…
6	3	23562	5490	921	70	0.278	42	18993	4551	763	38	384.18425680495557	76.08045204693279	740.7390709414974	1830.318014382245	2447.4873358491454	35.971223021582695	0	17141	[113 166 241 239 249 254 246 258 262 249 256 259 260 257 260 263 263 271 257 269 277 260 258 275 281 278 275 280 269 272 284 279 296 286 271 301 291 231 218 247 250 273 253 249 234 233 189 221 256 264 276 240 191 202 201 230 256 288 258 212 237 280 268 288 277 287 254 254 300 299 301 302 205 242 332 199 213 203 186 208 184 253 328 226 173 180 175 164 194 312 230 160 162 157 161 156 182 255 305 15…
12	3	23562	5490	921	70	0.278	52	18958	4686	795	32	359.4539008460278	73.61137113893982	772.1545234773556	1800.331812194914	2346.409731990305	35.971223021582695	0	17285	[154 204 244 250 249 254 247 254 260 249 251 259 249 264 266 261 275 259 262 267 250 269 275 258 278 272 275 281 278 287 287 290 287 289 304 288 248 250 245 242 227 237 260 245 251 258 223 209 248 292 252 196 224 212 279 225 217 254 194 233 278 272 266 275 272 275 275 309 298 189 182 191 306 307 347 221 184 185 312 223 167 259 188 167 181 292 225 185 179 169 185 274 214 144 159 249 272 178 279 17…
11	0.333	23562	5490	921	70	0.278	49	19514	4315	789	55	401.1665018139694	69.98659314573543	785.8887598746472	1778.7159215598954	2452.6062360521514	35.971223021582695	0	17272	[127 209 247 243 249 249 253 252 259 250 247 253 251 260 257 254 255 261 262 269 271 281 283 278 268 286 272 277 275 271 282 291 298 294 269 287 296 240 259 219 258 274 232 239 265 264 227 245 265 264 262 257 200 273 249 216 204 262 286 266 251 216 191 261 252 228 269 220 199 211 284 290 302 269 195 233 299 338 331 210 194 209 174 194 315 219 210 291 172 200 287 221 179 185 175 167 305 196 158 16…
8	3	23562	5490	921	70	0.278	54	19008	4771	709	47	388.79094564533773	75.27943849391366	694.8707252687176	1661.9375385646795	2241.910787449612	35.971223021582695	0	17408	[117 222 242 246 243 249 246 265 263 253 244 250 271 259 262 278 255 271 287 274 265 270 286 279 303 279 270 284 283 287 298 309 300 292 296 298 271 268 255 223 251 249 251 244 259 242 203 242 272 285 224 219 234 257 273 248 226 285 233 197 193 189 237 270 290 277 328 264 189 180 174 178 213 241 180 250 297 173 171 175 294 220 175 165 265 311 258 158 174 231 335 289 171 170 179 289 172 160 206 33…
2	3	23562	5490	921	70	0.278	45	19728	4526	879	53	360.0057339073512	69.14555762699423	736.5008259145972	1819.3283264629492	2354.635641393147	35.971223021582695	0	17714	[122 196 239 244 246 250 246 257 252 249 254 256 260 257 257 273 265 263 260 256 271 275 269 269 280 262 279 286 282 296 280 286 289 286 282 281 270 234 235 266 247 237 234 258 265 241 207 209 273 271 289 271 286 262 272 282 278 301 296 319 283 276 203 222 302 302 284 187 250 277 341 312 197 212 203 169 239 304 180 244 313 312 237 175 186 201 195 164 250 312 226 185 286 245 182 164 159 209 334 18…
3	0.333	23562	5490	921	70	0.278	56	19359	4811	704	47	381.0963060046505	68.60222269409311	781.0192342846298	1934.7547805863678	2557.0954080704855	35.971223021582695	0	17107	[125 192 248 249 244 254 247 249 249 250 254 261 258 266 268 270 257 254 257 255 269 271 289 261 272 276 275 277 260 277 284 267 289 278 298 292 235 257 228 226 234 237 247 257 258 274 228 231 216 214 238 209 261 258 269 274 265 261 254 176 216 278 279 295 256 205 252 268 203 188 277 267 324 230 178 164 262 272 305 285 180 161 210 302 323 184 145 171 291 320 208 163 153 211 283 306 327 384 281 16…
10	3	23562	5490	921	70	0.278	44	18910	4558	678	39	330.5459946360986	79.45473760135982	679.9863014059697	1573.4535543417933	2180.3250184767157	35.971223021582695	0	17612	[140 199 238 245 251 258 246 258 260 250 257 269 270 268 258 276 261 283 254 269 275 277 292 271 282 287 294 301 282 292 301 283 296 286 286 313 270 252 259 258 227 255 250 220 219 226 249 240 279 249 249 273 200 192 253 270 275 255 227 218 182 261 329 285 205 181 194 244 256 242 299 314 191 191 199 314 262 206 168 188 214 308 212 156 220 274 194 176 199 202 230 188 208 195 171 204 173 157 155 14…
4	3	23562	5490	921	70	0.278	52	19542	4516	860	41	368.94465995554367	73.25701545422697	786.3105131164517	1812.208544032445	2371.1970826360607	35.971223021582695	0	17404	[124 220 240 241 243 247 244 251 251 254 261 263 255 259 255 269 275 261 263 265 271 257 279 261 271 283 261 284 297 286 281 289 284 291 288 298 264 258 237 278 245 242 265 268 224 275 220 218 214 280 230 231 255 195 221 303 242 202 235 260 289 232 227 280 293 287 302 299 186 211 286 313 314 300 193 220 241 180 167 163 176 257 281 312 315 280 177 176 159 244 300 329 254 176 174 198 243 277 168 19…
9	0.333	23562	5490	921	70	0.278	44	19220	4531	703	42	382.6399342257885	74.39802378214938	748.9872070012226	1723.418623224378	2307.9782095960177	35.971223021582695	0	17578	[137 184 240 247 249 258 247 251 259 253 259 267 252 256 253 264 260 252 268 274 260 275 267 285 275 279 286 289 290 286 279 290 295 291 300 300 283 253 256 230 269 234 241 266 261 250 232 213 233 235 239 242 236 235 214 204 286 288 212 208 296 276 307 204 191 273 238 178 252 302 230 222 271 195 194 232 249 178 270 280 182 177 263 219 202 304 184 155 166 276 213 245 303 165 154 136 160 236 305 31…
1	0.333	23562	5490	921	70	0.278	48	19346	4137	680	29	401.0336831040262	76.06676722247606	789.9483742562264	1780.3458594846295	2363.4090798785137	35.971223021582695	0	17250	[133 198 239 244 247 243 245 253 246 255 251 257 256 251 266 263 251 255 272 272 266 278 274 267 277 279 282 269 292 275 288 275 283 277 301 291 272 239 237 244 265 233 255 257 274 274 224 253 282 239 204 277 276 260 217 198 201 228 270 272 272 287 253 190 186 234 261 183 203 272 267 281 188 195 236 316 217 183 171 161 158 213 307 331 243 166 185 178 167 285 332 192 156 167 183 265 228 191 198 16…
5	0.333	23562	5490	921	70	0.278	48	18594	4568	673	37	393.11491977335766	75.37678823718802	723.4906042668424	1778.552012008114	2291.3038623218363	35.971223021582695	0	16953	[147 207 241 248 252 253 245 250 240 254 258 254 254 249 248 278 259 267 261 273 281 275 282 287 283 280 278 277 267 286 279 286 293 286 290 306 266 255 259 225 222 261 267 262 211 256 278 276 273 264 209 265 269 273 260 218 200 214 266 290 277 197 179 193 215 217 164 168 256 284 199 256 212 178 166 166 173 267 292 331 212 156 189 272 159 164 182 201 176 168 174 137 151 152 184 299 327 357 171 13…
12	3	23562	5490	921	70	0.278	53	19177	4680	786	43	376.7620336742784	72.91239699893656	729.771596444411	1816.0141155814583	2397.30035692271	35.971223021582695	0	17377	[155 204 243 241 248 249 254 242 251 252 262 255 255 255 265 264 251 254 275 269 262 275 285 273 280 278 272 270 285 282 277 289 291 294 285 296 250 218 231 271 246 241 235 249 240 225 253 231 219 265 223 240 226 247 258 215 211 214 283 236 242 283 214 204 289 270 253 190 182 262 283 315 309 216 165 188 294 330 206 192 167 242 258 169 209 172 151 194 285 275 257 295 275 291 324 350 186 147 156 23…
11	0.333	23562	5490	921	70	0.278	50	19400	4220	788	58	389.34232769518786	72.24226855968051	768.3355404536095	1893.5870607080342	2514.477817309707	35.971223021582695	0	17327	[129 212 242 249 249 244 255 250 249 248 255 246 259 260 290 273 250 262 258 264 279 268 270 263 269 271 278 279 281 268 286 262 281 285 287 274 260 243 230 247 241 243 261 233 216 226 211 225 264 264 232 225 206 217 259 219 226 199 229 246 207 188 187 218 315 268 181 207 318 257 184 265 295 193 167 269 276 327 317 192 200 312 193 157 175 292 332 325 199 196 185 237 175 276 184 151 152 228 332 36…
7	0.333	23562	5490	921	70	0.278	34	19186	4225	844	39	383.1449461104192	83.44479570154567	680.004479485337	1670.8830768415312	2255.897721214863	35.971223021582695	0	17751	[146 177 228 240 240 250 247 249 258 258 255 266 261 254 261 274 265 259 267 267 258 278 277 285 284 293 282 277 298 297 294 287 319 297 281 283 290 250 232 250 267 259 219 226 222 212 262 258 240 195 240 208 227 268 223 252 295 235 205 294 296 216 202 199 206 257 304 236 188 213 295 202 185 215 258 192 270 301 271 288 199 195 176 157 184 297 296 169 177 187 290 201 170 169 282 339 168 157 164 18…
3	0.333	23562	5490	921	70	0.278	57	18652	4602	680	42	390.26930256956985	69.20938070576082	751.2990466350183	1785.286624763124	2356.2789636683874	35.971223021582695	0	16986	[126 194 243 241 249 244 254 247 246 252 256 265 258 253 255 270 261 258 260 281 259 272 269 265 288 288 275 292 276 288 292 301 283 294 284 293 247 238 238 233 244 245 280 264 221 224 211 226 255 262 291 263 213 231 275 215 189 277 229 187 186 244 208 210 236 234 188 173 163 187 269 284 335 198 166 162 161 155 156 139 233 270 270 298 301 219 163 146 210 282 315 266 169 161 250 160 151 164 332 37…
8	3	23562	5490	921	70	0.278	55	19044	4729	721	44	390.52917790847675	70.80765080268257	757.9107416641141	1771.3819346117139	2402.3997549469145	35.971223021582695	0	17217	[119 226 251 244 247 244 243 250 251 254 251 256 267 255 250 266 259 263 261 268 268 279 276 282 275 264 286 296 292 285 276 293 288 284 289 311 252 243 234 222 263 241 264 217 228 256 288 265 219 213 259 299 299 263 257 219 245 237 278 276 284 256 187 241 303 266 180 184 235 270 253 302 259 175 179 280 293 218 162 169 216 295 281 184 192 187 168 150 170 148 220 291 304 324 362 176 168 175 169 15…
6	3	23562	5490	921	70	0.278	43	19416	4741	802	34	372.51203985248833	72.44113186908365	784.4144693819724	1897.4391181280548	2506.222648503663	35.971223021582695	0	17396	[111 167 245 246 255 256 254 257 258 252 260 264 249 251 252 252 261 264 265 267 252 261 266 272 272 282 262 276 268 273 266 277 268 300 296 290 296 218 254 254 235 237 247 265 253 241 217 221 277 190 196 231 263 263 298 248 214 200 205 243 286 202 267 297 198 192 180 186 301 337 306 223 205 166 163 196 316 333 314 178 181 181 160 207 287 309 206 152 227 287 271 280 265 284 269 288 336 342 368 21…
4	3	23562	5490	921	70	0.278	53	19452	4490	853	49	369.4797140569793	73.5418154507837	734.8921057935572	1907.1943527125927	2387.6486892303	35.971223021582695	0	17315	[126 222 249 245 251 255 255 250 248 256 253 253 255 257 257 253 275 276 279 266 272 266 284 269 270 275 282 267 266 272 271 270 255 301 274 293 241 240 239 238 246 247 240 219 243 245 246 216 215 220 244 218 252 204 237 302 222 246 285 218 189 220 247 203 232 275 304 210 210 259 304 307 297 267 184 182 234 254 186 232 191 156 257 303 161 161 271 311 226 169 233 284 300 314 351 196 152 207 332 38…
2	3	23562	5490	921	70	0.278	46	19942	4586	877	53	367.44128050291636	73.20813518407033	763.2060712544734	1866.5171938744804	2481.843278977702	35.971223021582695	0	17380	[122 195 239 248 251 257 254 251 247 253 252 267 259 268 268 258 260 268 264 259 258 259 270 277 271 271 276 271 269 296 270 273 273 275 293 292 268 240 231 247 216 223 262 251 241 262 225 240 250 264 291 284 207 210 276 276 274 278 288 293 271 269 209 183 215 212 231 306 222 183 260 311 219 164 160 171 259 292 272 272 278 249 265 274 284 302 295 329 279 177 157 213 326 309 184 153 279 351 399 24…
10	3	23562	5490	921	70	0.278	45	19617	4658	709	42	351.5107182578808	75.96903144563201	792.6651063957448	1731.4309903588799	2400.585073462943	35.971223021582695	0	17504	[140 201 240 243 244 249 248 257 253 254 260 260 263 260 259 267 262 270 265 258 266 266 280 267 276 264 258 289 277 283 282 294 295 291 287 300 248 249 257 255 261 224 229 246 260 265 222 283 222 234 269 224 264 285 296 271 292 277 311 274 215 200 258 267 270 272 296 216 243 320 289 192 193 211 180 264 292 258 261 187 158 175 257 319 279 175 162 181 188 297 342 227 186 169 192 195 159 233 392 21…
9	0.333	23562	5490	921	70	0.278	45	19498	4556	737	44	353.8858330355877	76.49194581710664	742.7825265978903	1740.0665223148842	2296.9041099162614	35.971223021582695	0	17547	[138 188 245 249 245 252 257 251 252 254 257 258 265 263 262 262 256 268 263 281 259 278 280 276 279 271 290 276 283 290 276 283 301 299 315 300 290 263 240 254 234 235 262 270 222 200 275 251 222 224 290 251 216 278 281 300 305 218 213 254 228 280 275 286 278 311 201 223 249 174 259 298 303 268 184 190 255 190 239 212 168 161 166 190 325 188 168 177 341 329 227 171 189 210 159 171 336 277 195 21…
1	0.333	23562	5490	921	70	0.278	49	19738	4215	687	28	338.4362803997984	80.37085273460706	676.2373745705166	1773.8066699234626	2397.2600416936193	35.971223021582695	0	17100	[135 204 245 249 246 252 249 253 257 250 252 271 270 264 250 263 264 265 271 265 271 276 267 281 278 267 288 279 271 262 279 275 287 295 271 300 247 228 234 251 248 247 251 261 239 215 227 269 271 264 236 242 280 241 278 252 186 240 249 202 190 193 301 310 234 199 211 299 206 164 263 302 325 232 210 322 232 161 211 307 323 175 174 163 161 207 295 300 331 282 192 165 175 185 145 152 206 341 342 20…
5	0.333	23562	5490	921	70	0.278	49	19047	4598	668	30	361.4573259274715	76.25329706757151	737.9821529628382	1782.8771070468774	2450.7882728309537	35.971223021582695	0	17037	[147 213 244 246 249 252 252 254 256 252 246 249 267 264 262 271 264 264 263 266 278 262 261 269 283 261 284 280 278 275 283 289 288 287 291 294 230 241 239 241 262 232 232 260 211 206 255 271 255 229 274 281 247 234 220 197 180 239 254 277 227 183 165 284 293 282 197 173 221 312 240 164 156 261 268 330 289 175 173 264 328 319 214 166 166 213 346 353 206 158 164 184 183 173 169 193 333 189 178 24…
12	3	23562	5490	921	70	0.278	54	18919	4658	763	43	380.307689684157	74.51713513916319	744.1014048264518	1697.846727626918	2257.413495856382	35.971223021582695	0	17419	[154 206 247 245 243 245 251 246 250 250 250 252 264 261 260 252 270 265 263 273 259 271 273 274 288 294 277 295 291 276 283 293 314 283 287 294 257 251 259 266 235 214 252 251 211 242 273 259 206 274 301 216 231 271 198 231 281 205 195 263 288 272 280 216 183 198 270 320 239 191 250 256 191 256 201 177 271 225 181 204 165 249 174 152 163 217 247 182 284 192 167 166 328 248 147 162 140 288 342 36…
3	0.333	23562	5490	921	70	0.278	58	18601	4603	662	43	344.8697665334288	72.34806532825077	709.9635021242945	1655.21921454106	2172.2866530566994	35.971223021582695	0	16829	[125 199 243 245 250 252 252 248 265 261 262 254 243 257 265 259 267 281 274 283 267 274 282 277 287 300 286 289 289 296 292 282 301 295 305 292 261 268 223 255 257 259 260 273 242 187 237 266 265 272 221 207 249 252 261 239 207 265 255 275 261 259 272 268 189 180 174 168 189 283 300 175 179 171 153 159 266 285 277 172 175 293 221 170 215 246 157 163 188 162 148 197 156 139 150 137 134 177 328 41…
8	3	23562	5490	921	70	0.278	56	19052	4823	746	48	375.6891079603679	69.86377092902686	748.4277739154262	1812.1391273145086	2475.235417353361	35.971223021582695	0	17190	[121 225 244 243 253 248 248 256 256 266 257 255 267 256 267 251 253 263 279 267 253 261 264 266 275 267 282 284 287 291 301 285 261 283 270 280 244 249 234 246 241 245 235 220 256 243 229 203 265 281 305 251 184 220 284 313 248 191 197 265 262 193 193 324 259 169 171 217 295 288 195 165 224 315 292 183 158 181 289 322 331 288 180 168 161 173 302 328 266 169 144 316 252 169 146 160 241 337 341 26…
11	0.333	23562	5490	921	70	0.278	51	19358	4224	763	46	325.58262008860197	75.46690418971227	680.1613225148008	1681.609948947668	2200.081648109867	35.971223021582695	0	17587	[132 211 244 249 251 251 255 263 249 260 256 266 270 265 273 265 259 268 277 269 268 283 264 282 274 273 276 282 295 287 292 286 298 298 303 307 280 245 247 253 272 272 300 249 212 249 261 214 197 255 242 271 216 212 283 289 235 224 225 184 273 302 227 194 223 219 255 198 204 296 227 184 185 188 179 226 342 297 191 180 180 255 224 188 185 176 200 170 159 180 172 270 316 180 160 277 337 165 177 34…
4	3	23562	5490	921	70	0.278	54	19127	4413	866	55	351.35507882722203	73.95002631831177	685.0637759938627	1637.4623897351562	2129.249480858389	35.971223021582695	0	17367	[125 228 247 257 251 260 260 254 250 258 261 257 252 263 255 250 277 266 255 273 272 278 277 280 293 290 291 291 296 290 303 303 286 293 302 309 257 261 255 236 248 242 230 204 256 259 267 259 258 270 243 211 229 278 293 228 240 271 194 180 243 259 226 284 222 189 185 195 284 207 179 189 273 302 240 183 170 186 179 181 181 162 293 254 168 281 208 180 154 195 163 158 247 318 201 151 186 326 358 37…
6	3	23562	5490	921	70	0.278	44	18936	4522	762	33	387.05943097449233	78.17161420967064	769.9556587484182	1739.1798125306968	2241.7055596917235	35.971223021582695	0	17451	[112 171 239 245 247 249 248 251 249 261 248 252 253 269 258 258 273 254 260 273 270 271 264 281 277 288 283 290 281 295 282 305 312 296 289 310 306 246 267 256 235 242 219 229 234 254 266 269 217 211 226 228 241 251 285 287 235 207 196 177 256 268 205 270 201 233 288 192 168 238 287 303 287 192 180 256 209 176 165 228 277 330 261 187 174 173 175 280 190 174 303 175 141 162 147 147 327 397 221 16…
7	0.333	23562	5490	921	70	0.278	35	19724	4365	873	44	376.559855652538	79.36449826521819	721.9393515389618	1745.951549896996	2378.1333859328784	35.971223021582695	0	17706	[148 175 233 241 244 247 252 252 260 257 268 267 257 258 261 260 261 259 267 252 272 268 281 275 266 275 276 293 274 290 272 281 281 301 292 296 296 245 243 275 262 241 222 277 219 278 277 245 212 219 259 278 306 298 267 289 313 287 301 302 345 256 196 234 318 248 190 267 321 247 202 201 168 215 320 332 223 205 178 168 229 228 169 290 247 160 224 355 209 173 172 174 184 297 291 170 166 224 216 17…
2	3	23562	5490	921	70	0.278	47	18671	4337	797	45	353.1431679643632	74.31569930806704	717.3536004686626	1767.2822330585486	2343.86286626634	35.971223021582695	0	17017	[121 197 237 244 241 249 247 258 249 249 253 263 267 264 270 254 273 270 272 276 275 270 271 288 277 267 276 276 287 276 285 288 291 308 307 290 260 233 248 235 240 263 268 251 273 263 230 212 239 220 278 224 214 252 288 233 258 231 193 192 162 212 280 266 209 182 173 169 165 222 248 203 266 216 158 191 247 290 244 170 151 185 243 211 262 283 286 307 264 151 172 175 153 145 283 220 154 153 283 21…
5	0.333	23562	5490	921	70	0.278	50	18709	4534	695	43	369.80102489781586	71.24065696471185	758.0416201112524	1830.7746915385983	2462.478458210173	35.971223021582695	0	17226	[147 215 249 246 246 248 252 247 257 262 249 268 260 251 262 267 260 275 265 262 268 259 288 261 279 260 264 284 261 293 281 268 293 279 285 293 254 254 215 234 249 258 249 262 255 234 215 255 254 210 208 275 214 221 235 218 205 174 210 262 244 277 288 204 185 174 270 290 215 187 206 175 166 191 283 284 184 219 330 309 193 191 166 164 158 240 336 230 160 153 182 352 335 191 161 178 281 287 163 15…
1	0.333	23562	5490	921	70	0.278	50	19444	4187	697	34	391.54787522741543	75.8616118775475	720.9384752222351	1837.4178960987742	2435.153109099486	35.971223021582695	0	17299	[134 209 245 248 246 247 249 255 258 256 253 254 261 256 249 268 260 270 269 253 270 273 289 277 280 269 278 255 270 273 283 282 273 291 284 288 251 225 237 255 263 229 235 231 231 244 253 259 271 218 193 266 205 229 287 253 197 188 198 213 310 207 232 203 184 192 230 284 201 224 309 230 165 162 224 309 324 237 166 240 313 303 280 172 184 272 168 149 160 195 369 297 165 173 207 238 142 200 342 39…
9	0.333	23562	5490	921	70	0.278	46	19677	4599	719	34	410.9231869813472	71.25572791650143	770.1387581402903	1803.1113450503308	2485.381607935808	35.971223021582695	0	17308	[137 189 245 243 250 247 249 248 248 250 260 254 249 254 245 264 260 259 270 264 276 274 271 266 294 272 285 271 266 275 287 272 289 295 278 284 260 251 229 239 237 240 240 268 222 210 237 278 272 281 235 246 193 268 262 269 289 291 244 182 232 273 277 293 291 301 291 199 176 302 296 198 169 229 295 206 176 247 252 168 193 278 326 351 246 167 184 161 173 300 294 316 343 206 166 180 152 137 306 39…
3	0.333	23562	5490	921	70	0.278	59	18871	4668	680	44	339.7737250932757	70.68158435414492	758.3438881471527	1809.4832774967354	2399.169494241589	35.971223021582695	0	16771	[128 202 248 247 255 255 256 252 247 249 255 252 269 258 280 253 258 265 267 269 249 269 272 264 277 301 256 288 278 290 266 288 273 294 305 304 241 241 241 225 195 247 255 218 248 231 263 249 258 256 232 180 240 250 242 262 293 260 217 207 234 280 227 281 268 183 177 189 289 282 286 167 172 147 256 280 284 175 177 173 295 300 222 161 157 233 276 259 313 311 282 187 159 155 171 163 198 354 194 15…
8	3	23562	5490	921	70	0.278	57	18514	4617	713	42	355.4058264087292	74.34535710317925	715.3838112362234	1667.5670999304966	2250.360546083356	35.971223021582695	0	17264	[121 224 244 247 254 245 244 255 252 258 261 266 262 255 280 279 267 269 264 260 265 279 273 289 279 271 289 286 297 287 293 271 291 293 291 295 246 249 224 254 264 234 229 214 250 269 291 257 212 236 216 216 195 227 239 268 252 263 296 230 207 216 193 187 220 194 185 266 289 255 186 176 215 178 154 184 273 325 238 177 164 231 340 241 172 163 185 256 172 154 226 303 154 160 157 266 338 203 156 14…
10	3	23562	5490	921	70	0.278	46	19393	4605	710	43	373.3955796425147	75.86974906314794	785.838494050664	1876.3834014750823	2492.7597938503905	35.971223021582695	0	17294	[142 199 246 242 251 253 248 250 252 256 252 259 257 253 257 259 258 252 259 260 267 264 260 262 262 287 280 295 269 276 273 276 290 292 296 302 239 246 239 245 237 237 237 235 226 266 254 233 245 279 272 229 209 203 248 296 202 221 256 205 259 180 174 194 254 283 287 306 216 167 267 280 319 195 235 243 176 195 167 183 254 290 287 280 318 317 299 181 161 154 241 279 301 319 219 157 319 342 179 15…
12	3	23562	5490	921	70	0.278	55	19115	4745	828	40	386.157377615658	72.13606434073083	784.0685872065261	1750.7195029509594	2352.64074316137	35.971223021582695	0	17439	[158 204 242 248 245 249 249 258 254 252 252 249 252 269 272 257 248 272 267 262 268 270 278 275 271 291 286 263 282 287 287 277 285 299 292 291 255 244 222 230 253 280 253 216 227 224 253 267 277 235 236 267 272 273 274 284 287 285 277 306 215 191 188 235 277 294 297 249 193 220 273 187 168 258 288 208 209 329 215 180 219 193 161 248 189 174 160 263 321 304 207 159 145 179 351 298 167 205 289 16…
11	0.333	23562	5490	921	70	0.278	52	19674	4421	763	49	382.8948214457563	73.90811994190302	728.0170821122899	1769.4049145471631	2308.951743378319	35.971223021582695	0	17594	[134 215 243 245 248 245 251 240 253 245 259 254 261 270 269 258 265 266 267 257 275 276 266 281 275 283 269 293 288 279 296 287 297 308 284 305 278 234 243 256 253 270 260 254 234 269 223 263 220 270 275 281 209 203 240 287 217 212 287 260 204 265 300 291 311 245 188 271 316 327 308 207 201 299 203 178 182 291 312 204 176 246 314 245 181 176 177 190 338 277 195 188 183 200 171 174 248 289 158 17…
4	3	23562	5490	921	70	0.278	55	19076	4386	836	51	397.2281163280359	74.12461879341394	719.283666645155	1686.3582138756574	2296.901447544844	35.971223021582695	0	17235	[126 228 249 251 251 247 258 258 255 250 250 249 258 252 261 256 264 261 265 276 278 279 273 274 279 282 280 272 294 276 297 304 269 299 311 303 252 267 227 232 230 260 214 239 240 210 248 276 270 216 240 252 277 238 259 272 273 274 292 281 220 208 284 297 300 287 175 212 270 176 163 168 251 271 273 296 297 224 170 175 231 315 248 192 222 176 173 186 192 176 263 216 184 161 188 192 206 159 152 22…
6	3	23562	5490	921	70	0.278	45	19398	4630	749	34	365.51853586915195	77.39071879241916	743.1575154824066	1794.6106848832435	2442.778740282598	35.971223021582695	0	17339	[111 174 241 247 245 248 251 256 258 259 248 260 257 254 258 255 269 269 266 266 260 268 267 266 290 273 259 290 269 268 284 295 305 303 301 293 292 247 217 241 248 271 255 245 215 212 227 260 268 249 274 258 265 278 277 293 273 275 258 282 286 282 286 309 220 307 331 217 179 180 182 255 262 301 327 205 179 175 172 173 226 295 311 219 181 167 165 207 269 174 175 183 167 241 178 130 149 262 344 37…
8	3	23562	5490	921	70	0.278	58	18651	4684	708	49	333.02530401290835	71.66732310653043	725.0475547020847	1734.0954335468768	2268.9141041485573	35.971223021582695	0	17021	[123 224 246 250 248 246 250 259 248 256 258 266 266 272 263 266 262 267 277 280 267 264 261 276 283 268 280 294 284 279 290 284 301 291 296 298 239 260 254 245 223 241 276 277 249 258 256 258 254 206 249 273 257 256 250 271 281 281 191 186 212 248 265 272 252 193 210 312 227 156 162 166 265 309 274 197 173 168 168 165 173 168 233 291 283 350 209 163 152 161 146 155 173 179 186 366 309 172 155 14…
1	0.333	23562	5490	921	70	0.278	51	19110	4108	684	35	375.02155280161384	76.53780510571823	732.8555390760791	1777.2713728990334	2405.431468332034	35.971223021582695	0	17342	[136 213 242 246 246 252 253 248 256 252 254 250 265 254 260 262 264 252 264 281 263 271 268 274 272 275 286 274 279 286 271 295 293 287 295 302 274 250 224 262 266 261 241 265 269 236 230 206 236 255 265 259 267 258 211 186 193 288 219 198 257 211 258 229 185 180 287 300 257 197 193 184 164 240 316 325 212 170 187 182 170 300 294 198 176 179 164 271 253 181 187 167 169 163 232 174 170 312 223 16…
3	0.333	23562	5490	921	70	0.278	60	18490	4538	683	47	394.3511269699332	71.66235246484906	767.5243000340943	1903.4410939767206	2453.3580336681202	35.971223021582695	0	16926	[129 202 242 248 240 250 250 260 249 252 256 258 254 262 250 263 270 258 274 278 258 280 279 280 283 268 273 257 282 269 275 276 273 302 306 293 229 238 223 229 254 245 274 240 215 254 251 232 224 254 204 228 216 269 202 205 270 228 178 193 171 241 272 241 279 245 194 182 186 176 185 149 175 227 262 262 309 193 162 165 218 272 271 307 311 204 145 153 272 247 196 276 165 158 167 181 339 326 165 15…
5	0.333	23562	5490	921	70	0.278	51	18810	4591	688	41	315.3300330898346	76.53999933632238	762.9487375993451	1696.32756843828	2312.2441969535366	35.971223021582695	0	17305	[148 219 245 247 244 245 247 257 252 243 259 265 259 254 266 283 271 253 255 268 266 282 279 267 284 275 270 298 292 279 292 292 291 288 306 298 247 265 251 282 261 238 229 255 258 263 244 217 234 241 262 283 238 198 222 205 232 278 210 241 242 223 266 283 253 190 201 196 220 199 213 305 217 182 198 289 192 181 299 229 187 172 172 163 147 159 212 271 285 313 258 172 163 211 342 251 167 166 174 17…
2	3	23562	5490	921	70	0.278	48	18646	4262	776	45	386.2855379055252	74.18655575643851	726.4728551227042	1733.1886582792943	2338.5824909239154	35.971223021582695	0	16944	[123 198 241 245 248 249 253 260 250 257 249 252 260 270 263 275 250 266 269 274 274 268 261 274 274 270 266 273 277 287 288 298 293 285 297 292 275 251 247 231 254 266 264 236 269 248 240 281 261 253 267 292 268 269 213 213 234 214 244 250 269 282 307 198 179 188 185 203 243 269 262 289 279 208 171 174 182 207 193 171 196 318 221 177 183 166 146 174 159 219 271 191 157 168 154 165 194 190 171 18…
9	0.333	23562	5490	921	70	0.278	47	19098	4548	684	32	397.30578968214917	78.17997223991269	793.3094099147852	1842.6076819495918	2441.2571343345285	35.971223021582695	0	17261	[137 195 241 243 241 245 242 250 248 241 254 254 252 258 266 271 264 265 280 269 271 265 271 278 279 282 293 281 274 272 292 275 289 270 283 284 252 246 253 218 235 223 222 247 225 231 252 230 302 275 213 221 275 291 263 190 203 272 196 206 247 278 186 197 266 225 226 192 178 193 273 214 154 185 223 289 319 199 168 148 150 277 287 308 327 196 151 155 191 275 298 301 340 348 201 161 179 351 221 16…
12	3	23562	5490	921	70	0.278	56	19174	4715	830	47	390.0320057234906	69.98159652563714	731.3590019439803	1800.7301323951551	2516.547696145904	35.971223021582695	0	17310	[156 207 246 254 252 247 259 250 244 253 256 252 257 268 258 261 256 273 252 272 267 271 272 272 282 275 275 284 276 266 282 281 287 275 278 300 241 230 260 218 228 255 243 246 210 216 260 209 259 285 280 206 230 298 216 197 256 295 253 199 195 277 269 295 237 169 176 224 320 299 201 177 158 187 284 302 212 155 223 263 279 267 265 299 288 319 324 256 161 147 173 265 307 342 314 211 163 211 184 16…
11	0.333	23562	5490	921	70	0.278	53	19908	4385	797	61	376.52937656154626	68.94723876954501	755.7687838139277	1889.7901291519433	2530.8278849119133	35.971223021582695	0	17485	[132 214 240 249 243 248 262 255 253 250 254 255 260 266 251 258 266 258 261 266 265 265 280 262 267 276 272 263 269 274 283 270 282 279 277 277 252 239 235 248 268 249 246 257 261 215 239 212 219 213 246 300 221 191 203 276 275 295 233 253 320 227 199 190 280 273 276 219 249 298 285 273 266 274 225 192 238 321 311 211 173 200 283 224 173 202 280 178 175 266 309 333 232 164 202 322 358 418 219 16…
7	0.333	23562	5490	921	70	0.278	36	19978	4375	848	39	392.14283214458305	80.92460799679306	765.3106133634923	1861.1647824369684	2419.9582517201316	35.971223021582695	0	17593	[147 179 240 241 247 250 240 254 257 254 266 256 259 248 251 259 258 267 260 256 286 265 255 281 265 274 264 276 277 291 290 275 273 270 299 296 293 242 257 260 251 233 222 252 227 255 266 237 225 252 294 243 229 285 295 301 233 209 210 259 304 200 222 256 198 222 301 317 205 187 225 287 231 359 299 187 173 184 264 282 316 268 215 281 301 293 309 340 315 169 164 275 269 163 166 365 299 146 153 17…
10	3	23562	5490	921	70	0.278	47	18883	4482	666	44	363.7869666747892	79.95429437872203	689.9483860350616	1689.098047590672	2305.127297434742	35.971223021582695	0	17268	[144 204 248 252 251 257 252 247 256 257 246 246 263 263 266 260 271 269 275 272 270 272 286 264 266 277 285 294 285 288 290 292 278 291 295 276 232 236 251 225 261 250 256 273 224 210 246 284 239 254 242 212 202 278 291 281 205 177 211 272 243 178 301 237 196 193 224 293 269 208 166 180 223 275 183 190 268 281 182 168 146 178 306 213 175 174 170 165 157 147 152 161 252 325 342 241 139 159 348 34…
4	3	23562	5490	921	70	0.278	56	19113	4327	846	47	408.8741976159474	69.84051924821527	811.7231787695977	1934.937783638748	2582.49304945963	35.971223021582695	0	17220	[126 232 243 242 252 248 254 242 261 255 251 251 249 256 267 255 262 265 264 249 255 258 273 250 259 278 268 274 274 270 275 271 289 277 281 292 251 244 250 222 223 241 239 239 242 222 266 277 212 235 294 242 208 221 257 193 242 265 281 209 248 271 272 285 297 254 169 198 284 186 226 225 159 189 297 323 190 168 188 242 228 158 256 291 302 312 307 205 145 214 298 331 342 182 186 206 175 161 160 16…
8	3	23562	5490	921	70	0.278	59	18649	4743	704	52	346.53387274394555	70.63030824179488	744.6426983464762	1835.7074866219557	2455.403142855003	35.971223021582695	0	16908	[126 231 244 249 250 254 245 248 254 256 257 263 255 258 253 255 261 271 276 265 275 271 276 259 266 260 264 276 275 288 290 287 283 291 294 290 244 247 229 219 276 277 278 220 212 240 267 281 233 220 183 270 231 201 256 290 191 175 176 280 296 239 187 169 239 313 228 188 174 203 264 288 273 262 310 235 160 170 261 286 209 247 281 312 347 205 136 139 162 257 316 241 176 176 254 226 146 155 164 14…
3	0.333	23562	5490	921	70	0.278	61	18373	4537	666	53	348.84212377184724	70.53687962918757	700.6222050617476	1660.8298388975402	2136.008694112982	35.971223021582695	0	17053	[130 205 244 242 249 244 245 249 262 265 262 264 264 267 268 271 279 274 271 281 271 289 269 271 286 282 288 285 310 278 287 284 304 304 300 313 240 230 252 248 262 258 218 239 265 252 266 242 240 268 261 266 282 284 230 201 200 279 237 199 192 306 290 210 184 166 182 195 277 302 236 166 243 292 183 178 279 178 200 189 192 188 174 169 174 155 132 157 154 259 280 300 254 162 159 151 149 141 122 13…
1	0.333	23562	5490	921	70	0.278	52	19490	4207	651	39	372.7979224325031	76.18919751431288	752.6664982616371	1758.3072432411211	2347.487909237594	35.971223021582695	0	17208	[133 214 246 251 252 249 244 259 250 260 255 251 264 264 257 270 254 266 273 278 253 262 263 267 284 275 281 274 282 273 279 287 296 295 291 287 248 238 255 258 268 255 244 241 260 244 231 265 234 273 229 232 203 211 286 270 260 213 239 285 221 199 283 308 267 170 205 276 226 289 297 324 253 170 173 172 198 288 294 307 325 202 176 170 229 249 172 182 195 190 229 160 162 169 319 313 187 153 153 15…
5	0.333	23562	5490	921	70	0.278	52	19163	4661	682	36	380.59694542649083	74.56700677803623	717.0197477855893	1735.041152890093	2418.3995581672684	35.971223021582695	0	17299	[149 220 241 243 245 255 247 259 255 262 249 261 256 260 257 276 262 251 263 265 276 267 288 275 275 273 290 266 277 276 283 277 287 286 289 294 235 230 258 265 254 230 269 277 246 212 234 220 260 247 206 259 264 203 222 319 239 237 287 205 206 272 290 198 215 293 286 308 247 190 239 314 319 244 194 181 174 258 327 292 188 174 174 179 301 227 179 172 180 246 302 296 169 163 150 180 165 166 277 27…
6	3	23562	5490	921	70	0.278	46	19098	4648	793	39	410.684180243171	76.75051695317534	884.3776755735105	1874.7997071995069	2506.5892447822657	35.971223021582695	0	17071	[113 176 244 244 244 245 242 249 257 247 253 253 250 256 249 257 263 256 254 265 257 251 259 263 266 292 274 284 271 263 285 290 273 294 289 303 304 232 240 247 240 217 201 250 252 275 273 222 222 228 224 281 272 197 286 263 188 187 192 231 294 300 312 208 189 179 186 270 271 325 284 175 146 168 186 260 280 302 212 165 224 277 267 290 268 273 268 293 271 283 324 208 175 375 235 151 162 152 124 29…
2	3	23562	5490	921	70	0.278	49	19280	4412	842	58	383.6766103707647	72.41088937548159	775.9448081150696	1831.1865605005967	2425.998582851218	35.971223021582695	0	16823	[124 202 248 250 248 248 246 254 256 248 250 253 264 263 269 267 260 272 267 255 258 274 255 262 261 267 284 264 283 278 277 285 274 299 296 295 260 251 238 247 258 243 266 259 195 247 267 247 264 267 265 267 258 199 207 198 190 191 228 231 266 210 243 270 235 167 159 243 265 273 284 271 212 150 186 273 280 272 278 328 309 215 194 185 164 148 166 261 323 337 232 157 142 152 159 163 270 328 324 39…
12	3	23562	5490	921	70	0.278	57	18550	4629	787	46	346.1692938807553	71.54159808921331	692.802530506614	1745.564717075507	2338.4646056406204	35.971223021582695	0	17132	[157 210 241 252 250 250 247 243 256 252 252 256 254 260 254 267 277 268 271 286 260 271 266 297 287 278 285 279 284 278 296 279 291 270 298 291 245 243 243 244 236 269 261 251 233 273 213 241 276 217 208 265 253 275 292 242 194 189 273 286 214 196 193 274 217 207 235 173 238 295 210 185 174 187 169 169 283 278 186 179 241 176 145 177 297 232 157 139 214 278 304 288 161 151 155 308 404 194 141 15…
9	0.333	23562	5490	921	70	0.278	48	18685	4420	672	40	351.16047677546817	74.97242185955052	718.6357352484721	1668.990952846551	2245.198651485671	35.971223021582695	0	17286	[138 196 242 244 247 251 247 251 246 254 258 262 256 276 267 268 268 258 279 267 268 269 278 269 280 291 289 295 295 285 291 282 280 286 306 285 235 234 277 222 239 241 267 237 246 259 277 279 271 217 226 263 237 271 264 278 283 273 204 221 209 196 238 265 294 291 234 194 177 182 184 188 195 197 173 241 294 170 164 221 314 303 191 167 205 204 152 177 246 191 172 216 193 166 163 173 178 192 199 16…
11	0.333	23562	5490	921	70	0.278	54	19502	4304	749	51	348.910222926874	76.07842932817812	704.5138203824197	1690.405366220201	2216.367716583419	35.971223021582695	0	17388	[132 218 245 256 253 256 263 256 250 255 255 259 258 259 259 258 250 263 259 270 267 284 275 283 265 288 297 289 275 290 273 304 302 316 323 275 259 247 241 243 251 245 230 261 238 223 249 253 245 278 225 216 270 300 228 218 232 228 227 218 228 247 209 188 207 169 183 261 289 241 232 314 251 194 173 173 179 161 271 257 162 167 175 310 303 230 185 314 236 158 159 171 294 313 195 145 281 326 340 31…
4	3	23562	5490	921	70	0.278	57	18861	4267	861	55	331.57959092938677	74.42611130731892	667.8521241675281	1732.0706944131211	2311.9880645989774	35.971223021582695	0	17278	[126 234 244 246 244 253 245 244 266 248 258 264 266 261 264 274 273 272 270 282 283 282 275 287 273 281 276 285 278 295 275 272 285 272 282 278 274 250 264 246 272 255 241 212 244 270 257 212 263 246 215 193 242 267 275 220 218 182 190 220 261 212 251 284 286 208 181 178 231 257 190 188 164 206 283 196 166 291 259 181 161 186 167 162 254 308 196 154 254 308 273 346 285 168 170 225 201 159 198 15…
10	3	23562	5490	921	70	0.278	48	19092	4539	693	44	418.3800373331885	73.1150005444135	757.8469753697856	1759.9420844605127	2305.632908230188	35.971223021582695	0	17242	[143 203 244 249 246 254 244 252 251 257 248 257 255 248 264 263 257 261 254 277 257 275 280 279 286 269 282 289 280 281 290 307 296 290 301 297 265 250 237 256 232 248 265 264 259 267 274 278 286 257 285 272 208 218 259 250 253 265 263 256 270 278 246 180 216 196 186 210 278 277 284 223 183 198 288 218 184 184 162 155 171 313 336 199 192 178 190 234 170 219 304 165 171 164 241 331 229 167 160 16…
7	0.333	23562	5490	921	70	0.278	37	19167	4189	832	45	375.7015014223403	78.62111191585737	676.9893414000577	1746.8013052785288	2416.85742853888	35.971223021582695	0	17506	[149 182 241 244 249 248 246 265 250 255 251 246 257 256 267 279 274 269 258 263 283 282 275 287 290 278 260 288 274 281 273 279 288 286 266 284 291 250 277 266 234 213 232 228 241 280 233 238 274 248 243 304 240 213 230 211 206 268 306 258 188 227 294 233 182 223 289 303 261 187 234 188 187 310 228 171 193 293 219 177 174 305 311 213 165 167 194 280 185 151 184 174 164 231 379 234 155 165 243 16…
8	3	23562	5490	921	70	0.278	60	18440	4659	712	49	369.02634452496324	71.59717303225028	743.5720189322519	1784.3141896624168	2376.3522055212607	35.971223021582695	0	17067	[126 228 255 247 242 248 253 269 256 253 255 253 256 263 256 265 263 264 267 274 275 270 268 274 285 274 277 277 273 292 278 283 294 274 290 279 245 246 264 237 235 246 228 214 224 242 253 277 236 282 256 210 217 204 211 195 215 189 193 282 290 199 204 225 230 187 174 229 317 311 218 171 172 240 326 278 163 164 219 255 189 188 290 176 158 152 176 311 287 171 154 157 298 256 147 152 127 183 310 34…
3	0.333	23562	5490	921	70	0.278	62	19131	4726	694	52	378.54037832824673	72.58270811231225	760.8228927298273	1745.5215008756688	2417.6941826983384	35.971223021582695	0	17135	[129 206 244 242 254 256 262 250 250 261 262 253 250 259 256 264 269 287 259 266 261 274 254 275 278 285 284 281 288 278 291 265 274 284 303 296 261 243 253 247 251 261 214 216 241 255 255 274 234 280 272 217 214 287 246 283 290 200 209 243 285 310 294 234 167 199 301 308 285 183 173 202 297 298 236 163 229 268 309 289 329 231 183 154 189 247 146 156 245 354 198 155 154 155 148 198 378 241 163 15…
5	0.333	23562	5490	921	70	0.278	53	19341	4745	711	48	342.35223686532316	70.71745084243378	741.1140382287385	1797.779291288386	2413.216257309783	35.971223021582695	0	17518	[151 222 249 246 250 246 248 249 253 259 258 255 253 256 264 269 261 250 263 264 271 272 277 267 281 273 267 280 291 268 271 275 294 291 291 308 250 239 238 267 230 221 241 265 221 225 266 247 239 224 269 269 225 283 306 230 209 237 215 252 221 207 278 196 170 273 315 255 200 263 345 349 203 189 191 203 277 171 216 308 188 167 251 289 190 286 189 161 189 299 208 160 235 307 331 261 162 162 259 41…
1	0.333	23562	5490	921	70	0.278	53	19686	4264	694	42	395.4551209991879	74.84779615905757	707.4080523018343	1838.3285777872939	2463.1848111433956	35.971223021582695	0	17229	[135 211 244 246 246 243 242 257 256 256 253 247 267 262 264 260 262 264 269 251 261 277 274 260 280 277 273 277 266 263 289 280 290 268 284 286 248 261 254 254 256 232 238 253 222 253 258 252 218 221 199 246 251 231 277 216 193 222 245 201 266 288 247 175 181 178 280 282 297 300 220 297 289 193 175 311 278 275 176 170 152 221 317 302 197 192 280 189 145 204 335 337 172 164 181 140 210 320 381 32…
12	3	23562	5490	921	70	0.278	58	18678	4677	776	40	358.28238405135363	69.77120084018236	714.4034252683654	1714.575458656533	2285.1483065735993	35.971223021582695	0	17107	[159 213 245 241 252 264 255 254 251 253 248 254 256 265 265 259 265 282 267 271 257 277 280 264 279 273 286 274 287 287 274 284 311 295 279 282 255 232 261 231 252 247 254 249 257 232 262 291 274 257 264 303 236 198 222 274 272 271 292 229 186 242 287 205 179 218 226 194 215 326 251 223 196 195 172 251 213 157 163 230 292 307 258 186 167 191 316 238 177 171 198 209 173 170 151 179 322 199 147 16…
6	3	23562	5490	921	70	0.278	47	18429	4434	746	31	372.3970025909721	78.19513472434816	734.3046387878057	1748.5652203777036	2362.616563218419	35.971223021582695	0	16887	[113 181 245 242 250 251 251 251 254 251 254 259 260 254 255 268 269 263 269 278 263 269 276 279 286 280 280 306 264 284 293 287 271 284 272 303 297 237 258 245 203 231 254 225 256 263 277 248 220 226 201 202 241 267 295 213 192 270 219 186 186 260 276 279 217 192 245 234 153 167 175 262 275 292 184 156 180 158 209 275 152 181 265 162 151 152 150 193 315 329 192 145 137 152 151 307 338 356 139 15…
4	3	23562	5490	921	70	0.278	58	18939	4372	861	54	366.7655170827522	72.11722965062071	721.5567538365461	1738.442439117341	2237.230536489387	35.971223021582695	0	17287	[128 235 242 248 250 248 245 250 253 248 253 265 265 258 256 259 265 272 268 271 268 276 294 272 286 304 274 286 282 293 267 280 283 303 275 302 262 203 259 255 252 236 250 250 264 257 263 279 281 281 254 270 219 256 256 256 278 243 215 288 231 191 171 223 264 265 279 271 291 231 176 194 268 236 178 204 228 185 180 163 241 321 249 181 175 191 185 193 171 169 279 318 202 177 168 186 227 177 165 17…
11	0.333	23562	5490	921	70	0.278	55	19384	4282	735	47	329.29316885946236	74.8315721798801	702.2355045161589	1675.4610650305833	2254.0405719451433	35.971223021582695	0	17233	[133 220 245 255 254 255 264 253 258 252 259 248 262 254 258 280 262 263 278 281 258 275 281 272 284 289 274 276 289 290 285 298 304 300 290 305 259 258 233 262 234 261 240 254 270 214 208 266 241 270 291 227 210 285 273 286 260 278 210 275 305 325 274 193 214 210 182 260 223 193 268 199 178 200 284 264 292 213 162 234 322 249 184 160 177 173 179 144 162 169 173 164 152 146 167 326 303 148 265 34…
2	3	23562	5490	921	70	0.278	50	18713	4321	836	52	360.5407968449154	73.246169564191	721.5134914482954	1718.869645896521	2336.9786898746047	35.971223021582695	0	17030	[124 200 242 247 251 254 253 253 255 257 263 264 262 266 268 271 264 255 263 268 272 264 265 273 286 286 275 279 275 274 288 286 285 303 288 289 259 248 234 217 244 248 254 240 237 266 252 205 267 235 198 215 192 203 266 270 209 190 197 192 178 271 291 219 207 182 232 271 191 229 234 175 182 225 192 247 296 296 306 325 177 183 184 171 168 177 195 213 217 172 224 203 143 147 140 274 305 349 349 17…
9	0.333	23562	5490	921	70	0.278	49	19108	4556	695	33	343.80086080965356	76.15562094216826	754.9485728261077	1828.0298923829366	2470.4537478515463	35.971223021582695	0	17099	[139 201 244 244 252 245 247 260 250 254 263 265 269 258 257 262 271 272 267 270 244 275 279 267 272 276 279 267 273 279 280 288 286 288 290 295 240 230 239 248 255 249 242 234 231 265 257 255 256 264 227 198 252 254 259 283 284 261 233 184 244 289 305 192 188 264 232 194 185 214 197 171 288 303 321 257 201 163 192 185 195 277 304 299 344 207 152 167 147 166 257 301 366 259 182 175 160 177 172 17…
8	3	23562	5490	921	70	0.278	61	18695	4683	690	48	355.1783392235934	73.19880421155838	725.5828181664267	1720.7132357942967	2259.6568976948224	35.971223021582695	0	17264	[125 230 246 245 255 255 254 253 252 266 253 280 256 255 251 258 264 263 272 274 271 262 259 287 280 275 284 276 287 300 301 293 279 304 304 313 253 228 261 251 233 239 278 271 263 247 258 287 273 248 200 238 249 243 249 288 227 190 259 288 208 180 190 219 277 312 229 184 203 184 170 178 171 237 289 295 259 324 210 184 199 181 157 176 167 177 208 336 238 168 193 178 148 152 150 261 397 219 157 14…
3	0.333	23562	5490	921	70	0.278	63	18908	4589	706	54	393.94108071257034	63.921850355222396	754.816614554521	1824.6930283995434	2494.257240884537	35.971223021582695	0	17164	[131 206 243 240 246 247 243 249 248 255 260 258 260 263 270 257 271 263 256 259 253 263 277 270 277 278 285 270 264 275 264 280 293 303 281 292 248 255 242 231 228 253 215 238 248 264 221 223 273 228 196 198 208 269 276 269 274 259 208 208 190 197 175 241 280 308 295 233 285 207 166 161 211 300 319 217 221 298 176 169 224 246 231 302 207 154 149 262 313 343 228 147 154 205 326 347 184 156 139 20…
5	0.333	23562	5490	921	70	0.278	54	19257	4716	728	47	395.48965031140654	75.78281302526082	747.9640435670769	1656.449596975878	2237.1411532733823	35.971223021582695	0	17594	[150 227 243 245 246 249 262 248 247 251 261 258 262 257 257 272 258 256 270 282 264 267 284 263 279 282 287 280 285 295 288 310 303 285 290 299 266 236 265 239 235 263 263 272 238 212 221 228 285 274 212 264 289 233 217 307 284 194 193 195 249 265 288 312 256 202 220 264 187 194 297 232 162 268 292 205 177 245 295 175 222 322 260 177 180 185 185 201 170 199 169 151 157 318 293 164 156 326 437 24…
10	3	23562	5490	921	70	0.278	49	19276	4604	698	43	395.9602336889492	74.96927194953784	808.1093775683123	1836.743104032484	2532.9949008124863	35.971223021582695	0	16991	[143 204 244 246 248 250 244 255 248 247 247 255 251 258 247 256 251 282 264 272 266 260 271 264 278 261 291 294 266 289 278 292 283 280 282 290 245 263 235 225 233 289 251 217 204 208 266 256 198 248 253 258 260 193 188 221 244 261 285 278 201 161 264 253 308 198 276 204 175 215 204 216 271 269 267 261 269 307 305 195 162 171 253 269 226 293 264 295 332 299 164 165 171 170 141 190 344 343 245 16…
1	0.333	23562	5490	921	70	0.278	54	19372	4198	691	39	398.0006117482671	76.41133390517457	731.3091889013031	1766.3030613946905	2333.906558140193	35.971223021582695	0	17303	[133 216 242 247 251 248 247 250 248 253 257 248 258 257 259 262 254 268 263 272 276 270 272 281 277 268 283 286 298 271 271 289 283 289 291 293 263 252 240 233 241 263 260 256 262 253 227 204 219 266 216 215 269 285 280 216 182 209 295 243 196 230 223 173 214 289 280 304 214 204 243 210 196 294 299 201 170 176 182 248 172 259 211 181 190 182 162 179 289 272 157 148 150 166 303 313 354 211 226 34…
12	3	23562	5490	921	70	0.278	59	19045	4724	822	43	388.1379824724512	71.98301080986269	738.6478980733717	1838.075325258062	2471.5536493965756	35.971223021582695	0	17145	[157 219 251 249 250 257 249 250 250 255 250 254 261 252 263 255 271 256 279 266 253 263 279 275 273 280 273 283 266 265 288 261 294 280 268 298 239 243 238 229 245 261 260 219 257 261 226 235 265 258 208 201 272 272 243 260 243 188 165 248 323 219 172 201 281 301 234 237 240 179 210 291 218 215 266 290 300 264 331 302 155 162 162 295 299 344 263 174 183 294 201 183 174 164 151 147 347 371 188 17…
4	3	23562	5490	921	70	0.278	59	19594	4444	891	47	377.3887321725386	74.21115201902144	747.427272628884	1885.4677990847097	2421.7440626280086	35.971223021582695	0	17264	[127 239 245 243 247 248 255 250 256 254 254 252 252 254 253 247 264 267 261 268 267 265 277 267 283 275 271 283 279 265 286 278 277 287 276 280 266 221 248 258 236 242 258 257 226 252 217 218 267 268 275 200 251 277 269 216 287 241 173 244 262 205 234 236 189 228 305 232 193 209 186 215 270 266 273 275 295 299 316 204 189 291 306 300 297 177 262 232 175 169 151 206 283 327 331 350 244 191 183 20…
7	0.333	23562	5490	921	70	0.278	38	19347	4172	842	47	352.33966893370655	78.38732848948696	750.7045448177795	1729.0475977025592	2370.7011740434705	35.971223021582695	0	17345	[147 188 247 245 247 250 252 243 251 257 254 245 252 260 270 255 259 273 268 266 262 252 267 270 271 272 273 291 285 285 309 298 294 295 282 323 287 274 271 246 233 239 255 274 283 278 255 286 293 284 274 292 274 230 212 254 258 264 230 278 268 196 169 207 243 282 300 270 194 184 187 171 246 188 184 265 256 185 287 234 157 163 172 173 180 300 252 166 160 280 233 161 158 221 367 303 175 162 170 15…
11	0.333	23562	5490	921	70	0.278	56	19404	4224	753	50	445.7133780145273	72.08101709377183	723.4112896222655	1895.5087941349805	2460.3352762975173	35.971223021582695	0	17034	[133 224 247 253 253 256 243 256 245 255 256 254 250 262 265 256 262 266 262 255 267 270 268 257 273 264 264 266 273 269 279 281 299 299 285 279 262 233 240 231 228 236 240 271 235 189 223 262 263 271 201 242 289 275 243 207 265 236 223 263 272 311 259 198 233 236 236 177 226 288 286 281 193 172 189 283 285 308 219 165 183 289 297 311 215 159 193 311 328 353 184 184 168 173 185 252 176 158 171 15…
2	3	23562	5490	921	70	0.278	51	18696	4309	829	50	363.1845485856749	72.7043016820105	767.6096904167879	1759.141923238361	2300.988067174579	35.971223021582695	0	17263	[124 206 239 248 250 248 251 257 254 251 255 261 254 254 257 260 266 253 256 271 252 268 275 275 272 272 273 287 273 295 282 306 298 305 293 298 273 243 241 263 250 255 256 273 246 253 210 230 253 220 225 249 278 296 299 248 203 203 199 204 282 247 220 294 283 210 196 200 215 243 215 183 259 285 198 211 279 182 175 177 158 197 321 207 158 152 149 169 183 342 231 169 164 198 300 184 173 229 166 17…
9	0.333	23562	5490	921	70	0.278	50	18822	4452	681	32	350.14179770410067	74.4712070653765	684.1310547276892	1804.8324145312135	2488.9034017779477	35.971223021582695	0	16987	[139 197 242 247 251 248 265 258 249 262 269 264 271 258 256 277 262 277 275 275 267 277 271 267 277 257 284 272 270 278 274 262 282 271 269 293 241 233 250 248 280 246 213 242 254 271 225 197 236 245 198 197 246 219 183 188 211 257 232 182 187 291 298 200 188 166 253 296 301 206 172 174 189 276 274 302 301 163 166 168 262 289 281 319 337 260 151 168 288 334 210 170 195 273 164 166 159 153 152 17…
3	0.333	23562	5490	921	70	0.278	64	18753	4610	653	52	332.72778666690544	70.27817917063707	692.9454102329922	1662.353530257505	2302.547642171716	35.971223021582695	0	17295	[133 211 243 248 250 258 254 265 257 260 258 260 267 267 260 262 263 277 263 265 282 257 284 274 283 290 280 293 276 282 294 283 292 293 287 298 267 243 268 245 243 265 268 264 250 269 266 258 237 226 211 209 260 301 252 204 246 212 182 231 252 308 239 179 275 278 197 210 233 175 178 188 274 198 183 234 230 163 153 158 168 268 297 300 286 163 165 162 146 144 153 260 323 375 240 201 219 166 129 15…
6	3	23562	5490	921	70	0.278	48	18596	4440	729	38	392.95369094841294	76.18563446579553	736.4225220086184	1708.0656960811627	2277.644536511147	35.971223021582695	0	16863	[113 182 240 243 248 252 251 259 255 259 256 250 254 264 254 259 275 253 265 263 264 267 281 283 284 294 291 284 287 278 279 297 300 307 297 293 283 240 247 245 250 250 261 251 266 269 275 276 263 267 254 277 262 279 272 253 215 286 284 206 185 166 181 217 279 288 238 191 158 186 186 169 232 317 249 163 159 139 153 163 273 296 217 174 166 177 145 163 153 280 345 225 169 189 170 158 155 140 145 33…
8	3	23562	5490	921	70	0.278	62	18909	4809	714	57	350.29326315921315	71.22884707387193	710.5018167570971	1800.5614961023748	2372.4660852719444	35.971223021582695	0	17218	[129 229 245 252 251 251 250 255 253 257 259 261 264 270 268 251 257 255 262 255 274 269 264 285 276 264 281 274 277 285 294 279 316 301 291 285 236 252 266 272 247 206 242 269 226 209 295 262 209 199 228 298 263 250 204 234 271 295 284 188 192 279 313 262 173 264 292 198 182 219 290 301 278 285 289 324 291 183 171 266 224 184 310 252 174 189 309 186 163 153 161 240 321 269 162 155 144 150 159 13…
5	0.333	23562	5490	921	70	0.278	55	19211	4707	706	38	428.0156724260999	74.9154792408392	771.8575466000408	1799.5659138628878	2312.357035167377	35.971223021582695	0	17446	[153 227 241 243 243 240 250 249 248 251 247 256 256 249 267 266 268 255 266 254 261 276 277 262 270 266 283 276 282 286 295 298 291 295 305 296 245 242 238 228 243 241 264 277 230 222 245 286 273 288 219 212 272 283 234 226 269 266 290 296 239 199 263 266 263 284 284 212 214 297 312 244 174 179 183 201 311 187 175 299 227 165 242 292 175 172 155 167 281 284 346 296 184 184 190 176 174 204 260 16…
12	3	23562	5490	921	70	0.278	60	18601	4597	815	48	363.61267823407104	75.93880717750727	731.9145996921892	1765.7184909915004	2449.021307995391	35.971223021582695	0	17264	[159 216 250 244 251 249 247 251 257 257 255 257 252 258 258 280 267 264 262 270 259 273 274 269 271 274 281 267 270 284 279 289 286 302 284 289 247 240 225 250 265 240 237 253 271 251 266 227 182 231 286 265 228 191 247 292 229 265 189 215 224 204 226 194 218 200 171 203 282 280 189 185 330 200 174 271 296 182 160 204 332 263 194 246 174 158 163 313 241 171 157 208 351 277 175 187 163 153 257 23…
4	3	23562	5490	921	70	0.278	60	18679	4233	836	57	378.1316126378193	71.78515453965554	731.2460178792034	1810.0081185047632	2394.733628263851	35.971223021582695	0	17436	[130 236 247 252 255 251 255 255 257 247 258 255 259 261 258 258 262 272 270 261 269 275 273 264 271 275 254 276 285 296 289 285 282 288 280 272 251 252 239 236 244 248 229 214 261 223 267 210 212 234 210 247 259 209 274 286 248 207 213 195 219 229 183 205 189 221 311 213 199 244 315 215 187 163 175 221 306 294 193 190 313 339 203 223 279 160 190 284 228 172 170 166 170 282 228 162 172 157 143 19…
1	0.333	23562	5490	921	70	0.278	55	19535	4264	683	32	364.8985352365327	79.68326330777604	744.7425113200285	1702.1951846215734	2257.3650374996464	35.971223021582695	0	17296	[133 217 241 246 245 250 255 260 250 262 262 262 253 259 253 258 265 256 272 275 258 276 278 271 277 281 286 278 273 282 299 301 289 307 285 295 262 253 234 248 226 264 234 238 213 251 254 263 269 230 254 294 189 249 278 288 294 190 276 263 197 192 279 261 303 228 169 185 229 285 301 283 292 185 165 181 241 220 168 205 324 316 211 178 175 262 295 173 164 172 144 143 242 331 363 250 181 162 186 14…
10	3	23562	5490	921	70	0.278	50	18562	4382	662	41	328.14208211403565	74.99284678626549	726.1929100445886	1738.2651473813585	2415.4552995930417	35.971223021582695	0	16906	[145 205 245 245 252 252 255 255 258 268 260 257 259 267 260 260 264 270 281 263 273 282 281 267 276 272 269 268 271 279 274 280 290 289 288 293 239 226 248 257 236 248 239 216 233 260 272 244 184 197 258 264 224 208 277 203 204 263 269 255 186 175 184 257 281 231 166 179 267 258 168 168 180 186 259 169 161 242 292 286 197 158 153 173 282 292 313 183 158 171 309 318 214 212 239 148 170 148 142 17…
11	0.333	23562	5490	921	70	0.278	57	19087	4171	728	47	404.151260839291	74.83302481816347	770.5528637277723	1783.6327002698965	2359.6458774987805	35.971223021582695	0	17128	[134 225 242 242 246 244 248 249 244 250 250 261 256 264 259 264 254 272 271 269 264 279 260 285 275 309 283 260 282 274 281 288 289 295 288 283 251 252 260 248 243 253 213 239 267 246 191 207 232 264 272 249 229 235 226 202 178 184 178 239 276 283 219 225 188 282 231 177 176 189 282 192 170 171 209 302 298 165 174 263 351 245 194 184 174 152 207 290 322 332 179 175 202 166 158 153 234 300 353 19…
2	3	23562	5490	921	70	0.278	52	19527	4466	885	53	320.42915160394665	73.422493629562	731.2613524549516	1766.9701570557913	2323.1095824668896	35.971223021582695	0	17577	[125 204 244 255 251 255 256 260 257 265 255 254 270 263 253 255 256 266 265 269 263 267 257 268 266 276 288 288 287 287 276 286 291 286 294 302 243 239 235 254 272 252 238 255 245 218 219 206 222 269 261 244 275 229 230 300 246 193 208 296 310 298 196 277 244 219 309 228 213 276 297 309 336 230 207 287 207 185 178 272 310 362 298 194 185 174 164 228 307 183 246 352 237 190 179 177 183 209 176 19…
3	0.333	23562	5490	921	70	0.278	65	19016	4712	654	55	363.92454488711826	72.59074483093929	756.3132745478711	1688.6964062851614	2325.1583956562013	35.971223021582695	0	17163	[132 211 244 240 248 248 253 260 256 254 258 252 267 257 256 265 276 271 261 275 281 276 269 262 275 270 278 293 291 299 292 288 288 298 291 296 249 244 257 255 229 246 251 252 260 264 241 259 274 223 232 261 278 262 293 243 188 240 280 268 267 182 216 260 288 281 223 185 235 269 277 286 251 292 317 206 165 185 157 183 307 289 171 162 163 155 184 272 293 263 167 168 286 191 170 180 171 158 167 21…
8	3	23562	5490	921	70	0.278	63	18805	4763	693	52	387.39551065386615	70.74062068813836	772.0556252739208	1932.3461905035022	2465.520687348378	35.971223021582695	0	17244	[125 233 244 242 246 243 253 255 253 256 248 258 261 267 254 272 255 265 265 259 281 257 268 275 269 269 274 269 278 285 290 266 275 277 279 287 235 257 256 253 251 266 267 231 209 211 222 208 242 257 270 296 214 202 256 287 270 184 200 261 307 320 200 184 175 276 344 209 183 175 287 258 153 204 333 203 154 162 216 332 263 161 161 224 303 334 186 157 201 324 283 180 159 281 183 152 139 190 309 29…
9	0.333	23562	5490	921	70	0.278	51	18491	4433	661	44	309.82699973212016	74.14092669694588	687.2640678047452	1715.0688816073994	2277.3639186296127	35.971223021582695	0	17106	[142 200 246 248 245 257 250 257 256 260 271 267 270 261 265 262 273 278 277 281 280 268 280 261 272 271 290 278 254 281 305 270 297 277 298 285 265 257 253 252 259 228 244 245 262 243 258 265 271 241 213 236 220 217 239 259 266 259 208 193 214 224 231 183 207 192 201 278 238 159 174 279 318 241 199 191 217 176 196 185 197 159 172 168 257 218 153 158 211 327 178 149 141 143 310 362 183 153 158 14…
6	3	23562	5490	921	70	0.278	49	18880	4509	747	40	388.62141896290024	77.06578028852205	784.0994047324998	1799.099045140344	2376.67472686053	35.971223021582695	0	16771	[116 182 240 248 247 255 247 257 254 251 256 251 257 245 254 254 267 260 275 275 263 273 269 278 276 275 280 287 285 270 279 300 275 273 270 301 298 241 254 211 231 258 222 270 250 209 273 241 195 188 247 235 278 279 271 226 200 175 236 267 276 268 269 170 161 147 252 278 273 249 191 213 255 271 289 290 277 175 210 279 282 324 256 150 247 311 203 170 147 158 169 230 353 329 171 159 157 150 144 17…
4	3	23562	5490	921	70	0.278	61	18961	4376	839	58	360.0586487932446	71.56278916421654	683.1264176919407	1700.3304196452912	2279.3287616047123	35.971223021582695	0	17442	[131 238 242 245 247 244 248 249 259 257 254 258 259 260 267 266 279 279 278 265 268 279 272 263 286 277 267 287 278 284 295 296 289 291 297 303 270 250 251 254 261 260 284 250 209 258 275 252 262 262 250 263 225 209 191 256 270 272 285 285 287 226 189 216 302 279 203 198 271 209 182 259 237 180 212 165 186 174 178 257 189 184 324 322 175 184 191 168 188 183 164 152 171 280 261 155 174 329 232 13…
5	0.333	23562	5490	921	70	0.278	56	19409	4819	696	42	375.74168167857135	70.3873479768265	724.0016537979036	1766.1065355705707	2409.0194799691367	35.971223021582695	0	17310	[152 228 248 249 247 255 246 262 243 250 264 258 262 253 262 260 266 261 249 278 276 260 272 271 290 283 278 280 269 280 276 300 274 261 281 317 225 250 239 222 212 244 279 267 266 288 241 196 214 244 231 278 270 225 255 195 195 255 282 253 248 285 312 282 225 201 172 185 203 249 306 263 165 173 243 321 313 196 166 187 326 225 155 178 285 303 329 231 158 144 265 284 315 338 198 166 212 382 312 17…
7	0.333	23562	5490	921	70	0.278	39	19515	4252	836	43	343.4655656092755	81.47599514437829	754.445614659041	1816.3666023891185	2453.2055721768425	35.971223021582695	0	17061	[150 189 249 247 244 255 248 246 258 267 252 258 268 259 257 265 264 262 265 258 253 281 275 269 252 273 288 285 267 285 298 283 291 275 285 290 290 243 240 219 244 247 266 230 256 270 262 242 250 250 199 215 248 253 277 197 208 252 279 242 190 275 264 226 225 324 232 180 184 192 265 294 281 181 192 280 283 282 306 334 214 176 202 301 278 176 207 300 175 159 167 150 281 344 354 207 171 176 151 17…
12	3	23562	5490	921	70	0.278	61	18721	4641	794	46	383.3914793322236	74.31001057230912	720.1479097791317	1706.315489248201	2349.2841126411176	35.971223021582695	0	17312	[157 216 246 243 250 249 245 252 253 263 254 251 256 269 258 248 261 261 263 268 267 266 274 280 295 278 268 280 291 289 293 278 305 279 296 303 263 248 254 269 255 255 259 285 234 231 215 281 266 277 265 212 197 250 255 193 227 274 219 184 248 287 217 257 204 190 222 290 191 180 257 270 298 299 205 183 171 218 336 225 171 161 283 333 222 194 163 184 185 181 179 173 161 150 154 233 352 193 156 25…
1	0.333	23562	5490	921	70	0.278	56	19788	4371	696	39	341.7101043840445	73.27183959431696	724.8612055599367	1760.0727454595924	2357.321858457903	35.971223021582695	0	17280	[134 219 244 249 253 252 252 250 249 256 254 252 260 270 249 257 270 259 271 275 260 261 289 279 271 270 267 280 278 291 285 289 279 283 282 295 235 255 263 231 217 233 226 265 261 259 280 204 208 251 228 251 277 295 248 192 195 181 273 273 277 277 273 284 217 202 259 230 218 247 189 152 161 289 282 306 223 189 275 177 184 264 345 346 228 194 247 172 161 188 327 326 221 146 157 151 215 320 360 38…
11	0.333	23562	5490	921	70	0.278	58	19002	4145	734	42	332.10717297929153	74.69302968920768	701.5012343809105	1651.570764106091	2211.997527331128	35.971223021582695	0	17269	[134 225 240 245 245 252 252 264 265 250 259 263 252 261 260 271 280 264 269 264 275 278 275 287 276 288 284 278 283 294 291 291 294 296 293 288 256 238 240 262 231 257 260 239 242 279 272 269 258 221 256 270 267 336 236 206 205 195 189 267 286 203 220 200 203 269 298 242 179 181 186 267 267 191 177 168 205 295 300 261 177 163 188 165 172 162 149 285 327 236 165 182 200 215 181 155 160 179 183 14…
3	0.333	23562	5490	921	70	0.278	66	19113	4759	704	56	377.171686608303	69.13546517694806	802.420628992366	1845.6049405209696	2411.0796226322523	35.971223021582695	0	17084	[133 209 240 242 251 253 253 253 262 252 250 253 257 257 264 259 267 285 266 253 251 261 258 283 280 294 265 278 287 282 277 263 292 288 280 292 250 224 261 224 253 231 253 223 227 257 264 280 268 222 210 189 198 200 206 258 277 295 220 186 255 189 174 227 297 300 259 177 178 280 291 287 268 188 277 287 177 182 145 266 310 319 259 162 173 243 320 287 165 143 199 313 301 199 148 150 241 291 323 31…
10	3	23562	5490	921	70	0.278	51	18581	4418	660	47	376.90065145480474	71.40769542008144	700.6301421487918	1649.3614159923811	2296.524983726686	35.971223021582695	0	16957	[148 208 245 244 241 245 256 247 248 256 250 257 257 257 266 261 271 257 266 277 272 277 294 284 277 260 298 283 298 277 285 293 292 302 299 297 265 261 260 252 258 268 265 227 223 223 268 255 253 275 254 199 258 281 214 194 189 205 192 259 270 214 253 186 184 201 313 246 169 180 171 185 229 329 238 175 176 198 272 196 182 224 179 163 199 313 281 163 167 170 223 293 203 153 143 164 302 150 150 15…
8	3	23562	5490	921	70	0.278	64	18851	4707	686	42	402.3592568492551	71.63187645157771	702.5762147372427	1714.6571817289482	2221.9165373190876	35.971223021582695	0	17249	[128 237 245 250 243 245 246 249 258 252 264 258 253 245 255 279 262 265 278 261 274 281 282 269 280 282 296 296 289 280 293 284 291 299 319 307 254 247 258 263 263 255 226 246 242 255 257 268 255 199 258 278 259 246 190 251 286 284 232 187 197 195 164 167 199 258 256 276 296 287 200 183 172 170 173 168 224 291 285 189 159 180 273 316 179 162 161 298 360 225 146 154 200 355 278 164 161 210 257 14…
9	0.333	23562	5490	921	70	0.278	52	19172	4520	680	42	375.13627311494946	78.43637779244564	711.5070074983643	1760.5745137193376	2375.3603278613746	35.971223021582695	0	17412	[140 206 254 250 248 246 253 262 253 256 251 257 254 267 255 269 266 269 263 272 254 268 280 276 276 275 285 269 280 274 293 289 296 289 289 292 252 249 251 265 260 228 235 251 264 271 273 285 281 265 255 192 227 278 281 214 224 300 241 211 191 249 194 199 288 297 329 258 200 197 209 204 278 283 307 328 297 196 192 184 185 186 186 287 327 171 172 167 186 205 161 155 151 156 192 253 164 151 171 37…
2	3	23562	5490	921	70	0.278	53	19620	4598	906	56	361.61929944390283	72.71036732593812	738.8290588473411	1823.820660245484	2494.7713715642744	35.971223021582695	0	17725	[125 212 253 249 248 248 254 260 256 251 246 262 251 272 264 260 263 271 271 261 262 262 269 261 281 280 255 283 290 280 269 284 270 284 295 288 254 243 233 239 270 239 211 230 215 244 275 256 237 217 200 212 258 292 214 261 278 207 214 247 279 287 288 199 200 206 253 280 294 315 308 292 207 183 171 178 242 291 294 313 218 177 248 289 175 170 191 339 348 235 216 309 196 236 233 150 167 330 361 37…
5	0.333	23562	5490	921	70	0.278	57	18800	4574	700	45	319.8584733164245	75.55933456612276	696.2559890856232	1703.3435172776417	2338.1323355610652	35.971223021582695	0	17182	[150 234 253 242 250 247 251 263 253 253 259 260 256 266 266 260 262 262 271 265 278 274 290 279 281 276 279 285 291 286 278 282 274 309 291 297 237 236 246 230 264 250 232 273 249 237 250 287 233 205 195 249 263 271 280 253 190 195 265 264 169 209 277 220 197 204 168 179 161 221 282 265 307 237 160 191 172 164 211 295 190 176 159 151 142 208 282 281 279 307 377 232 149 165 168 156 164 303 337 17…
4	3	23562	5490	921	70	0.278	62	19588	4515	826	51	397.27475564226955	72.93692375549655	746.1551911883661	1796.6731834586824	2373.427226228596	35.971223021582695	0	17225	[131 243 243 248 251 244 243 248 256 246 257 261 251 256 269 267 260 268 268 273 264 272 273 267 271 290 264 274 272 281 299 284 290 292 291 290 247 244 245 245 251 276 253 203 240 268 278 271 267 189 199 234 264 214 267 248 188 246 292 259 190 203 258 264 277 265 292 278 277 317 250 176 184 268 284 252 306 296 284 219 174 157 155 258 281 302 305 334 220 175 176 240 367 206 200 195 201 194 169 18…
6	3	23562	5490	921	70	0.278	50	18385	4453	746	34	373.65382773700867	74.22974806798919	718.1440281656509	1871.0814304053529	2499.271892290088	35.971223021582695	0	16813	[115 183 243 243 249 246 252 254 254 256 262 261 259 262 261 266 270 270 283 280 259 268 281 268 257 275 263 284 284 271 285 274 267 280 289 285 292 242 253 235 246 220 214 211 261 228 251 232 202 259 246 193 209 272 250 270 208 194 288 233 175 161 222 278 300 254 183 185 196 190 229 239 173 205 245 161 162 169 158 231 317 326 227 164 143 133 196 304 307 324 181 148 142 155 270 343 278 164 139 17…
12	3	23562	5490	921	70	0.278	62	19044	4729	831	38	374.4744776669167	74.42027893383533	767.7379068413894	1785.35887124778	2386.1178903713276	35.971223021582695	0	17326	[158 221 240 241 244 248 246 255 256 250 257 260 248 257 270 254 261 273 266 277 262 262 272 259 272 279 262 278 283 274 287 281 298 290 293 285 251 267 230 252 242 251 227 223 257 230 252 275 219 191 221 283 303 230 187 238 249 263 201 264 196 179 234 277 272 268 298 258 262 292 310 322 196 166 220 296 309 328 209 177 205 284 171 181 294 206 162 181 317 197 234 184 162 167 260 188 163 155 292 34…
1	0.333	23562	5490	921	70	0.278	57	19103	4133	676	37	347.7557001723404	75.63758633844805	752.7296912022849	1776.3818733378791	2345.261698438384	35.971223021582695	0	17191	[133 221 243 242 243 253 247 253 247 254 254 255 266 255 264 262 255 266 268 271 276 268 263 277 279 265 285 273 280 283 268 282 286 308 303 289 246 247 222 215 238 260 240 232 252 253 275 230 199 241 262 260 244 225 203 176 224 260 273 291 220 186 257 187 217 307 277 177 169 174 205 262 274 289 236 170 178 173 159 248 347 260 177 160 144 168 284 290 276 295 343 225 168 204 242 181 178 161 137 13…
3	0.333	23562	5490	921	70	0.278	67	18658	4547	673	57	391.060074296794	65.97446900235842	750.9688383479984	1763.8544400063279	2364.6056665812525	35.971223021582695	0	17178	[134 216 243 249 250 252 251 251 251 262 254 256 256 258 268 256 259 270 274 266 254 269 288 268 276 269 267 296 292 286 304 276 304 300 319 294 253 247 241 244 232 249 242 236 269 289 234 218 231 201 202 257 272 250 203 199 269 252 199 202 225 200 233 183 229 176 182 240 212 180 190 172 189 284 288 294 191 178 150 159 165 156 201 316 335 268 183 151 153 142 146 251 355 295 172 147 163 310 366 27…
11	0.333	23562	5490	921	70	0.278	59	19441	4327	746	51	429.07799746842045	72.82433472046081	798.5028386094262	1824.6438617047188	2493.5242333513042	35.971223021582695	0	17257	[134 226 243 245 244 253 245 249 255 254 253 261 257 248 253 255 254 262 252 260 267 272 265 278 278 285 277 277 287 269 282 283 283 281 295 294 244 220 234 253 249 259 211 266 274 236 230 242 265 211 256 245 285 269 271 225 261 265 236 179 280 272 299 209 188 182 307 244 248 306 216 172 247 299 317 281 198 163 258 307 309 329 212 180 172 175 180 319 217 165 161 165 179 298 311 169 148 154 197 27…
8	3	23562	5490	921	70	0.278	65	18857	4705	689	52	353.4758623888258	68.29099698625197	734.9726404502593	1842.2360599940382	2363.7175102264955	35.971223021582695	0	16959	[126 237 241 248 248 251 247 251 242 254 252 264 260 256 265 259 259 256 265 264 269 269 273 280 294 280 282 270 271 296 309 291 278 267 302 294 235 231 266 246 239 227 235 251 233 251 231 236 262 303 258 204 207 277 303 255 192 257 276 193 187 269 269 259 216 256 299 291 254 182 174 197 254 271 274 224 168 177 259 313 199 164 161 279 313 251 157 159 142 146 139 155 159 286 301 320 353 186 159 14…
10	3	23562	5490	921	70	0.278	52	18853	4535	675	46	393.1600648109933	73.77246999059342	766.513105817991	1820.8810753174134	2450.6699474536813	35.971223021582695	0	17140	[145 205 247 247 248 248 242 245 250 266 261 259 262 250 254 258 263 256 275 275 255 280 281 278 275 269 277 273 279 294 270 279 284 297 284 276 238 221 258 254 238 249 230 227 255 219 224 212 258 250 296 282 189 199 298 288 231 217 298 220 210 211 199 215 272 279 292 264 290 347 231 171 178 197 294 296 319 258 159 203 324 242 175 175 159 169 174 313 223 198 168 157 175 242 291 165 164 159 143 15…
7	0.333	23562	5490	921	70	0.278	40	19104	4120	823	46	360.7422180720072	78.37331334276817	760.843903153822	1839.9605690057738	2471.9604203719787	35.971223021582695	0	17152	[147 187 239 247 243 252 250 260 255 268 246 270 261 259 262 270 271 261 266 262 260 262 264 274 271 263 261 281 275 292 281 282 273 272 281 276 285 257 235 247 263 233 238 285 235 226 221 230 204 270 242 196 190 253 289 232 196 234 264 251 249 218 220 191 236 209 172 186 270 266 175 195 286 319 202 194 178 163 172 190 288 296 180 160 184 315 256 159 178 348 224 165 274 264 151 166 155 190 348 38…
9	0.333	23562	5490	921	70	0.278	53	19355	4573	699	36	351.19311751391524	75.02586735144189	779.2681857705444	1901.724279931111	2480.4685654532996	35.971223021582695	0	17378	[140 207 243 259 250 246 247 262 256 254 256 268 260 269 250 270 259 251 263 259 262 265 264 253 270 261 277 266 266 283 274 302 298 276 279 306 247 264 227 229 241 247 212 248 263 268 211 262 215 201 267 276 224 252 287 226 194 224 292 282 299 214 198 190 242 289 309 288 213 176 178 263 291 296 317 332 347 268 190 191 258 342 192 174 255 340 168 149 162 173 142 192 274 377 308 175 168 168 148 17…
2	3	23562	5490	921	70	0.278	54	19274	4595	857	44	383.0564115401789	75.68452568330973	731.9257819564094	1683.7455459457624	2339.495571040156	35.971223021582695	0	17513	[125 209 246 251 243 247 249 247 252 243 247 249 254 261 273 259 265 259 267 275 264 272 271 287 277 294 269 280 296 288 297 294 302 305 321 297 265 247 234 243 253 235 234 261 265 288 280 236 195 236 254 251 305 253 231 278 307 250 198 205 217 298 226 198 298 266 185 256 297 190 168 179 197 254 320 272 193 172 184 178 284 207 186 292 187 155 168 265 283 322 193 159 163 161 224 294 313 359 303 16…
4	3	23562	5490	921	70	0.278	63	19018	4364	823	53	374.8071359391104	72.19352753791485	782.734133514918	1819.3286896447064	2444.204928778415	35.971223021582695	0	17111	[132 240 244 244 244 254 248 255 254 256 257 254 255 257 246 268 263 252 252 279 279 282 275 272 277 285 261 275 282 282 271 273 264 289 266 267 268 240 246 244 234 248 223 244 226 243 253 256 224 211 213 233 276 207 204 215 222 269 255 210 208 314 238 186 218 196 191 263 294 291 167 171 217 307 312 296 182 175 169 231 193 197 265 182 159 278 253 160 142 164 252 278 281 273 314 299 362 282 135 14…
5	0.333	23562	5490	921	70	0.278	58	18669	4658	673	40	391.7986552625963	72.36760065007074	741.3254482536479	1688.9482655741688	2338.961629942568	35.971223021582695	0	17066	[151 228 240 245 242 245 255 255 255 249 248 250 261 259 254 262 254 261 277 265 268 272 297 281 280 284 294 290 278 284 280 281 287 288 286 301 238 238 263 250 259 261 246 235 258 264 228 230 266 261 278 304 214 208 268 274 286 245 183 224 227 295 292 188 191 227 186 237 228 184 203 246 170 186 275 270 164 151 160 186 292 305 269 179 157 191 262 190 165 231 241 139 153 165 151 142 136 216 326 37…
3	0.333	23562	5490	921	70	0.278	68	18430	4561	684	56	376.80165851544444	70.9567670009102	689.036239864136	1648.113483733951	2181.810275626527	35.971223021582695	0	17087	[136 215 248 244 255 245 255 252 255 258 267 263 270 267 252 245 263 278 259 289 269 282 284 267 288 286 272 299 301 285 299 295 295 293 300 301 241 265 251 260 240 253 247 280 251 267 270 212 206 247 277 269 250 179 227 262 261 272 253 209 256 268 276 280 279 284 228 179 174 176 193 256 315 219 174 185 164 164 170 292 275 167 169 235 314 184 161 166 168 177 166 188 167 167 191 155 142 122 154 15…
8	3	23562	5490	921	70	0.278	66	18567	4732	704	47	334.1564243977477	71.25140998810541	738.2803454042374	1782.9771958004042	2376.653816603316	35.971223021582695	0	17036	[126 237 247 249 249 248 246 260 256 261 259 257 276 257 265 265 266 259 261 264 263 276 274 260 269 265 273 271 288 290 297 292 289 291 290 271 241 226 230 233 244 234 250 255 227 259 238 274 250 196 207 264 304 280 217 180 219 292 307 204 194 194 261 179 157 223 326 271 196 187 251 188 252 183 165 190 325 246 150 146 184 315 318 180 208 277 183 163 165 303 273 167 164 301 355 290 160 142 152 16…
1	0.333	23562	5490	921	70	0.278	58	19016	4115	666	33	398.31228681906026	74.9737890450883	743.0447344642832	1796.8492539404597	2410.933769377497	35.971223021582695	0	16956	[136 221 247 243 246 249 240 249 250 244 257 254 255 257 252 267 248 269 268 263 257 274 282 272 283 277 280 277 277 286 278 292 276 295 274 293 241 251 247 250 257 227 257 247 214 253 270 279 265 182 270 266 234 228 281 281 209 181 187 248 247 296 287 300 209 193 178 189 274 195 178 189 243 287 210 166 168 240 299 231 166 156 165 151 235 280 334 246 169 164 154 158 275 288 171 141 138 144 182 32…
[truncated: 60,105 more rows]
