# Supplementary material for: GutLogo: Agent-based modeling framework to investigate spatial and temporal dynamics in the gut microbiome
Source: PLoS One. 2018 Nov 9;13(11):e0207072. doi: 10.1371/journal.pone.0207072 (PMC6226173; doi:10.1371/journal.pone.0207072)
Supplement: S1 Data — Raw data from the simulations. (ZIP) [file pone.0207072.s001.zip › glucTest.csv]

BehaviorSpace results (NetLogo 6.0)
/home/charliel/gut-nlogo-model/NLCode.nlogo
glucTest
07/09/2017 18:08:01:945 -0400
min-pxcor	max-pxcor	min-pycor	max-pycor
0	99	0	0
[run number]	testConst	initNumBifidos	initNumBacteroides	initNumClosts	initNumDesulfos	inFlowGlucose	[step]	count bifidos	count bacteroides	count closts	count desulfos	sum [inulin] of patches	sum [lactate] of patches	sum [lactose] of patches	sum [FO] of patches	sum [glucose] of patches	sum [CS] of patches	trueAbsorption	getNumSeeds	getAllBactPatchLin
12	2	23562	5490	921	70	30	0	23561	5489	920	69	0	0	0	0	0	0	0	1501	[286 258 303 312 316 278 269 317 327 292 304 294 312 289 296 323 289 333 327 271 265 320 344 309 327 298 293 310 275 313 321 287 278 289 279 315 294 313 303 281 290 304 301 289 300 293 333 263 297 310 278 284 319 300 320 285 264 301 284 271 313 297 296 302 317 308 322 295 348 309 326 294 278 274 301 280 310 310 288 318 300 339 294 313 282 318 286 314 300 301 323 274 305 318 285 267 290 325 326 29…
9	0.5	23562	5490	921	70	30	0	23561	5489	920	69	0	0	0	0	0	0	0	1501	[291 307 316 311 276 270 290 260 280 316 283 278 307 292 325 280 315 320 299 284 312 295 277 300 286 273 311 309 296 276 320 297 303 308 316 292 341 310 287 298 321 286 303 318 291 272 319 289 285 286 300 284 304 305 315 335 299 315 348 302 333 299 301 311 284 292 299 305 301 319 268 310 300 324 321 297 315 309 287 294 311 292 298 296 296 283 296 303 298 267 253 313 317 317 319 287 318 304 301 31…
11	0.5	23562	5490	921	70	30	0	23561	5489	920	69	0	0	0	0	0	0	0	1501	[292 277 306 299 298 294 297 308 283 299 317 301 287 320 261 320 287 323 315 265 313 274 301 281 299 286 290 292 289 306 283 327 311 302 310 322 298 323 334 290 285 294 301 306 304 302 289 335 310 292 294 295 278 275 316 293 285 294 269 299 302 304 282 281 309 330 294 286 267 342 300 307 299 308 298 335 299 336 347 325 306 285 295 339 302 308 314 293 307 306 261 297 316 309 319 269 286 300 286 29…
7	0.5	23562	5490	921	70	30	0	23561	5489	920	69	0	0	0	0	0	0	0	1501	[297 308 327 271 314 286 286 298 311 303 313 303 327 294 283 316 297 315 324 286 294 321 298 285 303 291 282 286 294 304 311 306 314 284 301 297 265 304 310 272 297 280 273 312 324 281 302 303 308 300 325 323 284 273 293 262 321 282 268 333 300 281 324 323 302 291 306 297 298 316 302 294 305 274 302 322 281 299 339 298 280 293 321 313 297 295 314 328 319 298 284 295 304 316 327 306 292 294 290 29…
8	2	23562	5490	921	70	30	0	23561	5489	920	69	0	0	0	0	0	0	0	1501	[326 281 299 295 285 304 286 296 296 295 303 319 302 293 298 296 278 328 285 309 324 306 290 299 295 330 291 298 306 322 294 312 307 296 314 290 310 303 274 266 305 321 275 307 334 290 292 275 318 328 310 301 282 279 287 287 269 270 299 313 327 315 306 286 291 249 309 298 301 289 307 260 267 313 309 296 319 296 332 289 286 325 309 324 298 286 315 308 311 293 327 308 315 301 272 315 307 321 312 30…
5	0.5	23562	5490	921	70	30	0	23561	5489	920	69	0	0	0	0	0	0	0	1501	[297 312 300 327 319 292 281 310 294 304 298 327 299 318 299 316 307 300 276 324 301 302 290 308 292 281 281 303 294 295 302 319 259 316 315 285 281 297 279 306 286 281 259 335 303 296 281 266 306 299 319 296 296 266 294 295 332 285 318 305 317 312 264 303 354 309 302 268 300 338 313 318 263 311 318 296 293 305 278 307 292 322 299 306 267 294 328 312 286 304 297 298 288 264 342 315 279 343 299 31…
4	2	23562	5490	921	70	30	0	23561	5489	920	69	0	0	0	0	0	0	0	1501	[270 288 280 315 292 318 282 314 289 290 265 280 297 308 301 293 323 331 302 315 289 330 301 296 312 308 276 313 283 305 321 278 319 299 309 307 311 316 295 285 318 291 340 283 289 277 308 279 296 293 300 303 279 324 293 298 319 328 295 320 317 291 297 316 290 276 283 307 294 312 272 303 295 274 321 301 290 283 318 290 304 295 300 324 304 325 319 312 287 287 288 294 307 328 272 318 307 304 305 29…
2	2	23562	5490	921	70	30	0	23561	5489	920	69	0	0	0	0	0	0	0	1501	[293 240 290 294 312 315 311 297 316 296 297 266 277 272 317 281 314 306 263 272 313 307 312 333 287 294 312 269 294 272 290 300 289 293 291 283 317 338 312 311 319 300 291 314 266 325 290 303 310 302 311 310 301 324 317 292 282 325 297 306 316 259 273 333 333 320 288 296 317 321 300 295 315 307 308 326 317 310 339 307 289 314 307 317 273 276 312 274 318 297 292 282 281 294 278 300 300 309 296 31…
10	2	23562	5490	921	70	30	0	23561	5489	920	69	0	0	0	0	0	0	0	1501	[321 306 319 292 303 288 275 317 269 305 311 309 271 299 308 285 284 282 277 328 283 295 284 343 327 292 302 327 293 274 302 310 289 281 326 282 303 329 279 265 279 298 320 289 308 296 299 286 319 322 279 297 293 302 317 320 301 326 330 310 324 283 312 269 296 302 296 267 322 329 294 279 297 297 283 279 296 306 298 283 304 323 298 311 292 306 310 281 343 296 307 292 311 317 323 285 281 320 293 30…
1	0.5	23562	5490	921	70	30	0	23561	5489	920	69	0	0	0	0	0	0	0	1501	[286 303 308 282 315 319 291 282 297 313 302 313 291 299 313 290 333 314 279 308 303 342 282 287 290 322 274 293 309 310 288 303 295 282 330 285 338 276 305 306 275 296 306 297 318 302 299 287 311 282 278 304 286 291 291 281 318 296 339 301 324 294 285 303 289 326 289 294 291 298 294 303 287 286 290 285 295 318 336 305 301 294 330 300 289 301 320 306 315 312 294 305 267 301 304 298 305 294 316 27…
6	2	23562	5490	921	70	30	0	23561	5489	920	69	0	0	0	0	0	0	0	1501	[281 314 307 310 290 287 296 283 320 295 323 334 335 329 295 287 296 335 293 291 320 301 320 314 308 286 289 327 301 300 305 298 265 314 289 279 289 300 288 281 323 292 316 276 291 320 308 314 285 300 296 304 301 303 283 271 316 278 286 336 298 279 297 294 293 288 276 309 316 292 315 266 313 299 292 289 310 310 308 321 304 308 302 302 329 293 294 317 313 263 312 294 290 297 280 298 319 296 282 30…
3	0.5	23562	5490	921	70	30	0	23561	5489	920	69	0	0	0	0	0	0	0	1501	[315 296 315 282 311 294 327 310 313 318 293 302 301 303 291 327 294 297 317 292 294 287 314 264 307 271 317 301 343 309 314 310 349 289 292 291 295 285 299 288 301 263 316 287 281 306 298 306 290 323 336 288 325 307 301 310 314 321 280 290 289 290 307 323 316 282 295 272 276 272 281 318 331 276 281 316 296 287 301 316 254 305 321 284 278 304 303 306 281 283 329 290 310 275 288 303 331 306 303 30…
12	2	23562	5490	921	70	30	1	24969	5832	973	81	580.9667529281908	9.471249901064585	979.9653704442333	1807.9667603466212	2279.966010724934	9.965172813846658	0	10550	[102 95 129 127 123 128 108 134 124 129 128 115 134 115 143 156 133 146 141 132 130 136 163 159 150 156 149 370 388 347 385 394 357 394 409 445 385 395 409 349 401 362 433 385 410 364 374 359 414 376 408 383 434 342 384 404 345 366 410 366 375 397 362 392 398 385 403 378 408 357 417 401 402 346 375 374 374 367 378 401 441 400 361 372 343 395 372 432 384 400 370 363 411 401 431 447 391 383 385 351]
1	0.5	23562	5490	921	70	30	1	25000	5963	958	70	606.9662839234312	8.895583657016529	966.9645221905785	1846.9648237152664	2286.9626369021635	9.965172813846658	0	10548	[101 130 109 123 127 127 123 122 119 138 116 139 130 133 135 138 156 148 141 128 127 130 132 151 118 152 156 332 370 384 381 420 407 407 402 388 396 392 428 365 357 437 374 365 435 386 400 398 343 417 352 390 374 400 378 399 416 334 383 379 372 373 372 401 393 402 379 339 362 400 405 418 361 385 367 350 418 387 399 412 387 405 405 361 405 397 440 413 425 406 366 414 398 415 378 380 427 398 381 35…
5	0.5	23562	5490	921	70	30	1	24993	5852	975	79	553.9635901171708	8.916305424946694	952.9625717450983	1819.9669011958006	2240.9660131399655	9.965172813846658	0	10622	[106 131 133 132 120 114 119 137 115 127 143 124 123 148 140 135 145 142 140 148 127 114 141 140 147 148 161 369 390 357 380 404 366 390 385 383 421 380 405 400 406 358 385 395 394 412 401 393 378 368 373 367 384 376 385 375 406 392 408 353 358 371 389 390 415 371 425 331 418 378 428 378 411 386 390 390 357 417 355 376 382 423 431 403 373 400 397 363 399 343 367 427 379 365 400 400 410 398 388 37…
6	2	23562	5490	921	70	30	1	24936	5829	966	72	581.966265696722	8.78435325166385	988.9674397627434	1862.963512577681	2296.963121711755	9.965172813846657	0	10557	[94 129 126 109 102 109 128 125 136 129 130 131 155 139 147 121 128 149 134 128 134 146 147 151 143 133 144 383 369 412 375 397 348 386 379 387 421 398 397 410 408 361 365 376 358 445 392 431 396 386 399 423 364 375 398 376 399 363 380 384 417 368 390 383 377 356 370 379 385 393 407 398 380 396 377 352 391 384 375 408 393 357 403 401 397 353 418 373 399 376 387 376 387 408 336 410 378 392 389 396]
2	2	23562	5490	921	70	30	1	25275	5857	1008	69	558.9657266679211	8.825034473524285	995.9653753132693	1834.9627252040643	2280.9661415266964	9.96517281384666	0	10627	[110 84 127 118 131 143 132 128 130 129 133 131 112 124 147 130 127 140 120 138 139 130 144 152 135 101 159 337 344 401 384 377 350 407 373 374 360 404 386 375 369 367 405 397 348 416 414 405 400 413 389 407 393 408 390 352 395 390 373 408 411 342 367 439 456 411 400 416 392 401 432 338 412 354 384 395 382 423 436 386 407 423 378 425 381 404 382 430 378 407 376 390 397 405 410 403 362 400 415 454]
8	2	23562	5490	921	70	30	1	25004	5815	993	70	552.9655748454938	9.25707718355383	980.9664683706378	1854.9670085006578	2279.9683737687124	9.96517281384666	0	10647	[119 121 114 111 118 118 124 124 133 132 126 143 143 123 119 112 135 142 127 149 154 141 149 138 133 127 134 351 399 378 409 364 374 422 393 406 408 389 349 354 416 394 389 397 419 408 378 365 364 418 424 418 424 361 410 365 374 408 392 397 408 380 362 370 369 396 390 340 396 391 406 360 371 431 385 380 395 373 323 384 366 379 385 388 411 386 421 406 380 411 421 385 397 381 373 378 391 443 404 34…
7	0.5	23562	5490	921	70	30	1	24967	5804	933	68	584.9655927675683	9.048807749431758	1051.9657392769022	1839.9620829974754	2269.965385031611	9.965172813846658	0	10531	[110 114 107 101 142 102 110 130 114 121 116 127 123 120 120 143 135 137 138 140 140 132 149 146 132 142 158 365 426 399 363 433 384 390 405 411 381 364 429 365 376 376 385 408 395 410 392 379 402 426 389 361 369 401 370 376 371 391 366 409 372 388 388 415 401 346 379 399 370 393 389 400 373 369 368 386 383 377 426 389 388 384 392 372 372 384 417 388 360 408 395 369 387 378 405 391 398 395 366 39…
3	0.5	23562	5490	921	70	30	1	25083	5854	992	75	577.9676166868607	9.318603691749187	978.9641801963463	1817.9666505866285	2220.9659023269946	9.965172813846657	0	10580	[122 116 117 119 127 114 143 131 133 126 131 130 129 131 123 142 122 132 128 129 151 129 142 150 140 134 181 389 396 375 396 421 391 388 390 389 431 377 382 376 410 347 390 399 389 390 389 403 367 425 410 372 365 418 376 414 422 417 393 437 354 382 378 365 384 380 388 378 382 378 356 421 397 371 375 398 374 399 391 396 387 409 433 378 384 369 372 376 359 404 409 416 355 356 374 362 437 417 388 36…
4	2	23562	5490	921	70	30	1	25080	5800	1008	78	596.9673674550452	8.77048401159493	1011.9648248804385	1847.965228574305	2296.9659859146022	9.96517281384666	0	10594	[92 113 105 129 109 119 116 118 131 122 115 128 135 125 140 129 142 133 150 133 130 147 130 133 148 129 154 342 380 402 419 396 406 414 393 377 363 394 372 392 376 389 404 410 450 384 409 371 396 407 391 435 380 398 367 380 400 370 392 417 382 410 410 437 365 390 334 394 388 392 412 413 395 383 356 345 383 398 362 375 429 399 410 391 392 396 383 408 392 379 372 374 377 365 393 404 377 414 373 383]
10	2	23562	5490	921	70	30	1	24998	5912	961	66	573.9640078439347	9.014079833317535	991.9665821245187	1841.9639484770864	2241.9636973450256	9.96517281384666	0	10647	[113 124 125 121 119 121 126 135 103 120 141 140 133 125 137 128 125 139 134 141 129 141 153 144 157 121 156 328 374 405 391 426 370 355 402 398 434 395 369 374 395 381 369 395 373 394 407 384 378 407 404 371 371 415 399 387 411 331 412 402 378 465 361 362 385 384 337 374 400 418 379 401 357 403 377 374 406 396 372 382 377 408 443 393 363 418 419 359 374 362 383 404 405 417 409 387 369 421 396 36…
9	0.5	23562	5490	921	70	30	1	25060	5861	957	69	611.9662410864987	8.703482732812216	1021.9652487172673	1878.966186993381	2289.9644340634886	9.96517281384666	0	10555	[100 114 123 125 111 104 113 109 130 134 103 133 127 132 135 102 125 142 115 114 127 137 122 145 121 129 199 350 374 396 349 398 376 363 372 425 368 423 428 385 336 383 407 454 415 436 401 376 398 335 396 387 422 400 399 385 392 398 412 429 418 421 374 377 420 389 412 425 400 420 373 421 363 383 379 368 375 416 373 369 403 406 419 396 391 405 350 399 403 357 366 334 383 403 382 408 392 349 380 40…
11	0.5	23562	5490	921	70	30	1	25030	5805	997	64	548.9638764193611	9.204281169347356	982.9658835872522	1807.9673856526276	2290.963255845691	9.965172813846658	0	10521	[105 113 124 117 107 114 125 124 126 122 133 130 121 138 122 136 137 145 148 103 144 136 155 123 140 122 142 357 373 390 380 391 385 410 421 411 409 394 415 365 373 396 391 401 402 391 360 386 412 366 420 373 361 357 397 407 380 418 374 419 393 403 370 393 392 439 387 329 377 417 388 388 364 424 386 432 408 374 403 337 392 388 358 407 367 377 376 408 398 372 353 371 402 451 401 365 389 425 354 40…
1	0.5	23562	5490	921	70	30	2	22940	5489	881	72	731.9292396477027	26.370820406468344	1476.9266685755397	3013.9272084026106	3751.925421880538	19.92600375251441	0	11291	[101 130 115 126 130 129 129 130 127 150 129 139 148 141 148 145 171 155 152 151 136 168 134 154 148 168 130 141 154 172 147 154 144 149 167 154 140 139 161 145 126 147 161 146 159 139 131 135 138 143 137 122 125 126 136 445 462 455 494 526 479 492 435 448 479 504 529 447 455 508 435 482 509 491 506 438 449 517 447 508 464 502 511 482 499 444 507 454 462 499 465 497 486 458 464 438 438 551 483 51…
12	2	23562	5490	921	70	30	2	22834	5420	919	71	775.9295022717785	25.50857370398978	1498.9279876338019	3014.929701437557	3820.9279532482406	19.926003752514408	0	11209	[103 98 133 135 131 129 123 140 125 145 138 122 141 126 146 165 150 155 155 138 146 152 174 166 164 163 149 149 134 156 151 142 148 148 135 155 143 157 141 136 133 138 147 158 133 138 165 130 133 144 121 104 140 93 224 478 435 449 462 433 464 507 525 527 503 467 507 424 505 433 545 452 511 444 444 442 476 498 479 508 515 462 434 476 470 468 496 490 465 452 463 466 470 494 476 470 494 437 514 506]
5	0.5	23562	5490	921	70	30	2	22996	5435	910	65	735.9266772922473	26.32739348588194	1478.9251040857641	3009.92957974391	3710.928844680338	19.926003752514415	0	11348	[106 131 136 134 130 123 120 146 129 129 145 151 141 157 160 153 154 158 146 158 148 149 157 134 155 163 151 147 153 138 137 138 143 143 166 134 142 148 149 146 162 138 136 148 157 141 140 120 131 137 133 121 120 122 154 480 472 453 515 486 446 479 455 491 550 495 490 499 467 472 485 471 497 508 512 491 454 461 476 471 500 490 480 475 454 511 491 433 468 484 452 459 480 445 502 430 503 458 526 48…
10	2	23562	5490	921	70	30	2	22883	5480	868	53	667.9269481628492	25.872048290112016	1515.9295995507348	3009.926288569584	3791.9262911995697	19.926003752514408	0	11383	[113 123 133 128 129 128 134 142 118 137 151 155 149 137 147 147 146 148 145 144 137 147 143 158 146 128 154 156 164 148 150 164 154 139 146 151 157 154 138 143 145 149 145 148 155 154 154 149 140 151 123 130 132 125 144 411 453 511 468 511 445 461 509 469 521 452 471 449 498 486 470 467 438 463 488 449 482 478 487 447 477 496 506 492 491 406 515 469 488 564 429 467 501 461 445 481 483 499 451 50…
3	0.5	23562	5490	921	70	30	2	23144	5424	925	66	824.930206437809	26.29528027760695	1439.9267040151135	3005.9290293174604	3742.928461500973	19.92600375251441	0	11295	[122 114 119 120 133 117 155 144 142 133 128 137 142 142 143 147 132 146 138 164 158 146 145 143 152 139 153 166 152 159 153 151 163 138 153 137 162 163 154 135 141 129 144 159 139 146 141 133 155 149 144 121 119 123 184 490 475 503 494 511 466 476 494 492 551 432 484 462 483 453 482 482 522 498 439 487 424 522 491 461 446 511 491 489 501 497 479 527 453 470 495 423 481 456 529 447 477 479 460 50…
7	0.5	23562	5490	921	70	30	2	22973	5442	861	56	710.9291150060952	27.580599481050438	1488.928412603139	3017.924976069131	3802.927540252013	19.9260037525144	0	11218	[108 120 110 105 141 112 123 144 122 131 120 150 143 139 138 163 144 144 155 153 156 146 138 151 143 160 136 152 168 149 152 154 150 144 152 153 135 141 156 138 135 127 145 152 166 137 144 143 142 141 157 123 107 121 190 474 515 479 423 522 468 461 512 517 488 449 534 453 486 488 470 511 456 490 456 478 489 485 494 457 471 494 478 423 453 505 476 492 462 496 449 461 465 445 489 518 469 477 468 51…
6	2	23562	5490	921	70	30	2	23141	5400	892	79	737.9297187548997	25.894549884798288	1438.9301011128337	2955.926220516783	3763.9254666214997	19.926003752514408	0	11249	[93 130 137 115 109 107 126 134 147 135 152 149 172 157 165 132 142 156 140 136 144 162 155 166 159 161 154 165 153 153 151 154 156 162 134 133 154 143 127 145 151 143 154 134 127 150 143 131 135 137 135 142 131 114 158 471 486 503 476 464 458 454 496 502 501 494 511 486 511 473 430 520 459 489 510 507 482 513 430 511 417 494 507 503 511 451 484 492 501 455 457 480 445 435 479 441 508 497 472 496]
8	2	23562	5490	921	70	30	2	23114	5370	951	67	706.9285416670037	25.697689702134564	1437.9294263895874	2990.929133404694	3703.93068171741	19.92600375251441	0	11356	[123 129 119 121 120 126 129 130 142 145 139 159 156 125 133 139 133 170 140 166 168 153 157 156 155 140 140 145 166 155 150 146 130 159 145 152 161 148 136 115 156 166 143 133 165 126 137 133 140 147 130 138 118 116 170 462 461 479 474 429 498 464 511 462 462 476 460 471 487 483 503 468 457 513 473 442 479 477 547 486 537 445 520 484 471 506 512 482 479 480 474 468 497 493 446 486 466 486 525 48…
2	2	23562	5490	921	70	30	2	23034	5300	867	64	752.9286509260043	27.091336477486173	1534.9287337893654	3050.925673880245	3744.92874463781	19.926003752514404	0	11315	[111 86 127 122 135 150 137 146 146 140 151 137 134 124 168 135 132 158 134 154 153 139 152 160 159 129 155 138 153 137 154 143 136 143 130 121 148 164 160 154 143 126 150 141 127 159 136 141 137 137 132 131 134 121 176 435 424 486 476 462 444 463 456 485 437 499 459 465 468 462 501 468 449 505 497 459 504 513 522 478 464 508 454 488 470 453 481 485 490 459 447 516 518 512 507 491 494 516 485 464]
9	0.5	23562	5490	921	70	30	2	23214	5423	848	61	776.9294503255771	25.85427602105115	1522.928914505704	3089.9281083170745	3820.9263522119436	19.926003752514415	0	11229	[99 113 121 125 119 111 120 122 134 137 111 146 141 141 140 122 137 152 133 128 134 160 131 152 144 149 144 156 128 127 154 141 165 152 143 143 163 156 160 147 134 134 140 153 131 120 149 149 141 135 116 117 134 132 264 443 480 508 486 493 450 444 451 514 445 519 525 490 438 509 490 534 543 548 481 470 478 433 491 485 506 487 498 460 480 502 484 487 511 477 443 460 482 486 469 513 488 511 510 494]
11	0.5	23562	5490	921	70	30	2	22978	5381	908	60	733.9266471563451	26.810598152400082	1527.9284164479106	3002.9302592147455	3776.9260596568515	19.92600375251441	0	11225	[106 114 128 123 108 120 127 133 131 131 141 150 134 139 142 156 148 150 164 123 164 140 156 141 136 146 142 158 137 143 134 169 151 164 142 143 150 163 163 131 143 136 157 144 141 143 145 148 144 126 148 125 121 113 189 475 498 462 448 488 451 468 506 512 485 468 448 486 448 513 438 482 499 463 431 503 506 436 544 452 465 463 482 489 495 475 490 522 504 499 460 471 467 559 495 398 475 491 480 47…
4	2	23562	5490	921	70	30	2	23076	5394	898	71	756.9309821317867	27.470057548126057	1510.928155213887	2994.9274526631407	3759.928777251867	19.926003752514415	0	11336	[94 116 106 142 120 125 126 140 133 136 130 147 147 137 144 142 148 144 151 154 149 168 149 132 152 148 139 161 154 152 160 151 154 161 146 151 143 165 153 148 141 137 151 153 147 130 138 137 155 125 138 135 116 122 189 445 462 505 500 512 517 519 456 504 468 451 431 495 467 482 493 487 547 505 486 435 474 517 481 489 477 488 473 470 459 464 445 487 461 481 465 488 452 483 456 485 459 479 526 481]
10	2	23562	5490	921	70	30	3	17799	4172	669	42	640.8575143637534	51.31975063709969	1331.8668543348024	3294.8583055949384	4327.866763329954	29.886578283185052	0	12715	[114 127 132 134 131 132 145 153 132 135 160 158 157 147 158 165 157 158 162 170 148 170 166 177 169 148 167 175 163 166 186 184 166 162 170 180 187 193 167 171 158 162 165 184 191 183 164 162 175 183 165 165 162 156 169 166 173 172 180 167 154 161 174 143 139 146 161 140 158 162 149 130 152 148 139 105 151 129 127 127 111 132 179 567 523 597 576 570 529 567 579 588 606 565 553 553 557 562 551 57…
5	0.5	23562	5490	921	70	30	3	17778	4227	711	58	611.8598093628357	49.83890300832856	1372.8692221504612	3333.8587186035197	4354.866914615657	29.886578283185045	0	12684	[107 136 138 141 137 123 139 157 134 147 151 165 152 168 169 188 164 171 151 181 154 149 171 156 166 180 173 155 170 165 160 174 177 165 182 179 168 159 175 176 172 158 164 180 186 170 169 152 166 170 149 155 149 166 143 152 169 149 156 164 152 152 153 156 179 152 142 138 160 159 155 142 159 139 141 142 116 142 117 134 123 131 247 588 533 574 601 585 539 562 552 594 580 543 621 588 526 568 595 58…
12	2	23562	5490	921	70	30	3	17737	4232	711	66	551.8660440881787	50.41800891792308	1300.8662594162258	3246.8678237845797	4285.873223942886	29.88657828318504	0	12561	[105 101 131 138 134 138 127 156 134 152 152 135 158 153 169 190 162 187 171 157 156 169 176 172 195 190 186 180 164 187 176 167 185 170 174 157 165 185 173 155 155 150 182 175 168 160 184 163 190 163 144 148 171 140 166 180 139 165 156 143 152 164 156 151 163 147 141 145 157 145 166 134 131 111 125 124 126 130 112 134 124 118 301 580 544 529 566 569 550 579 599 580 599 580 588 503 603 551 622 57…
1	0.5	23562	5490	921	70	30	3	17768	4146	697	53	597.8438670811399	51.569477586061254	1342.8545048960032	3366.858129527054	4323.858473901211	29.886578283185045	0	12593	[101 131 115 136 143 138 141 132 141 162 144 150 157 154 151 163 174 181 164 168 148 177 162 181 162 177 153 160 166 194 163 177 159 171 192 172 168 177 193 166 163 174 181 171 190 163 155 153 156 183 155 148 156 161 154 160 167 139 169 140 139 143 151 164 143 158 139 143 140 140 135 149 133 131 113 123 138 145 146 136 125 125 220 562 527 579 632 616 596 590 526 539 589 592 625 529 582 600 496 60…
9	0.5	23562	5490	921	70	30	3	17697	4206	639	60	631.8541073424044	49.95513820986229	1455.8642342228125	3399.8729801707314	4336.870610226483	29.886578283185045	0	12503	[99 116 121 126 132 120 135 137 144 150 127 146 149 156 154 139 156 157 165 143 159 170 144 181 161 161 163 169 139 168 166 168 187 180 163 171 176 183 174 156 168 161 169 188 153 158 172 162 162 164 158 144 176 180 160 158 159 160 181 169 189 157 145 169 159 169 163 157 154 163 131 148 135 144 134 139 133 120 126 115 138 118 382 540 566 560 570 564 539 530 491 576 549 608 599 555 552 575 600 627]
3	0.5	23562	5490	921	70	30	3	17844	4235	706	43	566.8542446563262	50.548312851016	1353.8599578498238	3404.8596530061586	4302.857723716089	29.886578283185052	0	12658	[123 121 124 122 136 133 154 153 155 156 142 155 147 169 155 166 147 148 152 163 174 168 164 159 175 157 176 174 176 175 175 188 181 155 182 173 178 172 180 172 165 159 167 175 159 183 174 166 179 176 174 163 174 161 150 173 175 185 151 169 166 148 156 146 161 144 150 139 139 130 107 162 149 125 115 152 111 145 136 128 94 116 294 582 565 553 552 598 540 577 595 596 633 526 577 568 563 554 589 594]
6	2	23562	5490	921	70	30	3	17914	4217	683	58	590.8549238820762	50.64585738986189	1368.8588762530917	3345.8565141078884	4300.861608880916	29.886578283185045	0	12624	[93 129 133 119 114 119 140 149 157 147 150 147 177 160 175 152 150 179 153 149 171 182 179 176 173 180 171 192 172 166 180 179 165 187 166 167 186 170 164 180 177 164 176 142 160 169 171 175 155 170 178 170 173 158 149 135 169 140 137 159 149 149 176 147 156 140 149 151 158 184 134 149 148 134 147 111 132 135 120 140 109 131 245 631 571 600 590 576 570 518 591 606 574 552 632 556 577 570 522 617]
8	2	23562	5490	921	70	30	3	17715	4232	718	39	577.8597808375713	51.28425655523033	1419.867460394557	3282.8598347210495	4338.860759992777	29.88657828318505	0	12662	[125 128 127 124 126 134 138 134 156 152 158 171 174 136 140 154 158 180 149 174 187 174 181 184 179 152 164 158 184 166 173 163 147 179 164 183 174 168 166 137 179 188 166 151 189 153 172 161 164 181 172 166 166 164 167 159 148 155 145 162 168 148 153 133 135 139 147 145 158 147 145 116 117 149 147 120 138 118 131 115 118 122 249 586 570 573 558 548 579 595 598 564 588 564 521 630 555 612 592 58…
4	2	23562	5490	921	70	30	3	17802	4132	681	53	582.8387310138112	54.42403938433842	1346.8622570220377	3348.847721173571	4411.8573398086055	29.88657828318505	0	12689	[95 117 107 147 126 141 142 152 150 140 143 150 154 144 160 158 166 161 171 163 172 187 172 162 178 172 171 185 170 175 179 174 179 170 166 174 168 177 172 178 175 166 185 171 161 139 174 165 167 164 167 184 157 151 135 159 169 170 176 192 173 147 151 172 141 159 136 157 137 145 142 146 156 136 146 136 126 135 126 115 117 114 289 500 551 577 601 572 583 582 514 550 562 534 546 608 529 584 592 586]
7	0.5	23562	5490	921	70	30	3	17975	4199	644	45	619.8574811410674	50.68827088580441	1338.857801737697	3372.8564327038384	4336.849823856352	29.886578283185045	0	12602	[107 121 112 109 147 115 129 149 135 144 131 146 141 143 149 173 157 164 179 172 176 162 162 175 155 173 168 166 180 163 185 185 173 161 184 172 154 170 182 158 160 146 178 188 187 160 172 180 197 165 168 171 161 164 162 160 160 147 134 174 143 146 179 182 178 137 152 143 146 155 153 154 137 139 123 134 122 124 171 133 117 119 307 586 567 554 579 579 571 546 593 566 597 570 649 551 569 580 567 58…
2	2	23562	5490	921	70	30	3	17691	4081	656	45	549.8569632268892	49.92407593123949	1377.8638916502352	3361.8578423625254	4245.857360386242	29.88657828318505	0	12650	[112 91 132 127 133 159 151 148 154 147 160 157 149 148 169 146 169 170 153 159 182 163 169 182 176 151 188 167 158 166 181 177 164 178 156 150 176 188 172 165 169 154 166 175 150 165 155 172 177 171 165 151 160 162 157 146 155 186 166 138 180 163 145 179 152 153 157 140 148 138 158 120 139 142 126 144 133 144 144 142 128 119 252 553 495 554 569 542 562 546 570 523 569 551 527 584 533 580 578 608]
11	0.5	23562	5490	921	70	30	3	17720	4109	719	45	642.8570931791697	49.77032996123315	1422.8607768991753	3381.85683602111	4307.8564285390075	29.886578283185052	0	12535	[109 114 129 127 117 128 135 131 144 139 143 155 136 161 167 163 166 173 175 142 173 170 168 166 175 152 151 184 162 161 159 174 167 184 162 180 170 197 193 148 156 159 174 175 160 159 178 164 172 162 167 153 149 154 168 173 158 152 154 155 159 149 133 164 168 150 139 137 137 180 131 145 131 146 148 147 135 120 141 120 127 109 281 556 612 538 584 570 572 579 601 567 587 574 552 542 577 584 530 57…
12	2	23562	5490	921	70	30	4	13303	3133	503	52	454.8377605278114	69.99372379681213	1012.8869285991638	2397.4097914237054	3341.801280530518	35.814472457341175	0	14481	[105 101 139 146 138 146 139 161 153 168 170 149 173 172 186 205 185 193 188 170 186 189 200 200 214 221 204 199 189 196 194 189 191 210 194 189 181 200 180 204 197 193 205 206 205 190 213 206 198 197 196 174 217 167 207 211 181 193 189 178 179 186 191 185 181 182 162 165 172 175 174 165 156 148 138 147 153 163 119 156 145 150 136 157 131 140 135 144 145 130 128 108 142 120 132 107 126 138 125 11…
5	0.5	23562	5490	921	70	30	4	13394	3185	520	40	481.92996566385375	70.8943103829218	912.272510168694	2316.7016212469516	3325.5994242323436	35.81447245734117	0	14583	[109 136 145 146 142 135 149 161 145 172 165 172 168 186 185 207 197 198 185 198 179 177 196 184 198 202 207 187 201 188 190 204 193 200 200 201 191 198 200 185 200 199 198 208 218 194 192 178 175 195 197 183 191 208 195 194 200 180 191 201 181 187 181 167 207 178 169 163 163 182 154 167 175 154 149 164 123 167 126 151 152 150 139 139 141 142 156 147 142 139 132 134 127 120 138 142 120 139 125 12…
10	2	23562	5490	921	70	30	4	13540	3255	514	27	460.1466423339756	72.41531144299694	911.6699233320265	2366.287197146781	3391.736678604135	35.81447245734116	0	14617	[115 128 141 137 140 145 156 159 144 153 184 176 178 174 174 184 183 192 187 180 179 186 200 195 201 177 190 203 192 208 222 218 202 188 201 209 197 201 196 188 196 196 188 206 197 204 198 198 198 204 215 195 188 192 192 178 193 212 194 212 186 194 200 181 160 176 174 182 178 166 170 150 181 149 146 134 177 149 149 162 144 150 160 158 141 147 137 148 137 152 130 135 140 146 153 132 136 151 107 12…
1	0.5	23562	5490	921	70	30	4	13345	3120	524	26	482.1103030713637	76.62450081464304	950.0934187247396	2416.93308631922	3372.8093284458364	35.81447245734119	0	14564	[102 136 121 144 141 149 150 143 155 172 158 161 181 156 174 176 189 201 187 202 188 195 191 202 191 199 198 188 190 210 187 205 188 195 211 194 192 206 215 194 196 211 208 208 217 198 195 196 181 199 188 183 194 181 184 195 197 175 210 186 176 181 184 179 166 179 153 170 166 157 154 161 158 145 131 137 167 161 158 156 158 150 156 140 145 143 166 134 145 137 135 131 129 120 133 136 121 130 113 11…
9	0.5	23562	5490	921	70	30	4	13167	3078	495	40	490.5217973011774	72.31459536688557	1002.1783992737335	2553.184528553426	3649.611233862816	35.81447245734118	0	14441	[100 119 123 135 132 125 137 147 161 156 146 155 168 168 182 158 171 183 181 169 178 200 174 190 193 189 185 201 165 180 186 200 206 203 182 191 189 207 194 195 185 190 200 230 186 185 186 200 198 197 181 180 195 195 186 187 203 181 191 199 199 183 178 187 181 186 184 186 171 175 157 164 169 170 157 160 146 155 135 146 159 135 154 140 146 134 142 160 146 125 112 128 133 141 120 129 127 116 134 13…
3	0.5	23562	5490	921	70	30	4	13397	3147	549	36	440.1536734627617	70.4037904715958	914.2503931881396	2343.674300164591	3284.665661888098	35.81447245734117	0	14612	[125 122 133 133 147 142 160 165 183 165 154 187 165 190 164 186 167 180 170 199 215 191 197 169 184 185 203 213 211 208 187 213 210 188 205 198 219 199 206 207 189 186 207 201 184 210 201 193 215 196 212 188 197 191 173 209 203 209 194 195 210 186 180 184 198 169 163 159 160 171 148 162 189 145 134 160 135 150 161 150 118 138 147 142 139 134 139 138 132 129 150 118 143 117 126 121 134 122 110 12…
6	2	23562	5490	921	70	30	4	13377	3059	488	42	482.5015235452027	70.90078613459553	929.3959507112361	2427.971966354471	3454.9736756129273	35.814472457341175	0	14486	[94 131 136 121 118 124 149 145 169 157 168 176 191 178 191 172 182 195 175 175 190 206 185 204 199 195 192 213 198 209 211 191 191 205 182 205 214 198 186 209 214 183 193 175 201 204 209 190 187 189 187 202 208 201 183 184 190 182 166 191 186 173 181 168 188 168 177 171 170 172 159 155 161 145 167 133 149 166 137 160 131 162 140 157 141 131 144 147 148 121 135 129 136 111 117 130 140 143 109 139]
2	2	23562	5490	921	70	30	4	13448	3125	515	32	429.79453112252577	71.99167637746334	1004.1008779884766	2412.0770919374227	3367.170771447125	35.814472457341175	0	14593	[114 92 136 130 147 165 166 162 163 164 173 171 155 169 185 173 193 190 175 187 201 195 191 203 188 171 205 183 185 187 202 190 176 206 183 170 213 210 206 206 208 180 199 212 178 204 199 197 211 196 198 201 194 213 182 197 196 203 193 180 183 194 179 193 172 186 179 148 170 160 178 148 163 156 150 156 163 161 157 156 158 149 148 163 137 129 145 141 152 131 124 119 129 144 133 123 118 138 118 147]
7	0.5	23562	5490	921	70	30	4	13364	3111	461	35	504.42218039004206	69.35227847789943	1041.1301706680745	2515.164062060593	3561.481547818486	35.81447245734117	0	14551	[110 125 115 114 157 131 137 153 145 156 139 152 150 172 171 185 170 195 185 190 197 186 179 187 183 210 182 206 208 190 202 197 192 188 205 202 166 207 221 191 176 177 198 206 215 201 202 209 213 193 204 201 177 178 196 182 200 181 177 203 194 155 200 185 181 171 181 166 174 183 165 169 159 154 142 155 152 146 186 159 141 144 147 146 141 145 146 153 132 140 122 130 134 126 149 144 129 126 123 13…
8	2	23562	5490	921	70	30	4	13357	3150	541	29	442.28013590700505	72.21207704523461	974.0142020306905	2358.6450544043237	3375.499465383041	35.81447245734118	0	14584	[124 132 127 125 134 141 150 145 180 160 160 185 195 151 162 183 184 198 176 208 196 194 196 192 202 184 189 185 210 201 198 183 185 207 193 208 209 190 194 176 208 223 191 203 219 168 209 201 194 210 195 209 182 191 192 178 185 181 191 201 196 169 185 182 151 168 169 158 182 171 168 138 121 170 150 137 164 144 154 138 142 151 158 148 129 140 161 137 152 145 162 130 147 135 111 132 137 143 130 12…
4	2	23562	5490	921	70	30	4	13420	3077	548	36	473.9055653150914	71.03743797669954	998.8127004643662	2411.6350600379365	3354.183623679843	35.81447245734118	0	14602	[96 121 115 151 131 152 145 151 162 164 150 172 179 154 180 180 185 186 181 184 191 205 188 179 206 202 193 211 203 203 211 195 209 195 189 195 195 227 198 204 198 207 207 201 194 193 208 191 199 190 208 198 183 180 185 186 188 203 202 225 192 184 178 189 176 176 158 173 159 173 161 156 165 157 161 154 145 148 158 155 154 141 150 138 135 147 146 139 136 123 127 121 140 140 114 141 120 134 122 111]
11	0.5	23562	5490	921	70	30	4	13157	3180	541	34	476.25840056723655	71.82043760118326	941.3124810267484	2492.7740698955467	3415.3358410320907	35.81447245734116	0	14472	[108 117 130 124 120 133 142 154 160 152 165 174 159 181 191 183 180 201 196 177 195 201 194 201 189 182 183 203 174 183 196 202 194 200 196 204 187 212 200 198 195 178 201 201 200 206 192 190 201 193 201 184 199 190 191 194 200 175 200 190 204 174 161 195 181 181 146 160 165 186 152 161 156 161 159 164 153 151 170 151 154 139 133 160 149 138 133 139 142 140 113 122 133 153 127 109 120 126 110 11…
12	2	23562	5490	921	70	30	5	15282	3593	581	54	629.2991117636369	68.74049639634408	1199.4878976100038	2559.0441879302243	3370.923058309276	35.97120114301402	0	16409	[106 105 144 152 140 158 142 173 159 181 173 159 186 180 200 222 211 201 200 198 199 198 204 234 226 237 235 225 215 231 217 230 225 233 229 220 221 242 213 235 240 231 232 256 228 233 255 277 246 240 217 216 247 234 235 262 232 229 245 221 229 251 213 207 221 212 193 203 212 202 197 192 188 177 174 180 177 176 150 191 169 180 170 186 139 156 135 155 157 136 133 122 156 137 132 121 143 138 140 12…
5	0.5	23562	5490	921	70	30	5	15433	3695	592	41	584.411369055791	66.84982307937291	1126.7915360625702	2535.628457408536	3256.834995124124	35.971201143014014	0	16608	[109 138 154 148 143 143 160 172 156 182 176 180 191 202 216 221 221 210 203 212 201 211 206 200 197 225 230 213 242 229 231 221 228 239 234 229 236 251 244 221 250 235 228 267 262 248 239 259 231 227 235 238 226 244 228 241 232 229 215 248 238 215 214 212 227 212 204 206 202 216 190 198 204 172 190 188 162 194 153 183 168 170 170 151 153 158 151 158 151 152 152 149 131 125 143 133 130 147 141 14…
3	0.5	23562	5490	921	70	30	5	15446	3630	645	35	514.0303807508602	70.29616611709082	1161.752282412776	2438.8089428354615	3227.971544922766	35.971201143014014	0	16527	[124 126 134 132 156 144 162 173 185 170 176 189 178 198 170 201 177 191 190 220 235 224 207 201 217 221 231 226 243 241 228 253 239 228 239 240 238 234 241 240 229 233 237 239 271 260 237 249 253 249 235 237 222 234 247 238 241 246 236 254 231 212 214 249 257 211 203 207 202 191 188 191 215 179 155 188 167 189 187 169 141 160 160 151 153 155 160 155 144 158 157 141 147 123 134 133 145 132 117 11…
9	0.5	23562	5490	921	70	30	5	15253	3599	565	42	617.2498171921967	68.09641728885832	1179.7114803032523	2557.26332294881	3424.6708090586976	35.97120114301402	0	16328	[102 122 129 139 141 136 143 155 168 175 146 179 181 182 201 164 189 205 197 187 203 225 203 211 223 215 220 237 206 220 222 224 224 231 218 243 244 240 232 231 230 231 229 236 237 241 267 245 239 241 249 229 225 232 233 252 236 229 249 250 244 226 207 223 201 216 229 213 212 212 195 204 170 203 182 179 179 191 167 160 178 151 175 165 166 146 135 161 151 140 132 127 140 152 128 140 138 136 148 14…
10	2	23562	5490	921	70	30	5	15510	3777	591	28	565.8598659638235	71.67737219590876	1076.2616951429761	2481.4389387294655	3337.070960169679	35.971201143014014	0	16653	[114 129 143 141 149 139 162 174 159 160 198 191 180 189 187 197 193 221 200 194 211 201 220 226 226 207 219 238 232 229 231 257 231 229 236 250 234 253 232 243 234 222 239 227 231 260 238 224 225 260 260 254 232 250 243 239 226 238 252 262 230 217 249 202 189 208 196 211 211 209 189 181 202 181 176 165 192 175 180 186 154 174 167 169 159 164 159 159 152 151 148 153 156 157 160 144 150 155 133 15…
2	2	23562	5490	921	70	30	5	15446	3626	576	36	595.2081445717753	69.91925420698061	1152.5795553379326	2499.245838348579	3292.6901954181894	35.971201143014014	0	16559	[115 92 138 138 155 166 166 173 172 181 183 173 186 172 197 181 207 199 191 202 228 215 221 233 212 207 222 212 215 234 239 226 210 245 220 223 237 233 250 239 247 220 244 258 243 241 252 265 228 228 244 223 240 236 227 235 215 231 224 219 243 236 210 233 229 214 210 196 210 179 219 180 180 186 193 173 187 190 189 181 165 177 177 176 153 151 163 148 162 142 135 137 150 141 144 129 136 137 134 161]
7	0.5	23562	5490	921	70	30	5	15444	3587	540	36	557.0751881540666	70.55782855029427	1142.958941902547	2536.79752692337	3345.6920071531417	35.97120114301403	0	16405	[110 129 124 123 167 135 148 172 166 173 149 167 173 176 176 198 182 206 212 214 196 208 213 225 215 226 217 226 235 231 233 234 227 224 254 233 223 230 232 242 225 236 248 235 249 263 257 228 241 266 255 232 202 220 242 223 234 242 234 231 241 206 239 222 225 212 195 211 193 207 188 201 185 184 179 189 186 166 197 175 170 163 164 161 156 163 157 169 148 147 145 142 149 132 173 149 127 143 127 13…
6	2	23562	5490	921	70	30	5	15547	3554	576	44	550.0554616149624	72.10405027692136	1138.2628815232738	2463.87690591905	3286.116632228569	35.971201143014014	0	16418	[97 135 139 132 126 133 159 164 181 166 180 175 201 190 213 183 185 206 185 204 216 232 209 236 227 233 235 237 223 230 232 226 233 251 252 245 243 228 235 242 251 233 249 235 231 249 257 263 249 251 247 242 239 228 243 228 264 257 223 237 214 197 218 223 215 210 198 197 190 198 178 192 180 176 180 166 178 184 171 177 163 182 165 171 163 149 158 165 155 138 157 140 141 125 125 133 143 142 127 142]
8	2	23562	5490	921	70	30	5	15359	3688	640	34	587.6650867388928	70.0267401718262	1097.0645264107854	2454.4072888213223	3212.4821283559986	35.971201143014014	0	16545	[125 137 129 134 135 145 157 153 169 176 184 198 194 169 178 190 208 222 209 223 226 213 223 202 236 228 219 213 232 233 246 229 218 234 216 241 244 225 242 254 244 231 236 240 254 222 241 238 259 246 247 243 266 238 264 216 221 229 222 223 235 249 246 198 205 210 201 201 195 211 188 178 164 205 184 147 188 164 175 162 155 168 170 160 147 146 175 152 163 147 170 148 151 155 118 145 135 149 137 13…
1	0.5	23562	5490	921	70	30	5	15514	3634	608	27	591.9276794284964	71.38195718483684	1099.2581356366977	2528.9455557590327	3305.7037754524513	35.97120114301402	0	16554	[106 134 125 142 144 154 153 156 163 188 166 186 193 178 180 201 206 203 205 208 200 223 223 229 216 233 210 245 239 243 227 221 231 252 237 233 229 235 243 220 253 253 230 261 248 231 253 254 244 263 236 237 235 234 224 230 236 246 250 222 213 214 223 252 194 221 212 203 204 197 189 187 189 190 161 160 178 199 198 178 187 162 178 165 168 158 180 159 145 146 141 142 147 134 135 136 128 138 127 12…
4	2	23562	5490	921	70	30	5	15501	3579	624	40	580.9340621311395	68.26847266957017	1150.4736406968482	2511.0674167159204	3254.2801412459485	35.97120114301402	0	16512	[97 121 119 152 143 150 159 168 170 172 164 180 194 172 189 190 200 204 196 207 213 227 210 216 229 223 224 237 224 233 232 235 249 235 227 250 219 244 264 244 230 242 260 251 254 248 241 222 256 219 234 273 261 204 248 230 242 243 239 232 230 221 235 238 227 210 189 207 190 191 191 193 209 195 194 169 177 187 174 179 165 161 177 155 148 161 166 155 143 146 144 133 143 151 128 141 123 149 129 109]
11	0.5	23562	5490	921	70	30	5	15224	3665	649	39	610.3352563139644	66.07255096664042	1145.9944452496115	2542.44452578338	3295.0226422732653	35.97120114301402	0	16389	[108 117 135 131 128 138 154 158 159 165 173 188 174 191 196 193 199 207 216 194 229 210 225 225 224 209 214 234 206 206 220 235 235 238 220 270 245 257 241 230 242 218 273 268 253 259 233 237 244 211 248 250 213 235 241 233 212 209 230 223 236 221 211 230 221 212 192 197 198 215 203 183 182 197 178 186 173 176 200 175 161 168 161 189 156 157 156 157 149 164 127 133 145 164 137 123 127 137 125 12…
12	2	23562	5490	921	70	30	6	17876	4198	681	61	560.9119959658512	67.64966658877388	1146.5121171410917	2770.853354559323	3661.2648126517097	35.97122302154315	0	17886	[109 110 149 155 151 160 156 180 163 199 198 172 216 182 219 244 219 242 231 219 230 202 240 239 258 248 251 241 246 254 255 253 244 258 232 242 248 259 237 235 250 278 279 256 253 257 288 285 224 231 266 273 283 283 273 292 264 254 248 238 288 313 292 281 298 230 223 281 228 278 300 244 250 272 268 304 285 239 183 219 223 206 258 298 200 200 191 196 173 166 165 155 188 163 170 146 155 158 165 14…
2	2	23562	5490	921	70	30	6	17883	4204	645	38	571.480978716363	68.19702583749152	1249.1048239775307	2778.913093551479	3650.4851617136956	35.97122302154315	0	18029	[114 93 138 142 155 175 169 181 184 181 182 191 189 194 227 206 221 234 222 221 244 235 230 239 237 235 239 237 254 235 255 225 233 248 245 246 247 236 278 254 255 258 269 231 232 253 267 264 275 269 266 269 278 265 256 256 274 320 274 274 256 286 304 269 256 283 290 266 259 238 289 274 278 259 300 264 212 270 237 230 233 204 208 221 185 188 210 182 202 165 166 178 171 174 164 154 161 163 162 183]
5	0.5	23562	5490	921	70	30	6	17858	4240	693	44	578.932496386707	68.950490644619	1208.9390531961174	2823.2776763253933	3656.582165858814	35.971223021543146	0	17998	[109 141 148 156 153 149 170 173 168 190 192 193 194 212 214 229 231 235 224 236 224 228 227 209 233 247 250 244 239 236 252 247 243 254 238 245 255 235 236 265 271 266 275 238 246 282 280 242 223 272 277 230 231 277 265 288 295 275 288 261 279 279 263 273 295 313 289 292 250 239 270 291 303 270 283 303 200 220 230 262 275 238 196 176 185 189 184 199 192 176 174 172 154 147 166 163 166 165 154 15…
3	0.5	23562	5490	921	70	30	6	17880	4232	733	37	643.9358951432598	66.04365557153308	1260.7305218100928	2839.430023203118	3699.3780934640645	35.971223021543146	0	17848	[124 131 139 140 159 155 170 177 190 191 182 212 188 207 188 211 190 211 196 239 245 237 229 223 243 240 245 239 243 251 245 260 249 251 246 244 237 255 247 233 266 250 249 256 254 260 286 269 286 261 239 262 293 245 281 296 274 300 297 266 250 271 284 292 292 261 254 235 276 295 271 286 325 274 262 285 273 227 208 188 165 276 252 198 203 189 237 200 181 178 192 189 183 142 167 159 163 170 144 13…
10	2	23562	5490	921	70	30	6	17961	4345	678	31	602.8348571451481	70.49640197083241	1201.1010627325365	2736.021357534482	3697.368640095633	35.97122302154314	0	18036	[118 131 146 143 151 142 173 183 176 169 202 192 204 205 207 202 214 233 208 210 232 218 248 227 237 232 243 240 246 256 247 259 248 231 239 271 258 282 273 253 254 251 249 238 272 266 240 275 282 244 232 273 273 286 314 246 252 239 275 299 274 277 286 284 281 302 292 277 277 242 215 229 277 285 241 187 266 288 279 226 250 295 240 211 189 241 213 195 173 186 179 187 187 175 178 161 166 180 151 16…
8	2	23562	5490	921	70	30	6	17858	4263	731	34	596.7204965821331	68.94998137141317	1183.7044399679608	2837.764057986635	3711.4759116446344	35.971223021543146	0	17859	[124 141 139 138 140 152 167 164 177 186 191 210 217 190 188 218 211 233 212 240 241 230 234 240 238 240 231 224 247 256 237 241 240 257 259 245 257 264 244 228 243 239 256 279 251 228 269 275 278 284 228 242 286 282 262 271 273 288 299 269 315 238 260 268 282 279 301 295 209 219 265 269 249 293 267 239 304 237 243 258 240 239 252 204 182 185 200 186 211 230 194 176 178 164 154 172 157 169 153 15…
9	0.5	23562	5490	921	70	30	6	17707	4141	659	45	632.1008421300412	65.48795857657595	1226.7366151288259	2897.3463234160467	3740.926778913359	35.971223021543146	0	17800	[102 123 130 142 141 142 159 162 171 187 166 190 195 192 211 192 207 217 219 204 226 240 234 225 242 232 252 231 226 251 242 250 232 242 236 244 235 277 251 234 236 234 250 272 258 241 276 277 286 248 232 269 276 237 260 288 282 288 285 307 231 248 280 300 283 263 295 294 299 227 205 279 264 306 305 231 255 290 275 200 204 212 227 200 189 241 220 192 183 170 163 156 166 180 153 178 163 144 165 16…
4	2	23562	5490	921	70	30	6	18081	4119	707	44	633.1997252035159	67.57870726460735	1162.63769837812	2850.8088858680917	3642.3801983575413	35.97122302154315	0	17842	[100 124 119 155 144 155 164 183 180 173 172 200 195 194 207 210 208 214 216 226 234 239 230 232 228 234 248 265 234 247 243 252 256 253 243 233 246 241 265 275 285 246 233 244 265 254 264 247 267 272 268 282 273 251 282 265 225 281 286 298 311 254 295 284 280 280 294 271 258 268 290 291 317 294 223 246 247 209 260 309 238 238 228 267 200 211 191 177 174 187 173 170 170 175 148 176 152 177 147 14…
11	0.5	23562	5490	921	70	30	6	17522	4252	749	46	677.3657903491738	65.39535663351761	1279.9917490454789	2869.544488586374	3840.2497893845702	35.97122302154315	0	17836	[107 119 136 131 133 146 159 165 165 178 180 191 179 203 206 205 205 220 237 206 238 233 238 242 227 242 235 249 249 222 242 233 248 256 259 238 231 252 255 249 255 265 248 234 230 291 263 272 244 237 288 287 253 291 248 234 286 245 233 277 302 230 264 323 316 294 285 295 208 259 315 297 302 286 270 260 217 236 305 256 220 232 181 212 189 199 187 174 187 184 160 163 171 190 169 156 152 148 145 14…
12	2	23562	5490	921	70	30	7	19877	4674	753	62	497.3051239258172	66.91640821899695	980.9603411822711	2319.0601278497516	3059.7660067938477	35.971223021582695	0	18743	[108 111 152 161 162 168 166 195 180 205 207 194 217 209 236 240 238 253 252 222 250 235 256 246 242 245 238 233 242 252 257 249 264 238 254 263 273 279 267 257 266 259 282 271 268 264 307 289 282 277 263 267 318 285 291 305 288 302 325 292 322 277 250 296 315 287 219 242 307 309 306 301 292 285 330 256 204 228 269 306 302 311 296 304 277 226 180 247 291 291 312 297 278 194 207 200 180 316 265 17…
6	2	23562	5490	921	70	30	6	17943	4139	669	46	631.4773656622874	69.30703035547116	1261.8611843153567	2782.278686638473	3675.6825275925958	35.971223021543146	0	17719	[98 136 141 134 129 143 154 172 192 177 184 189 210 202 233 193 215 221 210 221 247 237 223 244 237 242 240 239 243 245 247 270 262 245 225 250 249 260 234 232 257 293 248 251 282 267 239 258 248 259 252 295 285 274 268 261 301 246 213 230 260 278 318 287 275 301 279 285 236 241 299 221 269 257 285 287 288 306 208 213 191 251 210 223 291 244 195 194 200 163 185 157 156 161 145 155 167 158 146 160]
7	0.5	23562	5490	921	70	30	6	17962	4145	623	35	611.8810501382112	73.74907575298737	1220.6225499249638	2780.8973469759426	3711.4762561371076	35.971223021543146	0	17918	[110 130 123 127 175 145 160 178 165 189 166 183 181 194 198 208 208 225 229 222 224 218 237 241 233 229 231 241 249 238 233 242 252 250 267 257 242 236 267 268 275 253 235 263 282 245 265 256 260 264 251 227 275 283 281 275 298 310 258 287 264 274 315 272 290 244 243 298 267 301 269 226 274 321 227 212 262 308 249 205 210 188 250 242 199 211 188 192 175 179 180 169 183 165 192 172 152 156 164 16…
1	0.5	23562	5490	921	70	30	6	17986	4195	707	29	626.2296188442201	73.82082294170567	1234.0389445559626	2793.677392849819	3687.0034753333684	35.971223021543146	0	17895	[105 137 131 144 147 160 162 173 166 192 179 195 205 194 186 228 214 227 225 223 213 239 247 238 233 233 246 242 244 253 234 242 240 251 250 267 260 229 236 270 284 248 238 249 273 262 242 233 259 272 259 288 269 241 272 284 304 279 255 240 282 302 297 277 246 285 213 256 303 277 296 309 247 236 255 265 302 271 282 278 228 207 202 187 269 256 218 190 180 186 165 182 171 161 162 156 154 165 149 13…
2	2	23562	5490	921	70	30	7	20178	4664	773	42	471.4211918230647	74.4279359609784	950.9305980637386	2338.861538938629	3154.7491550225072	35.971223021582695	0	18793	[115 96 143 143 165 185 174 191 188 197 206 217 217 219 239 226 234 231 244 231 243 239 257 241 244 249 267 253 249 237 263 264 253 254 249 247 260 250 261 270 286 266 281 280 234 277 294 296 308 284 237 232 279 304 292 289 300 309 262 213 282 285 301 308 284 307 304 295 313 301 294 194 250 282 292 283 301 290 296 303 296 280 260 271 293 299 280 295 260 298 281 185 264 291 301 233 194 254 295 328]
5	0.5	23562	5490	921	70	30	7	19950	4704	760	51	481.18315622599573	75.24605758654268	961.2011405200498	2284.455161221781	3034.608692294312	35.971223021582695	0	18772	[110 143 153 159 155 159 182 188 178 202 203 210 227 228 223 246 249 244 254 247 234 238 248 251 227 238 260 244 265 251 252 257 266 265 264 271 281 274 260 252 271 277 245 258 267 275 283 267 288 263 257 268 293 317 296 271 235 280 281 296 284 291 268 293 282 267 290 305 321 332 281 221 290 323 286 217 254 335 257 203 229 289 261 288 286 285 270 246 288 284 284 271 275 277 310 238 167 201 287 28…
3	0.5	23562	5490	921	70	30	7	19907	4678	787	43	478.6734410048219	70.98443226453446	925.6058050803146	2281.767980492036	3154.658614605445	35.971223021582695	0	18503	[126 129 141 144 166 153 179 190 202 217 187 229 208 229 200 244 208 236 217 248 252 246 238 245 257 246 241 262 249 262 264 264 271 264 243 247 267 266 275 255 266 261 286 246 266 261 270 278 283 272 250 293 295 279 280 281 283 307 301 299 272 289 266 304 304 289 248 260 301 288 287 283 282 275 299 290 289 257 255 268 276 260 292 307 273 297 281 202 238 275 306 288 304 224 181 198 272 281 260 27…
9	0.5	23562	5490	921	70	30	7	19633	4566	749	52	544.8335050877367	71.77655595553048	1018.9078902612403	2427.724544453285	3269.6039246846954	35.971223021582695	0	18614	[102 123 129 146 147 149 164 176 186 204 179 201 210 212 214 206 229 227 244 221 239 241 244 249 260 257 250 241 230 259 255 245 262 265 240 273 275 275 264 262 266 270 281 265 261 264 282 253 243 272 284 289 310 289 240 252 297 290 286 305 267 274 276 262 292 317 277 255 260 266 269 290 266 286 305 296 300 256 260 301 254 196 282 288 293 293 304 259 197 222 271 286 280 276 284 326 215 163 207 27…
4	2	23562	5490	921	70	30	7	20081	4595	788	47	502.06458564324555	71.29929420157713	1017.0248145903143	2353.9699585171156	3172.851385027859	35.971223021582695	0	18551	[99 125 124 164 159 163 173 193 188 184 193 206 207 199 222 216 233 229 235 244 246 241 251 257 246 244 237 247 243 259 263 257 256 244 266 255 276 266 249 243 259 280 280 284 271 272 268 263 273 269 287 284 242 259 260 297 284 312 274 319 295 296 282 302 278 253 304 336 322 222 229 259 310 281 290 254 289 307 286 288 301 286 307 207 218 268 288 295 270 273 287 260 258 297 294 238 252 296 298 296]
8	2	23562	5490	921	70	30	7	19796	4729	791	38	469.309236098557	75.85698044034348	983.1267039260155	2372.031436903985	3229.7201940923846	35.971223021582695	0	18636	[124 144 136 145 147 159 176 178 188 206 198 215 229 193 210 224 223 242 239 242 251 251 249 245 249 230 244 247 254 259 250 264 274 266 253 272 245 269 243 263 272 287 268 262 256 267 254 257 255 288 289 294 280 288 271 279 279 298 266 286 311 302 286 293 296 317 274 221 209 257 307 294 239 292 295 308 332 245 198 236 292 291 276 274 290 307 312 287 285 195 265 290 304 325 308 216 169 188 285 29…
12	2	23562	5490	921	70	30	8	19188	4552	726	49	499.9088064216611	71.53913422047815	946.2281585407668	2112.137071474578	2726.7539936624394	35.971223021582695	0	17381	[108 113 155 165 164 176 171 202 187 209 217 194 232 224 245 244 235 261 255 238 253 241 255 267 253 252 268 261 238 273 258 269 271 289 267 296 278 284 271 301 293 295 280 275 305 287 305 292 299 285 299 285 298 282 235 256 267 278 297 272 261 232 225 249 261 280 239 213 211 246 216 241 237 228 254 252 259 232 180 237 268 258 244 284 237 245 284 276 263 150 211 270 258 147 140 171 242 255 274 26…
11	0.5	23562	5490	921	70	30	7	19667	4788	841	43	465.475292233487	72.62948924351565	962.3691048996319	2358.5841384670625	3160.4655631177216	35.971223021582695	0	18633	[109 121 140 144 135 156 173 175 191 190 196 205 207 227 218 225 239 237 238 230 241 254 247 252 250 232 255 244 251 240 259 267 276 268 261 265 261 264 242 251 277 279 241 248 271 260 274 270 279 269 298 259 280 280 274 314 295 268 260 261 295 306 285 260 277 307 297 280 306 318 274 215 264 313 293 296 271 271 317 319 278 281 211 284 306 204 238 309 242 192 270 321 309 322 325 202 163 243 293 28…
10	2	23562	5490	921	70	30	7	19937	4797	734	35	504.32062189619637	75.89936216901575	949.5369645224555	2370.432576485358	3274.563731416945	35.971223021582695	0	18774	[120 131 152 151 153 148 174 194 176 185 216 201 213 214 214 229 231 243 245 236 234 250 247 265 272 230 244 261 269 248 262 265 240 252 248 265 261 251 256 260 272 268 278 253 290 281 254 237 253 278 282 255 292 285 292 304 272 314 292 310 244 220 291 285 313 321 307 293 305 295 250 270 324 274 266 314 313 215 222 309 294 328 318 227 209 222 287 279 274 285 303 281 300 321 321 299 246 208 178 22…
6	2	23562	5490	921	70	30	7	19737	4551	741	48	525.4744017428735	74.7563639683422	994.775674615312	2429.7251758615366	3273.7428752442356	35.971223021582695	0	18541	[97 136 146 135 136 154 164 183 197 182 189 211 223 213 243 213 230 240 222 235 252 255 259 262 251 233 255 252 247 267 264 246 252 249 242 260 254 262 249 254 270 294 238 251 262 289 295 290 243 239 272 267 286 294 241 257 280 287 294 309 311 245 263 291 298 315 233 220 286 313 285 298 319 220 241 261 284 284 270 319 289 303 314 286 331 198 186 192 280 285 309 269 269 310 293 258 196 279 226 176]
3	0.5	23562	5490	921	70	30	8	19053	4428	806	38	494.92113961669344	72.31020312927517	884.3744765887401	2011.9196124806335	2603.938197807716	35.971223021582695	0	17037	[125 131 143 155 170 166 193 193 205 222 197 228 221 240 211 250 225 245 233 257 242 264 257 269 264 260 277 265 281 273 235 276 284 280 278 256 316 269 263 299 305 272 293 293 287 277 289 297 293 293 280 300 285 279 255 295 280 300 294 267 264 223 219 222 251 256 246 215 210 255 228 187 255 209 233 248 223 180 185 246 250 249 238 224 242 238 270 244 229 219 189 265 271 211 143 191 238 280 227 20…
2	2	23562	5490	921	70	30	8	19150	4475	729	31	480.3320164611013	74.5742104251082	910.1029972312177	2058.4980669723186	2634.9686635902476	35.971223021582695	0	17279	[118 98 145 144 169 190 176 194 211 200 209 222 221 233 232 232 242 245 240 240 242 243 265 260 247 266 268 285 275 260 281 271 261 287 283 290 306 280 302 296 302 291 291 290 277 275 292 281 296 291 289 262 289 302 297 294 278 276 289 283 240 241 250 242 235 234 231 229 255 240 292 186 179 249 251 288 292 176 158 165 230 254 267 273 296 223 148 189 195 205 256 228 212 256 259 241 282 265 152 147]
4	2	23562	5490	921	70	30	8	18958	4345	771	36	461.75830206789516	76.50597693794599	924.24300543853	2037.6985328476928	2649.6557643548003	35.971223021582695	0	17056	[103 127 128 162 162 171 177 196 194 202 201 220 227 230 240 235 248 250 239 241 254 251 244 261 263 264 253 278 262 263 279 267 275 269 282 286 298 279 286 271 293 286 271 302 276 275 281 284 287 273 311 293 282 255 258 273 279 289 309 281 225 235 242 231 272 222 195 196 210 253 261 270 227 229 216 204 236 265 269 186 159 227 223 256 273 237 207 253 258 253 263 214 139 217 279 318 202 139 155 19…
5	0.5	23562	5490	921	70	30	8	19231	4601	731	34	482.2456695531925	73.7785812616001	860.9404554302232	2019.97473303243	2679.2743922510595	35.971223021582695	0	17295	[111 143 157 161 171 167 185 199 185 214 217 216 226 234 236 239 250 243 239 250 248 244 257 243 261 276 255 270 278 272 283 271 281 265 290 298 295 296 293 288 294 277 289 314 297 283 299 288 275 287 304 295 254 287 306 285 305 287 278 277 249 234 238 237 283 242 188 244 265 233 184 225 240 257 258 240 281 225 190 239 261 304 229 163 174 232 235 221 252 252 261 238 158 208 238 271 303 257 156 14…
12	2	23562	5490	921	70	30	9	17987	4206	686	30	468.1333039751116	73.85277140173476	939.8232531201411	2122.557241378647	2725.8315664670527	35.971223021582695	0	16415	[109 113 157 176 171 192 183 198 195 234 234 207 241 248 256 250 252 272 249 244 251 253 269 260 266 262 259 265 261 269 260 250 254 311 286 277 274 270 266 281 274 280 293 275 279 317 309 299 294 307 292 310 307 304 311 291 273 310 290 302 267 255 230 239 228 233 245 283 222 213 187 212 200 219 242 196 178 170 213 173 151 131 135 143 158 153 143 151 126 147 143 198 262 158 129 142 143 151 159 13…
7	0.5	23562	5490	921	70	30	7	19973	4616	685	44	487.1018425074246	73.28823299745517	1004.609014575096	2505.258567903882	3354.4630497651137	35.971223021582695	0	18725	[111 134 131 132 179 153 161 193 170 197 173 192 202 207 228 226 222 239 254 237 257 232 256 258 243 240 239 250 261 241 257 251 250 260 249 249 267 232 255 267 258 283 263 270 291 241 245 267 280 274 288 282 231 258 290 281 289 246 262 290 306 268 322 301 280 275 310 308 314 271 246 298 301 281 307 243 309 262 222 243 304 307 281 289 294 317 274 296 273 284 303 308 243 196 268 297 279 287 195 21…
9	0.5	23562	5490	921	70	30	8	19012	4429	730	35	481.0043075201245	73.15955735299804	940.5203005364424	2086.529918307343	2743.0481892105345	35.971223021582695	0	17328	[102 128 138 148 153 163 164 177 193 208 186 220 215 230 235 216 242 236 242 255 250 244 249 269 252 253 263 278 270 261 259 239 267 268 290 287 305 303 290 289 289 297 296 285 275 312 286 265 269 298 293 308 322 315 266 226 292 304 295 285 279 230 219 252 271 232 205 237 239 253 264 211 226 243 235 199 191 218 256 276 291 213 164 182 259 233 276 211 233 270 218 174 285 263 180 181 159 172 251 24…
1	0.5	23562	5490	921	70	30	7	19971	4673	783	27	482.30533200893893	78.84033517286026	1026.9073914735193	2379.0477723458257	3192.4101655354452	35.971223021582695	0	18648	[105 138 132 144 154 168 166 179 176 204 201 207 224 210 211 230 239 233 241 250 243 249 253 252 257 235 238 260 256 262 262 248 257 234 256 265 264 275 265 268 254 264 263 289 273 279 265 234 263 289 314 257 222 266 287 268 296 292 288 282 309 297 287 343 253 229 269 312 341 229 246 308 330 292 200 219 293 290 294 310 288 254 306 299 321 276 211 235 304 305 300 278 270 185 183 253 295 299 313 27…
8	2	23562	5490	921	70	30	8	19023	4579	752	34	464.82071689365085	74.18492266391216	866.8276068866384	1987.2193157867287	2628.8200153156754	35.971223021582695	0	17194	[125 144 140 154 156 165 175 179 203 216 213 232 240 213 236 220 246 252 245 250 252 260 253 261 260 263 256 260 295 253 275 277 282 280 273 295 297 274 284 272 305 299 282 258 287 280 285 292 300 293 284 305 266 286 298 280 274 285 280 275 269 223 236 241 235 239 203 236 248 267 256 220 211 241 220 181 188 238 258 251 251 257 188 220 261 222 190 227 271 259 222 267 293 286 149 141 141 193 301 24…
11	0.5	23562	5490	921	70	30	8	18980	4643	824	33	450.9024482508429	75.95718279461151	878.8527927932614	2016.636305675156	2556.7332345706964	35.971223021582695	0	17216	[112 118 148 145 148 159 176 185 189 193 203 216 205 239 232 243 254 248 240 237 256 252 260 265 266 271 261 275 273 267 247 281 268 281 285 300 296 300 266 310 290 290 291 294 288 295 278 286 286 283 304 289 284 270 312 274 282 299 276 302 254 251 244 237 248 232 226 220 270 239 176 203 255 233 254 248 236 266 248 201 256 230 243 286 266 222 168 209 259 278 186 175 226 263 263 259 307 220 142 13…
3	0.5	23562	5490	921	70	30	9	17707	4115	753	24	493.44848955910555	71.10122577282931	971.4360565995725	2278.1886290188686	2930.7063926429582	35.971223021582695	0	16307	[125 130 149 163 177 166 205 213 208 226 210 240 230 240 235 250 237 244 241 249 253 253 264 255 258 260 264 258 251 262 259 268 269 258 257 271 264 261 272 280 288 281 279 287 291 280 287 294 286 295 305 300 291 304 289 319 315 300 253 258 242 249 243 226 261 183 229 257 223 219 261 198 179 187 193 166 180 167 188 185 171 177 164 156 152 185 173 175 166 143 119 152 194 199 137 120 148 145 157 15…
2	2	23562	5490	921	70	30	9	17753	4118	658	25	499.7770420318889	77.41822095771931	921.8652904812449	2063.9306539847	2751.0619467712286	35.971223021582695	0	16154	[114 99 151 148 171 191 185 204 217 234 217 241 252 253 240 237 248 259 244 256 264 251 258 253 269 269 265 255 266 258 272 267 293 281 276 263 282 280 281 278 291 284 286 289 296 284 291 300 284 303 311 301 280 313 307 320 298 298 303 278 231 249 217 259 252 201 208 227 288 219 201 205 180 193 160 173 174 172 174 154 155 216 166 139 131 173 190 138 135 148 142 137 138 139 147 142 150 140 130 102]
12	2	23562	5490	921	70	30	10	19874	4658	784	33	504.66649407432976	71.55866361880284	968.3001467175552	2189.35414027337	2824.5224986404087	35.971223021582695	0	17803	[108 116 159 185 174 198 189 214 202 237 246 227 248 242 242 242 246 243 243 247 250 254 259 258 251 241 260 271 269 281 255 258 276 287 274 271 270 295 276 287 296 302 292 297 304 306 282 307 299 305 297 285 298 285 287 298 281 299 296 286 250 273 263 266 253 228 252 252 228 282 254 207 233 294 288 298 264 193 267 260 274 304 264 220 245 176 190 192 309 286 193 185 194 311 369 283 207 191 205 19…
6	2	23562	5490	921	70	30	8	19135	4372	735	31	453.58516909018687	78.81184340061378	882.9091628499186	1979.6450155900322	2706.453702737979	35.971223021582695	0	17155	[99 137 151 143 145 159 168 197 193 190 207 219 237 243 251 233 249 249 241 245 265 254 250 249 269 276 253 261 266 274 284 289 265 286 261 264 280 281 274 304 293 291 283 288 271 274 289 292 307 320 303 319 276 263 279 280 264 294 263 268 239 224 237 233 225 248 206 221 249 269 179 219 259 259 291 224 165 194 205 230 256 254 185 187 253 250 270 274 253 156 202 278 262 171 144 163 257 249 265 290]
5	0.5	23562	5490	921	70	30	9	17957	4264	686	27	457.38111919469986	76.69706593998927	919.5456566789394	2116.2080054647113	2846.3578131526983	35.971223021582695	0	16293	[110 146 159 171 174 175 194 200 210 214 222 242 246 244 236 250 252 261 266 244 243 254 261 250 258 268 265 254 269 270 258 281 286 263 282 263 249 292 295 252 284 288 288 292 295 277 290 318 291 306 293 303 301 322 289 313 311 328 312 302 234 224 255 250 259 229 230 240 202 165 239 270 176 201 204 174 183 174 209 160 157 148 148 176 195 164 143 131 148 135 176 242 179 138 131 161 157 124 128 14…
4	2	23562	5490	921	70	30	9	17780	4028	687	26	489.922684927742	77.11594885129512	912.8338924616772	2172.6871433100964	2809.711076737568	35.971223021582695	0	16132	[102 128 127 169 173 169 184 207 212 215 213 230 239 243 248 244 244 248 254 246 260 253 248 264 257 253 251 250 266 257 277 268 284 266 274 263 294 277 276 270 291 307 301 291 290 283 293 264 299 288 291 314 291 269 289 311 307 300 307 263 233 222 255 241 262 205 220 234 232 199 185 213 161 202 171 195 183 192 191 171 157 160 153 160 169 164 149 132 139 139 162 152 161 127 131 145 144 155 184 21…
10	2	23562	5490	921	70	30	8	19063	4653	697	28	485.21298188475953	79.29846606697674	903.7713269267462	1967.7975777837164	2675.1445628859838	35.971223021582695	0	17299	[118 133 154 150 164 158 178 195 186 196 235 220 223 237 236 242 244 244 257 248 251 247 248 260 266 272 259 255 270 273 281 291 269 280 261 280 279 276 275 271 295 289 286 304 290 304 317 272 295 289 294 300 307 271 289 280 277 286 288 254 235 228 215 242 237 217 218 224 229 259 230 227 290 244 181 183 219 243 195 213 264 234 241 248 248 292 259 205 133 146 244 236 277 292 261 288 292 191 150 24…
9	0.5	23562	5490	921	70	30	9	17995	4162	699	25	515.5125850914819	75.60493927883918	952.1156892283327	2173.3680804191627	2808.068790680115	35.971223021582695	0	16255	[104 128 139 147 163 173 173 187 196 212 198 235 231 240 241 239 248 244 240 246 252 261 254 263 257 262 255 256 269 278 267 264 270 290 265 272 275 279 289 291 295 273 299 275 295 284 302 322 286 294 312 326 300 306 311 318 318 310 286 291 246 223 241 235 266 260 234 227 234 211 194 191 211 193 178 184 168 147 170 245 198 147 136 158 141 148 176 146 150 137 171 264 175 147 132 145 164 224 182 12…
7	0.5	23562	5490	921	70	30	8	19211	4390	664	33	481.30454612228186	76.0196690171996	932.4739925382096	2072.240862163395	2766.4538080340203	35.971223021582695	0	17262	[112 135 137 132 178 159 167 197 187 208 198 195 210 223 239 237 247 245 252 241 245 249 249 253 274 253 244 266 276 271 276 285 282 267 275 291 281 281 271 291 291 274 300 300 283 273 306 282 307 275 310 291 287 269 292 275 303 269 279 280 253 230 189 243 239 195 229 244 214 262 235 259 251 195 177 238 256 258 266 202 173 226 264 267 206 177 213 244 238 237 268 248 222 228 288 284 249 169 182 25…
3	0.5	23562	5490	921	70	30	10	19706	4545	799	27	466.0259681877764	74.66639778051572	907.0473628275406	2184.1685108930856	2840.222149834427	35.971223021582695	0	17727	[127 136 153 165 178 170 206 208 224 238 226 246 237 253 241 243 249 250 251 263 258 273 246 266 278 251 246 255 262 272 260 256 271 276 276 278 260 267 273 281 281 262 279 289 285 288 290 286 293 293 311 285 283 295 271 290 275 291 283 254 245 248 244 260 207 222 244 220 263 258 275 283 258 209 236 196 196 272 311 243 199 200 305 332 291 203 188 229 355 238 191 324 212 190 337 252 202 258 224 20…
11	0.5	23562	5490	921	70	30	9	17600	4310	783	25	520.0242732876433	76.53399174367205	984.0213208710207	2226.883533554359	2845.54604339653	35.971223021582695	0	16167	[112 121 151 147 150 169 181 192 198 202 215 231 211 238 239 241 250 241 253 255 254 241 269 265 248 273 271 255 255 239 271 272 281 252 262 272 259 290 272 277 267 275 283 306 304 283 280 285 301 299 293 312 311 318 299 332 306 296 284 314 225 238 282 250 272 235 201 270 260 192 246 208 195 189 179 161 174 180 179 167 156 162 168 139 169 166 173 181 203 163 160 150 144 145 152 174 178 130 143 13…
8	2	23562	5490	921	70	30	9	17779	4256	710	27	468.7818249670089	74.3139909217783	955.9238493097312	2093.0301428260946	2864.7697841468007	35.971223021582695	0	16189	[125 147 148 156 159 176 179 193 210 224 224 242 243 228 242 236 248 254 250 237 262 259 253 245 246 265 277 252 273 270 275 261 261 269 289 275 282 267 277 285 283 301 266 250 312 275 297 299 301 310 311 308 330 313 287 299 305 297 301 293 244 216 237 277 254 204 210 229 298 235 179 209 210 177 177 209 205 193 201 145 139 152 151 158 156 145 176 187 144 127 128 147 142 139 140 137 227 192 142 13…
1	0.5	23562	5490	921	70	30	8	19322	4512	740	26	450.50992595772897	78.27484028957002	864.6635134047082	1916.4282180852656	2583.2858225215114	35.971223021582695	0	17309	[110 139 140 152 162 168 182 194 183 212 209 224 227 233 226 240 255 250 240 257 271 260 260 255 255 280 257 258 283 259 269 277 292 271 275 282 278 278 316 295 291 308 291 299 289 299 293 299 279 312 304 284 292 258 275 299 287 288 279 266 255 228 229 262 235 255 248 253 205 222 245 263 268 249 184 184 252 310 252 161 164 220 238 210 266 265 242 241 282 242 290 252 156 147 210 304 224 140 186 29…
2	2	23562	5490	921	70	30	10	19764	4569	749	31	499.9574094499752	72.95567247007139	925.0856103708824	2182.1278144215016	2851.1675644527195	35.971223021582695	0	17647	[115 99 148 161 186 205 184 208 228 240 233 245 232 244 246 238 256 241 247 255 250 254 261 262 257 261 244 257 260 258 276 269 270 273 276 281 276 297 277 287 311 282 279 270 310 309 296 302 301 306 283 279 304 308 290 282 307 291 284 298 261 261 226 234 241 250 248 242 266 265 285 298 240 212 255 210 242 298 269 194 202 294 310 231 196 306 226 192 234 221 240 317 202 161 199 290 293 182 190 181]
12	2	23562	5490	921	70	30	11	20122	4691	761	29	460.95053471184156	74.90339408112268	843.7447311666856	1855.4916186006606	2494.417354252813	35.971223021582695	0	17830	[110 118 160 183 177 202 193 216 217 248 243 237 240 246 259 256 249 250 266 257 256 261 258 278 273 284 273 275 281 282 277 286 299 287 283 290 275 280 308 259 291 277 284 280 271 277 282 297 279 280 283 268 242 248 262 261 267 255 226 261 222 270 243 236 238 258 229 250 287 278 241 268 296 260 211 264 277 279 299 310 223 172 246 282 320 263 205 185 296 321 340 291 194 279 316 197 291 324 184 17…
5	0.5	23562	5490	921	70	30	10	19881	4686	746	30	423.9122662310858	75.13417895105952	875.7884558920099	2118.376870579401	2826.5461983176574	35.971223021582695	0	17699	[110 151 167 173 180 182 200 204 227 238 241 246 245 248 241 256 248 250 268 258 241 251 261 258 258 268 270 269 277 280 269 254 263 265 280 273 283 275 283 280 295 257 256 301 302 293 289 265 282 282 306 276 276 305 291 284 297 302 277 298 253 256 244 212 237 272 277 210 231 217 242 270 230 208 271 318 247 217 212 283 277 182 181 256 328 331 293 181 173 212 325 350 330 184 195 171 184 216 357 28…
4	2	23562	5490	921	70	30	10	19652	4481	741	32	486.15042786786375	73.6755490767769	936.47973810855	2175.589853005483	2924.5215558914992	35.971223021582695	0	17591	[105 129 135 172 174 172 193 220 215 221 221 238 251 249 258 249 246 254 257 255 251 250 253 247 259 260 267 265 259 229 254 277 273 274 262 271 272 280 273 287 270 281 294 283 277 286 275 277 306 291 290 307 284 276 289 282 288 287 305 274 263 234 228 250 269 221 219 260 273 262 284 259 283 276 235 236 223 216 247 290 200 198 282 347 252 217 177 170 163 252 347 386 237 178 183 280 229 189 191 20…
9	0.5	23562	5490	921	70	30	10	19698	4595	748	32	482.6601174075312	73.28593892748106	921.1019228395647	2202.124520642784	2897.085849821097	35.971223021582695	0	17680	[107 130 144 155 172 180 180 184 218 226 209 243 237 243 240 250 246 243 262 242 245 264 259 264 252 249 271 277 265 272 265 267 283 289 279 265 260 267 273 280 259 290 273 296 281 293 276 293 291 297 299 297 302 304 272 285 309 315 300 285 262 265 230 235 240 222 278 239 266 260 245 278 248 199 264 291 206 215 328 248 188 229 317 323 284 211 211 212 179 186 191 288 390 272 194 313 212 195 193 19…
6	2	23562	5490	921	70	30	9	17768	4103	687	25	503.82209672849893	75.52215410280405	917.8669319336548	2132.5032007668133	2826.958868664502	35.971223021582695	0	16135	[99 139 150 152 154 169 173 196 220 208 215 235 239 248 249 235 238 245 240 259 252 261 264 276 261 251 269 269 274 263 256 270 275 281 273 276 268 281 266 286 295 297 290 297 296 298 304 280 333 287 281 285 313 304 295 291 303 299 310 314 221 259 232 219 200 212 247 275 226 230 181 197 180 182 165 156 169 288 245 188 151 153 160 151 158 169 138 139 139 156 126 151 137 148 150 159 160 111 109 139]
3	0.5	23562	5490	921	70	30	11	20427	4687	873	32	422.6948549141991	78.0393945626761	803.0204497389858	1789.2841883770163	2452.0552222103956	35.971223021582695	0	18037	[125 136 152 168 187 179 215 225 233 235 236 249 252 257 255 256 248 254 264 281 261 276 258 259 266 274 272 281 313 274 275 291 284 281 294 277 279 274 295 288 285 281 280 283 282 288 273 287 294 294 262 288 293 251 242 261 266 262 243 220 240 261 252 278 236 229 228 258 268 227 252 276 261 285 245 232 281 308 245 211 290 317 307 224 210 201 262 306 299 321 341 222 201 197 184 201 321 330 376 42…
7	0.5	23562	5490	921	70	30	9	17927	4032	612	21	505.4826498505595	79.0753725280695	935.1883481291186	2135.326854281547	2843.239937449832	35.971223021582695	0	16274	[114 138 145 145 192 168 182 213 199 219 205 206 230 237 242 235 247 248 244 246 249 257 261 258 270 257 279 259 256 269 258 277 282 263 266 278 278 274 291 267 296 285 287 288 299 310 295 304 310 310 304 312 311 293 282 283 320 293 297 313 233 231 234 249 228 219 184 231 219 201 201 210 207 182 195 180 182 177 170 159 155 162 184 197 167 162 149 141 141 139 150 135 141 138 148 156 153 176 154 15…
10	2	23562	5490	921	70	30	9	17711	4393	662	23	480.34557882088075	78.15626133554441	912.890062881543	2112.236203158855	2791.4405533032823	35.971223021582695	0	16319	[121 134 163 157 168 164 183 206 194 215 248 237 234 234 234 252 250 258 251 245 259 255 259 254 261 239 267 281 293 292 269 268 268 270 258 285 283 280 261 267 277 281 284 303 304 301 301 292 299 293 294 308 310 307 301 304 307 311 315 251 249 235 206 245 242 217 201 220 219 201 252 212 207 201 209 179 182 162 216 192 180 156 150 148 158 203 178 140 157 130 123 160 142 153 137 133 177 123 128 20…
11	0.5	23562	5490	921	70	30	10	19435	4867	855	29	469.1224927501669	71.73317219616585	942.0653450109121	2193.139500616041	2910.3614668014766	35.971223021582695	0	17561	[112 123 150 153 157 170 191 204 216 220 221 241 239 249 253 255 247 248 257 248 259 256 252 261 262 269 253 268 266 235 251 278 262 276 254 262 265 272 283 275 289 281 272 291 284 282 294 291 294 282 305 280 291 295 306 278 296 266 307 277 265 221 249 223 253 250 272 256 221 202 274 314 291 197 211 244 262 194 207 285 295 206 243 348 248 201 272 171 157 283 330 362 258 194 258 424 274 180 197 22…
1	0.5	23562	5490	921	70	30	9	17951	4190	672	23	495.4853730248805	77.0358629691452	944.9686042318474	2135.2830477024404	2889.4348913790986	35.971223021582695	0	16259	[108 143 145 162 166 174 187 201 196 230 207 225 240 244 243 236 250 245 248 249 249 266 253 258 265 260 246 278 270 260 266 272 293 267 246 285 280 271 292 257 262 298 266 308 293 279 296 283 302 303 303 286 293 319 305 291 319 278 308 315 294 219 247 246 212 228 262 213 265 245 234 193 215 229 220 184 206 225 160 185 153 145 161 159 172 149 127 142 151 133 149 155 150 149 166 137 145 137 167 16…
2	2	23562	5490	921	70	30	11	20399	4725	784	27	464.7030013241687	78.79338512358666	840.8240812018477	1859.4115502081595	2517.8779273141404	35.971223021582695	0	17782	[114 102 150 163 181 210 198 215 242 237 237 242 242 255 249 254 252 259 263 264 267 252 274 278 264 263 276 280 283 269 289 288 293 288 277 277 281 286 290 291 289 284 269 285 285 289 284 280 290 283 276 281 256 273 250 245 240 248 228 247 246 231 253 253 274 246 242 283 290 221 210 209 280 267 271 295 282 270 197 240 302 289 289 292 220 193 269 325 336 313 187 180 218 287 263 294 318 308 401 31…
12	2	23562	5490	921	70	30	12	19484	4480	731	27	412.8357885119882	75.71327999590879	885.9748684059599	2005.703170734629	2661.616469937239	35.971223021582695	0	17800	[113 120 162 192 188 211 209 228 239 246 242 241 255 256 251 250 260 255 249 253 259 268 251 247 286 282 279 277 268 260 271 285 269 282 262 274 282 309 279 296 280 282 313 290 280 290 308 290 290 277 248 241 239 233 226 216 243 251 224 244 257 243 268 237 229 279 267 216 227 273 241 209 208 211 200 201 195 247 241 201 188 189 276 297 241 168 180 250 277 312 245 188 241 202 208 292 352 235 202 35…
8	2	23562	5490	921	70	30	10	19632	4665	756	27	511.99844688482756	73.13950115435145	985.6656316006015	2208.3370992700006	3002.214545080226	35.971223021582695	0	17591	[127 150 153 155 164 180 191 200 209 225 233 247 242 246 240 249 247 254 254 243 262 255 259 258 262 245 245 261 264 265 262 256 262 281 270 281 264 271 257 265 284 305 272 268 292 281 291 267 304 289 296 282 286 319 302 280 282 301 287 259 223 230 260 261 259 224 247 263 270 250 201 247 301 215 267 220 210 275 271 293 327 227 197 283 182 232 334 257 172 196 290 343 215 188 177 318 363 194 204 19…
5	0.5	23562	5490	921	70	30	11	20042	4871	768	28	418.4988916158258	75.22609574197325	811.8383885083058	1777.5188059124334	2502.4374040966177	35.971223021582695	0	17923	[110 146 163 170 185 189 217 226 228 233 244 243 241 253 242 267 270 257 247 264 262 278 265 257 264 264 290 278 289 287 287 292 273 282 288 296 282 292 285 289 288 291 291 301 279 281 294 291 283 280 271 262 265 274 281 278 267 263 239 217 230 245 221 248 253 253 253 279 247 188 213 272 301 287 227 200 278 288 282 205 264 288 206 198 254 293 300 318 332 306 200 179 319 363 210 184 180 256 313 28…
9	0.5	23562	5490	921	70	30	11	20332	4708	762	37	436.4438403742021	75.39544449628092	884.0190130883456	1966.3595026170183	2582.6584201746123	35.971223021582695	0	17965	[104 129 149 164 174 192 186 195 210 242 215 250 248 240 255 245 257 254 256 274 252 262 250 264 268 278 280 278 277 271 284 287 289 286 283 284 280 301 268 282 279 294 292 292 295 290 285 272 291 289 297 293 254 246 285 281 272 293 277 262 264 250 251 236 234 235 238 221 229 249 224 297 271 270 202 235 287 268 305 255 294 222 187 209 279 310 276 315 340 263 254 201 182 192 302 297 323 321 317 33…
4	2	23562	5490	921	70	30	11	20370	4530	799	27	448.1891079954217	80.20396892449654	827.4605218262558	1920.2677870011453	2584.1743106733657	35.971223021582695	0	17784	[103 129 140 178 180 182 199 225 231 225 238 243 239 253 238 257 247 263 257 260 264 271 264 270 269 274 267 281 281 268 285 264 298 271 275 287 275 283 283 288 308 290 294 291 276 272 294 275 275 275 273 264 250 270 277 280 193 226 240 245 247 247 242 264 250 217 264 269 255 255 298 213 208 193 236 273 275 278 270 294 282 295 309 255 187 288 292 333 289 184 226 355 241 178 185 304 295 321 333 35…
3	0.5	23562	5490	921	70	30	12	19594	4516	857	27	440.7312756867891	73.54646050411176	895.0979771319545	2042.316273162376	2713.617074869132	35.971223021582695	0	17944	[126 135 158 176 184 188 223 225 241 243 233 244 243 251 249 260 250 260 246 261 244 262 256 263 258 268 255 269 259 264 274 278 297 285 273 277 283 277 294 294 299 287 296 288 282 300 309 309 305 288 216 228 229 258 256 256 268 203 230 249 237 280 280 225 225 235 283 276 220 189 253 284 231 203 210 211 272 223 274 305 200 191 190 278 319 267 189 180 270 292 308 289 193 195 205 312 216 196 296 31…
6	2	23562	5490	921	70	30	10	19505	4465	763	30	442.93218874881137	72.36495552987526	954.1772603049765	2225.709139899363	2941.662694873954	35.971223021582695	0	17510	[99 141 156 155 152 176 191 205 226 215 231 233 244 248 254 252 256 244 249 258 254 264 257 260 260 254 246 269 261 269 244 264 280 274 258 269 278 269 281 276 270 286 279 262 270 301 279 283 310 282 315 303 292 282 275 293 291 283 268 285 241 258 257 240 232 266 212 205 268 266 249 278 270 270 243 280 296 206 178 226 306 282 217 174 253 306 331 215 230 204 183 185 182 204 386 270 191 157 187 178]
12	2	23562	5490	921	70	30	13	19023	4502	711	32	473.3787812475132	72.87922136000475	873.3585491058218	1954.5514490313815	2691.51968837868	35.971223021582695	0	17856	[114 120 164 196 188 209 212 228 239 239 242 249 243 248 246 256 248 253 265 248 279 259 261 269 262 276 273 262 276 282 281 278 287 296 256 288 292 293 268 291 286 305 291 285 276 278 271 276 271 274 222 196 229 260 238 198 208 197 204 235 204 239 220 239 244 267 231 234 217 232 239 229 203 249 249 218 190 203 288 243 215 178 193 220 317 220 188 269 263 321 225 171 272 333 212 187 305 251 176 17…
7	0.5	23562	5490	921	70	30	10	19782	4505	651	25	499.5001369174278	74.37348965036918	1008.5544519268676	2251.2059050685402	2993.853677221021	35.971223021582695	0	17746	[114 140 148 145 195 176 190 211 211 236 214 223 235 239 248 250 239 252 240 246 257 254 266 242 242 261 243 258 254 259 271 259 279 282 276 290 264 272 251 271 263 287 292 296 293 296 290 286 311 291 308 299 304 281 313 288 289 285 286 314 251 230 247 261 266 237 263 202 284 248 205 267 269 270 202 283 263 258 271 314 303 211 181 299 218 218 321 241 184 303 313 239 201 210 191 196 192 197 193 18…
11	0.5	23562	5490	921	70	30	11	19873	4895	902	27	444.56030229488056	78.54082770197279	808.4001518656918	1830.1135034785827	2478.338663450632	35.971223021582695	0	17825	[115 125 152 159 163 177 194 211 231 240 234 253 242 242 244 252 258 264 254 269 278 265 256 266 255 280 279 283 285 270 284 279 295 267 281 295 269 277 280 284 292 281 299 299 272 280 282 280 304 278 281 280 267 282 256 258 241 246 238 242 248 250 215 245 234 219 233 262 269 272 225 266 221 243 289 268 216 303 252 197 262 295 230 251 289 272 340 315 219 277 203 197 307 318 321 216 183 249 338 42…
1	0.5	23562	5490	921	70	30	10	19858	4605	792	25	457.39750596018564	79.98424880347206	976.7975058184454	2208.169280933764	2919.558071418475	35.971223021582695	0	17652	[109 145 149 164 178 198 192 201 205 239 226 239 250 242 243 251 245 250 245 249 254 268 256 249 245 259 254 265 285 258 255 259 259 277 270 288 282 267 274 256 279 303 277 285 280 276 298 288 287 310 303 283 287 288 285 303 292 263 289 294 287 245 201 265 251 246 272 197 246 242 230 282 287 242 214 235 300 269 198 175 261 300 297 250 199 188 303 344 252 203 302 191 193 307 220 241 371 240 247 21…
10	2	23562	5490	921	70	30	10	19633	4796	723	30	489.9459791582799	74.27127522087083	957.7865309701446	2226.1352368314674	2876.45441345262	35.971223021582695	0	17748	[119 136 160 164 178 176 187 225 206 217 244 244 238 247 250 251 257 251 253 242 253 253 271 255 239 257 260 262 263 262 284 268 255 255 274 264 282 297 269 270 269 274 275 289 293 294 294 285 297 300 291 303 277 279 304 302 311 324 285 238 258 244 223 270 271 232 230 250 208 217 280 286 270 279 298 286 227 207 234 307 306 213 192 189 268 306 340 342 247 198 260 259 215 218 188 175 191 262 221 19…
3	0.5	23562	5490	921	70	30	13	19209	4413	845	31	442.16335838530193	76.12354251945474	911.9984135298778	2047.6800513029239	2761.452098865295	35.971223021582695	0	17879	[129 141 158 177 193 198 224 240 248 243 240 249 253 255 248 259 258 246 236 256 263 257 268 241 259 256 282 264 274 267 277 285 285 262 285 276 260 286 280 280 291 284 290 275 283 281 281 280 269 251 222 200 239 191 184 197 177 209 221 229 250 233 233 248 228 235 259 233 236 263 263 204 200 235 264 277 238 190 202 189 237 283 315 339 209 175 250 287 282 321 245 182 191 266 331 208 188 185 343 26…
2	2	23562	5490	921	70	30	12	19183	4479	745	26	408.03429416206603	72.5494465547398	839.6249613657137	1933.0858607170023	2642.7525037190253	35.971223021582695	0	17753	[116 109 159 166 184 211 203 219 238 247 241 254 255 253 249 252 258 260 254 250 269 257 272 282 271 287 250 266 263 279 272 283 287 284 275 297 287 281 297 284 286 301 306 288 291 305 309 293 289 283 263 241 204 242 222 273 225 196 235 263 258 257 267 235 220 216 245 233 228 201 208 268 265 217 218 218 191 212 275 215 258 253 206 186 194 190 222 235 192 226 308 320 239 175 289 340 208 167 154 18…
8	2	23562	5490	921	70	30	11	20136	4794	769	29	414.29895775835513	76.25799647292409	798.2152239098488	1819.0577379432088	2519.8297227729777	35.971223021582695	0	17836	[125 153 155 158 177 178 204 211 219 247 242 250 257 252 241 247 259 257 248 276 267 263 266 264 268 272 271 286 290 270 300 265 283 289 280 285 263 264 272 291 289 292 293 278 282 285 294 272 288 284 281 272 274 252 254 266 245 270 234 233 241 261 238 250 233 237 214 231 260 289 221 262 276 292 220 216 289 301 236 193 246 305 314 273 318 339 190 193 194 294 303 351 221 219 321 335 321 193 185 35…
9	0.5	23562	5490	921	70	30	12	19599	4557	754	33	442.81196636125077	78.49816357552658	888.2373008649247	2023.2866472642177	2631.488593149369	35.971223021582695	0	17866	[106 128 155 171 175 194 192 199 220 247 221 245 241 249 262 247 254 251 253 257 273 266 267 268 259 275 267 260 262 277 274 281 283 292 282 289 290 287 295 306 282 290 319 304 281 292 324 299 292 286 287 278 232 238 251 242 240 249 239 254 230 259 244 248 278 226 202 219 253 219 222 278 277 217 191 213 243 265 288 224 169 201 289 296 283 234 196 267 317 297 265 255 203 227 198 199 222 176 221 33…
5	0.5	23562	5490	921	70	30	12	19504	4709	758	27	459.37871444843904	76.43609309166524	894.0802314227551	1882.3739675667973	2598.1216106649285	35.971223021582695	0	17874	[111 147 163 178 186 199 219 239 238 244 249 246 247 260 256 246 256 254 262 263 258 267 261 265 278 263 282 275 277 281 279 261 287 283 290 273 283 283 288 292 294 303 290 305 300 277 297 293 316 307 238 220 221 241 250 247 250 245 255 215 219 228 264 280 229 271 261 232 210 247 273 200 204 265 226 282 228 235 263 217 183 197 272 311 331 225 196 214 228 182 174 246 279 286 293 288 188 180 204 33…
4	2	23562	5490	921	70	30	12	19448	4369	742	24	428.6906737237818	71.60178037775812	889.9112178915598	2000.2158173313014	2534.875319897907	35.971223021582695	0	17638	[104 133 138 180 188 197 203 236 232 239 240 245 255 251 249 267 260 257 248 254 250 264 264 271 268 273 272 275 274 262 279 268 299 281 292 282 304 285 280 285 285 290 280 307 284 273 292 290 299 275 226 247 211 238 241 253 251 254 201 231 261 228 264 249 213 210 216 252 261 237 268 252 201 244 255 219 208 220 195 188 209 311 241 188 176 174 175 218 277 280 294 276 192 185 271 296 299 326 229 19…
6	2	23562	5490	921	70	30	11	20165	4614	812	32	417.5019257796111	76.2914229692285	818.480122487624	1918.149633021006	2515.0680964190674	35.971223021582695	0	17735	[101 142 157 160 166 189 193 218 240 234 228 241 260 254 259 253 263 261 254 253 255 265 276 280 268 263 265 268 277 287 278 293 270 289 276 282 274 285 280 284 291 298 291 304 270 282 292 279 293 276 277 268 258 246 256 255 269 250 229 242 253 258 238 227 242 246 259 268 281 279 247 226 269 262 197 239 269 275 311 310 191 211 291 330 314 275 179 199 292 346 260 201 294 193 169 193 306 289 326 34…
12	2	23562	5490	921	70	30	14	19206	4476	720	31	387.39614032220794	75.76636775549048	750.9724154946224	1895.4762509352463	2548.7265122906692	35.971223021582695	0	17970	[117 120 171 200 192 222 221 237 236 249 254 254 253 253 264 272 262 268 269 265 270 263 266 279 290 289 278 273 278 278 291 262 280 280 264 265 258 266 268 287 266 278 277 296 268 266 241 242 232 237 224 228 217 251 202 187 253 259 212 253 276 229 221 313 305 279 200 252 262 254 270 244 213 219 219 283 238 199 219 207 322 339 280 222 204 212 223 215 191 201 177 182 312 306 234 192 202 197 185 18…
11	0.5	23562	5490	921	70	30	12	19185	4730	884	28	474.22064039798914	74.81284059137919	877.9275637560859	2060.899856534324	2764.2856391241075	35.971223021582695	0	17852	[114 127 156 164 172 186 199 206 229 237 239 244 239 253 254 253 253 251 272 253 252 255 260 267 262 253 260 267 281 271 285 267 268 280 294 294 286 279 291 296 294 286 293 298 296 300 298 309 310 296 285 258 221 251 244 231 263 238 254 228 246 222 261 266 258 254 209 216 259 271 291 231 200 244 220 247 268 200 251 201 216 281 276 192 183 194 261 268 286 211 258 219 198 191 226 320 348 251 196 21…
2	2	23562	5490	921	70	30	13	18995	4522	744	28	466.6042603080721	73.41827341858549	892.3839372842552	2061.7059991477227	2650.429441963289	35.971223021582695	0	17843	[114 110 159 168 195 214 213 225 248 241 248 248 251 248 256 247 254 249 251 249 255 250 262 265 269 259 285 253 273 288 286 278 292 275 266 273 286 278 299 294 304 284 272 280 292 299 277 269 257 283 220 229 241 242 203 205 199 218 213 230 233 242 269 258 224 213 223 227 249 240 234 217 251 286 235 214 211 244 274 210 195 209 273 253 174 203 274 297 303 344 212 182 189 190 235 190 176 180 205 36…
7	0.5	23562	5490	921	70	30	11	20576	4653	640	31	427.9280863057343	79.41450587368706	829.2921942366323	1877.0471454442336	2633.1477214412366	35.971223021582695	0	17886	[114 149 160 154 197 180 194 229 206 240 225 242 251 248 251 242 253 254 246 263 264 252 269 258 258 274 269 282 275 281 264 280 288 276 287 298 272 278 290 298 281 281 276 291 298 274 287 286 300 286 289 251 258 275 256 260 260 237 259 250 243 249 281 254 266 232 206 211 222 272 282 284 276 274 209 231 277 264 285 290 281 296 318 252 224 315 339 307 203 173 271 329 303 322 262 243 342 190 214 34…
3	0.5	23562	5490	921	70	30	14	19034	4348	863	34	385.70478342727154	77.52753260929796	703.3399798741962	1732.3158574779457	2354.941740868334	35.971223021582695	0	17923	[131 144 165 190 199 208 234 243 255 248 249 262 253 256 249 269 258 270 266 285 291 266 282 267 270 280 283 281 268 263 278 290 287 274 275 295 281 278 271 285 298 279 275 269 255 217 218 245 254 241 235 218 204 224 235 196 210 209 229 290 255 230 260 252 263 221 230 263 231 261 286 221 222 264 264 226 201 202 212 233 283 235 202 213 203 181 247 299 224 194 216 213 212 261 189 194 240 334 187 15…
9	0.5	23562	5490	921	70	30	13	19071	4492	736	34	479.1292887085554	77.15138216081529	878.6292484984302	2055.106155861802	2779.6465496163637	35.971223021582695	0	17799	[108 132 157 177 178 194 200 209 219 250 241 252 242 252 245 251 252 245 256 263 267 278 254 267 277 266 280 270 263 270 273 271 277 281 275 293 274 291 276 278 284 288 299 281 279 289 281 282 297 298 277 243 214 219 209 186 198 207 216 207 246 235 227 246 230 247 271 258 217 219 265 218 222 247 288 239 222 196 205 235 189 193 194 282 217 241 278 311 293 231 208 309 276 184 184 197 230 179 207 33…
8	2	23562	5490	921	70	30	12	19321	4722	763	30	387.26735563110566	75.71110073718644	793.9860368344991	1953.303312120241	2584.5662272574373	35.971223021582695	0	17849	[127 159 165 174 186 194 209 226 234 246 247 246 254 254 257 249 251 264 261 247 257 273 263 260 272 266 277 270 275 265 278 274 287 299 265 274 290 286 287 286 303 329 283 289 314 274 294 311 300 293 256 250 216 212 256 264 233 227 221 227 290 276 241 222 221 196 225 280 237 228 220 190 231 268 278 216 196 244 274 292 214 197 272 241 246 231 189 184 239 308 276 219 210 190 173 271 321 205 195 32…
1	0.5	23562	5490	921	70	30	11	20128	4728	774	31	398.9572188084295	76.20685293840289	767.6829351488159	1837.6815646991508	2441.1250709164046	35.971223021582695	0	17788	[107 145 148 165 187 191 200 214 222 243 236 239 265 260 269 262 258 261 250 261 258 260 268 269 273 278 269 269 277 281 298 271 285 282 293 288 296 305 283 288 276 296 289 291 281 271 281 282 286 291 263 240 251 263 262 265 261 243 252 247 232 250 250 262 262 212 213 215 264 292 236 259 213 245 209 250 261 287 260 278 265 280 278 299 203 179 267 321 303 195 225 315 335 305 202 200 300 188 304 38…
5	0.5	23562	5490	921	70	30	13	18928	4585	727	29	453.6771259341722	77.28774737507189	868.5484323278029	2033.973750269766	2779.6977564065937	35.971223021582695	0	17788	[111 151 167 186 192 206 226 241 240 247 249 249 235 247 256 252 253 258 256 256 258 267 261 252 258 267 269 270 270 279 258 273 281 266 275 281 295 270 294 272 293 300 285 287 272 274 288 286 279 261 213 220 229 229 207 212 208 182 211 197 231 254 241 245 232 219 216 217 249 251 244 204 210 202 192 223 322 276 187 193 197 246 273 286 314 305 287 195 175 209 302 224 248 307 212 174 188 296 211 18…
10	2	23562	5490	921	70	30	11	20100	4994	767	24	419.2737597189877	80.04287090525607	816.779174556746	1824.4462180744877	2461.8342216162623	35.971223021582695	0	17942	[120 138 164 171 190 176 199 222 222 235 242 247 255 244 248 267 260 261 260 256 278 258 279 270 282 259 262 295 285 278 282 283 290 281 272 305 296 292 295 280 278 293 284 291 293 296 271 274 268 300 289 253 257 254 255 266 241 255 269 249 224 236 236 238 270 263 258 240 212 202 251 272 277 272 268 273 294 296 306 281 195 209 287 312 352 271 221 317 282 185 295 361 316 214 230 166 180 232 324 33…
4	2	23562	5490	921	70	30	13	19002	4347	744	24	465.3371211480904	74.75695666146031	861.9232985544908	2045.9929887485173	2752.3294130350764	35.971223021582695	0	17729	[107 132 144 189 189 194 206 237 246 249 244 246 254 248 248 244 252 268 257 269 255 237 252 267 266 270 260 262 275 262 280 266 282 273 287 277 275 285 273 278 297 291 296 296 286 280 273 283 275 237 216 240 218 224 217 198 208 202 229 252 239 250 240 267 256 235 231 236 215 218 240 273 228 204 195 259 264 226 194 192 173 219 286 326 250 193 198 300 195 245 273 182 194 173 202 258 191 245 320 20…
6	2	23562	5490	921	70	30	12	19511	4480	761	29	449.48711314605663	78.93544944527704	822.9776848284469	1971.7624296115719	2615.9988470248054	35.971223021582695	0	17756	[102 143 164 161 171 194 201 221 239 235 237 240 254 261 270 263 253 249 254 256 263 262 263 270 275 280 278 266 272 266 286 277 296 288 267 288 296 286 269 278 323 291 295 293 288 311 302 293 278 258 255 249 234 222 203 216 242 247 258 221 219 277 290 227 204 230 225 222 262 271 287 255 216 231 220 218 260 212 289 230 195 163 209 285 253 184 200 278 325 229 183 212 218 227 294 301 331 290 165 22…
12	2	23562	5490	921	70	30	15	19578	4533	708	30	414.3134814620924	74.85550435639779	812.765149141308	1854.762625204965	2566.0023639499414	35.971223021582695	0	17733	[121 122 173 207 202 224 238 247 246 247 243 259 250 245 253 247 272 266 263 259 252 255 271 277 261 264 266 268 273 289 283 275 269 288 294 288 281 302 296 286 292 244 268 239 230 233 237 210 211 199 239 302 270 259 257 261 259 294 233 244 266 267 247 232 234 222 244 255 258 223 226 220 203 244 299 321 229 191 199 219 329 242 190 219 329 207 216 350 214 165 222 344 312 175 169 258 272 295 257 18…
2	2	23562	5490	921	70	30	14	18992	4478	788	29	430.8610574198173	78.15362374147905	782.2207416894785	1924.4181075397955	2585.572297464425	35.971223021582695	0	17874	[113 110 164 170 199 223 225 241 248 250 252 247 245 249 256 265 251 257 257 259 266 256 275 284 276 275 271 262 263 283 282 274 280 292 263 274 293 284 281 283 298 268 285 265 255 247 236 230 216 221 218 212 221 219 210 207 250 237 226 287 279 213 201 252 268 243 237 302 299 225 232 231 280 234 206 288 263 204 189 266 343 306 210 220 210 221 203 191 230 291 325 238 192 198 200 202 220 186 178 20…
9	0.5	23562	5490	921	70	30	14	18994	4395	743	36	455.7566484844843	77.9956438333043	847.8328217753292	1985.3192461465658	2660.8040524570956	35.971223021582695	0	17975	[107 134 156 179 189 202 213 210 235 243 249 257 238 245 249 257 254 266 261 261 263 265 270 278 274 278 264 272 278 278 256 272 291 282 278 300 263 293 283 287 291 276 286 279 245 245 262 247 256 271 217 225 255 238 233 218 194 203 220 206 236 238 258 244 224 240 245 274 227 240 252 214 248 206 206 240 260 279 270 246 205 223 208 208 191 221 226 307 292 206 196 194 202 301 293 181 180 263 241 18…
11	0.5	23562	5490	921	70	30	13	18734	4777	876	32	454.03345878155955	70.47530096622228	953.5855486035945	2188.111496967804	2908.2526072553283	35.971223021582695	0	17754	[117 131 154 164 186 194 206 224 242 238 240 252 255 251 243 248 254 250 245 254 250 254 251 257 262 257 253 253 264 246 270 275 281 280 262 279 266 269 280 287 266 297 275 296 278 296 281 277 287 270 257 222 204 209 201 198 238 223 222 216 227 233 265 249 235 208 241 251 228 216 214 218 208 211 254 300 306 200 174 177 190 269 282 246 295 288 331 247 185 227 307 306 260 191 170 234 305 360 265 18…
3	0.5	23562	5490	921	70	30	15	19275	4439	860	34	445.23799531041664	74.96051117473098	813.5152930446379	1872.9235757009121	2500.640534819543	35.971223021582695	0	17630	[130 150 166 196 204 209 242 242 247 253 248 250 245 260 252 252 253 259 247 267 252 261 267 274 283 263 280 271 278 288 276 271 302 285 284 277 302 294 298 309 308 253 230 233 230 228 210 278 221 199 236 257 252 295 276 266 220 238 232 272 261 220 263 309 254 208 195 248 272 249 268 314 204 183 203 262 264 304 231 198 214 310 245 213 175 195 282 279 183 244 277 269 204 178 220 197 210 330 200 15…
5	0.5	23562	5490	921	70	30	14	18852	4539	736	30	415.1145300169157	77.39972578417763	742.7674203156058	1850.7732085682	2547.027162728209	35.971223021582695	0	17821	[111 152 170 193 197 213 231 246 255 246 251 242 250 260 252 260 254 265 265 271 279 260 273 272 257 273 278 285 271 283 280 266 275 284 285 284 284 290 292 288 300 267 272 252 242 243 248 249 244 234 209 209 217 232 222 216 214 233 215 238 241 250 256 236 274 208 237 220 227 287 248 206 221 257 272 223 193 201 218 284 297 252 212 233 270 212 197 181 222 308 202 202 197 193 190 207 332 223 185 18…
8	2	23562	5490	921	70	30	13	18780	4557	714	27	474.3878515452471	74.54976307226104	864.0922104516231	2115.7831584009004	2830.2969203817725	35.971223021582695	0	17810	[128 155 168 176 185 195 215 224 237 243 242 242 246 251 252 250 253 253 241 265 253 253 258 255 269 261 260 267 256 270 271 278 278 276 281 274 279 287 278 265 293 291 281 268 295 301 290 274 277 278 206 203 222 216 228 217 216 179 215 219 230 269 212 264 238 200 224 266 279 240 222 233 204 211 287 205 199 286 282 228 181 217 319 326 193 185 194 290 325 305 198 192 182 188 285 251 179 193 164 17…
4	2	23562	5490	921	70	30	14	19406	4317	783	23	392.94312196622855	77.25389287661277	789.698414466066	1950.3704977987052	2568.0111911688955	35.971223021582695	0	17896	[106 132 148 197 193 212 214 247 251 250 245 244 260 263 260 267 257 268 259 271 261 272 265 249 273 271 263 274 271 274 271 271 284 276 284 277 286 289 282 279 289 280 276 270 251 266 243 257 218 201 220 233 244 241 218 218 253 200 261 243 254 256 255 246 226 225 263 271 254 217 299 269 269 239 216 211 198 199 256 285 270 267 208 196 184 238 261 313 246 226 249 295 215 210 200 191 186 195 337 23…
7	0.5	23562	5490	921	70	30	12	19719	4466	653	22	419.2492887954438	79.41916565479312	784.8369858271767	1975.0754605232319	2586.7356063519637	35.971223021582695	0	17793	[116 146 154 162 202 191 200 222 230 242 232 241 247 248 271 263 270 267 269 258 263 266 268 258 259 263 261 269 272 270 274 272 280 284 283 299 276 299 286 311 308 292 293 302 319 293 281 305 300 261 267 257 224 252 228 250 255 225 210 230 241 261 283 233 219 241 245 270 236 258 234 214 212 192 205 251 261 275 202 187 205 204 251 251 213 250 228 174 191 266 320 335 239 187 166 171 238 312 312 33…
1	0.5	23562	5490	921	70	30	12	19330	4574	731	26	426.16151486595925	78.52559798241889	862.6038719054995	1990.2606639458877	2611.2127495052405	35.971223021582695	0	17738	[108 149 148 168 189 203 207 227 223 245 242 247 253 245 259 239 256 247 251 276 246 258 266 274 285 274 250 284 273 268 274 276 269 279 291 298 298 291 301 287 303 312 300 302 305 301 299 285 293 283 220 259 256 232 240 216 206 255 248 190 251 255 243 225 270 268 268 231 218 248 247 228 213 192 211 237 292 237 183 194 186 206 274 307 220 212 259 197 180 219 340 298 210 168 183 221 327 330 214 17…
6	2	23562	5490	921	70	30	13	19055	4430	766	31	482.5452272828776	76.18576717584452	887.5813562740722	2040.9761149011774	2760.989942011468	35.971223021582695	0	17756	[101 146 166 164 171 209 205 239 244 246 246 249 254 239 252 248 250 242 247 258 264 253 246 262 283 264 265 273 260 268 276 271 279 269 266 270 287 283 281 273 294 292 318 289 279 284 293 285 293 240 192 230 225 203 216 211 223 205 207 218 241 249 234 232 230 216 210 274 273 229 196 205 231 288 222 205 195 303 322 210 192 185 182 195 294 311 245 195 247 340 252 186 192 197 183 195 284 329 342 20…
10	2	23562	5490	921	70	30	12	19142	4809	756	29	416.4724223061889	77.96616944401059	852.5030535150084	1937.69326509702	2621.244235148929	35.971223021582695	0	17857	[120 138 165 179 195 186 212 237 230 241 237 244 251 248 250 261 246 262 272 260 275 256 273 251 274 269 269 271 287 275 275 280 270 275 290 296 303 292 287 284 293 267 301 306 299 294 299 305 299 289 243 250 237 221 208 260 255 221 213 247 252 215 237 287 276 295 263 209 221 212 259 274 285 224 185 207 216 310 258 196 264 221 183 182 177 263 314 261 168 175 188 242 320 333 258 164 164 163 236 28…
12	2	23562	5490	921	70	30	16	19068	4487	664	35	435.7925419274305	72.96788514860744	799.3697740184467	1895.5830104882953	2559.1864270932692	35.971223021582695	0	17375	[122 121 176 207 209 231 238 245 240 247 252 251 264 259 258 257 259 256 259 249 275 270 280 272 281 273 266 288 286 281 271 283 273 300 280 279 284 273 280 288 285 227 213 202 232 222 242 208 200 214 249 272 239 244 232 247 300 271 267 267 227 261 258 235 273 270 204 227 204 260 250 201 261 272 299 280 178 174 279 306 276 263 266 311 285 208 167 261 283 238 169 157 179 177 266 200 157 148 162 14…
9	0.5	23562	5490	921	70	30	15	19236	4431	728	33	453.6876243849702	75.9664303852855	811.2537630502151	1867.0389991207985	2546.2677601820697	35.971223021582695	0	17632	[109 138 163 186 193 214 226 219 238 249 243 251 256 259 255 254 265 255 250 256 258 276 265 275 257 283 276 283 280 271 295 290 266 290 295 288 294 294 317 300 293 277 214 249 211 237 214 258 214 196 198 255 279 303 243 236 239 216 220 279 264 266 294 266 232 245 259 222 223 231 306 260 198 212 202 285 287 215 196 311 321 272 218 198 199 266 232 178 181 274 261 199 206 196 267 233 185 233 203 16…
2	2	23562	5490	921	70	30	15	19387	4574	785	26	415.82738591817935	74.69026996167054	809.468406954694	1892.6866841695692	2512.8414114937	35.971223021582695	0	17691	[115 109 161 176 204 230 228 242 250 254 249 246 253 256 255 270 262 258 255 261 264 250 268 278 277 262 279 270 268 267 286 274 285 288 293 286 294 302 307 300 270 256 259 237 209 226 216 248 198 198 240 256 264 270 250 231 216 279 284 265 258 249 237 252 289 253 233 281 233 210 255 287 259 212 205 257 281 269 233 265 215 197 195 210 307 266 283 350 193 178 183 269 224 189 252 335 253 175 178 29…
3	0.5	23562	5490	921	70	30	16	19008	4398	832	36	432.7629509581935	72.61611458270465	832.5191411818672	2048.8345497202995	2644.514715108469	35.971223021582695	0	17208	[132 148 172 195 205 219 239 243 249 244 240 249 254 255 258 249 258 256 262 261 266 267 275 265 267 258 274 266 268 277 260 291 284 279 287 267 271 278 282 280 277 251 209 206 232 222 223 223 198 235 239 250 258 251 257 287 255 271 223 251 313 259 209 213 268 261 267 290 203 169 217 255 266 274 273 328 178 169 216 255 298 302 318 246 169 170 180 239 189 161 291 233 151 147 155 227 278 269 321 17…
11	0.5	23562	5490	921	70	30	14	18498	4650	854	22	396.5977980092516	80.86376199375799	783.0027224846352	1805.2761386238917	2542.5752595210497	35.971223021582695	0	17764	[115 130 164 172 183 202 204 224 242 258 246 264 253 262 256 254 266 273 259 262 277 272 273 273 263 274 278 269 260 258 273 284 289 279 288 297 267 282 280 278 309 283 267 276 259 265 240 239 234 229 210 212 221 190 223 220 221 214 219 264 279 251 245 257 230 223 255 225 226 259 230 220 227 290 233 220 215 260 217 230 201 187 186 237 286 287 244 194 182 247 308 225 185 197 280 250 193 195 179 17…
8	2	23562	5490	921	70	30	14	19096	4526	723	28	383.410209626376	82.101483493931	739.6061555297701	1917.8473573829715	2574.786953421169	35.971223021582695	0	17944	[128 170 173 182 192 204 221 234 247 251 250 263 253 251 264 257 259 262 272 267 264 264 266 275 283 272 259 268 255 259 268 285 279 267 285 269 280 274 283 269 281 295 274 275 287 222 267 251 220 214 226 212 229 212 221 220 245 192 223 248 245 260 240 236 236 262 224 249 267 234 223 242 259 278 231 263 252 272 237 202 211 284 279 217 217 267 205 201 262 200 230 246 194 185 258 335 271 191 188 18…
5	0.5	23562	5490	921	70	30	15	19096	4622	722	26	439.7959580125376	79.6527282366489	762.1309861896146	1857.628017058898	2562.8667741094614	35.971223021582695	0	17705	[113 151 175 196 199 221 239 242 236 251 247 248 243 252 250 269 261 283 264 266 270 263 263 272 260 276 279 268 282 269 277 274 276 296 279 289 302 281 303 292 326 261 218 232 201 227 231 235 228 230 257 239 230 227 274 258 241 278 216 224 239 313 272 264 222 223 263 339 301 259 227 204 222 201 212 275 300 235 197 247 287 285 201 212 281 204 178 193 189 252 275 273 219 219 193 186 215 234 183 16…
4	2	23562	5490	921	70	30	15	19572	4381	772	22	434.1573309229702	79.18008617530606	809.8765988088813	1836.935800611967	2507.0378184856563	35.971223021582695	0	17619	[105 137 148 197 197 215 227 255 249 253 242 246 252 249 250 264 256 263 261 270 264 256 259 265 275 277 272 286 272 289 277 265 292 272 290 300 303 290 299 287 298 282 244 244 207 250 226 239 230 248 236 252 239 242 256 250 224 231 229 288 259 293 254 240 278 215 237 298 291 211 215 206 284 289 266 271 191 188 209 297 327 202 185 256 196 193 276 268 286 300 200 171 171 188 309 214 165 181 331 29…
7	0.5	23562	5490	921	70	30	13	19072	4363	606	24	473.8107987036695	77.07338249260832	916.1383774682787	2113.853229719771	2750.6039845545874	35.971223021582695	0	17716	[117 148 160 164 206 194 201 228 225 243 241 238 247 253 246 240 240 260 254 258 261 256 259 259 274 259 276 267 271 266 268 271 270 288 288 289 289 275 269 292 289 295 307 298 304 303 311 287 289 251 227 221 211 220 206 199 211 226 210 203 223 236 232 243 227 238 211 266 294 231 217 259 227 196 230 225 191 204 316 211 184 177 240 320 262 198 197 199 176 301 235 173 168 245 267 296 300 218 174 18…
1	0.5	23562	5490	921	70	30	13	19005	4510	729	28	494.56274288424726	76.32336868377166	922.7272615934534	2160.9487197813633	2788.658024306997	35.971223021582695	0	17857	[109 147 148 174 193 200 217 239 228 244 240 247 251 249 237 240 251 252 252 259 255 250 259 264 259 264 275 280 277 267 249 241 272 291 270 281 273 294 290 282 288 294 283 279 282 288 293 299 268 247 228 241 237 218 189 217 202 229 217 214 215 228 260 241 230 246 213 220 266 276 238 258 293 243 212 184 200 189 236 336 271 236 199 195 225 311 201 232 293 213 180 199 323 323 265 183 180 248 244 18…
12	2	23562	5490	921	70	30	17	18837	4400	671	34	384.10459846125326	73.84499225192657	834.5062529581152	1925.9293921794601	2687.918043945166	35.971223021582695	0	17341	[121 123 178 211 210 236 241 249 242 262 263 255 260 255 264 271 268 275 265 270 262 268 265 268 261 265 247 261 247 263 269 278 270 282 273 285 259 287 292 299 303 228 222 244 234 227 233 221 251 256 257 289 286 244 268 293 264 260 259 258 295 258 253 231 240 223 200 209 260 219 162 245 284 275 244 199 165 192 301 216 172 171 168 213 302 293 242 184 170 241 168 232 273 171 167 162 167 244 155 15…
6	2	23562	5490	921	70	30	14	18989	4405	756	32	416.10058058685644	79.20712931573341	813.0861592908658	1945.9604943124564	2590.947287682064	35.971223021582695	0	17975	[105 150 170 170 184 217 212 247 248 249 244 243 247 268 275 259 253 249 267 261 284 260 267 271 280 276 273 267 256 264 282 285 279 290 271 287 275 285 283 283 299 266 272 253 254 231 239 253 254 228 206 237 212 216 230 226 236 230 191 222 238 245 242 240 233 263 220 213 220 286 301 306 241 216 216 270 260 212 198 244 239 197 271 296 244 210 195 209 201 233 287 223 195 187 228 342 216 185 180 18…
3	0.5	23562	5490	921	70	30	17	18662	4304	800	45	333.25499325402643	78.53276862067456	766.5029203529001	1838.78240447626	2497.1651840434033	35.971223021582695	0	17244	[132 152 181 200 229 228 246 244 244 253 257 269 255 260 264 263 262 264 266 275 261 262 281 262 269 258 275 281 276 264 279 278 294 281 282 296 278 262 274 291 264 212 245 222 233 235 260 228 218 244 281 277 266 267 259 277 271 234 250 291 236 279 214 221 269 257 244 187 237 260 190 227 250 207 195 190 193 186 192 216 209 170 242 287 180 171 167 238 303 172 143 168 166 303 302 183 162 142 158 21…
10	2	23562	5490	921	70	30	13	18780	4755	773	31	484.19079836736734	75.91829321263603	960.1554268530463	2123.7239169566787	2812.8387232867854	35.971223021582695	0	17795	[121 141 166 173 198 191 211 236 227 249 237 243 243 251 245 236 246 259 263 253 261 256 265 260 264 269 270 268 275 274 271 268 264 281 272 279 277 287 273 271 290 280 286 284 273 291 306 291 298 265 207 196 225 210 227 201 209 210 210 220 245 239 230 251 255 276 214 218 222 226 305 246 211 202 179 221 260 290 279 272 203 178 234 330 229 191 223 260 174 169 251 291 331 300 219 157 161 178 297 34…
9	0.5	23562	5490	921	70	30	16	19206	4401	722	31	430.2184806744262	74.14165906028131	841.1870390521241	2027.7305162277157	2652.980644451883	35.971223021582695	0	17431	[107 138 163 197 197 213 230 233 236 248 244 251 261 258 252 259 256 258 260 256 257 267 267 272 265 270 276 276 265 268 268 274 291 281 289 269 275 293 281 289 295 280 210 221 202 224 210 229 225 224 233 227 241 269 227 275 248 235 287 238 243 262 275 231 229 261 289 265 209 200 260 232 267 275 266 264 178 193 266 287 354 300 202 224 173 147 205 283 265 283 313 188 231 239 183 144 162 235 292 17…
2	2	23562	5490	921	70	30	16	19036	4532	755	33	430.43606008430675	74.13605089131404	820.507234011382	1993.8309141784682	2649.291810087739	35.971223021582695	0	17263	[114 114 166 181 211 238 241 237 246 245 244 251 240 247 258 247 258 260 265 259 283 263 268 278 274 259 257 254 285 273 277 286 284 272 268 281 297 296 280 282 269 210 210 223 217 211 230 224 234 214 250 249 257 244 261 254 227 262 264 281 255 255 268 240 216 247 265 203 206 230 271 216 209 257 285 242 220 256 267 292 280 302 223 178 203 289 297 279 196 165 171 280 236 180 245 224 158 167 256 29…
8	2	23562	5490	921	70	30	15	19272	4634	764	33	415.55602109008134	76.61500745291019	824.2121641000945	1889.5821682220587	2460.677943511685	35.971223021582695	0	17789	[131 167 169 187 192 211 230 241 243 251 238 245 259 254 255 248 257 256 272 265 267 266 256 267 276 274 249 271 281 278 287 293 285 295 297 276 299 287 308 310 297 271 257 256 229 217 258 245 188 215 258 268 258 255 231 262 229 199 250 312 271 259 227 244 297 283 271 216 224 195 255 302 246 274 317 224 201 178 185 207 269 276 285 279 215 190 215 283 277 243 183 194 254 224 191 265 208 170 169 28…
11	0.5	23562	5490	921	70	30	15	18816	4722	899	24	416.8157393054191	77.61855264931967	792.1751371722784	1869.704940669156	2510.964041040006	35.971223021582695	0	17552	[114 134 157 174 182 203 223 240 242 251 250 248 249 246 255 259 264 245 259 252 274 254 284 257 270 273 291 284 275 261 275 277 283 276 279 304 287 298 304 315 314 290 246 225 222 245 256 232 235 209 231 250 236 258 256 241 248 225 265 260 233 269 305 264 232 241 221 266 279 215 308 304 266 214 242 259 237 197 208 209 246 208 263 211 183 165 240 312 282 283 283 202 197 216 207 171 245 219 173 17…
5	0.5	23562	5490	921	70	30	16	19213	4587	717	26	429.70954801814037	74.64003171631668	828.4369928626811	2015.2411382069563	2629.6396005934453	35.971223021582695	0	17392	[113 155 175 208 207 217 247 244 244 248 260 251 251 259 246 262 249 266 257 268 257 256 260 265 260 265 268 266 278 277 284 260 283 289 279 278 277 276 288 284 292 220 235 234 223 224 194 207 236 236 232 254 250 298 223 245 262 241 277 274 239 260 230 254 227 205 254 298 332 226 202 179 246 252 276 308 261 310 275 186 176 230 300 284 302 181 171 158 240 337 240 169 184 187 289 360 289 177 158 15…
12	2	23562	5490	921	70	30	18	19346	4458	675	34	421.47619346160764	74.70862943722948	819.1728628962434	1846.4948787580342	2500.0387224763044	35.971223021582695	0	17582	[121 123 183 216 217 239 243 247 248 245 256 254 244 257 256 266 251 260 251 262 279 264 258 268 276 279 275 279 258 296 274 275 286 291 305 289 299 301 308 278 260 234 258 284 267 264 280 274 261 308 256 295 285 233 226 258 258 275 268 222 229 254 284 213 200 209 213 307 255 203 247 265 288 213 184 212 285 235 274 289 190 174 273 282 194 191 171 260 310 225 188 173 186 175 194 191 171 143 150 27…
4	2	23562	5490	921	70	30	16	19016	4262	762	23	445.2178561141084	77.14556633464204	848.9132810027758	1965.6062381307372	2597.9277339848118	35.971223021582695	0	17161	[104 140 161 207 206 220 227 239 251 252 247 254 248 245 267 260 252 254 253 252 262 265 270 256 276 276 271 259 270 271 285 263 287 287 300 299 290 293 266 295 277 245 230 226 210 230 224 241 214 231 239 254 259 259 240 284 275 279 255 245 206 194 276 304 254 198 251 250 266 268 198 177 228 258 273 264 276 273 280 237 179 250 282 172 155 175 239 268 293 239 197 216 168 153 207 301 187 148 154 15…
7	0.5	23562	5490	921	70	30	14	19530	4401	611	33	413.17307573125316	78.39789277870119	796.0383002747834	1979.2236825755338	2591.164299391307	35.971223021582695	0	18055	[117 146 158 173 212 201 208 237 238 242 246 244 245 246 268 261 263 266 252 268 269 274 261 271 271 258 266 280 283 282 279 291 263 285 285 280 269 276 298 284 289 291 271 265 265 265 246 265 262 219 224 208 219 240 262 225 209 218 205 236 236 248 263 245 239 235 222 254 206 269 254 250 249 352 257 205 248 274 287 247 207 206 212 212 265 303 237 186 194 209 256 193 187 183 205 355 317 194 243 27…
3	0.5	23562	5490	921	70	30	18	19465	4410	867	38	423.8404832336489	74.22612878162087	798.7786497178014	1784.4017190818217	2301.8168839949967	35.971223021582695	0	17487	[131 151 184 203 233 234 246 248 248 250 245 256 247 253 250 271 264 251 257 273 265 264 273 262 282 275 288 277 287 280 296 291 303 268 295 287 290 308 290 321 227 225 259 263 272 280 259 268 252 283 313 293 265 226 288 322 237 224 234 282 260 230 275 290 225 179 232 292 238 219 213 228 227 302 238 189 190 226 293 262 194 183 208 274 189 169 191 288 299 222 151 218 326 215 176 179 197 163 195 26…
6	2	23562	5490	921	70	30	15	19579	4499	766	32	399.0401329296138	77.75890793120148	860.359304982126	1801.2139973097676	2459.0855232530844	35.971223021582695	0	17806	[102 149 170 176 185 222 221 242 242 249 250 254 254 256 249 259 254 259 269 255 256 253 276 275 275 282 271 293 278 279 275 294 296 286 264 297 302 297 287 292 290 287 258 248 235 207 205 230 207 217 282 269 245 252 258 210 216 277 298 251 233 286 323 232 235 280 289 253 226 240 289 262 236 209 212 258 281 199 257 273 221 244 316 303 216 200 182 203 223 210 210 187 249 215 171 156 205 349 352 30…
1	0.5	23562	5490	921	70	30	14	19300	4599	715	32	399.31869917326827	80.89771489564653	786.8174490856196	1880.3773284549081	2613.906739842984	35.971223021582695	0	17991	[109 152 149 182 197 223 216 237 248 246 240 251 256 251 250 263 268 252 263 250 269 273 278 274 272 283 268 283 282 281 277 270 281 277 290 286 264 284 277 276 284 280 259 262 266 256 252 246 248 199 231 221 224 218 231 240 244 201 201 201 310 278 217 247 252 254 216 233 297 302 226 217 222 224 284 237 212 214 285 347 247 213 207 206 258 275 223 197 194 240 277 200 204 187 183 204 295 303 313 33…
9	0.5	23562	5490	921	70	30	17	18885	4269	717	40	385.65128122659524	73.72227106547257	785.224351020206	1992.9239709819533	2523.667588047293	35.971223021582695	0	17405	[108 144 166 199 198 225 233 237 240 255 252 253 257 255 260 265 268 263 260 265 268 268 256 275 273 262 280 287 256 283 272 280 271 288 278 279 260 297 300 300 277 245 227 250 234 249 204 223 219 226 266 232 261 259 282 249 260 259 262 252 254 238 247 238 248 192 216 263 271 219 222 206 206 205 209 259 246 277 238 197 213 169 219 226 187 238 213 174 203 283 197 155 186 291 330 198 166 182 194 16…
2	2	23562	5490	921	70	30	17	18523	4363	807	33	385.33991037673155	77.54229545733189	831.8904340432437	2037.8817311656032	2637.2393493589807	35.971223021582695	0	17352	[115 113 164 185 213 239 242 250 243 259 243 254 252 255 258 266 269 260 258 262 254 268 268 265 269 271 257 261 267 279 278 257 273 281 286 274 274 283 285 283 236 203 221 242 217 224 238 251 266 242 263 282 244 256 229 288 235 252 254 280 258 230 239 219 243 211 250 219 254 218 273 241 194 170 197 253 241 188 261 234 191 233 238 168 175 189 253 284 282 284 191 202 202 211 197 175 161 215 170 15…
5	0.5	23562	5490	921	70	30	17	18738	4438	698	32	382.49499955214503	74.92387615506192	762.349571408233	1918.0752312234213	2553.283494567838	35.971223021582695	0	17376	[113 156 180 211 210 230 239 248 246 251 253 248 251 267 262 270 261 259 268 275 258 272 273 258 261 276 279 260 266 284 275 270 282 277 274 284 284 290 295 277 271 231 225 227 233 249 203 225 246 245 266 252 253 239 257 256 261 288 253 283 250 250 210 195 227 219 271 236 190 253 222 200 244 233 241 285 223 209 191 194 297 215 187 238 182 186 298 199 181 170 189 188 167 184 266 345 280 148 143 14…
10	2	23562	5490	921	70	30	14	18995	4757	771	29	369.212286347959	80.75586831084948	686.6246636883963	1821.4087015886212	2507.396675622363	35.971223021582695	0	17979	[119 141 174 179 214 203 226 251 250 254 249 257 255 265 262 267 265 249 271 273 281 258 262 272 272 271 281 283 291 264 289 270 282 279 290 293 280 285 262 286 271 287 282 262 271 241 237 237 225 226 253 219 215 246 228 204 233 253 230 267 236 263 228 251 257 247 229 261 231 214 279 236 219 263 202 247 305 291 233 214 254 206 202 254 288 244 189 191 188 188 229 314 315 214 206 176 164 264 324 17…
8	2	23562	5490	921	70	30	16	18920	4579	772	26	424.01619844812427	77.39476602603546	839.7020297238139	1926.0241001219113	2591.319151992451	35.971223021582695	0	17222	[129 169 170 199 199 216 238 243 252 249 249 248 250 248 254 252 270 251 264 263 255 267 270 270 275 269 254 271 282 283 272 269 277 285 273 286 289 301 290 279 286 232 213 197 209 234 227 216 208 228 255 251 264 244 221 244 254 269 268 286 278 223 264 273 211 226 309 219 231 278 318 232 175 255 318 188 171 250 243 283 268 305 226 161 150 165 254 326 243 160 161 213 324 267 164 147 151 160 277 29…
12	2	23562	5490	921	70	30	19	19838	4657	695	37	395.69817277359573	77.1053844811599	785.67616577408	1873.3021655805956	2478.196955259045	35.971223021582695	0	17497	[123 128 192 219 225 240 248 254 255 249 251 252 260 263 254 272 259 262 266 272 273 264 265 275 280 283 265 285 272 272 270 281 281 280 267 289 304 297 305 227 181 243 254 261 258 247 234 282 297 271 262 261 261 270 283 291 288 300 194 225 227 273 270 230 268 257 270 268 237 217 289 282 275 261 274 273 286 286 265 284 206 179 195 265 196 186 176 163 213 328 274 168 162 182 239 330 180 181 308 36…
4	2	23562	5490	921	70	30	17	18675	4183	766	29	427.3652430173683	77.50939688427887	795.9818865726398	1978.4143813509218	2657.3080601856996	35.971223021582695	0	17191	[104 139 162 204 215 229 231 260 245 253 250 252 247 250 248 251 259 256 264 259 271 266 259 252 281 273 260 275 271 266 274 276 273 284 280 274 284 289 272 285 263 226 239 240 249 221 232 228 243 264 307 249 244 271 256 261 262 248 257 271 204 183 229 280 268 249 233 199 216 282 231 182 188 223 230 271 184 173 186 237 242 173 205 283 273 204 170 145 165 160 312 283 174 175 187 245 262 167 159 14…
11	0.5	23562	5490	921	70	30	16	18824	4786	903	32	487.9138314013966	74.15330410779292	948.1143667509408	2108.257991318026	2757.9053646952393	35.971223021582695	0	17346	[115 132 165 173 192 208 218 235 243 244 242 244 245 242 260 253 259 245 262 255 265 261 263 272 263 260 260 267 261 254 275 274 265 290 272 278 290 288 281 278 286 283 226 222 216 202 199 208 257 234 217 231 254 271 282 239 243 249 273 282 238 262 265 232 203 199 312 317 248 206 197 192 248 300 278 304 250 230 308 262 264 300 283 245 187 211 250 169 182 308 313 201 187 173 203 230 159 200 347 35…
3	0.5	23562	5490	921	70	30	19	19682	4554	882	40	403.43956316558086	73.19359635025772	845.4490575271384	2009.1022407654627	2609.6926719692196	35.971223021582695	0	17576	[134 152 185 205 230 242 252 243 242 256 248 250 251 261 257 255 251 261 248 257 264 260 260 270 267 270 279 268 280 265 275 277 276 274 282 280 283 274 283 236 205 240 242 272 261 252 269 265 257 280 265 269 263 277 269 275 273 275 275 256 268 209 243 235 236 265 279 312 222 262 279 298 279 295 265 256 219 301 333 278 185 171 341 232 174 180 202 297 193 240 349 270 160 180 310 268 185 189 178 17…
9	0.5	23562	5490	921	70	30	18	19463	4420	732	35	383.8520427221918	78.01994805589608	818.4247192236439	1827.4864289007467	2436.524964766891	35.971223021582695	0	17746	[110 140 171 206 209 232 248 242 250 252 247 253 250 259 256 255 254 260 258 267 252 267 281 265 258 272 284 266 281 280 300 292 285 283 278 300 289 322 300 308 236 229 265 265 274 271 233 261 281 233 273 282 280 252 294 286 239 252 267 291 268 274 269 213 185 187 248 303 297 214 262 293 277 276 193 191 243 256 204 202 197 255 207 183 269 282 196 182 197 261 198 206 173 172 207 324 213 191 175 16…
7	0.5	23562	5490	921	70	30	15	19735	4378	620	30	406.18882479410587	83.64349925944242	803.9303111481946	1851.567186665085	2413.076525951333	35.971223021582695	0	17760	[117 148 162 173 223 212 217 247 249 252 269 255 256 261 250 259 254 250 270 252 256 262 262 271 265 287 261 281 287 279 281 293 292 301 282 304 290 284 286 315 281 267 268 249 230 238 233 213 242 210 252 256 234 238 255 259 234 291 303 284 235 250 238 234 283 288 211 243 273 317 245 224 211 182 218 284 279 264 224 192 191 288 318 282 261 196 186 179 202 269 286 287 209 172 166 170 169 243 273 26…
6	2	23562	5490	921	70	30	16	19316	4542	764	33	445.27907237207916	74.04034700865638	876.1861355406602	2003.8471468417806	2605.6026077282445	35.971223021582695	0	17371	[102 153 172 184 196 229 230 242 247 236 253 247 253 250 249 253 263 260 250 266 259 273 269 259 275 269 272 266 265 264 277 273 279 293 288 287 269 289 295 282 293 238 215 218 244 213 237 205 187 251 255 243 254 242 271 246 262 238 239 291 240 232 242 291 275 245 195 176 241 299 352 267 206 196 202 251 174 256 301 269 313 286 210 158 227 316 286 181 227 322 260 175 190 331 258 160 173 274 325 19…
2	2	23562	5490	921	70	30	18	19243	4508	841	32	371.9175530392628	75.839321975506	800.6923114662317	1829.3957021624437	2469.06864354625	35.971223021582695	0	17718	[115 113 168 194 223 244 248 243 251 241 244 256 253 257 267 258 263 253 262 261 267 266 260 264 271 279 266 285 286 292 298 286 273 295 293 286 304 297 322 271 226 246 257 285 269 276 265 247 249 283 303 284 273 235 251 302 292 266 230 249 237 272 259 231 266 266 229 210 186 207 272 265 179 191 189 261 289 267 303 238 208 199 236 219 179 196 226 337 218 195 206 194 220 196 196 199 206 200 247 16…
1	0.5	23562	5490	921	70	30	15	19438	4588	708	30	407.33306735382826	80.3464914813865	849.2096195096656	1864.4399599259048	2479.1308341816116	35.971223021582695	0	17658	[109 152 152 183 199 215 219 234 239 242 255 250 248 253 254 256 267 258 253 281 256 269 269 260 273 282 273 287 285 281 277 300 298 312 287 292 300 309 288 297 287 278 235 260 249 216 215 199 202 234 255 248 257 260 254 262 281 276 230 207 282 285 303 224 209 213 267 256 281 252 217 202 209 282 295 226 203 234 279 248 275 233 235 295 231 184 171 236 328 247 200 258 266 176 177 235 338 254 177 16…
5	0.5	23562	5490	921	70	30	18	19374	4664	712	28	399.396349281938	79.56591595717205	797.0245450090702	1741.381853760996	2363.780419561024	35.971223021582695	0	17610	[114 159 186 215 220 243 245 245 251 264 256 254 261 261 255 264 261 270 258 265 252 260 272 257 275 270 284 283 285 268 296 280 313 287 284 295 287 312 313 252 230 247 274 260 248 264 281 254 280 278 276 246 263 289 274 218 266 284 265 297 247 263 261 223 194 255 299 271 270 199 210 222 279 233 223 242 199 286 287 200 190 190 180 268 293 214 201 304 250 182 183 180 180 237 291 176 176 193 181 18…
12	2	23562	5490	921	70	30	20	19353	4522	693	39	366.98387957500773	74.90758063373649	822.4822591317676	1975.3902859918267	2538.5614834384255	35.971223021582695	0	17182	[122 135 190 224 227 246 254 255 256 249 265 255 252 261 247 267 254 251 248 252 249 256 266 273 265 286 277 270 244 271 277 290 282 277 284 282 297 291 295 237 232 237 261 284 288 233 265 289 290 234 263 248 265 239 242 252 214 227 240 272 230 181 174 243 275 286 227 183 166 204 287 276 207 152 193 275 314 253 222 177 172 213 286 284 328 206 170 154 221 301 181 216 272 317 307 192 163 221 317 30…
3	0.5	23562	5490	921	70	30	20	19413	4502	808	45	389.45833936381666	76.8494004480125	779.1778263084044	1910.1695669560602	2552.9672795597953	35.971223021582695	0	17475	[133 158 189 219 238 250 244 247 255 255 251 265 246 258 253 260 254 260 262 266 267 268 263 263 279 256 280 292 263 253 268 285 273 281 277 274 277 287 280 234 227 264 259 240 232 260 274 263 258 251 255 261 261 278 216 213 240 231 215 213 264 216 218 275 200 200 218 198 199 210 268 291 212 211 267 250 271 273 208 240 270 186 170 214 274 295 317 327 203 211 190 165 226 321 340 200 168 272 309 32…
8	2	23562	5490	921	70	30	17	18637	4442	739	26	379.6794341230391	76.57880619697	823.4995099828516	2005.829090237701	2582.0771055328887	35.971223021582695	0	17266	[131 172 180 200 207 214 243 251 244 259 253 259 262 248 256 250 263 260 254 266 246 254 256 280 264 259 267 255 266 275 281 276 269 275 282 294 283 277 295 266 281 209 234 229 241 230 218 216 232 247 279 263 285 259 265 264 234 251 254 269 251 262 208 226 250 277 258 241 230 205 168 188 249 291 263 202 190 193 190 265 200 175 165 196 182 177 250 283 167 186 291 182 140 225 225 153 201 344 279 16…
11	0.5	23562	5490	921	70	30	17	18366	4687	858	26	377.97293167500345	77.22312315719661	782.5183428681054	1877.6539713254163	2543.5458910426646	35.971223021582695	0	17372	[115 133 164 188 202 223 232 242 253 256 244 258 266 265 259 261 258 260 271 251 269 256 270 271 260 279 279 276 267 266 279 276 278 283 279 290 282 284 272 277 262 264 241 227 243 197 211 236 218 243 269 290 247 255 269 250 227 270 262 249 242 251 250 219 252 246 266 225 227 236 234 272 225 174 184 233 296 193 174 206 273 306 200 169 157 220 286 207 223 241 175 164 159 225 391 277 173 154 155 15…
10	2	23562	5490	921	70	30	15	19080	4808	773	32	414.66790649606367	78.31765530708537	816.9679479656438	1832.8249572458583	2448.9078984724047	35.971223021582695	0	17658	[120 142 171 179 217 206 230 247 242 248 252 255 252 249 269 242 269 261 267 256 264 265 272 261 273 266 289 288 289 296 294 285 272 270 293 296 293 287 298 301 307 272 249 245 216 214 215 229 228 203 222 239 231 245 291 258 305 295 229 234 212 271 259 252 280 261 220 206 247 309 222 253 259 219 215 201 203 298 273 209 251 277 191 205 254 287 253 278 274 209 174 283 243 186 246 209 170 259 230 19…
4	2	23562	5490	921	70	30	18	19366	4313	791	29	396.8130672219665	81.16120794654043	758.5151597058135	1802.9603252241393	2421.6644828217745	35.971223021582695	0	17459	[105 141 162 214 218 229 239 240 258 252 250 264 258 246 250 263 259 265 262 281 261 264 267 268 284 266 286 290 288 276 290 275 297 285 288 306 284 313 305 270 241 229 232 265 240 255 265 269 263 244 284 294 267 270 274 296 263 276 266 266 197 251 268 219 282 230 225 222 187 190 290 297 214 196 196 198 267 296 273 189 204 315 226 174 193 182 172 167 167 155 226 351 278 183 190 169 242 291 171 17…
6	2	23562	5490	921	70	30	17	18763	4453	756	31	412.98575283577554	76.11175171359814	873.3088307729669	1974.39882785663	2646.6334419895697	35.971223021582695	0	17364	[103 152 172 182 197 243 230 242 249 249 250 243 260 252 257 260 250 262 257 256 251 264 267 269 274 271 278 260 265 272 277 272 297 271 276 270 288 275 288 277 278 226 212 237 250 228 219 239 230 262 235 252 258 275 246 238 252 245 267 251 218 272 303 243 196 215 235 259 250 193 192 221 273 281 200 193 212 266 202 188 202 214 260 203 189 172 237 244 156 162 267 299 206 150 150 161 264 389 375 16…
9	0.5	23562	5490	921	70	30	19	20360	4571	769	36	382.0244683878691	73.0661345982473	838.230049877471	1875.8935659887227	2516.60541780231	35.971223021582695	0	17681	[110 144 176 208 213 242 242 255 250 254 246 252 251 266 270 250 256 265 259 258 267 263 266 263 273 274 280 279 271 269 268 290 291 296 287 289 290 295 283 282 203 246 249 254 245 251 271 278 255 284 273 251 273 289 272 275 256 308 283 276 266 219 250 226 244 264 273 252 266 281 282 286 304 255 229 315 245 192 294 278 209 248 319 213 204 189 217 288 308 334 220 155 176 164 291 350 224 191 326 35…
2	2	23562	5490	921	70	30	19	19767	4678	816	38	414.71215423154354	74.97186484639847	786.3007462532094	1923.4756996717679	2544.1263414844634	35.971223021582695	0	17570	[114 113 167 191 232 238 244 249 247 259 246 258 255 262 258 272 261 251 249 259 271 259 262 276 270 267 267 270 272 284 272 282 282 290 291 296 305 283 289 217 232 245 266 260 275 249 289 272 260 290 249 243 281 270 253 303 269 270 274 227 238 270 258 222 268 254 290 266 250 279 274 290 319 298 228 170 242 284 313 292 192 169 250 323 295 186 185 204 241 300 202 246 355 224 179 186 196 198 296 16…
12	2	23562	5490	921	70	30	21	18627	4401	666	33	446.00145805830186	75.25786637934645	789.7644743319522	1828.2452232048865	2415.328783813861	35.971223021582695	0	17177	[121 134 191 221 231 243 241 241 245 249 249 254 270 259 258 261 254 269 260 257 256 279 268 275 264 287 283 281 283 297 272 291 283 288 306 311 284 294 286 253 239 280 246 249 256 260 252 246 225 251 224 211 215 232 257 174 184 204 253 249 204 208 199 261 261 213 216 265 218 175 243 299 188 170 254 299 199 185 178 252 269 184 178 169 168 178 304 224 163 151 181 292 317 177 169 146 162 227 339 18…
5	0.5	23562	5490	921	70	30	19	19900	4772	749	28	368.73729585339555	78.21978070257823	798.3312122846023	1883.7361724431344	2524.1076481543137	35.971223021582695	0	17567	[116 159 191 219 220 234 242 248 250 252 256 256 249 253 253 258 257 258 259 255 260 281 257 262 257 289 277 271 282 268 285 273 294 271 290 292 292 298 289 233 213 243 251 245 249 266 262 262 245 259 260 283 292 261 271 273 273 264 263 284 281 261 229 164 220 269 264 282 264 277 296 221 263 295 276 261 313 281 192 162 262 292 178 188 287 267 291 276 220 334 207 156 186 300 332 347 206 170 162 29…
1	0.5	23562	5490	921	70	30	16	19023	4448	668	26	442.3530536571619	80.29727950119486	921.9801903301521	2024.9160039017424	2624.6777002251765	35.971223021582695	0	17116	[110 151 153 184 206 225 223 236 246 244 244 255 245 244 248 259 261 250 269 261 265 252 255 256 274 272 259 276 283 285 274 285 294 277 282 271 288 291 303 287 276 250 212 228 224 216 226 235 182 222 249 239 245 232 294 271 241 253 274 298 293 201 220 270 296 254 267 251 184 170 231 314 279 222 174 159 226 279 235 256 249 252 265 270 323 191 176 173 285 317 198 158 148 171 265 301 275 156 145 15…
3	0.5	23562	5490	921	70	30	21	18917	4294	829	39	407.97202541488105	78.48795051555324	739.1118990925988	1699.488210321339	2258.3741995443256	35.971223021582695	0	17504	[135 161 193 220 235 239 246 251 253 248 247 263 251 258 254 267 268 277 263 265 275 280 286 270 287 264 285 274 284 286 297 320 279 298 306 293 306 301 271 235 235 259 280 258 257 246 285 281 247 235 214 251 240 219 270 228 184 163 243 228 217 275 217 195 211 246 189 190 248 275 216 194 189 276 254 208 186 266 245 218 320 218 183 193 203 195 194 219 177 179 306 228 185 174 178 179 168 252 302 19…
7	0.5	23562	5490	921	70	30	16	19461	4342	603	30	453.929423601019	78.20699709058088	867.0547098803805	2011.3411154594885	2548.85537970499	35.971223021582695	0	17221	[118 149 166 177 218 211 230 237 238 252 246 240 246 248 252 255 256 270 262 263 260 260 256 253 275 273 265 282 277 275 268 284 284 284 304 297 288 311 316 290 297 248 218 233 197 189 220 220 202 239 248 232 268 260 256 227 258 264 275 271 271 253 262 306 228 190 235 230 193 259 297 256 254 264 278 255 244 205 321 234 171 229 280 215 229 312 320 211 177 169 153 195 309 217 161 190 331 279 149 14…
8	2	23562	5490	921	70	30	18	19118	4622	763	34	415.21530934555165	74.6599202611472	773.6109875197996	1708.048444646073	2297.9587304661936	35.971223021582695	0	17503	[131 173 183 204 217 225 246 249 251 249 249 261 251 250 257 264 258 261 250 270 258 283 271 283 278 275 274 275 276 284 305 303 291 291 304 304 285 292 318 281 235 250 243 264 266 248 261 270 229 243 306 298 248 278 284 256 270 280 257 281 230 251 244 281 246 287 256 219 207 215 200 264 316 207 185 172 178 200 238 256 284 292 199 155 184 192 179 282 235 167 160 162 276 351 232 161 173 148 170 18…
4	2	23562	5490	921	70	30	19	19875	4415	778	30	414.766927966614	76.90102097232578	781.0897661763079	1899.001904439003	2474.5927584535634	35.971223021582695	0	17405	[106 140 166 213 223 234 249 255 247 245 252 253 263 252 259 253 266 265 254 260 274 261 270 262 278 266 294 281 276 263 274 270 274 283 297 290 286 293 272 241 210 238 251 253 265 273 254 281 273 270 238 277 240 225 283 273 244 260 273 259 267 272 251 191 229 273 277 285 247 183 244 275 249 242 278 295 240 213 306 291 200 207 254 246 239 297 267 182 184 284 184 219 294 190 210 185 172 257 381 23…
6	2	23562	5490	921	70	30	18	19168	4573	770	33	402.9645685828122	74.48220395910874	784.4211416553414	1804.3615399983214	2369.536457149136	35.971223021582695	0	17633	[103 155 176 187 196 241 235 255 249 245 249 250 242 255 257 258 258 270 262 272 269 262 269 286 270 274 265 292 286 275 287 281 281 309 301 280 296 291 283 272 236 230 273 260 258 269 283 224 258 289 281 285 294 293 298 251 256 283 248 290 273 273 233 249 238 209 222 264 255 197 220 291 224 190 206 266 269 184 182 240 280 200 190 187 209 196 198 179 194 359 256 163 169 166 285 269 185 156 157 25…
2	2	23562	5490	921	70	30	20	19426	4549	844	39	392.6629138065678	73.64265983675097	817.4871656419747	1972.1058399588564	2607.0709986839206	35.971223021582695	0	17258	[116 115 175 196 231 243 245 251 256 247 252 252 250 262 254 265 254 252 249 264 257 261 272 259 261 273 273 258 272 266 269 265 283 275 279 286 283 305 286 229 247 255 275 283 256 231 252 265 258 271 258 267 249 235 220 250 270 192 190 234 253 248 278 292 213 205 221 213 210 224 273 238 206 236 306 247 257 189 176 228 248 184 249 285 297 315 194 192 242 301 196 170 281 279 323 210 241 295 312 33…
11	0.5	23562	5490	921	70	30	18	18925	4818	902	26	424.18088538967925	78.4813300699292	836.412377464908	1775.2863809232094	2381.5627206027716	35.971223021582695	0	17633	[116 138 171 179 204 228 238 246 243 245 246 252 255 248 254 256 261 267 273 274 272 263 263 269 256 267 279 285 288 258 296 296 301 282 297 281 310 305 312 305 278 232 266 260 236 258 258 247 265 275 277 255 260 312 316 272 221 257 272 284 243 267 272 251 289 243 266 223 209 237 228 240 291 245 212 190 183 264 314 233 205 254 227 180 215 213 176 196 212 196 174 172 297 322 217 197 193 158 201 18…
9	0.5	23562	5490	921	70	30	20	19784	4433	757	46	392.42598288100237	72.95819162103062	793.0549877548214	1992.240986642239	2543.3866139597076	35.971223021582695	0	17386	[113 145 177 212 211 238 243 252 255 253 250 257 256 254 262 253 260 258 262 266 265 271 255 266 268 274 273 272 261 286 284 284 289 290 281 309 277 299 270 238 234 239 252 253 252 261 255 254 264 261 253 276 253 287 231 204 222 224 212 263 233 243 242 236 274 208 184 200 253 276 258 209 205 197 255 278 291 289 178 174 285 253 182 207 287 331 303 292 201 188 157 156 210 290 285 273 293 321 337 34…
10	2	23562	5490	921	70	30	16	18781	4723	794	37	403.61161455659914	77.0071031050289	826.7156966029303	1939.2600218730406	2617.817252401446	35.971223021582695	0	17162	[120 145 174 186 218 218 227 244 245 254 252 250 249 252 254 266 253 270 258 260 269 260 261 257 272 266 274 269 277 277 284 271 293 272 270 291 284 293 297 304 309 242 215 190 217 201 214 233 211 224 252 248 240 243 263 298 253 262 266 203 217 238 254 284 272 218 189 224 252 293 281 267 192 204 287 328 222 164 184 193 194 242 297 288 338 253 154 155 189 277 242 307 261 166 169 167 257 229 172 29…
12	2	23562	5490	921	70	30	22	18768	4455	654	32	414.4740232262129	77.33591186978201	760.5383608243761	1835.1222488570054	2497.0185316632833	35.971223021582695	0	17187	[121 136 191 227 240 242 246 255 247 251 260 264 260 248 261 260 262 265 258 273 264 265 270 272 263 272 259 287 294 293 274 275 267 300 278 276 282 282 226 243 281 263 287 250 249 270 264 230 255 262 229 233 196 270 241 223 248 236 226 248 204 238 302 294 279 260 260 218 285 238 225 233 192 209 188 202 194 208 198 199 213 210 201 179 174 218 304 180 168 154 186 319 184 167 211 207 172 173 293 20…
3	0.5	23562	5490	921	70	30	22	19101	4326	830	39	424.41945170147955	69.5111977062754	864.7881531680513	1962.8258193638553	2553.6311756079676	35.971223021582695	0	17417	[134 161 190 224 235 243 247 243 245 246 246 251 255 248 250 257 261 265 255 259 265 267 268 251 266 269 277 270 270 269 281 269 284 281 285 307 283 286 255 245 247 267 253 255 255 256 248 255 266 238 262 282 209 206 246 220 227 198 290 243 213 298 292 261 292 245 280 208 220 305 237 216 194 235 341 217 192 194 233 268 179 277 310 188 189 188 217 183 247 296 194 192 214 167 165 189 320 216 180 15…
5	0.5	23562	5490	921	70	30	20	19342	4526	688	30	389.6532981014671	78.27118809027853	801.5389825821649	1895.3488231427787	2532.0553019448375	35.971223021582695	0	17343	[114 159 192 223 230 252 261 257 256 246 251 256 260 260 256 259 263 258 260 246 249 261 271 258 260 281 266 270 272 286 291 273 296 271 261 281 288 290 281 240 248 242 255 272 232 247 245 273 261 272 194 247 250 240 230 232 239 228 261 236 204 207 234 264 273 200 185 256 253 257 214 188 223 289 263 188 183 177 184 254 288 275 282 248 169 194 269 314 309 190 167 155 196 288 282 296 308 358 193 20…
7	0.5	23562	5490	921	70	30	17	18886	4275	583	39	401.901786759199	77.4809054256025	818.9402445402507	2001.9435091087619	2685.9788142798493	35.971223021582695	0	17177	[120 152 168 180 229 219 241 248 251 251 254 249 255 258 264 257 256 269 261 263 267 282 266 256 259 276 268 260 266 268 264 270 274 290 277 269 280 270 274 281 278 229 216 215 225 245 243 213 202 233 255 237 270 266 266 243 246 258 243 272 241 246 251 239 217 271 242 229 229 214 270 241 188 185 264 220 217 200 175 197 277 185 174 181 218 276 222 173 252 288 276 280 152 179 167 140 170 315 235 17…
1	0.5	23562	5490	921	70	30	17	18878	4346	635	26	401.0501132576068	79.50896863689815	837.3837254348207	2022.3316560125038	2732.936155195005	35.971223021582695	0	17301	[109 155 162 186 215 229 228 251 248 244 245 241 252 255 261 257 262 257 262 260 269 260 267 268 263 256 275 277 276 260 262 272 284 279 263 261 283 288 291 287 261 236 236 223 204 219 272 246 228 251 232 248 302 253 260 261 249 261 279 275 304 236 181 214 225 266 251 183 182 225 258 312 217 187 274 187 171 197 204 216 169 190 297 192 171 198 294 289 182 155 169 329 224 211 213 157 147 151 261 38…
2	2	23562	5490	921	70	30	21	18684	4365	784	38	406.45595067289634	78.01185839483733	802.4151251997934	1769.7082296561657	2336.6488239512773	35.971223021582695	0	17206	[118 114 180 197 233 242 248 248 247 243 265 252 246 251 257 249 270 258 262 263 266 271 273 269 267 288 279 263 287 287 297 306 280 308 290 302 299 293 296 228 245 277 257 271 268 218 252 272 265 251 230 233 220 248 233 235 197 190 189 207 216 211 212 206 229 241 187 248 222 266 299 214 201 195 206 200 189 195 261 277 198 168 206 263 195 168 178 194 282 291 353 262 192 156 177 184 176 289 238 17…
4	2	23562	5490	921	70	30	20	19292	4289	737	36	417.903445760515	75.67971377681067	843.8852957947757	1884.0918460302935	2648.411007184529	35.971223021582695	0	17292	[107 146 171 217 229 243 241 244 254 250 254 248 254 252 248 260 255 268 260 268 268 264 257 262 270 276 271 255 269 268 282 263 274 262 298 288 288 279 290 249 232 256 252 249 254 271 255 261 266 253 233 248 250 242 260 263 254 197 223 154 227 283 278 190 212 189 242 209 221 269 223 221 226 228 244 311 300 189 207 250 163 220 332 218 177 192 177 275 315 225 169 164 239 323 337 277 152 163 251 29…
8	2	23562	5490	921	70	30	19	19683	4829	797	35	397.25804145458835	78.014785635842	791.781639718498	1816.3047556017034	2451.303952347042	35.971223021582695	0	17395	[131 174 186 212 223 238 244 249 254 250 249 257 249 260 260 264 254 262 268 272 272 269 258 276 269 280 250 269 286 287 283 283 281 286 284 278 287 298 294 238 198 235 246 265 259 232 237 290 265 272 265 290 304 263 286 270 249 275 278 266 247 274 264 268 247 281 295 252 206 294 279 274 298 240 289 179 190 217 327 239 187 241 192 177 235 312 301 185 167 160 250 288 274 353 229 174 179 175 197 37…
11	0.5	23562	5490	921	70	30	19	19438	4931	931	29	477.7724102615267	76.38446521555352	830.4661479237938	1975.9725349356402	2582.386074558745	35.971223021582695	0	17447	[116 139 173 186 205 239 239 245 250 252 243 246 254 251 252 256 264 252 260 254 261 267 261 266 264 281 268 268 273 282 264 277 274 285 274 296 268 279 281 287 241 217 236 253 237 264 281 275 266 280 273 265 254 262 250 297 264 242 302 261 234 245 247 184 294 266 260 271 275 286 296 252 232 262 277 256 274 287 235 177 263 327 293 189 181 183 269 269 205 269 276 292 338 294 228 195 184 193 186 31…
6	2	23562	5490	921	70	30	19	19871	4706	769	36	441.1436732414106	73.55998148531212	829.8141184467535	1917.5277623212944	2505.683441999845	35.971223021582695	0	17582	[104 156 177 188 198 240 238 250 251 244 239 253 255 262 255 252 257 268 252 258 261 261 268 282 270 287 289 272 267 278 275 287 273 293 272 297 294 294 294 235 223 241 242 245 256 256 289 283 268 246 269 300 269 256 276 289 295 266 249 215 240 284 282 255 270 224 240 271 222 282 298 287 282 298 211 169 258 275 286 267 299 329 224 187 253 185 190 302 298 295 244 244 172 182 207 322 182 172 263 25…
9	0.5	23562	5490	921	70	30	21	18855	4197	719	41	411.7207886731234	80.17446833066641	772.5223798401424	1722.8710048114215	2333.555484084247	35.971223021582695	0	17206	[113 148 183 209 218 250 242 253 252 250 253 247 252 266 263 257 250 271 259 258 266 287 265 276 275 270 281 278 280 293 301 283 292 302 302 311 301 300 294 227 244 243 254 270 242 256 285 244 264 256 262 243 228 244 222 181 197 231 211 238 266 207 222 289 283 204 190 201 191 201 250 260 213 186 208 176 189 186 221 265 290 250 168 171 194 189 217 195 181 264 226 261 167 164 147 151 340 304 183 14…
12	2	23562	5490	921	70	30	23	19379	4647	674	37	434.0577718108594	75.13311151162283	822.2948451234222	1926.6449138344424	2479.413536088244	35.971223021582695	0	17363	[124 137 195 234 235 242 249 246 238 239 243 249 251 249 260 255 264 255 258 252 254 270 283 277 285 265 276 285 277 276 273 291 289 284 293 287 302 271 258 266 256 238 262 240 264 239 257 236 203 207 210 209 246 167 199 266 275 284 243 200 209 283 252 218 203 187 190 283 307 282 277 189 224 316 208 203 316 250 190 177 262 342 201 220 322 218 252 166 162 261 325 325 311 328 211 244 327 193 180 18…
3	0.5	23562	5490	921	70	30	23	19329	4350	814	41	406.6922485762566	72.83038076671046	811.3232634858504	1959.200731223872	2599.3873038090865	35.971223021582695	0	17410	[135 162 198 234 239 239 255 248 245 248 252 258 244 254 257 273 254 264 262 275 247 250 265 261 268 264 269 273 268 283 274 274 285 280 287 285 258 288 240 232 262 244 256 236 260 259 207 217 242 237 216 203 198 215 201 269 241 212 202 214 211 229 294 251 178 219 289 271 309 226 217 302 255 191 194 195 217 314 346 320 200 188 195 212 189 226 299 177 202 303 321 305 318 278 214 176 276 358 174 15…
10	2	23562	5490	921	70	30	17	18386	4605	770	35	421.69138731159546	76.01048585048258	792.6362270500437	1949.2767083276046	2632.5031686614548	35.971223021582695	0	17257	[120 148 173 205 228 227 241 244 250 246 258 253 258 252 253 267 254 257 271 269 262 263 265 252 270 265 280 285 274 283 266 275 262 283 286 270 273 277 273 274 278 236 244 205 231 255 222 239 260 250 249 247 251 255 232 252 276 268 238 223 245 245 229 229 224 217 221 301 288 259 224 197 178 248 246 185 195 195 197 170 163 232 292 286 176 164 163 153 161 220 256 309 185 163 163 143 251 341 292 16…
5	0.5	23562	5490	921	70	30	21	18547	4479	669	28	415.21528708957646	80.2943370810088	761.6776681895406	1735.0704690343887	2272.394882457501	35.971223021582695	0	17199	[116 159 191 234 224 238 249 251 252 247 248 252 250 260 256 264 258 262 265 288 253 271 275 276 277 281 274 270 281 302 293 301 292 306 305 298 287 308 259 239 261 268 253 251 271 279 260 240 252 249 246 240 233 248 195 218 193 234 272 264 230 183 198 204 199 218 262 252 235 213 256 201 185 173 190 277 226 183 180 292 251 200 179 169 187 229 247 155 167 177 235 280 189 151 178 301 282 157 141 15…
4	2	23562	5490	921	70	30	21	18980	4161	758	34	393.4058856065029	80.99670489566346	755.1465740397848	1772.0232862482999	2324.3579884408427	35.971223021582695	0	17410	[108 144 171 228 232 244 247 252 245 254 244 259 260 263 255 255 260 248 283 280 276 273 262 270 286 273 289 276 293 280 292 280 281 292 285 302 295 295 276 240 236 245 274 278 262 259 268 259 272 250 217 249 234 220 206 207 248 192 183 172 192 219 291 229 228 201 176 249 303 263 194 215 230 258 279 273 189 192 196 195 175 266 322 255 182 184 175 189 241 345 203 183 185 178 186 183 281 223 160 16…
7	0.5	23562	5490	921	70	30	18	19340	4344	592	36	407.78271636644854	81.04560021361846	781.7880385754883	1797.0686485613032	2417.0802150807285	35.971223021582695	0	17542	[118 154 178 182 232 230 236 245 246 250 250 244 246 257 259 252 258 266 263 261 277 267 270 277 277 273 271 284 288 273 278 302 277 302 308 295 292 294 313 283 257 222 255 249 235 260 264 243 259 303 287 264 279 288 252 220 241 289 245 255 243 278 230 236 235 197 236 260 208 189 184 190 273 306 267 190 182 203 166 181 296 291 210 197 181 185 164 183 195 315 195 175 233 338 200 170 168 255 248 16…
1	0.5	23562	5490	921	70	30	18	19646	4535	625	33	356.8052800449269	80.22191869185168	746.9910664452775	1652.4161039231674	2303.8104169745943	35.971223021582695	0	17499	[110 159 166 191 225 240 237 248 246 255 261 251 254 255 262 248 262 273 269 272 268 272 280 297 293 284 287 287 301 281 270 298 291 284 302 315 288 303 286 263 236 252 250 255 257 273 281 273 304 264 277 251 287 287 299 294 254 242 274 279 286 255 192 190 244 268 284 225 188 227 276 212 179 240 315 242 210 176 180 242 268 207 218 202 184 203 223 300 246 164 170 163 267 220 176 151 158 250 343 27…
12	2	23562	5490	921	70	30	24	19136	4596	694	34	358.50569140223007	76.62566514463188	725.6388636953413	1696.5394076193215	2361.8501549645566	35.971223021582695	0	17426	[125 140 201 236 251 247 256 254 252 252 256 256 254 265 263 259 259 283 266 265 278 279 277 278 279 280 292 296 289 288 289 285 289 289 278 266 277 278 221 237 246 221 236 213 236 210 236 185 199 227 249 255 233 204 236 290 239 224 205 292 221 230 306 280 203 232 344 285 221 202 204 273 216 270 314 223 192 192 208 208 187 182 186 328 338 329 181 176 229 278 174 178 161 161 162 320 364 347 166 16…
2	2	23562	5490	921	70	30	22	18895	4517	839	39	403.403393820041	74.34876220907641	801.484904875916	1818.5846815578586	2417.164802461341	35.971223021582695	0	17365	[120 117 184 208 245 244 251 245 243 247 249 256 257 259 255 260 263 259 266 262 269 259 272 262 278 272 286 280 286 268 288 272 286 280 298 290 287 296 289 246 234 262 253 273 258 263 262 251 264 264 238 187 221 252 222 201 226 233 298 223 253 227 272 291 279 300 203 194 252 244 270 234 187 199 266 306 242 192 183 214 269 250 236 240 208 200 209 201 191 176 191 194 194 174 179 189 224 357 272 18…
3	0.5	23562	5490	921	70	30	24	19205	4314	828	44	352.393523028484	74.13354217594643	651.3700398518629	1610.1178165448016	2223.162338045049	35.971223021582695	0	17496	[136 168 196 237 243 249 253 260 258 253 256 266 258 267 267 276 261 267 275 276 271 277 300 284 272 286 297 276 294 292 295 277 279 294 290 286 277 284 241 254 243 243 234 256 235 218 261 225 182 212 272 238 237 219 199 231 283 262 223 221 282 298 232 213 224 214 212 259 196 196 179 235 336 210 186 265 277 257 196 179 176 179 263 317 184 191 164 182 155 235 300 149 152 191 317 336 282 183 302 24…
6	2	23562	5490	921	70	30	20	19374	4582	744	35	398.67926594548993	77.13000545199853	832.4579488283528	1889.0181162589447	2656.776591570753	35.971223021582695	0	17215	[103 159 186 194 208 244 250 243 247 260 251 249 256 263 248 261 255 265 262 256 254 262 261 292 272 271 269 267 263 276 278 285 281 260 263 295 287 276 280 241 226 252 233 252 261 254 255 265 263 255 197 231 249 277 249 232 234 239 226 221 222 194 238 255 238 253 263 219 228 244 197 191 253 267 291 274 173 188 289 264 169 188 286 311 318 202 181 168 249 311 281 330 255 191 236 203 173 309 335 33…
9	0.5	23562	5490	921	70	30	22	19112	4262	735	34	401.67523506570797	73.37615307448343	797.7811976187311	1893.4213222406838	2373.5358063948265	35.971223021582695	0	17251	[110 154 183 220 221 256 247 252 249 252 243 255 263 258 256 247 261 269 263 269 258 266 260 285 276 281 278 279 278 274 273 280 289 309 295 289 289 299 271 239 251 262 269 245 244 276 235 263 254 273 269 252 224 197 235 219 238 215 269 233 244 243 307 276 248 225 247 293 232 222 237 239 209 220 241 217 231 186 188 201 247 210 170 188 196 178 237 310 177 162 255 326 217 178 160 167 164 171 319 18…
8	2	23562	5490	921	70	30	20	19164	4655	774	25	418.9332341017999	77.67220556268175	843.6917246680191	1971.9903523420626	2621.400585309894	35.971223021582695	0	17213	[131 174 191 224 230 242 244 246 251 249 247 244 244 246 265 263 257 259 258 260 265 272 259 266 264 269 264 269 264 270 277 270 277 272 281 283 298 273 286 245 212 234 265 261 252 241 263 259 277 253 212 261 256 238 185 249 260 244 211 247 265 188 169 193 269 292 232 200 193 192 258 273 184 177 235 291 224 164 253 296 281 258 223 182 184 295 269 182 198 272 287 276 282 331 253 156 178 304 302 32…
11	0.5	23562	5490	921	70	30	20	18708	4848	866	30	402.038185791119	74.37188038251837	792.3002085778676	1993.2734036474942	2609.731571292964	35.971223021582695	0	17242	[117 143 177 194 213 240 245 248 247 246 266 251 250 252 252 264 269 272 268 269 259 263 275 272 263 268 272 273 274 258 272 261 270 263 278 281 285 269 274 281 223 233 257 273 264 267 251 231 241 271 264 216 265 206 234 246 249 236 193 235 253 228 246 227 184 174 178 263 220 276 203 199 177 268 272 279 267 292 308 196 167 195 262 223 178 265 328 262 194 186 157 165 284 276 267 305 308 345 272 15…
5	0.5	23562	5490	921	70	30	22	18921	4535	710	26	425.82258246413033	75.71578370790427	816.3370940248653	1793.496421987054	2385.8339822271587	35.971223021582695	0	17132	[121 160 195 230 230 239 247 244 249 249 251 247 254 259 244 264 267 262 256 259 264 263 272 269 272 280 288 286 295 286 274 286 287 288 281 287 296 297 215 256 245 260 270 248 260 271 258 260 216 236 238 262 266 227 208 199 223 237 279 234 271 295 260 224 217 283 291 263 271 218 188 223 312 241 186 202 219 259 277 217 181 209 164 178 168 269 325 260 180 176 162 156 160 232 327 239 196 217 154 15…
10	2	23562	5490	921	70	30	18	19201	4760	809	36	382.91782187379454	76.36012622089362	807.2088840574366	1735.4112545305422	2299.833598776849	35.971223021582695	0	17649	[121 151 178 200 232 229 241 247 256 250 254 250 255 269 259 260 262 261 270 280 263 269 270 263 270 262 284 281 293 285 285 309 295 300 299 294 291 283 305 266 241 242 230 261 266 258 285 293 270 293 280 276 252 259 300 312 280 256 233 207 230 296 267 215 226 230 223 198 222 292 285 245 299 217 195 281 294 232 184 179 188 190 178 257 270 203 191 252 186 190 171 171 164 198 244 359 337 210 175 17…
3	0.5	23562	5490	921	70	30	25	19173	4290	842	34	439.6951553532187	72.10805537859623	823.803439215413	1805.5266161325144	2442.550868087122	35.971223021582695	0	17592	[136 170 198 236 241 237 247 251 247 256 253 254 254 260 253 255 256 261 253 268 268 256 276 258 267 271 288 292 270 272 290 289 288 283 285 300 294 289 224 266 271 272 260 264 205 218 235 235 242 242 341 234 238 290 255 279 312 285 297 254 246 275 233 207 223 296 305 193 199 206 269 250 185 254 296 184 182 237 323 236 190 181 181 254 272 181 178 188 301 266 170 156 174 156 186 191 166 169 158 28…
12	2	23562	5490	921	70	30	25	19090	4535	662	31	448.34355494267527	76.13946921395106	822.9823273434083	1835.1382122311702	2470.7962951866816	35.971223021582695	0	17657	[126 140 200 244 240 250 252 250 251 251 252 259 252 253 269 258 251 255 257 276 271 276 265 260 262 278 276 268 270 277 282 294 297 282 293 281 287 295 246 263 277 234 228 220 232 258 229 248 236 269 239 246 227 293 296 292 288 273 272 251 306 268 267 229 219 204 204 207 212 220 216 206 202 187 181 175 189 222 329 260 175 201 268 317 190 164 255 219 152 267 273 169 164 273 394 201 190 170 168 18…
4	2	23562	5490	921	70	30	22	19287	4252	757	33	417.4926746264314	75.82838327650647	808.7252380401068	1866.4098331803107	2473.4304704998794	35.971223021582695	0	17415	[108 147 178 227 236 239 238 254 248 254 250 250 249 258 258 254 264 268 282 275 261 264 258 259 264 278 289 270 282 275 288 271 275 278 295 291 297 302 229 248 269 247 254 266 240 247 272 275 245 255 217 246 235 215 255 199 257 262 237 258 251 229 286 258 238 305 224 220 227 224 302 289 205 203 231 305 230 189 252 275 207 192 209 245 198 188 183 188 177 261 333 172 181 170 157 319 326 185 169 16…
2	2	23562	5490	921	70	30	23	19217	4518	845	40	452.6536850874675	75.39711288396295	873.0375860939281	1947.877970121666	2593.144588981851	35.971223021582695	0	17441	[122 121 189 206 242 244 242 247 245 239 244 252 251 265 250 264 251 269 250 260 258 251 261 260 261 267 270 270 277 288 272 291 287 299 288 290 275 276 237 260 255 252 248 256 242 206 223 245 242 211 214 203 238 223 281 275 235 220 233 205 214 267 276 253 236 329 270 200 211 209 193 282 298 221 209 232 317 317 196 201 284 261 182 194 264 327 313 212 167 177 290 310 320 221 157 170 273 326 265 17…
9	0.5	23562	5490	921	70	30	23	19381	4361	743	37	410.9885255758697	71.02144251770939	829.7080276941134	1939.5503891779686	2565.351531686169	35.971223021582695	0	17318	[111 156 189 220 231 245 247 238 249 240 259 242 263 258 251 261 250 262 254 261 262 271 268 273 284 261 281 288 274 273 272 274 285 287 282 288 286 287 241 243 250 241 237 247 232 252 240 248 201 189 214 262 220 204 244 275 240 195 197 196 323 288 211 214 216 279 258 215 269 327 218 215 289 212 204 183 207 320 340 308 196 203 188 186 195 261 295 287 223 267 338 289 185 206 333 231 174 210 216 19…
7	0.5	23562	5490	921	70	30	19	19818	4496	612	38	388.3960185089928	77.59886468942578	828.674426872943	1771.1844382148583	2346.9148341611867	35.971223021582695	0	17556	[121 155 180 184 239 237 243 247 256 249 255 252 263 262 246 246 267 263 265 265 263 258 261 273 269 285 282 295 281 299 296 275 294 287 293 295 282 283 293 248 210 242 231 262 261 255 268 254 277 278 292 282 275 280 256 301 257 254 291 217 219 285 284 271 228 209 285 277 278 257 278 208 222 276 275 253 269 304 267 239 322 222 187 172 245 271 176 209 330 220 168 172 179 196 276 187 172 178 158 19…
6	2	23562	5490	921	70	30	21	18381	4323	725	33	412.50175888365715	78.01920741062288	741.2761009101192	1785.8973469815892	2403.740608814214	35.971223021582695	0	17224	[104 158 185 199 213 244 240 246 253 248 251 256 261 260 256 273 255 264 266 271 271 260 263 270 280 290 291 273 268 274 281 301 276 304 289 292 299 304 273 222 243 267 268 261 266 268 278 245 255 242 217 268 234 251 206 206 194 222 197 231 213 203 239 231 183 180 248 268 213 197 200 241 194 181 215 281 191 178 173 190 284 315 186 192 185 188 190 164 174 169 259 195 250 316 233 181 182 172 149 15…
8	2	23562	5490	921	70	30	21	18494	4450	709	28	380.13179860633363	79.08418052621376	734.2991167082299	1709.4814662778635	2277.6506527170554	35.971223021582695	0	17173	[132 176 198 216 232 248 244 245 246 254 246 259 270 263 265 259 268 258 258 274 261 283 300 276 274 282 277 268 277 298 302 295 277 300 297 295 293 279 274 219 223 252 291 270 245 271 236 246 267 280 221 236 232 227 240 206 198 265 219 208 225 207 205 218 201 257 271 187 183 196 284 198 169 208 223 262 197 160 186 292 212 173 177 215 276 166 207 255 178 150 155 168 344 266 156 164 166 191 302 16…
1	0.5	23562	5490	921	70	30	19	19879	4591	652	31	395.05304406784035	79.81073638145763	827.0328159878771	1919.0578822966907	2556.5851784905167	35.971223021582695	0	17419	[110 161 167 193 233 243 246 248 241 249 251 254 252 253 247 252 271 254 256 259 270 275 263 274 273 275 251 272 288 274 290 280 271 286 297 310 284 279 306 241 196 223 239 230 246 260 277 272 263 285 275 291 290 260 271 290 299 250 271 275 216 252 260 274 270 264 203 208 256 279 233 265 258 274 269 285 287 266 189 208 271 325 329 209 185 187 216 294 289 161 168 167 274 343 234 165 199 316 189 15…
11	0.5	23562	5490	921	70	30	21	17937	4618	851	28	387.7337633513039	79.1757553134567	746.3412032376309	1711.994628389392	2267.914822561831	35.971223021582695	0	17190	[117 146 183 198 221 243 250 249 244 257 258 264 260 248 264 263 257 258 265 274 271 264 290 288 266 271 276 281 292 288 291 307 295 298 288 300 280 291 306 232 232 245 257 266 271 287 275 259 262 247 272 260 235 227 227 236 239 217 213 200 179 227 227 249 219 189 185 200 188 207 281 306 201 193 183 178 241 251 179 176 177 164 222 247 203 186 166 271 201 183 264 153 166 164 199 230 182 178 151 14…
3	0.5	23562	5490	921	70	30	26	19819	4432	852	38	380.20159849663645	73.83571395646952	771.7742883261684	1922.7835748764023	2511.4571551466156	35.971223021582695	0	17628	[138 174 203 246 239 244 250 261 252 247 257 263 242 254 256 260 255 268 255 263 269 283 264 266 272 281 284 270 265 281 267 279 273 278 293 278 289 293 219 257 236 242 225 243 217 217 230 244 220 248 260 235 245 254 310 266 217 281 304 289 261 200 245 301 285 239 208 252 287 321 336 256 188 187 183 258 304 312 283 164 254 293 243 285 318 326 269 191 274 281 167 168 216 305 190 152 167 223 282 19…
5	0.5	23562	5490	921	70	30	23	19108	4481	692	32	397.3209396685225	75.31595950534468	844.240350717733	1919.124511183656	2639.2525901622466	35.971223021582695	0	17293	[119 160 198 239 237 244 246 250 251 259 244 241 257 257 254 258 248 265 254 260 262 271 267 260 274 258 267 270 268 275 291 272 276 270 282 274 273 290 226 251 245 260 221 238 255 240 232 242 203 214 247 215 187 222 252 247 269 214 212 289 226 207 268 240 275 226 221 228 224 226 207 275 275 221 257 200 183 202 292 344 294 194 169 173 203 317 252 183 327 307 168 137 197 326 339 306 206 144 155 29…
12	2	23562	5490	921	70	30	26	19585	4700	684	35	397.21153999178216	74.17815604313218	770.3487467004006	1709.7279050661039	2419.551135944453	35.971223021582695	0	17729	[126 141 201 240 241 244 249 247 255 249 257 253 254 264 266 276 260 263 268 269 260 265 268 292 281 279 291 283 272 281 299 290 285 287 283 292 296 278 243 260 229 217 242 228 231 214 235 263 296 272 233 218 266 304 269 244 241 198 246 314 282 273 221 218 280 296 269 280 299 195 185 232 312 213 220 271 305 282 203 194 205 307 296 296 292 277 256 287 312 296 199 174 176 161 189 212 178 172 148 17…
9	0.5	23562	5490	921	70	30	24	19109	4224	744	38	392.97473493979123	74.29819780968255	812.746524099202	1791.4311582872128	2440.8841971248844	35.971223021582695	0	17393	[111 156 194 222 235 242 247 243 243 256 249 251 258 269 265 255 256 255 265 267 280 270 278 274 275 277 282 294 277 278 270 305 282 283 287 292 286 288 260 233 264 247 226 237 231 229 208 186 217 219 237 244 243 208 270 265 234 201 203 242 304 215 221 290 237 202 212 212 205 232 246 189 225 300 245 183 190 176 283 242 172 236 307 298 192 175 157 235 361 204 177 155 214 273 164 204 338 275 177 27…
2	2	23562	5490	921	70	30	24	18909	4412	833	34	411.9020378568314	79.09576055568974	742.7487144480931	1782.9016341199147	2429.8780125005947	35.971223021582695	0	17459	[122 122 188 209 244 247 248 252 254 255 260 251 260 259 252 253 259 267 265 255 275 259 276 274 280 280 288 271 281 282 285 269 291 292 285 284 288 271 235 258 266 229 228 231 231 239 207 209 214 216 226 216 228 208 241 225 279 220 224 274 234 238 333 238 211 209 299 235 269 206 262 274 196 182 259 343 196 201 189 190 159 281 345 303 179 193 169 181 189 311 253 170 264 342 181 168 152 158 206 36…
4	2	23562	5490	921	70	30	23	19521	4314	755	35	410.3948237840957	77.49089195728807	874.0133417531603	1934.99870306795	2540.560327453703	35.971223021582695	0	17433	[108 148 177 233 241 240 243 249 245 253 244 264 258 258 253 260 256 257 251 260 268 256 270 259 246 274 270 274 268 269 269 285 281 291 277 289 296 297 233 235 249 264 248 252 234 258 271 250 202 189 226 207 207 261 260 215 217 213 249 207 208 249 291 237 217 217 287 325 229 243 239 191 173 267 321 281 258 255 293 213 197 272 205 198 306 302 299 307 187 220 279 167 284 269 171 198 169 271 365 18…
10	2	23562	5490	921	70	30	19	19682	4963	847	37	399.6034682698639	79.8456064320073	768.5901082357111	1838.156999107331	2448.0990504427537	35.971223021582695	0	17595	[121 153 181 209 240 244 243 250 247 251 259 254 259 258 256 259 251 258 267 260 280 257 258 280 269 265 282 273 287 288 294 299 291 280 276 290 290 279 297 225 200 236 260 244 249 273 280 285 292 275 283 255 209 262 281 278 263 246 255 283 273 282 267 248 238 206 286 286 266 213 245 295 283 267 304 305 286 305 276 188 183 229 305 337 270 201 168 176 310 345 189 175 182 183 162 168 200 351 306 28…
8	2	23562	5490	921	70	30	22	18948	4631	771	30	327.774499426387	75.13768157793133	796.9073094433841	1779.7144022183893	2393.2266527535885	35.971223021582695	0	17440	[132 177 208 225 239 243 250 254 254 250 256 257 270 261 256 263 263 261 255 269 277 265 260 263 276 269 259 273 275 288 288 266 273 297 297 292 304 273 228 249 242 273 270 273 272 265 247 264 246 267 269 232 234 276 250 219 218 265 287 202 245 257 293 309 282 221 212 196 205 264 332 263 201 222 188 235 321 225 201 205 211 204 198 190 238 285 185 187 176 171 184 181 206 291 181 177 188 263 234 16…
7	0.5	23562	5490	921	70	30	20	19671	4481	599	40	402.0761636443257	78.91608226796801	795.5773887783146	2057.1925517197556	2671.111071022012	35.971223021582695	0	17250	[121 157 181 189 240 237 244 247 253 258 255 255 259 260 264 254 261 267 264 251 257 259 263 264 264 283 260 246 288 256 273 277 274 277 280 295 289 299 290 230 231 237 236 226 273 274 260 266 258 243 241 224 237 267 241 245 266 267 212 229 257 245 274 242 212 249 261 210 203 185 184 262 266 284 224 267 211 203 279 271 269 278 291 284 191 251 224 167 206 327 311 192 156 194 294 292 317 308 221 15…
6	2	23562	5490	921	70	30	22	18799	4502	730	33	395.5482221202269	79.62072550537242	777.9886243847109	1777.3780988371273	2462.967857361573	35.971223021582695	0	17400	[105 163 191 205 225 246 243 247 249 247 252 249 251 256 257 267 262 286 264 251 262 269 276 273 271 274 287 283 267 294 282 288 271 292 276 291 298 289 249 264 256 246 271 282 239 254 258 259 260 234 236 211 269 277 252 222 235 218 224 197 193 288 290 278 299 282 195 214 227 283 285 221 231 313 237 200 188 197 288 259 201 212 205 193 193 191 268 217 184 194 187 168 167 184 290 198 173 167 158 17…
3	0.5	23562	5490	921	70	30	27	19694	4417	838	42	328.92251456083085	76.17298909154141	664.5921707299925	1682.2083589150916	2309.1849965614438	35.971223021582695	0	17568	[141 173 204 244 247 250 255 265 250 264 252 259 264 262 290 267 270 271 269 270 278 281 278 260 274 280 281 278 272 279 287 277 278 278 292 304 272 281 271 250 225 234 248 248 264 247 241 253 281 284 244 229 247 293 266 265 283 267 262 230 187 209 289 291 258 184 207 265 263 265 223 266 201 186 231 190 194 282 205 161 176 238 273 166 179 279 325 254 167 168 259 308 202 155 172 243 320 381 356 18…
5	0.5	23562	5490	921	70	30	24	18761	4535	707	36	382.98999438013385	77.49844022816428	725.9805189661852	1779.7101172441362	2371.6019873600762	35.971223021582695	0	17460	[119 163 201 240 247 242 251 250 254 255 263 263 243 262 253 261 274 260 266 253 274 278 273 277 283 280 297 273 274 288 300 271 288 285 279 278 302 295 241 247 271 237 248 237 220 211 229 227 208 244 295 269 226 225 212 218 242 244 323 257 226 212 215 231 222 295 215 226 214 195 190 264 281 196 214 219 203 240 192 174 167 222 291 312 238 181 251 264 180 197 199 253 260 178 167 175 170 138 191 33…
11	0.5	23562	5490	921	70	30	22	18619	4690	880	29	403.7880333458948	76.64188857407605	771.5877470609586	1882.4792061470794	2480.150306918689	35.971223021582695	0	17259	[118 150 179 197 222 244 251 255 248 248 242 257 253 257 247 249 267 265 264 265 269 279 267 261 259 266 276 278 267 267 263 291 284 306 272 288 280 309 298 228 231 252 263 272 263 266 262 265 248 256 295 264 214 233 189 217 254 263 253 284 298 287 237 238 284 327 222 202 218 218 208 188 263 322 287 207 187 179 280 297 210 189 202 247 228 196 185 197 178 210 188 173 171 167 152 151 150 216 401 22…
1	0.5	23562	5490	921	70	30	20	19285	4373	650	30	417.7698634832718	79.01809306468903	824.0616545724632	1981.6148084441902	2644.5675438213166	35.971223021582695	0	17170	[112 164 165 199 233 242 254 246 257 254 251 259 257 257 264 253 256 264 262 258 268 259 258 271 273 265 254 278 268 268 279 275 271 282 286 276 273 295 297 238 214 230 237 243 298 233 267 229 274 257 251 254 276 225 187 205 243 256 247 208 191 237 290 270 213 192 219 216 226 199 177 167 217 275 250 222 196 204 275 299 224 183 256 299 302 287 308 179 162 173 313 334 305 177 153 152 279 240 233 26…
12	2	23562	5490	921	70	30	27	19494	4687	724	35	366.98029968238905	75.04743803414344	687.3761938079971	1916.2641702715678	2546.363004707395	35.971223021582695	0	17475	[130 143 202 243 252 247 254 250 260 267 250 256 269 257 269 267 260 268 277 277 274 270 285 272 286 254 273 266 264 270 268 255 271 282 274 280 286 274 247 217 241 236 263 265 211 249 231 283 275 227 249 285 247 289 309 291 233 266 288 286 227 259 254 288 259 271 313 210 174 242 294 200 188 172 257 315 328 191 167 169 253 338 239 174 167 138 235 331 278 188 160 161 288 309 309 353 205 141 145 26…
2	2	23562	5490	921	70	30	25	19022	4491	827	33	387.4085471318501	74.7629067488991	772.7431108214835	1815.876798551447	2426.243584593128	35.971223021582695	0	17611	[122 128 195 222 243 241 248 249 253 247 257 257 261 253 255 258 269 269 276 265 267 263 271 265 267 275 282 274 270 298 290 276 282 289 280 292 299 296 228 262 253 246 222 219 224 246 230 226 202 268 272 223 289 287 305 298 293 265 219 233 301 300 278 245 205 214 280 288 271 192 201 198 256 270 226 229 214 210 202 191 184 188 189 247 220 184 196 229 180 271 334 182 166 220 270 196 210 175 285 16…
4	2	23562	5490	921	70	30	24	19026	4177	791	36	343.59087921302194	80.19946240035573	786.1441680576061	1786.355822671049	2410.9327639517687	35.971223021582695	0	17411	[112 149 183 238 245 242 252 256 253 254 255 263 256 259 256 265 256 265 287 257 278 271 271 267 277 271 270 288 274 276 280 275 284 279 285 296 294 282 246 264 254 255 230 246 241 231 212 222 231 220 233 204 205 236 284 254 233 216 232 258 263 308 205 201 306 295 239 211 209 224 205 204 207 331 334 184 186 191 188 177 231 342 229 171 171 265 221 174 176 300 260 150 160 188 367 309 171 153 150 14…
9	0.5	23562	5490	921	70	30	25	19196	4275	727	33	399.250240251969	75.4199865691152	767.3580975022784	1804.6954426963696	2429.802964162703	35.971223021582695	0	17554	[113 158 191 233 241 242 245 248 254 262 255 251 251 256 261 266 263 269 256 266 269 262 271 265 287 284 277 268 298 273 292 281 284 312 288 292 297 295 228 251 262 273 250 249 223 219 228 226 243 227 291 267 236 256 314 285 243 243 295 289 214 227 270 247 247 278 269 276 221 192 218 249 241 187 179 175 191 270 312 265 184 207 333 230 184 166 186 299 202 161 227 258 188 187 177 172 170 180 159 15…
8	2	23562	5490	921	70	30	23	19308	4751	756	29	439.47979401484747	76.89603478880981	832.625440803835	2031.6137727426405	2553.8910850937446	35.971223021582695	0	17412	[134 180 208 224 242 239 250 250 245 246 247 254 257 256 243 254 269 250 256 262 260 258 265 258 253 273 260 272 272 273 283 269 266 283 295 284 289 281 236 248 265 239 238 258 236 224 209 237 260 237 232 231 221 189 196 201 267 250 214 205 246 276 301 239 219 223 248 216 182 274 302 299 296 263 214 209 278 338 246 187 307 336 252 193 251 323 230 158 247 300 338 339 202 167 160 166 184 340 369 17…
6	2	23562	5490	921	70	30	23	19264	4630	736	36	398.91917523358535	76.5605449800905	858.319466635207	1993.386038991184	2646.5447789734817	35.971223021582695	0	17386	[105 164 196 206 221 249 241 245 254 251 249 254 253 249 268 269 250 264 252 263 257 266 267 271 266 254 276 281 271 272 273 276 281 283 261 274 291 280 236 250 255 237 232 243 273 280 239 207 211 236 222 243 208 198 264 247 211 259 297 248 216 264 234 213 223 276 324 275 211 202 325 249 190 190 307 323 224 185 198 245 321 358 282 273 204 179 155 146 178 307 319 325 354 189 167 183 225 350 201 17…
7	0.5	23562	5490	921	70	30	21	18891	4282	576	42	402.05896180819605	82.72286438468652	777.2807338539861	1723.1592756948528	2400.614839982889	35.971223021582695	0	17190	[123 159 186 193 245 246 252 249 251 259 266 244 256 257 271 257 262 258 265 270 257 258 276 278 265 279 274 276 296 280 299 286 299 277 292 287 287 301 294 232 253 256 280 252 268 263 254 244 245 260 258 235 265 217 179 206 206 198 193 220 196 177 198 213 236 266 262 242 181 173 165 188 220 280 264 239 191 171 181 179 260 258 172 204 326 188 152 248 271 311 260 166 195 294 183 157 166 146 177 32…
10	2	23562	5490	921	70	30	20	18973	4715	814	41	395.69114409020335	74.81270539705001	856.249002485626	2004.4016041487428	2716.774777571359	35.971223021582695	0	17272	[121 152 182 211 235 240 243 256 252 250 254 262 249 253 256 248 260 256 265 259 264 254 256 257 268 271 264 268 274 278 271 269 279 298 278 279 289 289 273 248 242 241 233 250 258 257 253 249 265 261 236 249 250 214 239 227 237 237 247 283 288 223 202 220 205 213 209 198 215 253 236 185 188 271 289 271 291 283 209 164 172 249 293 288 186 170 253 297 320 323 300 192 171 202 340 250 172 160 258 27…
3	0.5	23562	5490	921	70	30	28	19541	4353	862	37	397.5610614149222	76.11586561363688	804.9148452878777	1785.362139075387	2367.4666443768383	35.971223021582695	0	17420	[139 180 208 246 242 243 253 253 245 252 252 252 248 260 261 254 255 262 277 265 261 273 275 266 271 278 275 284 290 297 278 302 292 305 298 302 271 277 260 247 242 241 306 244 277 283 285 269 300 276 262 257 267 274 281 243 214 272 269 183 183 230 280 244 189 286 275 191 185 211 276 280 252 187 202 277 310 196 171 165 219 277 182 198 315 244 168 166 154 211 332 272 157 144 203 298 306 202 238 22…
12	2	23562	5490	921	70	30	28	19038	4619	696	36	401.7755164733307	74.5222971474695	777.5793834959076	1822.7983787836276	2439.7954925113663	35.971223021582695	0	17224	[129 146 206 241 244 253 256 251 244 247 259 258 255 269 255 248 262 265 264 259 263 259 272 290 276 273 276 269 285 280 277 269 304 281 285 280 309 270 255 266 226 255 258 259 253 282 284 262 273 270 282 265 275 229 253 261 241 249 197 216 211 211 185 221 282 228 181 182 228 303 289 203 186 226 243 287 187 174 236 208 214 295 313 182 164 269 260 178 177 174 210 286 295 302 218 160 157 265 207 15…
5	0.5	23562	5490	921	70	30	25	19458	4621	692	28	405.9754077480993	76.76320886874778	721.5865028192444	1762.795928152635	2402.0944694223294	35.971223021582695	0	17603	[120 164 202 239 246 249 247 248 257 250 248 254 251 258 254 268 259 270 279 267 280 277 270 276 279 273 281 263 296 279 274 284 278 289 285 305 297 289 252 273 238 247 234 256 272 220 217 219 270 277 294 253 293 303 268 243 272 307 291 256 253 236 206 250 309 267 199 249 269 264 275 280 222 194 214 191 193 279 323 287 187 183 176 180 192 284 339 197 198 179 165 170 307 256 148 167 162 157 198 33…
9	0.5	23562	5490	921	70	30	26	19898	4380	750	43	412.33977678184186	74.19996906170603	785.8524571809162	1909.317949345355	2558.8080943258396	35.971223021582695	0	17727	[116 154 195 232 247 245 242 250 244 251 243 246 258 260 259 260 264 259 272 269 261 272 263 265 281 277 280 273 268 282 278 289 277 285 291 289 283 297 237 251 230 212 243 240 248 251 229 225 222 229 225 255 331 271 235 287 246 258 283 254 313 290 243 246 296 222 203 183 271 337 344 280 212 196 172 239 277 277 342 210 181 278 326 198 209 295 320 205 187 199 220 168 263 320 307 250 173 195 190 19…
2	2	23562	5490	921	70	30	26	19597	4598	836	38	411.22025792426155	71.8674694210509	808.1418847113204	1861.7335391533038	2481.77385664605	35.971223021582695	0	17765	[126 126 197 219 247 253 247 254 251 250 253 245 252 250 257 250 256 260 264 257 273 268 270 286 276 275 290 272 264 265 284 282 271 291 284 287 285 277 234 259 247 220 217 229 226 242 271 293 246 230 250 261 246 282 255 294 298 333 262 271 231 206 254 300 295 198 212 249 322 252 191 209 282 291 231 193 216 337 201 178 277 291 311 327 240 178 156 216 346 329 251 177 160 210 314 346 199 175 158 18…
11	0.5	23562	5490	921	70	30	23	18801	4786	865	35	384.33159169789036	72.64038173400978	836.8736783858458	2011.5980341250865	2649.0482282319117	35.971223021582695	0	17263	[118 148 182 199 231 247 252 256 255 252 262 257 249 259 254 262 257 249 265 255 266 257 260 256 253 262 268 268 264 262 262 278 268 284 280 298 271 282 283 217 236 252 244 221 256 246 225 255 236 217 221 212 224 206 235 205 217 188 198 270 253 274 203 209 246 320 315 237 252 271 214 202 277 274 259 200 208 338 348 263 172 164 177 232 291 300 303 342 342 293 184 220 382 306 175 169 168 164 163 16…
1	0.5	23562	5490	921	70	30	21	18748	4269	594	35	352.2206700376417	81.0327934057468	699.6253521717692	1715.6372922407943	2307.6979760986956	35.971223021582695	0	17299	[111 165 170 202 236 247 244 245 242 262 259 260 265 262 271 277 279 272 271 275 274 265 274 287 267 272 289 291 287 280 275 282 297 314 293 296 304 302 300 247 252 255 268 255 265 265 283 260 262 223 219 238 251 230 219 186 193 206 237 241 195 234 236 209 201 250 224 201 208 182 197 275 246 200 187 191 191 173 195 289 234 177 166 206 277 313 207 153 154 228 363 223 169 171 185 153 180 158 150 17…
4	2	23562	5490	921	70	30	25	19346	4297	772	30	361.5308249977047	74.25806859639225	767.7473316856157	1744.7325548816611	2382.172851477098	35.971223021582695	0	17617	[110 152 191 240 244 247 250 252 252 259 268 252 263 254 254 256 251 264 263 273 271 260 282 270 266 277 284 284 286 273 292 279 297 275 289 296 285 312 255 264 260 251 213 239 241 235 233 218 272 299 293 281 232 238 297 242 258 303 282 275 212 268 264 279 211 237 300 271 196 186 261 304 301 274 201 188 186 176 195 173 187 277 325 197 182 203 211 183 287 198 164 203 374 265 157 157 172 155 148 16…
9	0.5	23562	5490	921	70	30	27	19949	4377	787	47	383.3089410845435	73.96075057696356	753.742183888288	1816.158132645249	2472.781364768557	35.971223021582695	0	17842	[114 161 200 238 249 248 253 249 250 248 254 253 267 253 268 257 262 258 276 273 273 270 267 280 271 270 261 291 268 278 289 275 289 282 286 288 290 270 242 229 251 233 272 279 230 233 281 281 241 222 220 280 295 240 236 286 257 235 280 299 238 224 201 193 288 317 273 204 178 198 281 286 327 281 196 208 253 180 187 303 330 203 224 237 192 241 200 251 345 254 176 287 218 159 158 179 302 380 366 19…
8	2	23562	5490	921	70	30	24	19047	4580	733	28	344.9165166077102	81.89622931509281	659.864307830119	1735.7262402453114	2323.2402047040882	35.971223021582695	0	17503	[132 180 213 236 251 254 253 253 254 253 248 258 262 274 269 263 267 265 265 272 267 296 282 276 275 282 284 277 289 263 285 275 271 283 301 288 279 283 244 248 262 242 224 217 233 224 249 231 218 238 230 224 212 215 229 261 233 274 246 220 205 233 287 248 225 210 246 294 196 193 287 234 178 182 203 291 230 194 285 273 191 188 176 241 309 176 169 158 283 356 249 178 170 180 162 159 163 311 351 37…
6	2	23562	5490	921	70	30	24	18946	4623	722	39	335.1603871830074	76.61439989157678	727.9454053573884	1769.2933292249838	2447.624600563399	35.971223021582695	0	17402	[106 164 201 217 239 249 253 261 252 253 261 257 256 258 254 265 273 273 256 264 267 266 276 284 272 279 290 281 280 286 282 264 277 298 283 283 288 306 240 244 263 254 232 262 222 243 225 216 210 229 240 246 198 211 284 272 237 232 257 221 261 220 207 285 230 194 220 312 203 192 178 263 327 299 200 205 195 198 244 227 184 189 299 186 225 335 281 167 207 242 166 148 191 329 351 187 147 252 311 16…
3	0.5	23562	5490	921	70	30	29	19401	4378	851	44	386.1786476207706	70.85847501297944	770.6660325714738	1937.4602301601046	2465.1306727979845	35.971223021582695	0	17124	[140 179 216 250 240 244 250 252 255 256 247 257 256 265 258 255 260 285 259 258 262 263 264 271 255 268 286 272 281 281 268 283 271 275 274 279 276 248 255 240 213 253 236 232 243 264 302 255 237 249 268 235 240 209 255 269 255 197 212 240 279 295 274 177 181 271 290 270 197 296 242 206 259 289 264 297 318 204 162 185 312 309 193 178 218 307 189 176 159 267 263 166 204 309 167 135 161 232 371 28…
12	2	23562	5490	921	70	30	29	18916	4643	679	37	350.64514799019156	73.5834399400777	728.5071843816967	1768.4603391366004	2428.4926857523033	35.971223021582695	0	17013	[129 146 211 248 245 259 259 260 251 265 255 260 254 257 265 268 260 262 279 269 260 271 287 285 256 278 280 288 273 277 294 270 271 286 288 287 281 223 272 248 243 263 239 217 253 272 264 233 220 248 256 283 255 278 193 196 272 242 245 267 228 175 169 205 267 257 260 260 249 272 252 187 218 296 234 236 293 268 286 236 180 212 312 242 192 170 176 181 163 171 157 262 227 147 161 175 278 359 182 16…
5	0.5	23562	5490	921	70	30	26	19868	4721	730	29	414.05358419910056	78.76416573142767	830.1478118969163	1920.6430206448858	2510.009802933004	35.971223021582695	0	17607	[120 164 209 241 239 245 248 253 251 257 245 253 246 268 255 270 258 254 251 252 269 263 280 262 261 274 277 268 264 277 280 268 298 273 281 284 292 265 242 239 228 236 248 226 225 245 248 260 261 224 265 288 263 241 284 268 276 251 296 251 229 287 227 239 228 287 283 216 184 262 289 345 299 185 176 239 292 308 281 263 321 304 183 207 289 340 243 263 206 172 172 302 293 178 150 240 286 328 306 16…
2	2	23562	5490	921	70	30	27	19362	4574	874	38	412.9428284871516	76.83313802750234	765.6810776748198	1922.2115086036908	2506.072321332759	35.971223021582695	0	17757	[126 126 201 227 241 245 245 242 256 250 256 250 249 253 260 255 271 268 275 263 271 268 260 269 278 271 277 263 278 260 286 276 278 287 269 273 286 300 243 241 231 231 217 245 228 258 236 245 286 225 267 305 284 298 289 224 224 270 297 228 252 273 277 230 189 232 291 299 227 191 194 214 209 291 308 308 189 255 223 191 188 246 250 277 304 332 264 181 165 180 286 366 210 179 162 278 297 198 148 21…
7	0.5	23562	5490	921	70	30	22	18877	4216	592	36	388.4853135561595	82.20772608831324	751.9558584743977	1743.4633818254006	2430.605610743805	35.971223021582695	0	17267	[121 163 185 195 243 245 245 250 258 253 247 264 250 258 249 256 270 285 277 280 279 286 264 270 274 276 269 261 276 275 285 277 285 292 295 286 301 296 261 233 260 256 278 278 268 251 276 266 241 224 251 211 223 270 243 239 214 248 254 298 220 235 230 222 278 296 208 227 264 256 272 221 224 193 188 200 198 196 194 284 238 179 172 193 196 159 172 189 165 159 162 158 256 311 248 157 162 151 151 15…
10	2	23562	5490	921	70	30	21	18200	4558	787	32	388.06617783715905	80.2174895324736	726.1910543049031	1730.6581783996237	2357.946450445704	35.971223021582695	0	17430	[123 156 186 215 242 237 246 248 245 259 251 256 248 262 264 267 248 256 282 272 273 266 277 294 287 282 289 278 281 283 299 303 271 292 283 299 292 300 277 257 241 276 249 265 278 266 272 292 270 218 208 198 237 267 214 194 186 214 196 195 234 285 243 218 271 210 196 274 280 215 219 216 221 197 195 229 262 190 194 202 196 181 176 181 178 177 269 310 281 187 176 175 159 178 174 172 187 208 151 12…
11	0.5	23562	5490	921	70	30	24	18505	4625	823	29	354.01687340552087	81.0740637548364	688.5607129075095	1693.9202730308973	2296.505068458951	35.971223021582695	0	17383	[120 154 184 204 240 254 259 256 248 251 262 255 264 259 280 269 260 264 262 275 277 270 279 286 288 275 281 279 267 275 281 283 275 293 277 296 288 306 286 245 250 264 242 257 227 234 249 255 223 192 207 193 193 231 227 294 223 215 217 223 211 233 280 299 269 258 200 200 225 202 220 235 203 212 274 321 209 209 199 199 205 175 171 174 165 153 194 313 284 162 159 176 316 334 315 188 267 183 168 17…
4	2	23562	5490	921	70	30	26	19975	4430	795	32	388.3777968815136	74.79893963189241	782.9261363843142	1915.6178360508131	2452.8028400896587	35.971223021582695	0	17568	[109 153 196 237 251 258 251 255 250 248 246 253 257 250 263 244 248 276 262 272 258 272 253 270 264 283 274 273 285 277 268 270 288 283 286 292 284 304 256 267 244 227 224 221 242 265 239 242 233 229 303 250 230 246 281 302 288 225 293 299 260 223 276 231 204 314 271 262 264 189 225 299 285 279 185 231 307 316 325 233 183 247 238 169 268 321 251 189 180 290 301 189 147 267 302 166 155 167 287 36…
1	0.5	23562	5490	921	70	30	22	19353	4416	647	34	390.98357313789444	80.43423020534499	801.2683618301159	1847.7215580429702	2366.9550338056215	35.971223021582695	0	17375	[112 171 177 202 237 244 247 248 255 247 251 254 265 254 268 263 264 258 250 263 265 272 277 263 280 284 282 289 288 265 298 275 282 288 273 288 284 301 298 236 248 244 278 277 298 245 256 274 260 250 242 222 219 233 271 273 230 227 213 201 286 287 228 222 290 262 282 306 280 236 220 214 235 334 294 195 188 195 188 302 264 190 185 187 180 232 303 202 177 193 195 183 238 205 176 174 167 166 186 32…
3	0.5	23562	5490	921	70	30	30	18931	4263	814	45	334.0951063729049	77.24418771409398	727.8392003193628	1828.1855412246293	2419.5322021499105	35.971223021582695	0	17217	[146 180 216 245 245 251 255 263 263 251 256 265 256 272 265 258 256 269 268 259 262 279 276 258 272 264 284 284 280 290 286 271 266 280 292 277 280 248 242 242 253 248 256 238 261 283 261 208 244 255 238 230 187 247 237 258 255 203 212 236 243 189 225 211 188 218 290 204 214 183 173 184 193 280 278 186 179 300 233 195 170 180 294 287 162 160 173 244 320 317 170 156 185 344 315 157 195 326 167 18…
12	2	23562	5490	921	70	30	30	18731	4582	674	37	393.5725084543276	73.14782393528755	848.3704009577746	1843.0836312299048	2496.105863306284	35.971223021582695	0	16941	[129 151 211 245 247 249 254 253 250 264 268 259 267 262 269 259 265 252 263 260 254 249 261 257 266 271 269 272 270 289 267 272 280 289 291 292 271 255 255 248 240 236 266 279 250 278 284 249 219 273 260 244 210 224 239 292 224 217 232 178 192 265 229 204 167 182 259 298 279 183 169 192 296 222 166 150 175 157 268 312 281 181 166 180 312 204 275 231 165 153 136 157 273 280 285 316 328 261 165 16…
8	2	23562	5490	921	70	30	25	18970	4684	759	41	392.0988602347943	75.99873086192652	777.3904399434462	1790.6853387092244	2375.6502859814814	35.971223021582695	0	17579	[132 180 216 239 243 246 252 255 254 244 252 249 264 259 252 255 269 260 257 263 268 280 275 265 274 273 277 267 281 262 301 286 289 304 296 304 299 300 239 249 273 259 262 226 232 265 263 227 210 276 309 223 289 286 305 231 253 263 249 222 204 280 285 214 252 252 212 286 273 206 196 203 184 241 293 216 306 219 195 177 173 190 235 247 259 250 172 155 160 279 277 192 166 206 279 175 157 196 274 16…
5	0.5	23562	5490	921	70	30	27	19409	4585	740	33	393.79520132458134	76.65048293412141	709.3896288661898	1793.0485819310252	2534.534600883297	35.971223021582695	0	17633	[120 169 218 249 239 250 239 251 250 245 250 252 259 262 260 263 272 287 265 264 261 274 280 268 266 273 277 277 279 282 266 267 285 280 282 294 288 244 257 238 242 257 249 279 235 221 216 253 259 258 283 294 235 279 267 208 277 261 198 220 285 219 253 289 232 208 256 204 187 284 200 174 201 288 282 288 182 164 305 257 175 182 267 281 272 278 301 175 246 205 173 168 213 338 192 149 165 223 340 37…
9	0.5	23562	5490	921	70	30	28	19749	4454	758	45	396.0457516940212	79.11438341134446	733.5155651923865	1796.983193098413	2390.764130396157	35.971223021582695	0	17660	[114 161 211 238 243 248 252 248 253 248 258 254 266 250 266 253 272 259 265 268 266 270 266 267 282 284 276 266 288 276 280 280 310 314 298 307 281 256 258 251 248 263 264 262 251 280 277 283 272 275 281 286 231 265 298 233 201 278 229 262 251 262 236 231 276 202 174 174 258 267 304 279 181 254 318 280 181 169 214 297 233 184 239 262 194 216 314 214 168 153 138 213 320 344 196 163 154 184 315 35…
6	2	23562	5490	921	70	30	25	19045	4587	694	39	395.6844072379119	76.34924697194018	731.0129250748032	1823.90457197107	2361.988973713734	35.971223021582695	0	17486	[108 166 198 212 237 244 244 253 259 259 259 243 250 261 261 263 268 254 274 266 272 276 272 269 269 291 280 272 287 290 292 284 290 284 296 296 294 293 242 272 260 243 214 213 263 268 238 229 210 232 228 221 234 284 287 281 295 295 230 226 283 279 232 239 293 278 215 229 233 187 276 276 309 213 194 204 185 241 251 180 172 232 358 303 200 190 178 184 176 176 205 226 164 155 258 231 160 176 166 30…
2	2	23562	5490	921	70	30	28	19131	4510	855	31	387.96784655055376	76.80937982549536	778.3549842619881	1789.4990785408727	2380.9302488123535	35.971223021582695	0	17465	[129 131 199 234 247 250 249 249 254 260 256 248 249 255 260 257 261 265 263 264 254 273 270 270 274 264 270 280 282 276 301 287 297 304 286 277 311 295 245 252 235 285 262 244 283 292 279 279 284 266 224 264 285 293 267 237 198 219 268 267 253 252 202 179 258 283 268 266 264 191 203 221 209 207 213 256 188 170 236 290 275 314 191 160 169 284 185 155 249 326 245 164 160 253 334 239 157 167 146 16…
4	2	23562	5490	921	70	30	27	19510	4300	792	36	403.7674696520747	74.31402673141	777.6950354488599	1862.0826065321125	2548.91777640498	35.971223021582695	0	17534	[111 153 191 243 246 244 247 249 247 259 258 260 263 262 262 254 263 250 264 266 263 270 262 267 264 271 275 272 287 266 285 276 284 279 288 282 283 283 228 254 228 239 227 224 215 247 281 255 234 244 278 254 253 279 217 279 303 254 207 256 278 260 241 190 217 277 339 288 208 193 171 220 297 298 226 222 174 253 240 181 170 245 309 273 192 175 309 318 184 180 180 165 187 333 291 253 184 149 197 36…
11	0.5	23562	5490	921	70	30	25	18913	4707	871	32	408.29903103161337	76.37515792414464	773.1172563650132	1814.0660365668716	2418.5033263149357	35.971223021582695	0	17563	[122 153 189 202 240 251 241 247 255 258 249 261 257 262 251 254 252 262 265 270 260 270 264 279 266 297 264 284 284 283 283 284 287 288 289 296 280 298 278 255 256 285 256 257 216 233 208 251 267 254 255 290 282 299 291 248 288 304 264 267 258 266 232 223 270 301 277 243 213 202 304 235 187 219 311 315 206 191 182 191 189 191 257 268 177 169 169 162 171 225 328 333 264 182 174 173 164 169 160 17…
7	0.5	23562	5490	921	70	30	23	19756	4383	581	37	412.826002380133	76.68452792287015	823.6611568081208	1930.7792765938054	2584.4316103661217	35.971223021582695	0	17362	[127 161 192 204 247 244 246 242 256 251 248 245 245 257 256 260 269 256 248 243 264 255 268 273 259 271 271 279 280 286 275 280 268 287 274 296 285 295 246 243 243 247 251 248 264 258 251 243 270 254 206 231 245 272 240 201 208 262 268 213 212 220 283 290 240 289 269 223 208 282 311 277 200 249 316 262 204 235 194 194 300 297 180 199 208 308 302 289 186 180 182 206 346 209 153 201 306 335 213 17…
3	0.5	23562	5490	921	70	30	31	18837	4141	841	43	405.9552404454513	77.8019498519722	724.2462835434274	1569.5107534303722	2198.1160598653714	35.971223021582695	0	17386	[144 181 217 247 245 251 249 247 246 255 257 259 249 258 265 266 267 264 277 287 278 277 275 283 276 285 297 279 275 294 289 285 292 315 319 276 313 266 257 258 265 272 247 247 256 274 268 222 230 263 235 188 198 206 255 221 240 293 229 178 204 253 291 254 215 217 248 260 226 204 204 199 295 237 190 215 234 208 166 169 180 200 297 334 213 182 203 194 172 190 185 182 176 218 218 173 159 156 168 16…
10	2	23562	5490	921	70	30	22	18903	4704	832	38	406.5984263559769	78.23785666749077	760.2865982522524	1850.3652564430631	2413.112485430749	35.971223021582695	0	17415	[124 158 191 216 245 252 243 248 250 253 260 265 252 241 249 265 258 260 275 257 271 278 272 282 275 276 259 286 287 289 288 277 280 281 296 278 289 304 238 241 254 270 267 248 238 265 264 279 255 243 247 239 246 244 257 227 204 230 266 242 242 231 247 241 213 295 292 304 312 253 212 285 210 214 276 298 197 193 176 183 307 288 196 183 198 186 165 174 276 283 181 191 172 194 220 361 203 187 179 16…
12	2	23562	5490	921	70	30	31	18386	4526	683	32	389.8957921573479	75.4341863402489	796.0709503389378	1756.1586462347911	2321.0120733425238	35.971223021582695	0	17003	[129 151 215 239 250 247 246 246 254 255 244 260 252 255 260 282 256 265 260 269 264 266 261 275 281 271 276 272 296 291 286 298 302 287 291 294 291 278 253 259 262 267 258 255 273 246 258 231 228 203 194 199 209 231 240 243 208 195 174 178 238 282 286 222 204 216 273 221 188 169 265 216 244 284 215 169 210 297 238 168 181 178 294 254 175 187 171 177 196 255 161 152 157 188 324 298 175 157 148 21…
8	2	23562	5490	921	70	30	26	19358	4776	786	34	397.28791490436834	78.20946724320837	816.1640610302821	1826.1513580480123	2518.4193353281526	35.971223021582695	0	17680	[131 184 220 236 245 242 250 247 255 250 250 251 249 258 251 251 255 258 268 273 267 269 261 257 266 277 273 275 279 275 288 287 283 278 291 279 289 274 241 262 277 239 229 241 237 223 209 229 246 291 266 240 260 253 288 293 243 232 274 232 222 255 309 294 290 299 217 201 275 315 246 201 288 340 232 185 268 322 238 171 331 306 239 182 265 211 181 181 185 335 192 199 237 191 199 353 203 165 161 17…
6	2	23562	5490	921	70	30	26	19644	4710	729	39	438.5133892486611	74.27959361742315	778.1585471338008	1905.1797101209538	2544.072956182945	35.971223021582695	0	17671	[107 168 202 214 241 249 248 254 245 262 256 256 241 265 252 260 249 251 257 269 268 262 273 263 282 280 267 271 280 272 271 290 270 284 272 282 299 302 247 240 246 243 217 226 244 202 277 242 257 279 248 256 222 262 293 246 266 329 277 211 202 237 337 240 221 264 278 302 267 195 168 237 334 312 313 282 182 189 174 166 262 309 313 320 306 197 179 245 320 216 161 229 324 202 166 173 151 174 368 34…
5	0.5	23562	5490	921	70	30	28	18955	4550	684	30	386.33208320556884	77.73831118400837	707.3594265585828	1791.5592993872053	2407.1342614602954	35.971223021582695	0	17344	[119 167 217 244 243 245 242 257 248 255 259 258 270 263 260 265 261 262 270 263 262 264 261 266 265 275 279 276 280 287 300 273 280 297 299 316 298 242 250 237 245 267 269 264 268 281 251 267 284 282 284 273 261 244 212 245 272 256 210 224 237 270 257 272 252 211 192 208 258 279 305 233 174 163 170 227 246 270 283 216 221 229 165 215 232 173 177 217 185 165 293 282 159 197 170 153 185 237 159 14…
1	0.5	23562	5490	921	70	30	23	19627	4382	675	33	443.91548521212314	75.97923820487834	889.1844648012051	2083.005230522408	2675.031557697458	35.971223021582695	0	17392	[113 167 176 206 236 242 251 247 245 256 259 251 258 249 250 257 261 254 248 257 259 259 268 260 255 271 260 274 276 289 275 275 264 267 267 279 303 269 260 243 257 246 252 269 253 229 211 239 216 247 232 202 212 227 276 263 240 271 213 201 288 242 206 198 220 308 285 211 186 202 322 322 256 194 266 284 305 323 268 183 216 299 362 260 191 175 175 219 334 201 175 213 296 302 318 375 222 181 165 15…
9	0.5	23562	5490	921	70	30	29	19518	4322	756	42	377.3694654963053	71.77731064549043	788.6504582019596	1912.748743092883	2465.3380599927036	35.971223021582695	0	17146	[114 163 205 239 245 243 246 250 259 253 257 251 259 261 260 258 264 269 258 264 268 267 269 272 270 265 278 278 281 276 279 277 276 283 302 300 287 249 246 244 239 226 240 271 268 274 228 264 266 266 267 259 266 261 253 243 255 205 214 231 278 284 284 203 174 253 213 242 278 289 241 200 212 272 251 284 270 274 264 180 193 304 219 156 198 231 177 296 306 206 175 217 186 144 150 165 273 309 337 16…
4	2	23562	5490	921	70	30	28	19301	4268	782	32	368.98066415797916	78.28415940905478	741.8398007166601	1702.7949926303784	2280.4222033976575	35.971223021582695	0	17340	[111 158 202 251 245 246 249 250 247 262 252 259 263 250 273 253 251 264 270 265 268 274 281 274 280 280 280 288 261 298 304 279 292 294 288 298 298 274 249 244 248 255 265 259 249 246 279 262 277 267 243 250 238 271 273 232 248 252 277 263 247 237 282 247 189 183 197 272 258 224 193 166 206 284 274 184 175 248 229 193 256 191 184 289 210 161 178 239 293 185 143 158 228 347 353 194 154 156 160 23…
3	0.5	23562	5490	921	70	30	32	19381	4289	873	44	403.07466972267173	75.27076949037841	839.8314776954375	1933.7788606584786	2540.27677340192	35.971223021582695	0	17285	[146 190 221 244 247 247 244 246 253 252 252 251 248 253 257 261 253 268 258 267 282 263 264 259 276 261 261 276 279 272 288 278 279 278 276 280 289 254 259 232 250 265 237 251 234 211 254 261 223 195 232 233 252 273 268 193 213 260 288 233 233 348 189 229 278 287 283 301 292 220 188 241 308 312 225 205 246 304 183 184 174 251 227 189 326 272 174 172 178 321 341 221 174 166 302 200 180 183 163 22…
2	2	23562	5490	921	70	30	29	19119	4548	820	33	384.5761520361338	72.65576176897804	786.1277247467581	1867.028591383116	2483.690929095742	35.971223021582695	0	17069	[130 136 201 238 249 241 245 249 247 253 251 260 260 245 270 270 267 274 269 253 260 248 272 277 271 273 280 272 271 274 279 281 280 280 279 291 294 301 259 258 230 236 246 245 253 280 276 245 249 277 251 244 238 236 250 284 215 203 237 264 289 246 164 226 293 211 192 246 279 292 190 209 293 288 303 290 291 163 172 255 309 262 166 156 147 197 301 297 182 164 153 151 271 318 318 294 186 168 156 16…
7	0.5	23562	5490	921	70	30	24	19600	4364	568	45	410.16847973729296	80.44036198867475	728.2319246885272	1807.617260914092	2531.6487407692957	35.971223021582695	0	17345	[126 170 196 210 239 243 252 248 253 246 256 259 252 251 262 261 262 276 268 264 268 272 271 269 279 272 279 273 277 288 291 280 297 292 291 274 291 285 237 251 255 246 222 233 252 222 192 208 200 196 217 231 191 216 248 288 279 303 212 210 204 200 201 231 286 284 305 210 205 207 178 189 269 283 295 307 354 233 164 238 297 303 170 172 253 299 202 177 158 193 339 288 222 300 168 158 209 342 361 17…
11	0.5	23562	5490	921	70	30	26	19412	4896	922	41	428.0896284690182	72.7333775450579	864.2002323013883	1995.3584444503795	2657.40456131401	35.971223021582695	0	17559	[122 156 196 210 238 250 243 251 248 239 246 246 248 251 254 248 258 250 257 272 259 261 269 261 263 271 276 272 260 256 270 267 277 283 280 284 288 289 236 250 269 234 217 253 225 218 261 234 211 223 255 297 291 267 222 224 271 298 318 290 251 257 253 225 212 249 305 213 222 324 313 271 243 201 198 289 303 276 283 293 304 315 287 261 312 308 212 216 287 189 151 204 301 348 262 187 189 196 261 16…
12	2	23562	5490	921	70	30	32	18701	4549	673	32	406.2170357007152	75.86896462014111	814.6324287940187	1801.595350360581	2438.3139509236853	35.971223021582695	0	17131	[130 156 225 241 241 246 256 257 248 255 254 260 250 264 269 253 250 270 267 265 268 266 279 264 272 273 277 273 266 266 295 303 289 285 271 278 294 244 225 238 234 234 271 272 259 256 199 214 255 245 242 277 220 189 194 243 263 206 249 263 253 267 227 191 262 289 277 295 311 258 240 255 225 279 203 175 213 167 176 162 182 261 253 179 179 166 158 170 280 379 221 169 180 226 250 177 189 196 169 17…
5	0.5	23562	5490	921	70	30	29	19196	4682	734	30	374.7154533115772	74.92930454744759	774.5311617863755	1877.072910122599	2451.3991549069847	35.971223021582695	0	16960	[120 174 221 246 248 244 250 256 253 245 251 257 261 256 262 265 257 267 263 257 248 264 271 260 289 267 277 284 290 273 279 275 275 286 281 295 284 239 263 249 232 230 264 268 262 246 245 279 276 234 247 213 221 247 214 258 262 266 256 166 233 261 295 285 243 193 156 241 282 290 255 248 295 275 174 221 268 295 270 309 207 148 164 271 283 189 148 149 173 295 333 229 154 158 161 171 320 348 290 17…
10	2	23562	5490	921	70	30	23	19029	4675	858	40	446.33374008076174	77.39718720541995	869.2976067784675	1989.2430538268434	2700.3618667531605	35.971223021582695	0	17320	[126 161 194 219 245 247 239 249 249 245 247 249 251 238 255 248 259 251 256 259 258 265 263 259 272 277 269 268 292 274 272 282 283 269 269 280 283 286 205 251 240 238 224 269 241 238 234 214 240 239 238 294 275 199 178 222 207 263 248 229 235 217 208 213 209 283 277 233 298 292 201 184 210 277 304 237 171 187 307 280 329 343 201 182 186 312 263 186 241 259 203 150 180 320 344 348 324 156 257 20…
8	2	23562	5490	921	70	30	27	19453	4802	773	30	359.0981743448798	79.4325046260699	727.8299054343022	1884.644753497536	2520.110632459183	35.971223021582695	0	17755	[133 185 218 240 243 259 242 255 245 259 257 255 265 263 274 259 277 253 265 275 267 261 264 258 258 274 275 268 264 288 268 276 282 278 292 271 287 273 257 241 247 228 246 235 242 226 254 283 252 284 238 228 221 254 289 297 288 215 259 275 251 228 279 262 243 206 202 296 280 203 261 303 262 180 179 197 293 284 174 194 261 257 336 245 191 226 178 177 176 272 331 343 323 221 163 181 327 309 164 21…
6	2	23562	5490	921	70	30	27	19166	4608	720	40	385.62018871292287	75.90912866706736	786.6580590994151	1912.6404039746335	2577.4631042399337	35.971223021582695	0	17664	[107 170 201 218 236 245 241 254 257 249 251 252 257 266 259 262 251 261 271 259 274 268 260 261 275 268 274 276 274 280 268 276 287 281 282 286 289 283 247 247 221 242 253 253 223 228 275 270 225 237 278 269 257 226 249 290 272 208 273 273 245 209 211 245 311 273 214 216 287 264 193 186 189 211 283 267 287 295 217 173 165 293 251 198 260 337 187 170 167 296 254 151 174 286 292 293 164 136 158 28…
9	0.5	23562	5490	921	70	30	30	18933	4219	737	56	392.58927995691005	69.66259578594479	748.7855544116196	1853.4242328154373	2427.2439071953954	35.971223021582695	0	17044	[116 167 209 242 248 254 244 256 251 254 259 268 260 262 268 256 258 259 264 263 260 283 260 275 265 269 279 276 270 279 274 274 291 296 290 307 277 235 270 247 253 234 229 264 244 234 273 246 223 258 272 250 212 194 235 225 256 212 182 181 172 210 268 198 210 272 280 217 177 164 207 328 271 173 173 243 262 192 167 200 279 292 259 286 178 157 173 221 339 321 197 171 183 160 154 269 353 245 165 14…
3	0.5	23562	5490	921	70	30	33	19478	4316	858	46	383.6901718482806	80.31547988460416	722.2817186079267	1854.6939237481915	2490.8404340881148	35.971223021582695	0	17619	[146 190 226 239 252 253 255 253 251 254 249 256 255 259 258 257 261 261 267 270 268 282 275 248 264 266 274 277 282 268 278 283 289 279 284 280 285 253 227 236 257 254 252 230 206 248 236 271 211 196 223 234 267 214 215 211 216 266 261 222 231 231 214 212 208 314 231 207 268 220 271 223 188 213 304 285 191 188 164 242 335 318 193 165 224 326 260 183 297 233 162 226 295 296 361 357 264 164 155 27…
1	0.5	23562	5490	921	70	30	24	19185	4368	652	35	340.2331135330966	78.00447876422477	707.7278023377264	1724.0209917626428	2274.1206863344014	35.971223021582695	0	17450	[114 172 182 215 243 250 258 258 274 258 261 259 264 253 262 258 266 255 275 270 263 272 259 281 280 288 273 285 299 278 287 290 291 279 287 289 283 304 256 249 250 246 231 229 246 211 209 215 200 246 243 219 210 253 235 203 226 283 239 219 215 214 227 282 208 224 258 242 181 191 258 294 283 207 204 172 231 301 194 170 176 238 307 290 268 249 171 213 256 170 180 160 237 333 186 158 144 204 375 31…
2	2	23562	5490	921	70	30	30	18609	4405	824	35	358.807107288885	74.76939294193559	745.1082247509386	1871.7717123614539	2615.005678412861	35.971223021582695	0	16969	[131 138 207 240 240 247 255 245 252 256 261 258 256 264 251 265 270 255 264 262 252 258 276 265 272 260 268 258 276 284 274 270 273 275 274 279 275 276 253 242 249 235 273 269 274 274 290 218 220 230 253 237 242 260 265 216 189 200 231 213 181 205 179 258 276 296 324 249 201 172 179 199 259 303 204 184 279 241 185 179 167 219 297 191 162 187 265 336 262 176 172 245 222 156 166 288 304 147 137 20…
4	2	23562	5490	921	70	30	29	19200	4220	751	30	383.8533914607574	77.9605528849655	771.0247865234721	1866.458745934615	2447.125950398615	35.971223021582695	0	17091	[110 155 202 242 247 248 244 242 246 259 255 250 253 255 259 260 253 267 264 267 274 254 262 272 279 281 269 290 270 295 290 278 274 281 281 286 296 259 237 235 237 250 261 226 245 260 264 275 275 246 279 265 211 220 240 184 208 288 274 226 287 204 217 263 265 205 172 238 283 296 292 195 166 233 301 281 325 197 177 172 236 299 195 158 185 278 222 185 256 301 259 165 158 162 179 332 208 169 158 15…
12	2	23562	5490	921	70	30	33	19243	4717	705	38	419.091756561654	74.27841044066533	821.5081222877199	1862.7890584154004	2488.2602664139304	35.971223021582695	0	17269	[132 163 228 252 249 252 253 247 244 252 250 243 249 246 255 250 249 266 259 264 255 263 265 265 281 280 288 286 264 288 291 281 280 283 291 296 291 242 245 244 242 270 258 230 217 212 247 225 201 261 198 219 219 232 270 226 170 188 299 325 268 197 198 201 261 250 210 188 178 219 300 325 259 175 165 235 316 305 316 234 188 181 176 293 207 186 305 316 221 255 173 169 264 304 315 355 388 240 195 18…
11	0.5	23562	5490	921	70	30	27	18952	4813	874	36	361.98349725560934	78.19118106082661	771.532030445391	1750.284180191313	2446.9224890869446	35.971223021582695	0	17478	[124 154 193 216 239 250 254 252 250 263 247 271 256 260 268 265 273 255 278 254 268 276 255 269 259 274 282 278 280 276 295 268 284 291 282 293 282 289 242 269 233 234 241 226 219 238 261 273 218 231 237 231 241 282 299 283 254 235 211 212 274 225 191 270 283 233 226 286 236 170 262 293 202 254 225 176 168 175 271 326 270 168 167 182 267 300 320 197 280 285 201 173 162 285 180 142 238 354 348 21…
7	0.5	23562	5490	921	70	30	25	19014	4167	586	32	334.9696208209286	80.75214636482434	758.1680585173998	1789.7699921309822	2377.459578251478	35.971223021582695	0	17288	[125 165 198 216 242 246 245 257 254 262 262 264 259 279 257 264 270 256 265 253 263 272 257 272 278 273 267 278 291 278 295 292 292 289 301 314 289 294 237 274 244 238 234 204 247 275 234 238 219 274 232 290 249 272 231 233 275 273 209 232 306 284 201 233 262 247 193 198 247 184 203 269 285 203 188 188 196 187 167 163 157 165 226 326 338 181 154 172 152 164 145 231 314 367 216 150 151 135 154 14…
5	0.5	23562	5490	921	70	30	30	18692	4439	661	36	340.88610585027436	78.00005657262042	749.2861989126318	1824.8680629026155	2466.305634009181	35.971223021582695	0	16782	[120 172 218 247 244 245 244 256 260 267 255 257 254 269 256 270 269 262 259 261 269 259 258 262 268 280 278 261 290 267 282 280 283 291 286 299 279 233 239 240 235 265 267 253 240 274 252 217 253 247 251 230 204 176 237 265 235 176 186 183 228 231 207 161 208 271 278 219 159 168 280 296 214 194 205 271 219 180 172 153 160 146 218 280 289 245 159 149 211 298 359 205 159 152 160 278 352 294 188 27…
9	0.5	23562	5490	921	70	30	31	18819	4162	715	52	375.28943385580806	76.91432736049951	734.972146784982	1741.3103775154812	2307.0081497565334	35.971223021582695	0	17067	[117 177 219 245 251 256 243 256 259 249 256 254 257 263 261 257 266 264 261 255 279 265 265 278 296 282 280 274 264 288 282 294 301 318 294 289 305 258 264 259 247 252 269 260 259 247 250 217 228 280 252 252 196 219 242 231 230 192 169 189 249 278 284 194 188 274 277 237 186 179 201 198 183 217 198 171 185 240 258 189 177 174 167 263 207 166 164 187 184 269 193 171 238 329 197 179 157 146 271 34…
8	2	23562	5490	921	70	30	28	19184	4760	781	42	394.2182404670466	73.5349251944663	769.2370580925308	1696.3406423928873	2319.2137801790586	35.971223021582695	0	17432	[136 184 225 241 243 243 238 251 248 248 255 253 263 264 265 254 266 253 267 272 260 265 283 274 282 272 294 292 268 286 285 288 298 315 305 294 306 273 262 234 250 276 268 247 276 262 279 274 249 293 249 217 242 290 263 218 287 221 212 261 276 240 184 176 186 264 262 239 272 256 211 190 177 162 255 283 289 230 183 153 167 265 292 312 182 172 282 241 171 231 321 199 167 168 209 317 180 169 292 30…
10	2	23562	5490	921	70	30	24	18555	4561	828	36	353.80717812570515	81.25776055046296	690.6357553670861	1686.4556910620522	2330.9876728282675	35.971223021582695	0	17398	[126 162 195 219 244 251 253 254 239 266 260 269 261 259 273 270 279 270 279 271 264 275 277 286 275 266 289 292 278 304 284 290 286 280 275 293 286 291 241 263 268 210 222 215 265 238 206 217 224 206 213 204 274 244 216 225 261 185 270 275 286 218 230 223 204 192 262 253 198 202 253 289 190 199 180 183 262 279 312 360 227 173 171 157 212 295 190 178 184 152 167 157 195 321 194 241 341 191 167 15…
3	0.5	23562	5490	921	70	30	34	19177	4253	866	42	331.5539091035873	78.22011329234958	699.0675601649137	1570.7458178281972	2155.8556100625005	35.971223021582695	0	17770	[146 193 230 245 249 249 247 254 250 257 270 261 256 264 259 272 275 270 281 258 278 284 274 268 281 314 279 288 292 301 289 303 291 295 283 287 295 238 252 239 245 253 258 208 212 244 276 210 249 281 242 214 213 279 292 227 224 213 254 292 304 233 200 243 269 195 193 234 291 284 235 181 198 226 304 315 198 200 185 260 244 187 174 169 218 283 184 182 181 175 177 162 227 315 185 197 201 267 207 15…
6	2	23562	5490	921	70	30	28	19053	4574	729	37	378.41131705186683	75.45601619378098	758.2120299293096	1726.2417826363453	2303.2291042933402	35.971223021582695	0	17364	[107 174 203 221 241 245 245 258 254 253 259 255 261 261 255 252 262 262 269 269 268 271 277 280 283 278 299 280 278 286 293 301 279 293 272 295 315 299 256 246 218 237 275 247 275 277 274 279 302 279 214 248 269 286 270 289 283 232 194 237 258 233 284 218 270 262 278 186 193 211 288 192 182 236 287 194 165 201 289 230 176 177 241 261 171 180 313 228 161 152 152 264 314 165 165 208 297 165 153 15…
1	0.5	23562	5490	921	70	30	25	19198	4413	660	37	427.770355695205	78.63275829383865	789.5302148664371	1744.8619483768525	2314.5626919150636	35.971223021582695	0	17463	[118 170 186 223 244 249 246 254 253 244 248 253 264 261 254 258 269 259 275 271 267 276 275 267 275 277 262 279 285 298 285 284 294 291 312 296 316 306 235 277 267 244 243 229 211 233 283 251 221 228 248 223 284 282 281 290 244 293 279 321 293 247 222 196 257 283 307 260 180 169 237 254 214 180 185 163 256 259 194 178 222 223 175 156 269 269 176 183 168 171 245 220 186 186 192 175 154 164 290 33…
2	2	23562	5490	921	70	30	31	18570	4415	800	29	425.61886298527077	78.36540695559238	797.2737119249108	1730.147480691019	2391.053836260657	35.971223021582695	0	17213	[130 136 210 240 246 252 242 252 250 260 253 250 252 262 255 249 258 260 264 263 267 264 271 280 286 274 272 275 290 294 285 293 287 323 290 303 314 269 272 253 256 259 249 265 265 276 254 219 201 241 262 272 214 191 197 206 276 215 221 222 253 209 203 192 222 219 219 220 182 177 249 285 299 330 248 183 197 182 182 181 216 315 274 178 180 181 178 161 144 157 157 238 287 368 313 173 157 152 168 17…
4	2	23562	5490	921	70	30	30	19069	4226	725	38	407.7829194036413	71.8905381530104	831.8833269571376	1989.808376559791	2597.084674576256	35.971223021582695	0	17123	[111 158 211 244 244 250 244 255 247 243 248 251 257 253 251 254 251 255 268 254 274 260 271 262 281 266 274 274 272 272 269 282 276 277 276 267 283 247 259 225 238 237 258 258 280 251 242 271 274 244 209 205 225 251 235 182 244 277 272 261 225 194 162 242 291 212 208 240 220 259 178 181 191 278 283 234 196 256 334 240 175 155 172 153 245 337 200 258 190 165 224 297 179 160 155 285 342 345 217 15…
12	2	23562	5490	921	70	30	34	19001	4695	707	33	372.17947886165456	76.40686362706603	686.195382383077	1727.515216649704	2278.763701397276	35.971223021582695	0	17602	[133 164 225 245 243 251 249 266 254 262 255 266 254 257 261 266 267 260 264 266 279 273 286 280 284 289 280 279 291 304 297 303 276 313 272 302 270 250 237 263 242 227 208 207 232 217 230 230 231 227 209 212 270 301 295 230 199 258 263 216 196 228 310 212 212 300 255 196 239 335 244 191 199 218 235 189 277 263 185 187 197 295 201 175 180 220 346 330 185 154 162 198 293 180 166 155 165 230 369 32…
7	0.5	23562	5490	921	70	30	26	19564	4316	582	35	415.0360612734561	77.23915579798367	809.4000868851083	1840.1800564388388	2531.122872523529	35.971223021582695	0	17463	[125 167 203 212 240 249 241 248 247 254 241 251 253 254 258 262 265 262 275 267 271 272 264 264 272 259 252 286 284 291 275 281 283 270 294 296 298 293 253 258 270 250 229 249 231 259 253 234 221 237 247 246 282 248 243 249 287 308 267 247 210 289 264 263 246 269 321 243 198 244 180 181 282 287 217 270 256 199 223 291 270 208 179 230 263 169 157 238 310 174 175 280 213 180 162 167 163 151 187 34…
11	0.5	23562	5490	921	70	30	28	18712	4717	886	35	411.75954135614705	75.81193266972087	745.8577939096108	1782.268368817436	2303.4959295439994	35.971223021582695	0	17322	[123 160 200 221 244 250 247 248 244 259 256 252 246 254 258 261 264 260 264 263 277 282 282 271 273 277 278 269 282 275 293 285 288 315 300 309 286 302 206 295 251 249 262 265 274 270 269 234 265 283 254 271 282 270 214 268 307 295 224 193 228 273 291 176 209 273 272 242 236 244 176 162 187 258 280 206 168 161 165 166 182 306 341 236 169 159 174 203 197 170 192 335 201 178 250 213 167 151 324 21…
5	0.5	23562	5490	921	70	30	31	18345	4484	654	34	394.9521677642042	78.89100049576444	760.2008335343163	1702.8546637526433	2260.1977426099807	35.971223021582695	0	16950	[121 175 224 251 248 248 255 240 248 257 250 254 253 255 253 257 258 269 262 265 265 275 295 257 270 282 295 294 272 281 272 295 303 303 308 301 301 252 238 244 266 283 257 281 251 221 227 270 257 240 184 231 209 261 274 232 190 204 210 184 267 271 306 236 182 186 190 185 218 300 261 195 221 211 186 172 187 189 187 167 160 181 297 226 170 163 171 156 170 167 153 150 202 326 207 144 151 172 391 26…
9	0.5	23562	5490	921	70	30	32	19250	4199	738	45	393.7385918773608	71.38256174810616	777.4586520453361	1771.549273264733	2483.580849248156	35.971223021582695	0	17166	[116 176 216 241 242 247 248 251 255 250 250 255 262 247 274 256 268 259 259 267 279 269 266 265 266 282 293 285 282 285 286 278 283 292 291 305 306 240 227 238 252 265 235 242 278 248 226 263 229 197 206 244 269 280 262 212 196 206 173 255 291 322 226 216 275 298 307 267 186 231 253 210 300 220 186 181 196 292 318 203 167 188 192 280 177 181 167 197 297 320 179 170 165 323 277 192 177 167 163 18…
8	2	23562	5490	921	70	30	29	18920	4666	765	41	335.15498454034594	76.93618723686586	699.2108163889135	1781.861212732863	2381.227984486135	35.971223021582695	0	17017	[139 188 226 245 248 244 247 257 249 244 259 260 265 260 261 256 267 271 262 273 270 274 277 282 271 266 283 270 285 259 288 292 286 293 289 290 277 234 247 242 245 266 227 243 253 251 262 285 231 271 280 248 187 218 258 263 244 255 237 206 265 288 265 217 272 275 213 207 297 277 190 209 263 284 306 235 258 202 178 166 263 264 182 205 176 153 214 323 237 152 166 129 185 320 192 252 304 173 160 14…
3	0.5	23562	5490	921	70	30	35	19697	4386	885	37	420.626929385483	71.48850507871678	828.9928708846277	1819.5386718246236	2401.4868102273763	35.971223021582695	0	17598	[145 184 235 241 244 244 249 249 243 255 250 248 260 255 254 259 259 260 259 268 271 271 266 262 266 279 262 277 280 306 285 281 286 293 289 291 287 246 250 253 238 233 240 250 262 269 249 198 247 276 296 281 286 306 210 286 281 311 312 311 283 249 199 284 311 310 209 195 289 295 221 184 211 319 214 224 332 290 174 170 220 330 225 163 175 173 205 334 230 182 185 233 189 170 158 277 322 243 164 16…
6	2	23562	5490	921	70	30	29	19124	4644	712	40	421.2500613343043	73.65746704258213	798.0390401991395	1897.5480875471796	2484.7360723957368	35.971223021582695	0	16980	[110 174 208 229 243 245 248 247 244 246 258 249 249 252 254 261 264 256 260 257 272 262 268 269 273 273 270 274 303 284 276 274 284 295 280 275 297 267 267 230 240 258 270 227 242 237 256 264 273 278 259 273 219 242 289 218 222 266 262 268 206 171 199 269 277 262 280 245 208 236 218 162 279 268 281 297 295 183 154 165 261 266 288 303 231 172 174 231 216 269 179 175 312 321 218 173 168 195 239 16…
12	2	23562	5490	921	70	30	35	19261	4721	682	32	383.2122859511141	74.93007768021812	758.4637198593721	1789.3127391990902	2425.3855144399863	35.971223021582695	0	17644	[133 165 229 244 250 251 255 249 251 258 256 265 254 266 260 257 256 270 265 252 255 268 292 280 279 279 263 272 282 276 273 273 275 296 298 295 287 248 227 268 259 252 226 265 216 228 218 250 272 279 283 259 251 286 273 251 282 297 292 289 292 268 292 271 212 239 297 237 201 176 187 241 272 191 204 197 196 169 176 216 312 340 220 176 231 278 169 163 163 258 233 149 213 293 178 189 333 349 170 14…
2	2	23562	5490	921	70	30	32	18602	4488	815	32	368.88253547138714	73.1196260943859	781.4241266828515	1740.8938019825416	2394.6323047845635	35.971223021582695	0	17027	[131 136 215 242 246 244 252 257 252 263 257 247 248 252 262 264 268 265 275 259 262 265 270 289 261 275 271 280 278 306 296 283 277 295 274 285 296 256 258 239 267 261 235 224 211 211 256 238 229 226 216 251 271 228 193 239 247 203 232 245 284 259 214 273 218 278 304 310 267 181 188 236 292 307 182 166 192 273 311 299 181 178 186 282 255 171 187 252 183 160 174 170 168 158 150 147 136 149 252 33…
10	2	23562	5490	921	70	30	25	18701	4652	815	39	394.61447015878093	77.81941571508061	798.7440958417453	1720.6477201951418	2362.2572711386547	35.971223021582695	0	17473	[125 162 199 226 243 240 244 249 249 251 262 262 255 271 266 267 252 272 265 271 267 264 271 267 276 274 269 280 284 298 310 293 293 289 291 284 280 302 253 257 266 234 252 253 267 257 215 222 216 272 297 226 227 260 307 223 228 314 308 271 290 212 232 283 212 247 296 272 215 198 183 241 313 250 196 186 197 192 181 202 296 198 196 184 177 179 317 272 186 162 179 155 164 182 227 161 175 181 291 17…
1	0.5	23562	5490	921	70	30	26	19823	4551	697	36	427.346413105086	75.04349701517229	849.7964890421201	1919.9528698924519	2586.955597016453	35.971223021582695	0	17568	[114 174 186 219 242 242 247 251 246 241 247 256 252 251 255 255 262 254 267 260 264 277 276 260 261 261 258 283 281 273 279 285 288 282 290 293 290 279 225 259 252 264 216 221 223 263 292 232 215 272 261 294 288 231 235 229 238 307 248 231 255 279 261 291 230 271 282 292 264 273 282 174 184 297 341 252 191 190 166 190 290 186 271 286 261 299 308 352 241 171 154 162 278 304 320 194 163 177 270 25…
4	2	23562	5490	921	70	30	31	18889	4181	743	33	382.10735158080143	77.83445605389284	767.3632927620488	1730.8046514202272	2277.4973572009867	35.971223021582695	0	17242	[111 158 208 240 245 244 253 242 248 258 256 258 254 256 264 265 262 257 268 265 265 295 279 271 282 272 275 292 275 300 281 301 293 296 289 301 288 253 256 235 243 264 262 248 241 263 261 250 229 215 230 254 238 217 260 253 209 185 236 262 201 201 174 172 211 284 261 191 188 182 281 286 276 190 214 327 237 200 195 194 202 186 186 150 259 316 346 244 168 159 174 292 227 179 190 184 168 185 173 16…
7	0.5	23562	5490	921	70	30	27	19832	4427	593	38	352.13899028527476	78.17980820266739	735.3462388736813	1807.349427051552	2546.2281663020644	35.971223021582695	0	17667	[127 171 207 223 239 250 245 250 256 259 252 255 258 270 261 274 261 266 266 265 271 278 270 268 284 275 269 267 283 284 265 267 283 278 283 284 301 250 232 258 210 237 237 239 227 214 256 269 282 285 283 242 229 217 201 265 284 290 296 284 214 204 198 236 253 206 277 275 298 272 285 263 277 316 298 188 219 230 175 256 218 182 181 261 302 318 202 182 177 322 276 177 251 331 348 202 174 151 169 17…
5	0.5	23562	5490	921	70	30	32	19005	4666	693	30	401.2568363473757	76.32459688237188	785.3140289974104	1786.9066840614494	2378.1623155790917	35.971223021582695	0	16971	[122 176 224 242 246 251 248 247 262 252 252 257 247 255 253 261 270 255 261 278 259 256 270 264 266 281 287 272 292 298 282 293 295 267 303 296 284 238 225 261 239 227 260 226 237 229 247 235 229 246 227 188 225 238 289 289 227 199 187 255 299 289 278 297 289 213 195 242 300 313 311 227 184 174 212 320 300 196 177 177 219 331 298 189 170 171 178 157 283 344 247 173 163 155 176 169 274 322 166 16…
9	0.5	23562	5490	921	70	30	33	19493	4340	752	52	361.64516532826957	69.4479255504809	790.5768305041811	1852.0984303258329	2500.0981556459847	35.971223021582695	0	17330	[116 175 221 252 248 249 259 249 260 253 254 247 253 267 251 269 257 256 267 265 274 262 260 280 270 285 277 287 268 294 290 284 277 278 276 291 290 229 228 245 238 241 245 254 222 225 213 251 248 224 200 198 205 263 244 202 267 305 258 215 199 206 248 319 301 207 187 209 262 194 180 308 319 188 234 237 190 171 187 280 321 360 238 163 176 182 183 326 338 230 154 226 295 371 346 175 189 272 187 24…
11	0.5	23562	5490	921	70	30	29	18747	4676	892	33	421.0331383680234	77.89603351684946	807.5629727915738	1895.118447343711	2554.7783118177144	35.971223021582695	0	16969	[122 163 198 225 241 246 244 243 244 247 250 260 256 251 255 257 257 263 269 256 264 264 269 261 269 269 262 285 282 274 279 276 295 272 287 287 276 285 241 233 219 207 275 253 276 239 236 247 286 275 293 253 258 227 249 243 252 275 239 170 226 279 271 257 245 178 188 267 271 245 284 266 301 275 176 240 257 197 222 298 260 165 166 276 340 218 166 153 234 300 187 157 203 343 266 180 185 149 153 15…
3	0.5	23562	5490	921	70	30	36	19909	4400	834	41	378.08790191051827	74.93735517636816	804.9661122904986	1824.9260104483508	2479.7721435016038	35.971223021582695	0	17469	[145 191 235 244 251 248 251 247 252 261 262 247 253 272 256 245 253 262 269 263 268 269 262 272 279 275 278 276 290 277 276 276 284 267 289 282 276 237 256 263 244 228 241 222 251 217 240 246 239 283 261 226 282 210 208 251 254 322 244 199 248 291 297 205 221 316 238 187 180 214 267 267 333 286 173 159 276 292 294 296 309 198 153 275 285 301 318 332 205 160 164 325 347 264 164 210 356 241 154 15…
12	2	23562	5490	921	70	30	36	19681	4885	699	40	392.96049066784593	75.72963762312325	763.8443182727858	1750.7390191730806	2392.0337950973594	35.971223021582695	0	17472	[136 166 227 242 244 245 253 245 251 261 252 264 253 264 253 269 258 285 273 257 271 267 283 271 275 272 294 279 277 306 288 275 287 303 295 270 291 237 267 260 253 251 203 223 250 257 259 222 214 251 296 292 299 219 219 293 308 217 199 199 236 270 308 241 308 209 181 275 300 261 287 271 186 177 175 278 290 306 313 216 251 304 174 191 281 309 276 279 268 316 313 205 177 246 274 176 178 180 186 24…
8	2	23562	5490	921	70	30	30	18650	4582	738	34	413.455088175575	75.86615642615031	844.7601455506001	1934.2991516163702	2591.8181904066487	35.971223021582695	0	17204	[135 189 225 242 249 244 254 245 255 251 247 254 258 249 249 246 254 271 268 258 270 264 262 268 279 266 256 270 276 279 276 272 278 283 276 280 284 235 255 247 240 254 234 239 244 266 261 256 258 273 245 266 203 223 232 203 173 191 199 266 274 281 242 186 185 174 217 311 314 224 183 199 203 219 229 186 190 301 245 167 161 231 298 194 289 225 160 174 292 287 165 222 322 214 153 233 351 186 154 21…
6	2	23562	5490	921	70	30	30	18454	4477	699	36	361.08170476962874	76.8957629747489	829.1841709662258	1911.3132226421403	2454.248058057207	35.971223021582695	0	16911	[108 176 210 225 244 249 254 249 258 252 254 252 267 251 259 255 266 253 259 264 267 272 254 266 270 267 294 269 276 277 271 274 287 278 275 288 266 243 276 217 216 253 257 263 246 221 255 275 233 213 250 257 212 191 215 262 283 207 166 188 234 219 243 207 176 237 217 208 277 314 229 172 183 199 187 190 249 312 282 198 155 271 190 159 191 305 327 200 148 149 157 302 320 331 285 170 166 161 139 15…
2	2	23562	5490	921	70	30	33	18921	4449	841	38	405.4881653040535	72.38348645458285	798.7305929843351	1867.1770513437452	2473.824794242694	35.971223021582695	0	17293	[132 146 215 241 246 249 253 257 251 251 249 251 246 256 258 259 272 251 270 258 272 257 256 267 263 270 264 268 274 282 282 285 291 276 293 292 301 255 238 238 222 236 247 220 219 242 247 208 195 260 267 211 193 225 209 224 289 331 288 213 249 236 218 191 259 269 210 260 335 295 190 198 172 239 315 207 195 177 215 325 310 182 192 292 196 173 189 277 303 189 172 171 181 327 339 282 163 145 167 26…
4	2	23562	5490	921	70	30	32	19332	4266	743	29	378.25608222172343	73.14216042097017	798.4354192237455	1818.1397810017052	2454.316765096942	35.971223021582695	0	17188	[111 167 214 247 244 251 253 249 249 247 254 256 256 251 258 256 264 261 260 268 284 282 269 269 260 276 265 272 285 287 285 276 274 291 290 283 290 255 239 255 251 284 265 261 211 230 236 200 251 252 268 239 226 202 232 262 272 200 184 271 297 255 236 278 269 318 204 183 275 273 231 206 197 237 327 220 185 223 315 220 173 222 325 237 176 197 289 202 174 142 157 152 228 301 177 163 142 183 351 33…
10	2	23562	5490	921	70	30	26	19472	4785	869	45	424.6921328054868	74.82964991449802	811.2651116572856	1924.5333854463981	2545.1782484691616	35.971223021582695	0	17692	[126 165 196 228 244 240 235 243 254 245 247 256 255 261 250 249 265 260 268 261 270 262 277 263 270 261 260 278 289 285 277 283 280 266 282 294 289 268 245 262 253 243 258 279 230 213 243 229 214 288 277 228 263 302 239 226 244 260 323 307 287 246 228 197 227 294 302 214 224 277 287 308 344 248 197 197 250 346 266 186 196 314 212 171 203 336 336 293 189 176 260 197 176 289 351 195 162 170 182 31…
1	0.5	23562	5490	921	70	30	27	19452	4504	667	37	382.88590729466483	76.67557608077566	783.0753717527525	1906.9071842570695	2592.3240423637244	35.971223021582695	0	17508	[116 178 190 223 239 245 251 252 248 248 256 256 251 260 254 267 271 267 264 274 274 271 274 270 263 275 259 277 274 284 274 279 271 272 286 283 280 271 232 243 237 250 252 238 230 271 248 207 270 281 298 235 255 228 240 296 218 259 259 275 229 198 248 293 186 199 201 273 291 266 197 168 250 302 285 164 191 277 277 311 216 169 170 165 263 284 167 170 213 296 298 188 155 237 309 330 299 323 182 15…
5	0.5	23562	5490	921	70	30	33	19196	4600	680	33	433.7404415704279	76.37061595550833	851.433853552442	1879.4583299756928	2566.3246073485393	35.971223021582695	0	17195	[121 176 223 242 240 252 252 248 253 250 253 258 256 256 249 263 258 264 257 262 261 261 265 265 280 274 284 269 269 272 271 282 275 296 282 281 280 235 235 244 251 239 242 241 215 208 229 256 222 192 225 225 244 216 221 196 249 293 288 263 209 269 327 205 167 246 316 263 206 246 199 208 192 178 251 201 302 263 174 165 176 276 365 234 164 157 164 258 294 315 289 329 249 144 154 265 328 354 321 15…
9	0.5	23562	5490	921	70	30	34	19288	4250	725	54	382.12474571996705	75.68407218560716	733.396300562967	1737.072939222026	2371.3034258477587	35.971223021582695	0	17541	[121 180 223 249 246 249 248 247 260 250 243 250 261 258 269 258 281 269 262 260 265 267 272 291 271 292 280 289 275 294 293 293 280 288 304 290 293 239 243 256 247 256 227 260 223 235 225 250 246 232 194 214 236 289 298 218 242 316 291 239 220 199 265 231 200 220 253 186 190 221 305 219 190 192 247 300 188 185 185 159 192 288 174 179 292 334 189 170 165 176 299 377 228 163 170 178 179 153 241 41…
3	0.5	23562	5490	921	70	30	37	19090	4272	802	40	304.7900178811753	75.69052009888725	614.5424002175073	1569.5030706080258	2238.380504227831	35.971223021582695	0	17259	[149 193 240 249 250 250 256 250 263 256 267 259 270 263 260 274 269 299 273 280 275 283 284 272 281 280 275 277 290 280 281 278 291 289 285 273 275 255 265 234 253 267 223 221 244 279 273 267 220 223 255 276 216 253 253 283 295 219 189 266 203 200 223 165 212 257 269 287 283 192 192 198 195 165 221 187 281 259 156 209 196 175 155 175 283 222 155 156 271 327 177 172 258 275 144 154 139 200 303 34…
11	0.5	23562	5490	921	70	30	30	18484	4763	863	39	398.37107769305345	74.16816485919257	743.9063280273365	1906.2374377048898	2547.073433903922	35.971223021582695	0	16983	[125 164 205 233 242 248 259 250 247 258 246 253 251 265 250 257 261 261 270 273 276 278 277 269 270 271 273 274 266 275 277 277 273 280 267 277 264 289 247 249 211 230 251 233 259 275 273 239 237 258 225 239 241 213 208 218 205 221 206 253 224 251 219 165 214 262 240 181 170 182 307 245 254 176 156 174 305 295 332 199 181 171 171 195 308 233 158 159 240 350 319 190 155 151 187 281 274 285 319 32…
7	0.5	23562	5490	921	70	30	28	19861	4376	609	34	366.5434561279542	82.57333681347615	751.199046649748	1799.70884815781	2290.4466552124177	35.971223021582695	0	17441	[127 175 217 231 248 257 248 250 252 245 251 246 254 261 256 260 263 264 260 270 273 275 269 275 273 284 270 280 288 282 296 290 282 303 300 278 307 265 253 263 223 272 258 264 247 264 235 244 273 297 248 274 289 261 218 280 289 238 202 246 268 211 206 271 260 188 229 191 199 264 258 196 162 174 250 290 314 312 224 178 158 156 164 266 288 316 318 209 164 168 183 186 154 186 262 293 310 302 297 29…
12	2	23562	5490	921	70	30	37	19160	4741	710	42	329.71543918137314	76.34592474731792	705.9797559623338	1821.7037685995297	2414.406407157437	35.971223021582695	0	17161	[134 168 231 247 245 247 254 257 253 253 257 263 274 256 270 274 262 277 267 262 284 287 286 280 277 289 277 286 260 278 276 271 258 273 268 264 283 239 244 238 257 212 220 243 274 296 240 218 253 261 273 266 220 230 263 254 261 302 240 199 275 293 246 171 202 207 269 272 294 205 164 171 273 263 183 159 173 267 333 333 196 164 210 339 195 165 138 162 215 289 319 279 158 148 174 309 323 321 296 14…
8	2	23562	5490	921	70	30	31	18735	4589	752	42	354.3729036794964	74.50067895354519	721.6190077080258	1654.8303443847515	2170.0874963893507	35.971223021582695	0	17336	[137 194 235 246 245 254 244 253 253 249 247 261 256 256 269 273 267 267 273 269 278 259 280 269 290 304 281 266 293 286 281 294 298 305 299 281 304 250 251 248 243 266 231 229 261 299 235 240 252 212 233 242 254 212 178 188 212 266 211 215 278 211 190 201 236 227 221 238 291 210 179 198 194 308 285 183 194 224 310 204 186 189 188 162 162 175 198 324 351 248 184 154 145 164 267 392 255 186 192 17…
2	2	23562	5490	921	70	30	34	18893	4487	850	33	406.4691334768069	77.16579754958202	765.750430762852	1680.7837453049603	2373.385058615476	35.971223021582695	0	17663	[131 144 217 243 252 249 246 248 249 257 251 251 253 268 253 269 264 261 256 267 277 265 268 282 277 284 267 289 288 297 285 285 282 291 270 294 303 245 236 244 209 255 245 243 241 218 215 256 268 230 230 247 245 236 231 232 236 219 227 248 201 251 324 219 231 313 277 212 218 200 184 192 232 314 221 189 231 315 211 174 189 193 170 244 358 359 210 184 194 180 165 182 297 185 163 311 374 202 162 14…
6	2	23562	5490	921	70	30	31	18430	4429	727	42	394.67030400401825	74.63815362433718	696.6286306160509	1753.7626163540929	2303.3137550823226	35.971223021582695	0	17155	[108 180 215 234 242 246 246 249 255 247 254 260 253 269 267 266 264 265 272 262 267 278 288 275 277 277 275 289 295 287 283 289 281 293 294 282 311 258 253 257 267 248 220 241 260 275 260 246 279 208 219 243 216 209 262 265 218 206 204 187 221 210 269 213 199 224 213 188 195 279 280 215 189 217 231 204 165 217 286 191 154 163 217 344 228 174 189 190 201 173 171 187 164 174 152 202 379 255 163 14…
4	2	23562	5490	921	70	30	33	19503	4245	742	32	398.5103207981931	75.83619020544339	807.4052589737362	1857.456454082589	2620.4986387328004	35.971223021582695	0	17344	[114 161 213 248 244 244 246 247 246 247 261 257 257 256 264 266 262 255 264 267 265 259 262 267 267 278 261 251 283 279 284 272 277 275 298 288 313 234 234 266 269 230 238 215 221 229 233 192 246 268 295 244 219 234 201 215 233 296 282 231 240 257 201 202 207 222 297 217 216 345 350 217 190 206 188 181 319 336 231 188 173 192 289 312 211 167 179 336 284 156 298 313 314 213 155 173 341 257 170 15…
3	0.5	23562	5490	921	70	30	38	19128	4274	827	35	404.5264822751265	73.77042271184177	737.3192344559136	1763.6590237861528	2331.878158532301	35.971223021582695	0	17133	[147 192 238 244 246 245 249 246 257 252 262 251 249 262 251 253 265 261 254 272 273 283 265 270 269 282 279 289 280 288 289 301 290 285 302 298 309 267 255 213 244 252 276 241 299 277 254 286 288 286 274 275 268 237 221 263 269 264 183 220 280 273 211 182 189 265 204 251 295 210 175 159 221 310 248 190 164 193 267 182 193 201 194 317 244 179 183 174 155 159 160 161 155 268 316 374 201 167 168 16…
5	0.5	23562	5490	921	70	30	34	18828	4603	670	36	379.36510004811936	76.99786929765406	720.5669446749254	1671.3796806608173	2325.310440167445	35.971223021582695	0	17531	[120 180 228 246 246 245 246 250 251 246 257 254 258 270 274 248 274 269 276 270 266 270 255 281 282 292 281 291 296 290 289 277 304 295 280 291 290 232 245 263 268 230 221 241 237 251 240 267 214 224 233 258 273 291 310 230 230 234 222 204 261 285 320 233 189 187 201 207 260 213 230 210 192 212 320 235 194 198 181 243 199 169 173 169 244 320 275 181 173 313 187 155 170 303 347 187 175 163 158 14…
1	0.5	23562	5490	921	70	30	28	19201	4459	666	40	434.00564706256233	81.35070778968111	747.3739264982777	1649.4532281939687	2201.805358288908	35.971223021582695	0	17291	[114 178 193 228 244 245 256 251 257 247 260 265 261 265 251 260 263 260 258 261 284 284 277 274 276 287 301 297 293 301 292 297 279 283 306 285 298 315 262 246 249 219 248 272 299 254 277 276 290 290 282 276 245 271 278 254 273 291 242 241 198 196 258 262 182 183 179 208 262 274 225 187 250 247 167 174 274 324 220 167 179 187 202 188 161 260 268 169 154 186 286 188 165 148 184 333 313 167 157 15…
9	0.5	23562	5490	921	70	30	35	19819	4313	757	50	401.1214492844875	76.85096555727998	710.1372333554607	1749.2400368609563	2450.5388381124358	35.971223021582695	0	17698	[117 179 226 241 243 245 257 248 252 246 250 255 266 257 257 256 261 272 264 269 274 274 273 276 265 284 274 297 279 281 280 289 286 304 279 302 307 246 226 268 240 231 247 261 273 282 261 212 255 217 221 258 281 294 258 281 297 303 296 298 283 316 265 202 232 275 224 233 294 233 279 274 198 190 236 333 230 184 167 169 228 338 228 173 243 375 253 199 175 231 212 186 178 187 185 158 153 298 265 16…
10	2	23562	5490	921	70	30	27	19408	4791	874	42	342.06591783845676	78.29140827399725	761.8335264810092	1825.1163578416717	2448.7590471183967	35.971223021582695	0	17654	[127 168 204 235 242 246 258 254 263 257 249 261 251 273 270 259 258 261 279 266 267 269 285 267 280 261 265 278 280 294 285 279 281 268 272 281 296 250 240 238 234 236 206 230 286 262 223 268 254 218 296 283 281 261 228 236 253 278 292 232 198 198 269 266 257 264 194 191 253 280 314 317 191 230 247 171 231 315 209 184 294 249 163 159 173 256 330 352 260 172 156 152 269 335 204 163 212 318 359 38…
11	0.5	23562	5490	921	70	30	31	18228	4568	838	35	368.77300752320417	75.86378898321409	693.8632465144776	1709.9684499125722	2265.830618988114	35.971223021582695	0	17132	[123 167 209 234 244 247 249 249 252 248 261 252 268 256 268 262 261 273 264 266 266 266 284 269 277 296 287 285 279 274 292 299 306 295 313 303 297 299 252 222 249 252 254 257 271 245 253 253 273 273 200 226 231 248 266 204 234 265 215 203 247 221 192 187 216 286 261 188 190 198 183 180 231 318 204 190 226 212 187 191 176 173 190 168 166 181 232 263 203 206 175 174 196 217 171 143 133 210 388 21…
12	2	23562	5490	921	70	30	38	18565	4558	667	37	385.8876363816761	75.49777513152597	782.5046286391812	1800.720706911062	2428.213128415893	35.971223021582695	0	16982	[136 173 239 245 243 254 252 249 254 257 253 253 248 266 262 264 275 255 252 261 271 262 268 272 265 278 290 280 278 284 273 299 284 282 283 301 283 239 234 265 249 250 266 268 270 273 274 256 279 282 262 272 267 270 266 234 219 243 275 216 201 165 196 190 210 183 246 224 160 171 186 239 320 231 159 160 185 265 254 192 171 180 195 233 288 206 145 176 325 251 141 148 132 189 316 333 204 144 140 20…
8	2	23562	5490	921	70	30	32	18842	4647	774	43	342.78449314716585	72.84383701862266	735.2788616282209	1712.3817803850475	2326.1335566497055	35.971223021582695	0	17299	[136 195 243 249 244 249 248 251 257 261 250 262 256 269 263 271 266 264 272 265 262 259 276 288 271 270 264 277 276 269 283 290 296 294 273 283 295 239 227 252 230 259 263 240 238 255 270 243 225 238 228 216 270 286 206 258 276 268 209 219 304 297 212 213 201 274 293 309 304 242 200 215 309 303 213 206 200 181 239 304 201 176 197 181 276 242 188 287 220 158 174 187 169 173 195 288 183 167 165 14…
7	0.5	23562	5490	921	70	30	29	19337	4203	599	34	410.91920102561716	71.99347137782598	789.159861972928	1736.756154682642	2357.603447573532	35.971223021582695	0	17084	[127 173 215 237 245 245 245 254 250 254 258 254 260 260 264 268 261 249 252 283 268 277 272 264 266 268 276 275 297 287 294 301 305 299 292 298 289 243 249 226 229 258 246 249 253 236 272 275 251 285 253 224 212 263 233 270 232 264 288 190 202 260 189 199 292 229 230 270 261 294 278 200 244 192 169 227 270 253 241 318 215 182 187 322 202 163 178 295 186 162 178 290 176 174 145 149 200 270 166 13…
2	2	23562	5490	921	70	30	35	19198	4603	844	36	358.37557941677784	72.92695437139494	776.4290017346123	1766.0828609058428	2376.06321523659	35.971223021582695	0	17731	[131 145 221 240 245 249 250 248 253 255 256 259 256 260 263 264 256 269 261 268 279 277 270 270 268 278 277 272 279 289 289 284 290 306 276 284 289 233 254 255 231 234 241 263 279 219 218 285 249 205 272 271 318 267 242 290 292 322 307 307 231 218 272 289 293 254 204 187 224 293 279 308 205 178 219 337 274 199 224 261 211 202 204 193 187 177 180 177 173 317 202 177 289 362 210 161 163 160 156 15…
6	2	23562	5490	921	70	30	32	19059	4590	737	40	389.974696094336	74.19672985367961	739.4662104619013	1741.2604415364349	2340.3829991612083	35.971223021582695	0	17192	[108 182 215 241 241 248 251 252 252 250 262 252 259 256 255 260 262 264 263 280 292 272 256 281 283 279 280 276 273 294 289 286 295 290 279 277 295 234 238 241 256 273 266 260 225 257 252 208 227 242 281 255 201 188 210 266 293 239 260 223 224 258 201 218 297 312 307 304 198 199 183 221 301 335 220 271 260 172 212 225 168 222 321 287 189 204 197 160 190 268 222 173 176 166 157 153 204 412 215 17…
4	2	23562	5490	921	70	30	34	19395	4213	786	32	349.0870070201433	77.45612396054197	744.5844832794642	1774.4813431944644	2348.043410599491	35.971223021582695	0	17567	[112 162 217 244 243 249 246 254 250 253 260 251 262 258 270 264 256 264 268 269 272 282 265 280 280 280 277 282 270 287 288 266 292 281 292 285 300 244 255 256 249 246 231 255 219 245 253 218 227 210 264 248 242 241 212 213 225 284 281 217 192 227 291 287 249 213 276 352 234 210 220 190 197 195 183 189 302 325 318 194 172 190 173 168 265 344 212 186 257 216 174 176 161 220 195 164 276 422 290 15…
3	0.5	23562	5490	921	70	30	39	19255	4336	822	39	390.6819360550541	74.87116432098178	756.5825249504828	1911.0629255034896	2464.595189877643	35.971223021582695	0	16999	[147 193 244 244 246 254 249 243 249 254 257 257 259 257 258 263 259 268 254 277 288 275 259 263 269 265 275 262 291 276 274 294 276 274 278 281 271 232 244 248 216 261 247 232 272 224 240 217 261 272 206 224 246 243 275 200 198 263 268 226 182 244 266 269 292 258 163 186 279 287 235 179 303 190 207 279 290 299 293 323 240 170 201 311 297 182 171 269 326 199 174 178 182 174 168 320 258 155 165 17…
5	0.5	23562	5490	921	70	30	35	19389	4708	669	35	384.7510886791365	74.43263194976645	760.2634758380673	1765.560864136252	2389.810096424865	35.971223021582695	0	17579	[120 180 234 244 243 245 244 256 252 248 255 261 251 254 259 258 255 269 268 262 273 283 268 286 276 272 288 285 272 292 268 291 288 274 288 287 300 233 253 239 250 251 229 213 268 250 296 277 238 227 267 286 292 301 273 281 316 294 249 289 297 290 285 245 185 202 301 320 241 228 252 189 259 291 304 236 188 191 167 251 286 311 288 181 166 174 156 174 271 349 259 171 163 168 184 192 185 170 151 15…
12	2	23562	5490	921	70	30	39	18763	4637	663	35	358.26053430907126	75.26392415782695	684.79518347671	1728.2987353572564	2327.3953510026417	35.971223021582695	0	16881	[136 181 238 245 243 246 257 249 261 262 263 255 269 259 266 257 261 274 274 264 270 273 285 265 283 293 286 271 281 283 288 283 281 294 269 276 290 242 242 223 216 270 273 275 257 231 223 272 271 249 214 185 233 247 266 267 248 173 217 273 264 212 283 269 199 189 222 269 188 248 216 265 271 264 171 221 288 258 256 291 299 285 247 168 162 272 186 163 181 179 164 161 150 179 204 146 149 145 159 35…
9	0.5	23562	5490	921	70	30	36	20263	4423	776	50	403.99987634849066	70.93279846188055	799.3845155713447	1896.3188392842042	2458.1996491472273	35.971223021582695	0	17593	[118 185 229 240 249 248 251 257 253 248 251 251 253 255 250 258 261 265 270 263 266 281 274 274 264 271 280 289 272 276 271 286 281 281 292 285 286 251 240 267 233 235 240 212 217 261 226 262 281 279 276 224 228 237 269 307 250 201 263 287 304 251 199 296 308 198 257 260 176 211 272 327 314 353 229 200 178 176 178 265 281 279 263 274 284 305 308 290 350 305 204 181 228 202 167 257 261 208 388 19…
11	0.5	23562	5490	921	70	30	32	18792	4739	868	37	352.74407912425835	75.59466678463455	827.9904881923931	1830.810344447362	2438.747025232979	35.971223021582695	0	17284	[123 168 216 244 251 243 246 249 255 253 262 250 257 258 246 259 262 256 258 269 276 270 270 286 268 271 258 270 270 283 276 281 274 273 307 281 310 278 241 224 274 261 259 235 249 261 236 212 225 258 251 206 255 274 300 249 206 205 275 287 225 247 300 275 307 252 194 271 286 215 214 285 280 190 174 255 340 228 173 164 266 297 211 193 285 245 182 199 231 171 170 164 285 319 203 167 171 173 179 18…
1	0.5	23562	5490	921	70	30	29	19400	4479	690	36	417.0752259865786	79.83187779212716	802.4911184767899	1881.2553757497994	2507.9096993645267	35.971223021582695	0	17098	[114 181 194 231 241 248 243 254 254 254 254 249 260 263 258 257 252 258 246 279 264 271 266 283 269 277 272 290 279 269 271 284 282 304 283 277 295 295 264 248 214 250 251 261 267 220 249 241 277 294 248 244 232 250 261 259 254 245 265 274 243 257 235 174 182 290 295 279 207 171 193 267 260 197 271 302 261 288 286 210 218 275 220 218 329 288 195 178 164 185 267 175 159 171 161 190 347 256 175 17…
7	0.5	23562	5490	921	70	30	30	19291	4209	605	39	375.9418188904734	76.49349266807691	766.8983147891593	1892.2942309875777	2575.3119875324605	35.971223021582695	0	17086	[131 183 222 244 244 248 249 248 256 257 258 254 261 262 265 262 269 265 260 268 275 263 258 259 265 268 266 278 287 268 261 281 271 281 286 277 277 233 263 230 278 248 240 238 247 223 247 273 280 284 226 189 182 218 213 207 255 240 205 258 276 225 286 217 261 298 212 187 215 212 201 192 185 223 308 197 214 235 171 166 214 288 306 224 195 335 210 177 192 155 152 255 242 164 219 294 323 349 197 16…
8	2	23562	5490	921	70	30	33	19191	4700	751	38	408.68525946715755	71.08498463001202	829.4245730159087	1928.1594497874514	2542.1516724907556	35.971223021582695	0	17398	[136 194 236 247 246 248 244 244 254 254 248 247 250 256 263 265 252 262 256 271 266 262 267 254 267 263 277 252 277 271 291 273 287 284 270 275 285 258 242 239 259 254 254 232 201 239 240 228 209 197 258 274 258 206 241 253 196 182 236 308 280 223 225 278 226 234 254 195 208 311 269 207 238 330 305 197 229 250 171 242 328 241 208 324 310 191 163 262 356 208 146 149 176 273 338 357 274 181 165 20…
3	0.5	23562	5490	921	70	30	40	18927	4252	775	39	346.67606804051667	77.94716986624213	707.5326103949055	1808.5868005440557	2352.7426983636724	35.971223021582695	0	17011	[149 192 248 242 249 247 244 250 260 265 256 266 259 267 268 267 271 267 259 266 276 276 258 263 287 278 267 278 272 290 282 284 300 291 274 263 287 251 245 250 230 251 254 258 221 234 252 261 268 223 217 249 220 231 195 194 216 258 270 226 193 213 269 228 183 180 204 191 234 248 206 205 192 176 168 212 258 182 165 174 286 273 191 173 219 329 203 170 162 245 296 335 303 154 150 185 343 307 169 22…
2	2	23562	5490	921	70	30	36	19824	4687	876	37	399.67490806895216	73.99322167466683	757.7763803524055	1797.1566810463075	2440.848983635607	35.971223021582695	0	17575	[132 148 229 242 245 258 255 251 256 256 256 256 250 253 254 252 255 257 262 250 275 259 269 287 267 272 301 281 281 288 286 269 273 293 280 283 294 240 240 237 226 256 287 249 230 243 231 223 285 294 303 268 279 218 222 236 298 287 228 259 305 276 281 204 196 232 332 264 210 192 286 334 219 174 272 277 169 170 279 305 298 173 171 310 298 318 340 230 156 190 282 323 294 169 166 142 215 377 355 22…
10	2	23562	5490	921	70	30	28	19201	4716	882	38	363.9546725777421	76.67642167142208	703.9706579587844	1729.947389428505	2253.1624755979155	35.971223021582695	0	17381	[127 169 203 243 249 250 253 252 255 252 260 260 255 264 261 265 268 261 266 261 283 276 287 271 286 279 272 269 297 293 298 284 282 292 311 313 312 251 254 238 215 270 270 244 254 260 275 248 262 295 300 266 274 228 240 275 253 273 282 238 184 196 190 249 263 223 263 229 207 186 177 277 318 215 208 199 161 176 278 320 250 174 145 168 242 298 200 162 156 166 280 307 279 163 158 153 300 353 389 23…
6	2	23562	5490	921	70	30	33	19160	4613	743	38	402.27340191943625	75.87866796057871	775.7146013143495	1927.2876453435772	2587.6319453070273	35.971223021582695	0	17419	[109 180 221 241 245 246 248 248 256 251 252 257 255 261 258 254 262 267 269 249 278 265 275 257 283 265 283 258 259 278 285 279 279 286 264 283 294 233 227 262 232 237 252 238 240 202 230 236 275 219 197 222 276 265 214 204 221 315 231 240 311 307 256 214 202 217 193 204 269 345 271 197 228 304 188 189 253 332 322 184 150 161 184 322 331 291 238 177 212 157 161 215 321 348 357 224 148 167 162 27…
4	2	23562	5490	921	70	30	35	19561	4327	757	31	344.10747680135466	75.19441748690681	763.3486746407116	1729.1171190877544	2347.1832450239663	35.971223021582695	0	17444	[114 167 219 247 248 248 246 254 251 260 260 250 272 273 261 261 256 258 258 262 274 275 272 272 257 298 268 272 274 285 293 286 286 307 286 296 292 245 246 229 270 254 250 249 229 212 261 250 277 230 254 290 292 284 277 263 261 298 257 247 291 279 205 188 269 303 311 244 180 245 280 236 186 284 276 214 189 183 293 222 183 180 171 169 211 301 181 162 152 245 302 252 162 188 323 375 170 161 173 15…
5	0.5	23562	5490	921	70	30	36	19584	4771	685	35	403.501568319266	77.74604469384562	787.4775006025366	1913.7061151217633	2562.4730283386934	35.971223021582695	0	17390	[120 185 240 251 248 248 249 248 253 245 253 254 252 252 257 263 268 258 270 271 251 248 266 266 263 282 279 256 280 284 270 264 287 275 278 300 275 244 249 254 218 229 231 221 270 239 218 236 287 282 301 253 220 277 292 255 212 242 268 240 235 294 211 248 216 205 254 244 309 268 172 226 300 308 340 237 174 175 249 277 281 283 254 281 296 278 229 294 311 302 261 153 150 196 346 311 185 195 149 13…
12	2	23562	5490	921	70	30	40	18704	4623	698	42	336.23905605115414	73.57640601003378	731.6737180064879	1870.277573968856	2467.4563242037884	35.971223021582695	0	16890	[136 180 237 245 247 248 256 263 254 256 258 261 273 264 278 271 263 276 261 262 257 257 275 258 252 259 266 260 275 281 280 263 293 271 281 296 296 250 243 224 250 266 261 246 234 252 254 239 253 267 223 205 262 274 223 200 190 207 281 252 267 189 163 215 280 258 187 167 173 279 307 278 187 162 176 305 278 172 165 186 159 269 337 241 167 164 246 262 177 230 363 210 168 166 289 196 172 158 175 35…
9	0.5	23562	5490	921	70	30	37	19436	4283	738	56	365.32693479976314	74.31915863185905	747.4891403268706	1763.4733960129527	2436.119750200324	35.971223021582695	0	17420	[118 184 229 243 245 248 243 259 261 256 255 249 257 258 266 263 264 259 264 269 268 279 277 271 284 281 286 268 274 283 284 272 290 296 293 288 285 250 247 249 243 225 223 249 251 269 263 223 245 286 279 265 221 216 277 251 213 250 234 222 259 271 275 199 190 182 239 287 277 246 168 172 214 216 217 285 311 313 173 170 166 187 290 232 158 149 268 299 261 168 195 334 213 170 219 153 134 221 313 39…
11	0.5	23562	5490	921	70	30	33	19230	4913	881	43	381.66250427152994	69.94159058814881	787.2228602665857	1898.5815925656066	2607.39054424034	35.971223021582695	0	17515	[125 173 216 241 246 259 245 253 249 255 257 261 262 266 264 259 267 254 266 263 266 273 271 265 265 266 262 261 263 263 286 269 269 282 272 294 278 292 256 237 253 246 212 225 237 219 237 252 256 191 239 249 231 248 228 208 216 294 230 221 197 228 313 304 256 199 198 243 322 259 190 229 307 285 190 177 251 306 195 188 318 346 316 184 152 237 339 232 170 251 334 342 321 174 187 373 217 182 251 34…
8	2	23562	5490	921	70	30	34	19114	4598	715	40	350.07763115354066	77.80783717146517	691.8496323322818	1668.6942165116732	2265.9632708615427	35.971223021582695	0	17697	[136 193 237 240 243 246 255 261 260 257 251 258 253 256 267 265 283 268 270 267 270 269 277 274 298 294 272 292 274 288 296 287 273 284 285 274 296 269 237 252 259 228 245 252 219 232 211 218 242 269 241 269 237 231 246 220 210 222 324 244 223 217 206 211 298 274 199 201 276 306 268 202 182 313 199 183 183 223 325 317 212 196 268 190 177 163 266 337 207 174 276 246 174 187 173 161 213 340 182 17…
3	0.5	23562	5490	921	70	30	41	18961	4189	807	30	368.866917188515	76.18416360343821	747.6047943975094	1655.7076644517028	2195.23887033556	35.971223021582695	0	17268	[149 194 243 248 249 250 248 243 259 251 246 250 265 266 249 258 263 270 261 282 269 300 277 286 278 281 293 290 287 303 273 293 303 293 296 283 335 250 236 267 271 261 261 258 267 202 237 251 258 238 204 229 279 266 194 203 243 240 180 262 311 214 188 184 237 282 218 192 196 273 297 208 184 172 245 339 231 198 201 199 184 178 181 174 196 342 271 172 166 220 272 179 152 157 192 176 241 183 164 17…
2	2	23562	5490	921	70	30	37	19169	4569	895	34	381.5360405791099	75.01617518497778	719.195325007797	1826.8364309643332	2533.1724968184485	35.971223021582695	0	17360	[136 150 227 244 246 256 254 253 247 251 247 265 250 260 254 266 259 269 260 274 276 274 277 270 274 264 276 282 271 287 285 269 271 301 278 282 286 233 236 247 259 255 252 235 225 230 229 239 259 253 245 293 218 244 284 272 288 294 221 187 245 282 175 247 287 260 208 170 251 300 308 193 204 160 166 191 304 278 297 308 188 159 145 232 318 168 160 248 306 287 208 158 179 284 319 175 159 204 354 29…
7	0.5	23562	5490	921	70	30	31	19257	4198	580	36	361.5364389032387	76.96556633815	752.0771848064509	1734.340599417435	2322.7404098338793	35.971223021582695	0	17360	[129 174 220 236 244 254 246 252 253 262 247 261 265 267 258 262 262 273 267 266 264 272 272 263 267 284 268 277 304 291 284 297 301 295 303 295 290 255 245 241 275 255 268 277 259 268 232 258 240 247 210 215 243 223 220 263 221 187 203 222 220 206 217 191 178 215 285 306 260 207 174 183 170 178 227 290 318 233 188 199 175 198 181 283 243 175 188 353 240 246 230 191 327 258 180 183 187 183 180 17…
1	0.5	23562	5490	921	70	30	30	19119	4375	679	32	399.10840645253853	79.04975700640455	841.8175555620007	1919.3224764554916	2583.7657012450545	35.971223021582695	0	17203	[115 181 198 230 245 250 243 257 260 250 256 265 258 257 256 259 257 264 257 254 272 286 255 270 257 268 275 280 267 270 268 271 274 288 287 274 289 276 249 230 257 255 264 258 246 212 235 276 248 242 206 245 226 217 253 248 207 166 197 258 272 206 198 202 209 272 282 217 239 253 206 239 184 177 182 207 303 261 208 181 158 257 315 218 228 278 329 285 236 231 154 158 187 356 363 202 166 159 220 27…
6	2	23562	5490	921	70	30	34	19059	4614	717	35	351.83787270348546	75.23447257967639	676.7347140343339	1705.481036246503	2381.3879700205716	35.971223021582695	0	17581	[108 181 222 244 254 259 251 253 254 260 259 257 259 272 265 258 259 257 268 278 279 271 263 271 285 284 287 275 280 293 286 287 287 284 263 283 298 250 248 254 280 238 219 244 232 239 240 223 218 228 251 217 204 256 290 214 237 307 260 230 256 205 241 252 206 234 294 230 186 219 294 220 186 175 192 338 251 177 178 255 316 201 161 191 242 258 189 257 349 302 196 167 159 178 155 168 331 390 184 16…
5	0.5	23562	5490	921	70	30	37	18658	4525	674	41	370.1783469278952	76.02721237492578	708.7507089158383	1743.5579778484907	2329.0129193502025	35.971223021582695	0	17316	[121 183 240 248 243 257 249 248 254 247 256 259 251 252 260 273 272 266 269 278 281 269 270 272 278 285 286 274 273 283 282 292 282 274 284 287 292 241 247 259 209 252 234 257 284 261 277 261 223 251 258 211 257 283 212 228 271 217 193 221 275 215 239 223 170 227 305 264 191 178 184 202 250 166 163 267 290 319 254 167 194 298 246 166 160 192 265 187 252 212 166 169 162 158 158 286 239 166 131 24…
12	2	23562	5490	921	70	30	41	18544	4584	689	42	397.28380576381676	74.32525712249227	752.2822541246853	1813.4559851910228	2365.515255790983	35.971223021582695	0	16958	[136 179 237 244 243 247 245 258 252 247 254 254 257 250 259 257 261 272 274 254 277 262 278 276 270 268 282 277 268 285 285 296 292 300 284 311 292 260 237 257 278 267 265 244 267 233 270 214 224 237 249 198 198 191 195 227 194 211 282 222 203 169 174 216 287 196 163 202 293 298 220 185 200 214 168 236 309 186 164 217 329 224 185 153 149 200 313 287 179 172 162 237 301 145 148 153 181 346 368 22…
4	2	23562	5490	921	70	30	36	19770	4387	764	34	412.2420205284926	75.2959942369438	750.466852630189	1859.6630700469407	2502.4149291328877	35.971223021582695	0	17323	[112 172 224 245 243 251 253 265 253 267 254 250 251 253 263 256 265 251 250 255 275 272 267 257 271 273 277 268 284 274 283 290 266 279 289 287 291 249 251 233 262 251 271 209 229 221 232 264 292 261 247 242 280 240 201 209 255 299 286 233 236 303 297 252 237 203 184 213 284 305 280 262 165 202 302 295 215 159 242 294 293 313 232 188 272 285 211 234 290 184 151 193 301 344 257 173 156 270 270 15…
10	2	23562	5490	921	70	30	29	18891	4692	857	38	377.3057310765874	77.91257369419847	776.5983459977114	1837.7671476766275	2379.093149854812	35.971223021582695	0	17091	[126 169 201 234 245 249 246 257 257 250 255 257 258 262 261 266 256 260 264 269 269 268 275 281 265 259 291 271 280 301 276 289 296 293 306 303 286 207 265 232 239 263 248 248 261 261 229 224 278 295 256 275 278 266 202 183 249 276 250 162 196 241 287 263 295 249 236 190 225 312 275 181 191 275 203 165 255 281 296 268 149 164 204 274 278 329 261 172 158 172 174 304 256 178 203 192 159 159 164 34…
9	0.5	23562	5490	921	70	30	38	19105	4192	713	49	373.280563040965	74.39515091818825	730.8036223476745	1729.8641538659774	2364.472266928809	35.971223021582695	0	17137	[121 188 237 248 250 245 248 252 258 262 248 259 260 262 267 264 262 261 265 276 268 269 271 275 281 275 280 281 290 275 272 300 284 296 289 323 308 258 257 220 243 227 261 277 274 265 252 270 287 289 281 265 267 282 232 202 275 276 184 224 275 186 187 193 230 266 273 241 181 155 187 254 276 264 181 156 234 315 269 178 163 221 266 177 165 144 159 163 280 284 176 143 143 143 238 338 208 176 160 17…
11	0.5	23562	5490	921	70	30	34	18746	4800	872	37	360.1480208164964	79.30782129382548	677.4861820106935	1648.6743676391136	2286.4220677376093	35.971223021582695	0	17616	[124 175 218 241 250 254 254 254 265 264 251 250 258 266 259 261 270 284 275 258 282 268 287 286 276 282 295 285 288 275 264 295 290 284 288 295 286 286 246 258 266 266 242 227 247 245 251 226 261 252 245 219 243 203 213 226 268 299 289 214 208 212 196 221 280 314 215 248 244 190 179 204 189 176 272 297 197 178 281 233 268 224 186 162 250 259 169 170 160 241 338 322 180 164 160 309 319 164 154 27…
8	2	23562	5490	921	70	30	35	19275	4752	768	51	370.56911559373174	70.13014217880689	723.9308712628579	1794.6835201413	2319.8406954730517	35.971223021582695	0	17671	[137 201 239 248 251 247 257 258 253 261 253 263 251 263 259 266 257 255 259 280 260 260 267 276 287 278 254 281 281 287 284 281 265 312 291 300 290 268 254 255 256 244 239 247 272 269 241 262 272 263 255 267 320 271 220 285 277 299 275 225 312 256 215 222 317 221 238 284 201 208 315 273 173 178 170 192 285 304 279 275 185 180 170 174 180 247 312 171 162 154 159 200 330 189 169 171 372 306 175 17…
3	0.5	23562	5490	921	70	30	42	19400	4362	841	33	403.93840457886955	72.184436474915	846.8476443154242	1874.7835086545772	2487.830438997637	35.971223021582695	0	17286	[150 191 244 256 246 243 250 254 250 251 252 267 254 254 253 258 250 265 254 258 282 266 271 274 268 266 273 275 269 270 275 280 278 291 276 276 283 219 227 245 268 270 222 222 254 208 248 227 211 257 267 197 196 236 258 291 296 249 186 218 279 304 242 256 313 174 234 292 272 298 337 290 203 187 277 328 291 201 170 233 327 219 175 213 259 170 187 306 261 153 162 178 317 206 166 153 179 364 228 18…
2	2	23562	5490	921	70	30	38	18923	4479	848	32	373.3153547978474	74.28294855543564	733.5481579059176	1762.2077607431968	2388.1012452966556	35.971223021582695	0	17148	[136 150 229 244 247 249 258 257 246 261 263 261 272 262 260 258 263 256 265 257 276 266 271 264 291 268 271 272 275 280 293 288 279 300 289 301 312 231 244 254 257 242 262 265 291 270 274 290 280 293 280 270 254 194 257 288 272 270 202 177 237 290 257 195 198 190 176 246 284 285 214 188 167 173 183 223 202 167 240 184 162 234 275 282 339 204 168 177 174 160 186 294 265 155 154 156 288 364 195 14…
1	0.5	23562	5490	921	70	30	31	19117	4392	634	39	340.89944425114413	77.122945519971	673.404714765618	1638.568971404356	2195.0906368702913	35.971223021582695	0	17415	[115 184 200 244 244 250 243 253 258 243 248 254 261 271 273 266 274 275 286 293 272 283 276 282 270 277 281 286 285 297 302 283 302 285 294 308 319 282 269 261 254 271 274 260 247 250 255 233 269 258 227 214 189 209 244 248 201 196 192 216 275 227 194 231 278 205 190 196 280 313 223 200 183 202 281 258 190 186 212 182 173 234 288 188 175 155 240 349 212 168 180 170 209 344 203 172 315 209 172 16…
7	0.5	23562	5490	921	70	30	32	19507	4262	624	32	371.26727354307866	78.30833933144292	715.2371572113963	1753.540624756524	2342.9641193805364	35.971223021582695	0	17352	[132 181 224 240 252 247 250 248 255 255 254 260 254 255 273 250 264 256 270 273 288 286 279 284 296 264 281 283 275 289 276 270 282 290 286 295 292 242 241 261 240 278 250 236 234 258 254 248 245 267 238 203 219 253 185 243 292 236 236 246 282 257 295 313 284 215 202 268 304 215 258 298 317 220 272 246 218 174 197 204 193 194 266 263 204 181 185 185 174 174 165 166 147 223 345 325 168 187 168 15…
5	0.5	23562	5490	921	70	30	38	18760	4603	649	35	355.37589285219855	75.50495633434659	706.0511175858338	1770.6970711605027	2344.9757408910305	35.971223021582695	0	17172	[120 187 252 240 244 248 251 254 253 251 258 255 254 263 278 270 266 272 265 260 258 273 274 264 264 272 274 275 284 280 285 282 286 303 281 290 300 259 266 251 239 224 268 275 279 275 267 282 282 252 260 274 272 241 275 276 183 188 277 267 251 231 237 197 259 276 274 196 195 177 193 266 283 289 293 199 175 191 176 184 328 192 192 182 172 162 185 257 214 154 159 152 160 265 314 165 152 159 155 16…
12	2	23562	5490	921	70	30	42	18698	4652	675	38	349.44484447249215	73.31877050257174	699.766888573423	1758.2537764730678	2395.359377399474	35.971223021582695	0	17138	[137 180 241 247 249 255 252 246 253 264 265 251 262 267 267 259 265 279 262 258 271 273 281 269 282 283 263 274 279 282 276 268 270 317 294 303 278 232 232 243 250 255 224 196 245 256 256 257 229 188 249 275 264 257 284 206 188 197 260 256 227 296 253 193 270 191 171 250 287 284 301 293 224 243 244 193 205 288 192 180 158 173 179 160 172 275 224 173 173 167 185 268 229 149 157 250 400 243 161 16…
4	2	23562	5490	921	70	30	37	19184	4261	798	36	355.97991247173087	77.6397942806575	762.5838010319578	1761.4024750717226	2483.9376812074756	35.971223021582695	0	17207	[112 177 227 245 249 259 250 254 245 254 257 252 268 261 268 263 267 267 270 268 253 272 273 262 274 276 270 268 280 281 277 281 279 281 288 291 285 255 247 245 230 207 257 238 265 232 207 237 290 281 228 224 210 263 262 284 218 230 270 300 216 200 185 203 270 247 180 234 285 319 231 165 170 160 227 284 316 198 172 247 209 145 149 154 270 316 214 151 233 331 300 186 161 146 163 231 311 375 289 15…
9	0.5	23562	5490	921	70	30	39	19286	4194	736	44	385.7161205147959	72.34474349174764	764.9331414275678	1809.9871255035318	2478.313892558168	35.971223021582695	0	16976	[121 189 236 247 247 246 249 249 255 259 256 253 258 265 265 261 259 264 263 268 272 263 267 274 268 284 280 272 264 283 284 293 283 288 284 286 280 257 254 232 237 269 257 245 244 243 274 283 249 217 267 248 265 224 242 265 220 202 245 270 188 180 235 298 297 288 206 181 180 163 279 274 296 171 180 247 280 297 276 282 291 229 166 224 293 159 188 235 177 167 145 164 247 332 194 163 153 154 150 28…
6	2	23562	5490	921	70	30	35	19330	4685	730	42	377.06517448523607	76.4876447373315	716.349480097147	1716.31150416641	2303.716061055768	35.971223021582695	0	17557	[108 187 232 251 244 246 249 252 253 248 260 267 268 267 254 257 263 261 268 268 254 290 276 272 278 277 270 280 286 285 286 299 294 305 277 287 287 268 248 237 234 255 262 234 245 219 237 269 283 275 253 239 245 288 220 276 307 290 289 318 231 190 212 270 246 266 286 291 308 195 227 274 191 257 213 298 256 254 179 180 193 309 199 189 245 325 206 187 182 181 209 149 156 267 292 167 174 272 221 14…
10	2	23562	5490	921	70	30	30	18641	4564	867	44	370.0741765190521	76.24195382040901	765.9078175950166	1986.465071294509	2602.3324887324607	35.971223021582695	0	17140	[126 173 205 237 241 249 257 248 251 251 256 260 255 264 268 253 270 249 266 265 262 273 265 274 262 266 255 279 285 273 274 276 275 270 270 293 300 246 234 250 231 234 273 264 241 240 251 257 245 251 258 223 189 224 264 174 202 209 209 244 253 231 302 247 195 220 237 195 254 244 196 256 212 155 164 165 230 274 244 331 274 173 169 175 285 281 179 162 160 290 311 348 308 176 168 176 284 356 177 15…
3	0.5	23562	5490	921	70	30	43	19631	4412	824	37	368.18951421426567	76.79949004873087	763.7928611363382	1817.43711194678	2466.3194962092703	35.971223021582695	0	17610	[154 200 246 248 252 245 248 251 265 252 250 257 257 257 258 257 264 265 258 272 269 289 256 274 288 276 259 267 275 280 270 285 275 280 291 283 272 242 237 267 238 244 237 260 232 242 205 219 235 249 298 244 235 227 242 248 202 207 257 234 277 248 201 216 190 189 212 252 337 235 197 255 218 219 261 176 249 321 219 167 183 251 305 361 276 158 162 226 317 297 189 278 186 145 239 289 332 336 389 20…
11	0.5	23562	5490	921	70	30	35	18858	4795	888	40	400.8358513940287	76.17615204567142	756.7329725304296	1781.2064065737495	2369.492789443522	35.971223021582695	0	17473	[127 177 220 241 244 244 245 248 255 244 252 260 261 256 257 272 264 256 256 265 272 279 265 267 271 269 281 285 287 279 274 301 297 291 292 288 300 274 237 245 251 272 235 220 273 272 246 245 237 208 277 289 284 281 297 306 292 225 215 298 291 233 242 305 265 252 199 286 295 234 176 190 300 291 196 216 314 285 211 195 172 165 166 177 290 330 185 180 165 171 167 235 338 229 175 205 166 156 155 15…
8	2	23562	5490	921	70	30	36	19464	4723	768	45	391.27081559650776	77.46360135225342	804.3302826938802	1884.703098186162	2541.933383219621	35.971223021582695	0	17365	[140 194 243 247 245 244 255 248 246 252 252 259 250 248 255 256 258 258 258 259 259 272 283 267 274 261 265 269 275 284 285 274 287 290 290 287 269 255 244 242 218 243 260 260 227 264 275 236 212 215 287 295 283 213 233 276 210 282 274 217 197 195 227 260 290 279 278 245 259 243 246 277 302 234 206 296 278 258 252 308 304 167 199 273 292 293 180 199 323 170 168 251 251 179 241 181 158 238 336 18…
7	0.5	23562	5490	921	70	30	33	19945	4352	607	36	413.6109359101866	78.44323802304403	798.2031186386977	1858.2664356528257	2540.6861449417943	35.971223021582695	0	17290	[132 180 220 243 250 245 255 256 249 257 248 257 261 248 262 249 260 260 265 269 277 256 260 261 261 268 278 271 278 283 293 282 292 286 280 282 281 226 230 250 263 257 237 225 206 211 208 234 262 235 229 290 243 251 275 244 307 280 215 203 227 221 225 270 184 288 294 190 277 261 191 180 248 250 301 286 324 284 189 182 251 187 186 306 205 161 210 258 309 276 335 335 225 175 174 315 189 170 309 35…
2	2	23562	5490	921	70	30	39	18866	4561	813	35	409.0522389678204	74.14728282072096	783.1815201935236	1821.825693219343	2495.9788069222272	35.971223021582695	0	16920	[134 153 228 245 241 247 246 251 247 252 246 253 254 257 262 270 253 278 271 269 284 270 253 266 262 279 267 275 285 284 279 273 279 297 290 272 288 227 265 250 270 269 264 244 239 247 233 230 261 274 244 271 273 201 212 249 213 266 195 183 253 248 286 301 209 197 252 264 183 187 203 232 282 175 242 265 273 297 300 188 150 174 272 312 296 166 155 161 282 279 168 150 160 163 178 302 345 259 152 17…
12	2	23562	5490	921	70	30	43	19282	4806	695	42	412.30912763936743	73.6331323118187	818.2910593186662	1868.0468904441348	2461.4464330444366	35.971223021582695	0	17410	[136 184 241 249 246 254 262 256 260 252 256 253 260 250 251 255 251 254 254 253 270 260 277 268 271 261 266 288 288 297 272 270 287 299 287 282 275 257 247 248 272 253 224 223 260 261 214 235 208 262 263 275 281 224 238 227 208 213 209 178 241 309 316 252 192 185 210 323 276 182 179 171 196 309 288 286 180 169 265 295 289 328 230 160 174 193 261 186 270 330 199 198 198 168 152 270 349 323 374 27…
5	0.5	23562	5490	921	70	30	39	19183	4635	680	34	382.17384613456517	75.95174993005696	798.9114537074157	1852.0731763311978	2489.318924674942	35.971223021582695	0	17019	[121 187 241 243 247 245 251 251 255 250 255 253 247 254 264 265 265 268 260 266 262 263 263 249 263 280 276 288 264 281 294 283 275 274 285 276 292 248 223 248 262 243 273 257 219 258 265 257 261 248 270 251 190 194 212 248 219 227 288 206 219 177 152 252 280 287 321 251 184 180 260 275 292 287 292 301 167 208 281 282 299 272 315 170 179 177 333 255 180 156 172 173 334 319 172 153 136 180 161 32…
1	0.5	23562	5490	921	70	30	32	19468	4486	660	40	392.3502858044985	80.73367779023253	804.556866428332	1773.803018634719	2376.3750770124348	35.971223021582695	0	17304	[117 188 202 243 249 250 245 253 251 249 256 262 253 262 264 258 264 262 276 268 259 260 269 268 276 285 273 294 285 298 286 280 290 293 280 293 285 249 249 232 258 263 257 247 206 258 254 244 238 250 270 244 201 252 223 228 271 285 216 248 239 185 239 292 260 243 296 279 269 295 315 242 233 204 187 254 320 244 223 189 179 230 319 176 178 174 184 275 252 170 173 279 237 155 156 203 392 302 163 16…
9	0.5	23562	5490	921	70	30	40	19002	4141	731	54	381.74384777776305	71.21426917965742	710.9497606585305	1830.1116145426479	2452.183292447559	35.971223021582695	0	16954	[123 187 237 239 244 241 256 255 261 252 250 253 261 263 273 262 270 271 264 264 269 268 269 261 295 265 283 281 261 287 275 281 278 279 288 294 297 250 258 218 255 275 253 245 218 236 274 227 217 224 204 220 228 253 239 239 241 183 189 286 246 171 181 179 232 232 194 228 276 269 194 192 175 195 298 236 151 172 267 301 230 182 267 254 164 164 256 198 157 157 245 342 333 171 142 142 155 191 333 36…
6	2	23562	5490	921	70	30	36	19573	4757	740	45	406.0418363339482	75.20909632532052	793.4930493331651	1893.7334397029026	2530.6354189466924	35.971223021582695	0	17452	[108 185 232 245 250 247 251 249 253 257 255 252 257 260 266 249 262 261 255 252 258 275 276 262 278 275 264 283 273 273 279 284 274 280 277 276 286 245 236 260 262 244 226 235 271 249 224 224 238 285 247 272 298 292 255 214 225 233 264 290 286 311 286 190 252 275 198 162 250 282 289 258 188 178 274 313 335 241 164 216 240 179 168 298 292 298 322 255 172 155 164 247 250 302 301 360 258 165 238 19…
4	2	23562	5490	921	70	30	38	18951	4221	751	30	399.4176183454794	74.10943483059789	766.667701223648	1736.9241306235783	2293.55327826303	35.971223021582695	0	16975	[113 175 223 243 254 258 251 251 250 257 249 249 262 255 269 261 259 270 256 260 269 276 269 278 272 290 283 284 271 288 285 271 306 297 290 310 286 239 272 217 247 222 275 269 276 263 272 234 264 273 239 267 262 250 209 234 257 220 250 224 271 256 185 209 199 272 281 189 172 190 275 220 178 157 162 243 306 186 171 164 172 263 265 207 170 224 331 194 160 152 165 228 218 160 144 265 372 241 162 14…
3	0.5	23562	5490	921	70	30	44	19330	4321	847	33	331.1753081881582	74.18553363656886	643.8276267393015	1650.5985673219436	2128.743302741679	35.971223021582695	0	17707	[152 195 242 243 253 247 247 255 255 251 260 253 262 275 268 267 265 267 268 286 275 290 262 276 280 278 280 284 328 283 291 299 307 296 301 288 292 232 249 263 249 249 227 254 264 254 218 214 257 267 226 273 310 226 184 214 274 272 287 225 223 251 302 211 195 209 296 274 195 201 264 297 218 185 171 213 261 297 316 199 197 191 217 205 172 225 193 209 305 190 171 155 160 154 172 332 321 181 193 20…
10	2	23562	5490	921	70	30	31	18287	4516	836	33	384.3249269797152	76.0442365674612	734.3444874840794	1680.5528766903822	2267.828916036012	35.971223021582695	0	17106	[128 174 211 246 243 242 247 255 254 251 255 257 259 262 252 263 271 268 268 249 278 283 283 272 281 281 294 292 303 289 284 281 284 301 303 287 288 245 247 229 272 269 286 265 267 221 261 238 249 262 254 238 189 175 185 269 280 209 205 205 209 198 200 241 305 234 221 214 179 231 315 225 199 196 179 178 203 277 197 198 183 224 203 166 166 178 202 271 172 284 301 181 179 186 160 196 254 166 170 17…
8	2	23562	5490	921	70	30	37	19090	4559	738	41	349.4039952181988	79.43737684722713	709.2913988509911	1846.8924654943107	2407.29101436437	35.971223021582695	0	17178	[141 195 241 241 249 245 252 255 268 254 258 256 262 254 261 275 272 276 273 275 263 274 277 266 267 261 262 258 289 284 272 283 279 273 285 295 274 242 246 227 252 256 240 270 239 223 239 240 214 250 282 273 282 198 197 227 274 215 266 236 254 276 224 177 241 245 174 160 200 238 245 253 277 318 232 169 161 191 317 280 171 180 226 192 192 291 182 146 153 147 217 288 318 307 193 199 186 265 313 37…
11	0.5	23562	5490	921	70	30	36	18936	4926	898	42	414.1602488163899	71.40009148405213	817.0621147873197	1975.7874162217609	2631.138962572548	35.971223021582695	0	17357	[131 176 217 245 249 258 248 243 260 255 253 255 245 254 252 251 261 249 258 249 265 261 276 264 264 270 262 280 280 264 274 265 280 270 267 285 288 247 245 251 250 230 247 253 225 240 226 235 260 270 222 241 217 266 303 312 239 208 225 294 289 244 211 274 332 205 175 217 281 228 151 232 317 317 278 224 155 195 289 295 265 293 300 341 196 162 225 326 229 177 249 311 253 160 190 341 262 145 155 18…
2	2	23562	5490	921	70	30	40	18570	4406	862	37	379.67948614731034	77.69823024477363	709.7457153901072	1845.1564219416057	2470.555107751003	35.971223021582695	0	16948	[137 155 234 250 251 251 251 249 250 261 254 258 256 264 266 260 264 253 272 264 264 260 270 267 268 273 279 272 262 286 275 289 282 279 272 280 287 234 244 241 255 247 263 263 221 266 260 264 287 226 185 202 256 201 192 228 257 252 198 188 239 290 217 172 181 206 202 274 305 306 248 180 172 171 159 190 266 271 292 331 220 181 181 156 211 200 152 162 272 314 359 234 161 182 277 176 151 168 182 26…
12	2	23562	5490	921	70	30	44	18966	4714	670	39	382.6842186576006	73.45990298270513	748.3873534128408	1669.28053712268	2280.511989435992	35.971223021582695	0	17492	[136 185 237 239 241 247 252 250 253 262 266 261 259 260 266 263 255 260 276 260 263 268 278 288 274 294 284 277 291 287 282 302 313 304 293 295 288 235 259 226 256 242 222 230 223 230 207 228 213 228 253 274 211 200 249 287 316 222 195 260 305 292 194 210 248 247 176 253 329 247 177 256 363 217 179 170 170 289 307 331 301 178 174 157 166 167 165 156 286 347 314 163 177 162 257 344 198 148 153 14…
7	0.5	23562	5490	921	70	30	34	19228	4212	563	42	403.00717310762724	79.60851701249699	770.497520205516	1759.3163707870724	2353.2185993387025	35.971223021582695	0	17505	[137 185 221 245 250 243 245 250 255 257 257 257 250 258 266 254 266 265 260 271 281 268 271 273 286 274 285 274 295 290 281 291 296 285 296 303 287 247 234 248 258 233 232 235 208 237 219 262 216 208 240 210 216 226 230 209 218 285 294 272 277 261 207 209 193 178 207 286 316 224 202 207 179 182 180 287 279 170 252 280 187 246 281 301 354 198 177 183 179 166 178 198 205 327 185 192 301 148 155 14…
9	0.5	23562	5490	921	70	30	41	18855	4138	693	51	349.9220399360933	75.86264013056112	698.8836945546541	1731.8055309408358	2317.6152032987807	35.971223021582695	0	17178	[121 194 241 249 251 260 250 253 258 253 261 260 249 265 264 262 260 261 261 279 262 266 264 287 268 282 283 303 293 286 280 264 294 288 313 303 316 248 232 246 268 273 264 253 258 258 207 223 259 252 189 230 256 242 258 222 204 211 247 210 190 176 209 245 282 283 191 171 268 291 255 183 189 290 240 164 174 179 191 207 230 242 183 173 168 169 199 299 181 179 160 182 182 168 151 295 370 192 169 15…
5	0.5	23562	5490	921	70	30	40	18630	4406	641	38	355.6018964259035	76.33690425469759	746.5385496451237	1845.4516352246994	2495.3436164692985	35.971223021582695	0	16965	[124 187 246 245 242 244 253 249 249 250 263 263 266 263 257 263 276 260 276 265 256 263 272 269 264 268 279 273 281 280 272 283 275 277 291 299 287 252 245 235 241 246 245 237 251 273 227 203 244 215 201 246 231 219 219 206 183 250 295 223 203 199 179 219 216 182 182 267 232 220 279 194 226 272 193 177 205 292 330 186 180 181 177 169 189 292 208 152 155 130 157 252 332 340 306 155 128 160 268 31…
1	0.5	23562	5490	921	70	30	33	19652	4484	679	37	378.4753539079686	75.92441879523263	812.4839424846243	1951.7575184855434	2554.359458257071	35.971223021582695	0	17425	[117 186 217 247 243 252 246 253 246 262 250 246 269 258 260 257 260 253 269 259 259 257 267 266 266 277 264 270 275 278 270 275 296 290 274 282 275 235 244 265 240 250 227 241 220 213 263 218 211 188 264 263 276 218 202 225 249 331 243 205 298 228 216 221 195 204 187 194 302 306 233 184 212 325 274 193 295 339 294 186 229 242 179 261 343 239 185 207 171 162 252 272 162 258 312 304 328 358 327 19…
6	2	23562	5490	921	70	30	37	18877	4589	719	40	389.06726485443363	76.86886438947056	761.5361728462133	1834.194989852074	2500.2813595741436	35.971223021582695	0	17231	[109 189 238 239 249 242 246 242 249 250 259 270 259 254 261 264 268 278 259 260 264 271 263 281 272 265 267 276 277 278 286 287 289 277 274 282 279 277 240 258 230 248 240 244 231 247 266 209 239 300 237 226 269 277 277 207 198 294 268 193 201 277 255 170 175 177 258 308 275 190 180 242 297 191 152 175 254 220 177 263 318 233 156 158 162 168 269 284 325 322 188 180 259 164 143 159 293 347 255 15…
4	2	23562	5490	921	70	30	39	19187	4180	744	32	390.1415636989885	75.34026842817252	800.9755426274813	1882.466852725626	2440.929935228159	35.971223021582695	0	17063	[117 181 227 241 239 242 250 248 253 249 240 254 259 261 256 253 257 258 265 258 268 274 268 274 261 272 279 286 270 284 286 282 304 287 294 274 288 222 244 231 259 245 259 230 278 252 212 219 263 260 244 247 270 274 268 221 219 211 183 237 303 262 208 231 196 247 283 203 192 184 267 277 307 290 197 185 297 196 245 325 242 169 157 262 255 174 168 217 293 156 155 158 211 337 191 181 169 217 261 16…
3	0.5	23562	5490	921	70	30	45	19582	4417	856	34	427.91446971364235	71.67681124458733	807.7797704551829	1902.868307145713	2514.2880250967974	35.971223021582695	0	17453	[153 195 244 246 244 246 244 244 248 252 246 252 250 258 260 268 254 263 253 270 259 271 261 271 269 265 268 282 273 270 281 286 311 290 281 288 290 239 247 236 247 265 259 205 240 260 262 296 296 227 221 275 284 285 254 279 297 218 284 305 286 300 295 276 198 225 281 304 243 183 211 315 298 188 174 176 291 188 204 307 221 171 162 187 289 297 226 186 215 299 233 152 163 213 323 190 143 179 316 19…
12	2	23562	5490	921	70	30	45	19127	4730	658	36	392.42744651807016	74.72937042151243	778.5744062448057	1742.156230066112	2428.8881138526067	35.971223021582695	0	17266	[139 190 242 242 255 244 253 258 256 260 252 261 266 263 260 260 276 258 262 264 272 266 263 257 293 284 286 285 276 268 282 285 274 284 275 283 279 260 250 258 241 225 251 251 237 269 256 222 218 222 277 276 268 271 278 277 298 207 234 284 284 271 281 266 302 269 203 206 301 319 193 179 187 161 177 181 165 218 289 197 165 176 242 317 254 152 175 296 354 197 155 171 191 173 169 284 294 148 163 32…
8	2	23562	5490	921	70	30	38	18524	4559	738	55	391.1476935970758	73.96747088625766	726.5765390150735	1725.8392473396664	2260.723732116948	35.971223021582695	0	17107	[141 197 245 243 246 250 247 251 249 249 257 249 255 261 255 269 271 263 263 271 265 264 281 261 274 282 282 282 287 293 305 282 285 300 297 307 320 258 240 266 242 265 252 274 287 265 259 262 280 281 258 249 288 220 191 221 297 244 196 252 187 176 235 272 210 179 170 183 252 242 261 248 183 162 167 163 153 254 293 268 191 177 189 199 184 166 203 193 310 242 167 173 181 157 152 168 164 160 293 30…
11	0.5	23562	5490	921	70	30	37	18285	4742	849	33	317.6654859677952	77.25954838821814	740.8348976695519	1752.3599193177345	2363.571803371144	35.971223021582695	0	17235	[128 178 221 242 245 248 247 254 260 259 257 265 256 262 272 268 264 275 271 273 269 275 266 270 278 263 278 270 282 275 282 288 294 290 278 282 297 259 245 239 249 243 249 237 260 236 215 228 218 271 261 219 219 205 213 253 265 291 282 257 184 184 221 272 200 184 189 226 201 225 283 254 261 190 172 183 307 225 157 164 159 262 310 253 155 168 206 347 217 160 218 322 245 161 162 236 223 147 127 25…
5	0.5	23562	5490	921	70	30	41	18590	4537	646	36	375.10876012171167	75.9784376812882	748.1079979626944	1744.5768107395718	2278.6450060813045	35.971223021582695	0	17238	[126 188 246 242 248 249 255 254 255 258 248 254 257 255 264 258 257 261 259 258 263 268 274 269 271 302 263 288 288 290 300 279 295 276 303 310 311 253 239 275 250 249 239 263 251 254 265 233 201 215 275 241 203 208 271 263 286 252 225 180 205 190 230 287 293 322 208 202 202 195 183 205 306 237 183 197 209 170 209 238 190 174 166 156 196 295 328 180 164 159 163 170 169 144 227 258 169 310 201 18…
2	2	23562	5490	921	70	30	41	18351	4439	851	39	386.7598307890996	75.3479379528137	799.0908353382434	1752.7913105945574	2313.7610574674877	35.971223021582695	0	16962	[142 155 237 245 247 250 250 247 254 250 255 257 255 261 248 259 263 262 258 258 258 266 269 274 278 278 284 292 286 274 295 299 285 294 302 302 323 247 257 264 260 260 257 263 230 219 250 250 252 200 210 172 261 266 265 202 185 201 271 259 195 195 266 219 188 191 197 245 254 195 202 169 187 273 279 304 267 186 167 196 210 166 151 231 298 178 166 178 277 190 161 160 162 156 156 302 365 274 164 14…
9	0.5	23562	5490	921	70	30	42	19551	4290	733	47	345.2573609826529	71.615842290609	761.0221026605362	1860.1802204389944	2339.689404285769	35.971223021582695	0	17366	[123 192 248 241 250 250 246 257 247 253 255 257 259 256 263 264 256 272 264 268 263 267 264 291 273 273 274 271 279 296 283 289 285 306 286 292 282 238 253 252 259 241 250 244 252 214 248 287 216 206 264 247 212 213 264 310 297 250 210 231 205 218 309 314 275 196 165 214 270 296 299 293 312 199 173 257 307 195 192 260 199 319 240 177 187 174 178 168 167 182 177 247 337 217 145 176 384 308 186 15…
10	2	23562	5490	921	70	30	32	18939	4652	822	38	385.2308773583982	78.82561574476846	783.3883679292863	1829.7552372157545	2360.0149763106424	35.971223021582695	0	17164	[127 180 214 240 244 247 252 258 255 251 254 257 260 259 272 256 246 259 268 262 260 273 275 269 288 278 291 283 279 272 295 280 287 285 277 292 293 228 230 231 265 273 244 263 261 229 215 204 275 270 198 196 225 260 247 276 280 280 207 197 288 303 248 194 226 301 207 183 278 300 328 297 193 201 187 177 268 312 287 199 175 154 208 357 274 194 187 177 169 177 179 342 267 174 196 171 162 335 218 16…
4	2	23562	5490	921	70	30	40	19266	4199	748	44	392.0097329297938	71.65090808861858	748.9894805004514	1856.7504033116518	2569.6573522135664	35.971223021582695	0	17306	[115 177 231 245 254 249 254 255 252 253 257 254 250 258 255 253 259 259 262 263 262 271 266 272 269 276 275 283 261 283 279 273 278 273 295 276 293 227 214 249 253 260 265 254 221 272 255 280 207 229 261 262 207 237 217 195 211 238 182 265 298 300 195 209 174 181 203 239 302 258 201 227 266 203 181 197 297 218 203 205 327 336 243 168 172 170 162 300 341 181 177 190 193 310 216 167 145 179 353 36…
1	0.5	23562	5490	921	70	30	34	19109	4390	628	44	331.6542395737752	77.0114767107848	682.6405506379033	1654.0082579902441	2264.30239299427	35.971223021582695	0	17606	[117 190 208 246 254 256 253 248 255 267 264 267 269 270 271 258 260 265 265 267 272 277 276 276 273 272 280 293 302 281 290 293 301 284 303 286 294 247 229 252 269 252 246 210 224 234 272 225 203 214 237 235 257 250 240 232 234 217 199 258 317 252 213 202 190 236 311 228 198 208 267 204 194 261 246 174 181 185 303 312 252 175 162 179 288 323 176 246 269 171 182 163 154 163 166 221 385 261 153 16…
6	2	23562	5490	921	70	30	38	18848	4516	708	38	370.16228741277723	76.5290520341033	700.1926591479832	1713.6942513157355	2293.790980503115	35.971223021582695	0	17039	[111 190 234 250 251 246 249 250 259 257 258 254 266 257 262 264 266 255 261 271 269 274 284 279 289 288 280 283 277 304 291 281 296 304 285 301 291 238 270 258 259 247 239 254 258 269 231 282 282 274 269 270 210 203 227 263 243 267 258 284 248 191 232 193 222 289 242 252 206 220 208 180 177 263 180 170 233 200 148 183 281 251 171 148 212 288 170 157 198 214 170 151 155 178 304 378 174 152 165 31…
3	0.5	23562	5490	921	70	30	46	19693	4395	826	44	385.2710617046699	75.70034404557026	810.6203536729804	1825.2547331120143	2451.2619766072908	35.971223021582695	0	17287	[153 200 242 245 249 251 246 250 260 248 248 256 262 267 256 261 265 263 245 259 272 267 269 262 269 264 286 277 285 270 285 295 287 268 286 284 254 256 248 240 251 261 274 233 231 238 250 249 231 238 232 216 283 245 251 247 190 200 202 258 293 205 183 240 291 281 180 185 282 323 193 161 254 269 299 308 202 154 193 278 313 273 197 305 195 164 275 311 293 325 299 191 153 232 344 246 156 150 253 37…
7	0.5	23562	5490	921	70	30	35	19592	4273	617	36	342.64539894771127	79.25793361150029	755.7723502411155	1730.410354088971	2289.105565098651	35.971223021582695	0	17603	[133 191 226 248 247 248 247 247 248 248 263 268 275 269 269 268 280 263 274 269 264 269 258 264 268 275 270 290 287 280 286 285 299 289 291 301 304 245 245 266 249 253 255 209 254 233 211 275 269 225 277 261 310 267 295 275 300 239 225 283 298 263 279 312 255 191 266 290 245 207 198 198 179 208 279 306 213 189 174 178 180 180 168 163 169 291 296 310 239 168 174 182 163 147 198 341 269 151 173 14…
12	2	23562	5490	921	70	30	46	19271	4747	664	43	421.9204222010995	72.11938452797978	771.6439559930309	1804.2701187648313	2354.9971836834893	35.971223021582695	0	17047	[139 189 238 243 242 244 244 242 250 252 246 257 259 260 259 264 253 259 272 266 288 273 263 279 275 283 275 273 280 299 282 281 295 299 269 294 279 256 226 254 231 261 240 256 254 229 212 261 283 252 210 220 261 295 299 235 211 205 278 279 191 180 180 203 280 297 268 231 178 176 260 271 293 280 187 165 141 175 285 280 260 280 302 292 188 151 203 270 275 292 281 307 315 184 147 210 358 226 160 13…
8	2	23562	5490	921	70	30	39	18962	4622	750	54	390.5900744629586	75.58418541943213	738.1553358712658	1776.4343242150367	2414.053408308701	35.971223021582695	0	16920	[141 202 243 243 249 246 245 246 248 253 249 256 253 267 259 259 263 260 266 276 274 277 276 265 277 280 282 270 270 281 287 273 278 287 312 294 289 250 251 204 221 233 261 271 260 214 218 245 263 265 229 191 223 276 215 208 262 261 264 273 242 211 219 301 275 183 198 288 282 187 203 300 248 220 259 250 282 299 272 275 189 170 187 228 276 176 175 189 163 172 308 211 157 143 142 176 311 325 279 16…
5	0.5	23562	5490	921	70	30	42	19352	4630	697	38	383.860321202767	73.14127794849212	719.3959273841003	1818.4667325056823	2433.0897133200256	35.971223021582695	0	17297	[125 195 242 252 247 246 250 255 257 249 245 262 253 255 256 259 256 266 275 265 256 271 281 267 267 282 273 274 283 283 278 295 301 278 303 288 275 259 254 229 243 247 271 238 224 222 229 238 188 274 269 224 257 226 227 266 278 319 282 190 195 214 286 307 292 245 300 306 209 180 227 309 323 320 237 181 197 265 302 171 154 171 296 312 338 193 156 174 168 155 244 320 341 225 168 167 157 173 149 27…
11	0.5	23562	5490	921	70	30	38	18513	4742	872	30	403.80291572779373	74.1883111210643	707.8908804464634	1779.2005026362876	2302.3931548869614	35.971223021582695	0	17089	[129 177 225 245 251 249 247 257 249 250 253 254 260 262 255 259 266 259 267 279 266 279 270 290 275 282 275 278 284 270 278 285 292 305 285 305 310 258 253 253 233 239 280 278 262 286 272 284 278 246 250 280 227 231 255 253 230 219 237 264 282 238 186 243 299 268 162 187 282 266 204 249 213 169 189 178 251 246 168 174 163 171 155 182 276 330 251 176 153 175 242 165 159 168 171 164 147 232 338 29…
9	0.5	23562	5490	921	70	30	43	19894	4427	739	50	374.8709641128731	70.1298216218185	746.9379245962847	1885.213363376127	2403.7039153869596	35.971223021582695	0	17513	[125 192 239 243 245 255 255 256 260 259 252 262 253 260 255 261 267 253 275 260 261 273 267 272 272 262 282 289 283 284 282 279 292 304 284 276 261 234 250 247 228 237 229 250 252 244 203 239 225 215 263 246 234 220 205 225 284 226 224 295 296 299 216 192 194 222 312 272 180 205 278 299 216 228 327 276 188 202 327 198 159 190 311 338 350 202 183 172 178 244 348 302 154 157 153 236 302 335 367 37…
2	2	23562	5490	921	70	30	42	18565	4483	821	41	351.1016971722651	73.99447388431585	702.4701036579197	1811.8825901032117	2379.474933381476	35.971223021582695	0	17091	[140 160 239 246 248 245 253 254 248 266 273 263 266 260 244 250 259 272 257 264 276 267 264 262 284 275 280 262 275 284 293 289 304 297 293 273 294 242 230 248 242 251 230 254 254 225 231 210 230 250 219 202 218 239 292 280 222 199 287 258 180 211 284 320 223 213 251 260 301 305 308 197 172 205 297 328 203 169 173 178 294 319 192 169 192 204 305 189 177 209 198 170 171 170 166 202 152 161 156 14…
6	2	23562	5490	921	70	30	39	19065	4589	714	46	394.13074744780585	72.41238080034259	772.7385505990234	1837.5878583699007	2485.064879681469	35.971223021582695	0	16916	[110 189 242 248 247 252 248 252 252 257 255 240 255 268 257 255 256 265 269 264 266 272 263 278 272 271 277 274 266 278 283 311 284 276 271 291 294 252 248 234 238 273 243 265 261 260 207 227 249 244 247 220 267 280 244 199 278 224 166 212 287 284 266 205 171 194 279 330 252 190 188 247 281 168 168 252 282 298 292 165 163 158 201 248 284 310 308 287 180 165 167 169 263 357 290 189 195 170 180 18…
10	2	23562	5490	921	70	30	33	19116	4647	860	46	386.12067128938946	76.20610081407075	823.9631681559586	1888.0975394817806	2604.9694751870975	35.971223021582695	0	17237	[128 186 219 242 254 252 248 254 250 246 251 257 259 257 258 261 242 262 253 272 262 261 265 265 270 260 273 287 290 282 272 293 271 285 278 293 275 243 232 253 249 236 230 241 207 239 250 222 211 219 219 218 239 283 297 224 196 260 243 212 305 247 199 242 249 195 170 205 293 303 262 287 187 200 168 255 322 215 150 158 229 298 298 327 346 213 167 181 342 299 180 163 274 173 162 172 323 374 390 19…
4	2	23562	5490	921	70	30	41	19348	4249	773	37	416.64211168182703	77.23760282957413	723.0175114914714	1697.172230706458	2280.472841326506	35.971223021582695	0	17441	[118 182 237 241 247 253 250 249 250 261 240 253 266 264 269 247 271 270 266 267 269 279 257 283 291 299 274 289 274 281 289 285 309 274 303 306 318 243 260 228 268 263 246 265 248 249 213 234 225 265 245 194 227 253 258 231 258 278 234 215 201 273 238 213 187 186 182 233 288 303 202 189 197 284 298 222 187 236 344 219 192 195 188 180 189 169 168 310 339 276 173 166 169 169 174 311 338 179 186 27…
3	0.5	23562	5490	921	70	30	47	18812	4258	804	43	329.2417057465449	75.78994013733748	626.1489380983039	1590.6302123159003	2163.280910099523	35.971223021582695	0	17151	[154 197 245 252 248 252 255 254 261 258 253 270 265 271 253 276 266 271 272 293 297 272 293 278 280 289 288 291 283 271 282 296 288 278 281 296 281 240 238 232 256 249 261 266 278 223 207 247 267 263 255 227 244 255 253 196 220 241 252 255 202 201 255 240 243 179 156 248 272 293 213 172 165 220 256 161 184 156 149 194 293 277 205 169 167 159 153 307 192 155 176 288 310 164 149 200 345 215 158 14…
12	2	23562	5490	921	70	30	47	18593	4566	675	43	366.12129754245717	75.10978061687034	708.5876221052555	1748.8889386173287	2334.9253663896707	35.971223021582695	0	16811	[139 190 243 248 246 246 252 247 250 254 260 260 255 255 270 275 263 274 277 266 276 271 277 287 290 300 287 278 288 282 293 261 280 284 273 267 249 234 228 248 228 248 236 264 195 221 242 296 276 233 215 264 276 275 210 188 236 276 224 272 295 224 186 280 287 179 156 235 286 225 206 280 174 160 185 290 227 156 153 166 284 322 239 156 162 187 277 151 136 133 137 210 317 324 168 132 131 145 283 33…
1	0.5	23562	5490	921	70	30	35	19474	4488	649	42	371.01625900599015	80.4970027713388	742.7771151729066	1733.7533113738816	2321.0286956963378	35.971223021582695	0	17535	[117 192 215 246 243 251 251 253 252 248 253 257 250 257 259 256 275 251 268 272 267 291 270 265 285 282 264 283 280 276 279 286 311 298 293 296 295 258 251 262 259 255 266 236 250 252 217 216 257 291 281 283 208 245 288 299 249 263 280 293 307 294 292 267 245 214 251 296 316 222 199 190 185 274 310 192 196 190 162 248 323 190 204 177 165 164 162 296 302 173 166 165 161 276 292 199 179 189 196 17…
7	0.5	23562	5490	921	70	30	36	19968	4330	599	40	419.25142836764445	73.81270249208055	789.0704504502157	1829.1372360918026	2554.314378177883	35.971223021582695	0	17295	[132 191 234 245 243 246 246 247 251 245 252 264 247 241 270 258 260 262 275 259 268 280 274 272 267 269 274 260 274 260 292 292 296 284 292 274 281 245 236 258 234 256 253 262 264 262 248 255 289 255 233 227 305 257 258 231 230 282 277 271 238 191 233 260 296 270 249 226 286 310 192 240 251 168 191 302 185 181 268 265 292 269 301 294 168 153 178 279 272 281 326 309 172 164 336 269 154 146 149 15…
9	0.5	23562	5490	921	70	30	44	19362	4329	713	61	377.8993896848879	74.07503287523733	771.1526112050805	1714.0301198234122	2271.9625131496487	35.971223021582695	0	17608	[122 193 245 247 247 252 250 257 248 250 256 255 257 246 265 257 265 265 272 288 271 274 261 268 276 280 291 289 286 281 290 291 301 301 296 298 263 256 232 253 245 249 231 263 239 262 233 231 261 224 265 215 203 209 264 271 293 296 205 222 301 288 294 209 225 286 212 188 165 180 227 302 336 225 196 188 186 214 318 176 181 174 163 221 228 162 212 311 330 221 172 150 138 241 370 223 154 184 332 20…
8	2	23562	5490	921	70	30	40	18772	4542	718	43	431.67695201407946	73.5027762208544	801.5829199919948	1865.2555845475779	2519.1592897502205	35.971223021582695	0	16914	[141 206 241 245 246 240 257 256 249 268 246 259 251 250 261 256 257 251 258 261 276 272 269 265 271 264 266 273 267 272 270 280 281 291 276 289 279 238 220 241 237 261 254 268 237 212 212 223 261 255 242 223 214 268 245 191 205 230 180 177 188 225 263 274 283 243 190 177 167 180 309 307 186 182 168 276 302 235 183 151 284 197 175 167 276 311 332 245 173 160 268 360 181 158 222 374 206 153 198 29…
5	0.5	23562	5490	921	70	30	43	19471	4567	698	34	363.46672391356435	75.8440132441186	733.618920473403	1804.4269075991006	2542.5302141764073	35.971223021582695	0	17472	[125 200 250 254 249 250 247 248 260 256 258 256 255 259 260 261 259 257 269 263 254 267 273 257 265 274 281 286 278 290 278 268 279 279 287 286 293 247 249 252 248 231 212 253 239 228 245 197 257 273 281 232 225 225 216 279 234 194 225 281 277 305 249 206 238 341 208 189 198 302 326 205 192 212 219 179 185 329 290 224 168 142 221 294 323 332 178 156 149 227 320 325 208 219 377 206 137 166 242 35…
2	2	23562	5490	921	70	30	43	19151	4552	879	44	365.59632969433096	73.01847166472383	788.0150509616477	1916.872451178342	2473.037937009263	35.971223021582695	0	17392	[142 161 237 247 260 255 242 253 251 256 259 259 252 249 260 247 271 255 263 274 258 255 271 272 268 267 257 266 272 273 277 283 285 281 294 287 285 255 256 247 268 240 208 218 260 213 217 233 279 246 204 216 259 277 235 213 230 216 229 304 306 300 237 203 213 200 186 281 305 198 231 340 261 193 177 194 299 223 179 182 170 262 369 236 177 222 269 156 170 232 338 265 163 155 252 281 327 423 229 15…
11	0.5	23562	5490	921	70	30	39	18581	4772	898	38	414.8762848408708	73.25606052162954	841.1227399411382	1988.1188989313314	2505.245321025735	35.971223021582695	0	16858	[129 178 226 239 244 243 245 245 242 254 246 252 253 252 261 260 254 268 257 262 269 276 256 265 261 274 265 277 272 256 291 272 292 284 292 289 277 244 225 223 235 244 230 232 225 283 267 294 224 212 217 283 270 258 197 242 287 242 177 220 243 176 165 267 275 299 257 215 173 233 282 283 268 283 314 302 254 189 295 207 167 222 272 182 165 151 229 343 253 179 165 249 289 169 162 233 330 206 165 16…
6	2	23562	5490	921	70	30	40	18703	4466	714	45	387.5790577634548	75.38739913830968	789.2286757849187	1833.1640393870846	2597.7960461912844	35.971223021582695	0	17115	[109 188 240 242 246 245 249 253 247 256 252 257 259 261 258 262 257 260 257 271 266 265 267 280 276 262 271 269 267 297 269 292 274 289 264 282 283 259 238 216 249 276 233 238 246 221 247 243 236 253 245 208 216 259 213 195 178 198 259 291 208 180 181 276 270 202 192 185 259 204 225 296 307 189 196 215 189 184 172 211 325 225 168 231 277 170 146 211 324 343 194 163 147 210 373 295 163 172 168 32…
12	2	23562	5490	921	70	30	48	18674	4495	646	39	379.4198262417889	75.20437512853661	735.1813856355831	1793.0963352550834	2384.617367381582	35.971223021582695	0	16816	[141 194 247 249 250 250 254 256 258 252 254 268 257 252 254 249 276 268 276 263 255 260 275 274 264 264 277 277 280 297 287 289 275 291 297 297 259 250 254 228 218 247 280 255 257 245 263 262 267 248 264 281 260 273 265 259 279 302 207 206 195 238 199 217 180 171 188 191 180 266 212 168 167 168 260 308 189 150 175 302 286 178 159 165 249 180 198 320 211 148 205 325 159 148 161 291 203 168 262 15…
4	2	23562	5490	921	70	30	42	19460	4227	763	35	361.42201683221833	76.9019881616544	770.029528443486	1799.7562627611753	2403.980415176866	35.971223021582695	0	17332	[115 180 233 245 251 257 250 252 254 258 253 260 253 266 264 259 257 263 268 265 272 265 265 289 287 281 274 265 276 269 289 281 291 289 296 274 306 233 230 247 259 269 247 223 261 244 268 208 223 214 211 256 276 301 261 212 207 266 273 265 198 222 285 297 305 293 192 209 288 221 246 303 272 215 170 234 302 265 184 186 183 299 202 186 304 297 190 176 200 277 169 157 165 154 165 248 348 231 150 17…
3	0.5	23562	5490	921	70	30	48	19106	4283	815	42	376.8463319189821	68.51383672909111	770.6490515759995	1747.9915865367534	2347.0057843426157	35.971223021582695	0	16998	[155 203 242 250 247 245 249 252 250 254 256 257 248 267 255 255 256 262 251 276 261 265 270 280 288 269 281 277 285 290 288 282 305 295 293 280 290 254 251 266 276 221 233 262 269 253 265 282 278 235 263 287 251 274 289 245 195 246 271 280 228 183 207 297 240 173 167 207 242 199 264 282 186 165 171 220 280 275 187 172 234 241 167 163 163 253 302 178 166 208 272 190 174 150 167 291 340 244 173 15…
10	2	23562	5490	921	70	30	34	18897	4612	826	41	375.9108242135692	78.17453174731097	712.1378041209633	1643.6986671250518	2277.846191638743	35.971223021582695	0	17552	[129 185 218 240 245 250 246 256 253 256 256 249 273 269 270 260 258 283 267 280 285 270 279 267 285 282 282 283 280 307 286 281 305 296 293 306 286 250 241 259 263 255 255 234 201 216 222 290 223 211 222 222 222 198 248 311 235 224 284 229 217 279 258 217 187 233 313 252 210 186 182 184 190 346 266 180 181 185 175 178 268 353 303 186 196 217 179 233 297 161 188 175 163 159 159 231 322 328 318 19…
7	0.5	23562	5490	921	70	30	37	19566	4291	590	49	373.6489031281017	78.50331993936479	720.4643374437078	1831.8190499014597	2439.2869084718664	35.971223021582695	0	17187	[133 195 233 243 241 245 250 243 255 253 246 263 266 261 266 266 276 263 280 266 271 277 262 275 281 276 283 279 298 266 281 278 289 274 271 297 276 240 264 262 210 233 261 230 239 247 231 227 218 285 282 309 256 229 212 218 201 237 289 288 261 196 203 189 197 161 193 247 253 247 270 281 265 284 284 298 278 173 173 244 274 170 169 167 173 273 298 189 164 156 222 276 316 261 189 224 362 174 177 21…
5	0.5	23562	5490	921	70	30	44	19047	4619	676	36	396.76323513368766	74.89897585266924	698.1292787818229	1667.847998091222	2299.2186627057768	35.971223021582695	0	17374	[126 192 240 243 249 249 251 252 251 248 252 256 251 262 255 273 281 271 254 270 265 279 277 269 270 271 295 287 290 296 298 310 289 290 297 302 292 250 244 252 231 242 270 222 229 244 246 265 257 245 251 226 267 221 253 288 291 285 210 200 227 273 194 282 271 204 208 299 202 190 211 307 232 194 188 189 298 304 226 178 174 162 197 204 153 160 203 275 294 291 172 155 278 217 153 158 179 391 243 15…
1	0.5	23562	5490	921	70	30	36	19878	4524	681	41	409.6369762537652	71.6707587097019	821.6970596405614	1916.1486176852343	2567.64294986861	35.971223021582695	0	17461	[119 192 216 243 250 253 247 249 248 255 257 248 251 256 256 253 260 263 253 266 264 265 266 275 277 280 259 268 262 271 284 276 281 278 301 282 292 243 253 250 209 224 257 235 279 229 215 240 263 303 259 241 290 256 273 276 201 222 209 247 339 275 178 183 252 295 287 259 306 328 251 228 295 203 161 208 298 299 287 183 164 228 312 268 173 267 275 268 309 337 313 194 155 172 277 373 263 163 147 16…
9	0.5	23562	5490	921	70	30	45	19629	4430	736	52	357.5422731734585	74.773958380244	758.899526359596	1788.3683536527572	2338.8864371894297	35.971223021582695	0	17381	[124 194 246 241 245 250 247 244 250 263 253 258 246 256 270 263 265 258 261 263 281 269 277 278 271 291 281 277 279 285 294 288 294 290 292 303 261 237 257 264 224 212 261 253 243 231 286 273 300 258 218 228 193 247 282 286 255 274 262 283 297 269 286 302 291 192 204 259 265 183 218 306 285 269 185 243 235 226 180 171 171 183 264 310 320 189 153 203 343 322 202 173 194 206 158 142 140 155 246 37…
8	2	23562	5490	921	70	30	41	18551	4536	733	52	366.5868755785864	72.6122401655502	703.0853140284875	1630.8784535587868	2192.978010238321	35.971223021582695	0	17125	[141 206 242 247 244 251 247 254 258 249 260 254 258 254 267 247 271 274 274 272 279 281 275 284 261 280 274 297 310 280 293 286 297 290 286 321 303 243 250 250 273 268 230 252 242 214 225 262 266 209 227 214 206 255 259 218 208 204 200 209 288 207 228 206 188 197 186 166 220 283 293 209 176 181 181 189 320 282 195 171 294 258 185 168 175 155 164 147 150 225 323 324 291 175 150 156 154 212 363 18…
2	2	23562	5490	921	70	30	44	19239	4514	882	40	372.59926680304216	77.10365700140083	759.7746032718946	1685.9669705883907	2295.456734109383	35.971223021582695	0	17629	[142 164 236 248 252 252 248 254 254 249 250 253 252 265 252 256 270 264 268 275 277 252 287 282 273 274 279 287 296 282 297 288 304 298 282 286 284 243 250 252 247 242 226 230 268 252 257 231 213 217 287 248 236 224 265 255 256 247 213 211 200 248 240 180 218 288 302 314 287 179 193 266 248 183 177 271 334 183 183 224 298 248 174 187 162 174 186 337 357 279 177 178 170 162 184 338 210 155 292 38…
11	0.5	23562	5490	921	70	30	40	18315	4711	867	36	344.2830595177605	74.29002319008575	762.3666355737943	1747.2034194220957	2478.4149839697507	35.971223021582695	0	16992	[129 180 227 253 245 254 262 253 257 265 258 255 259 253 258 263 265 254 264 271 264 274 273 280 287 265 272 283 276 268 281 277 289 280 273 281 278 233 227 233 230 273 245 229 248 219 241 250 270 253 205 223 208 197 246 242 205 213 220 219 190 241 217 247 271 187 191 221 241 178 176 170 219 325 309 192 164 158 230 330 275 177 173 316 256 176 164 199 157 146 152 309 299 342 186 158 143 261 312 31…
3	0.5	23562	5490	921	70	30	49	19231	4307	818	49	399.5922640686118	68.49008550120982	735.2597534492907	1832.810959852218	2519.142725219944	35.971223021582695	0	16906	[156 200 245 247 249 249 247 250 259 249 244 252 263 264 266 254 258 262 270 263 274 271 285 277 272 258 277 269 270 280 262 293 284 281 291 271 251 238 246 234 235 225 237 228 255 222 253 255 213 199 207 269 233 196 238 272 210 248 179 211 289 264 185 181 256 264 280 304 230 158 188 256 285 281 270 283 157 196 299 285 306 337 239 167 173 296 325 231 171 154 257 316 178 176 183 168 162 198 349 19…
12	2	23562	5490	921	70	30	49	18681	4607	646	45	344.65554920160963	74.28215753407012	712.230061717396	1703.0134971590023	2299.621727665341	35.971223021582695	0	16865	[140 193 241 250 249 254 250 249 251 253 262 266 271 267 260 261 269 259 263 255 282 280 281 271 287 281 269 292 296 283 278 286 284 301 287 283 260 231 232 248 249 243 235 225 281 272 278 223 200 233 264 210 194 190 183 204 265 267 237 249 169 199 252 272 277 285 194 172 164 222 291 283 200 193 294 289 222 151 240 270 278 284 276 341 302 215 173 187 173 174 175 186 163 157 177 166 193 236 153 15…
6	2	23562	5490	921	70	30	41	18846	4511	751	41	377.61515727542167	72.4396724286867	719.3719810774054	1702.2730533592535	2294.156437114172	35.971223021582695	0	17338	[110 190 241 241 248 254 244 251 253 249 254 258 258 256 267 264 271 272 266 267 275 280 272 273 284 294 272 280 271 289 292 309 289 294 279 286 301 250 224 279 276 273 256 258 212 195 243 257 256 251 254 296 223 217 223 219 247 219 218 279 267 230 203 197 265 225 178 209 286 214 210 247 197 205 185 189 235 313 228 181 244 213 178 175 172 186 306 204 170 161 211 360 185 163 183 186 191 163 247 40…
4	2	23562	5490	921	70	30	43	19759	4350	753	48	390.24963767111154	73.20020946821523	779.0712785170809	1879.2887493202559	2478.988018491009	35.971223021582695	0	17520	[118 185 241 242 247 247 251 249 245 257 246 250 250 260 268 253 261 267 273 266 274 269 267 261 266 272 274 270 276 255 260 287 291 293 276 289 284 258 238 268 232 246 261 244 216 223 248 222 232 231 237 282 289 311 234 220 210 192 263 278 263 269 211 238 233 193 173 239 307 285 188 218 321 336 228 183 183 178 168 292 317 329 203 172 181 305 276 184 157 240 333 322 356 211 188 244 193 173 313 33…
7	0.5	23562	5490	921	70	30	38	19142	4182	589	47	346.1091262497415	77.07961329457271	713.4848061624715	1720.7301345968374	2304.2583099335607	35.971223021582695	0	17033	[133 196 236 243 248 254 251 255 267 258 252 260 255 253 255 265 267 254 264 263 273 267 279 276 284 268 281 277 296 293 287 286 294 308 287 286 303 249 242 262 257 243 281 260 268 266 281 265 258 245 249 274 249 222 269 262 237 190 265 283 221 196 197 175 198 271 284 188 193 249 190 178 184 200 156 153 183 272 323 285 164 158 170 143 146 214 301 311 193 152 158 163 156 147 167 256 233 166 277 33…
9	0.5	23562	5490	921	70	30	46	19711	4452	746	50	385.75582755385824	70.7855744234758	734.2258761646758	1844.443521564877	2449.854330182787	35.971223021582695	0	17193	[127 196 245 243 247 244 241 261 250 260 256 258 255 258 256 261 261 254 267 270 275 287 266 274 286 271 280 276 273 283 281 272 286 285 284 291 245 255 241 234 236 219 253 239 262 234 223 201 272 270 268 239 280 228 227 240 254 295 291 219 198 228 278 256 195 264 306 196 168 202 313 209 173 217 300 320 336 174 153 164 154 227 258 298 251 243 287 284 288 288 331 323 190 161 215 294 156 146 231 37…
5	0.5	23562	5490	921	70	30	45	19377	4610	721	32	381.14903669851157	75.57612603292908	718.8629981919179	1802.1785221779455	2343.437985218081	35.971223021582695	0	17371	[128 194 243 244 244 246 249 255 246 253 262 250 254 266 263 256 260 265 263 269 263 279 272 278 285 277 293 279 285 282 289 268 293 290 294 282 290 238 237 245 248 247 231 254 287 229 246 224 287 301 306 227 205 262 274 284 285 263 301 300 223 213 273 298 298 316 239 194 220 317 243 183 181 253 267 316 271 182 191 203 177 152 227 340 310 183 146 167 240 180 192 264 173 185 232 178 144 169 260 25…
10	2	23562	5490	921	70	30	35	19125	4698	825	38	340.9758172669338	75.91310699297162	751.1320825335662	1780.1773987191496	2373.1536488759675	35.971223021582695	0	17647	[129 186 227 245 251 252 255 246 245 261 249 259 261 266 266 262 270 274 268 265 269 263 276 269 279 268 276 278 284 276 278 291 294 308 287 303 291 261 224 261 249 262 233 231 252 265 253 286 267 244 240 238 306 300 232 258 275 299 271 237 305 299 291 298 217 184 250 238 287 309 278 188 182 205 282 302 196 196 179 174 171 193 307 255 190 197 256 166 193 289 181 154 175 283 324 170 160 153 178 16…
3	0.5	23562	5490	921	70	30	50	18671	4229	790	52	309.59631835512727	72.39826093021152	622.483769912396	1721.0610626471866	2413.854329783498	35.971223021582695	0	17120	[155 205 246 249 254 248 250 256 250 256 257 278 261 266 274 268 268 270 273 287 265 268 281 266 274 267 281 282 285 268 285 282 301 286 285 302 260 231 229 258 248 256 274 217 209 256 272 218 199 229 265 257 204 226 207 224 240 197 184 263 286 309 221 200 196 202 201 193 199 182 211 204 198 201 247 193 177 168 212 272 184 209 276 188 169 170 156 231 312 144 150 167 277 302 377 251 134 151 161 28…
8	2	23562	5490	921	70	30	42	18804	4627	752	52	373.1425919752513	73.22178058803733	731.2824107327141	1796.4678288881746	2333.0485331643804	35.971223021582695	0	17252	[141 208 242 246 244 257 246 255 254 249 258 263 266 251 265 266 266 273 273 261 271 276 271 258 268 278 287 271 287 272 295 272 267 292 304 291 296 228 226 250 254 252 234 209 267 224 246 225 274 281 236 234 273 194 266 294 291 231 285 301 226 211 277 332 201 173 282 274 318 234 209 274 182 187 262 327 242 175 168 187 204 322 208 172 163 164 183 264 215 158 182 168 167 150 145 163 246 374 174 15…
1	0.5	23562	5490	921	70	30	37	19395	4425	657	48	367.5845029159104	74.64615546005318	704.7410476023807	1764.4183052096585	2399.5682889517793	35.971223021582695	0	17260	[120 198 223 246 249 255 255 249 256 258 256 255 267 258 262 256 261 258 274 283 273 266 292 278 276 283 275 274 280 277 269 280 293 283 281 268 278 244 253 231 228 225 237 251 266 265 230 267 257 256 227 277 309 275 217 204 180 248 285 186 188 177 236 258 270 298 252 177 165 210 263 272 247 159 155 235 295 274 155 218 295 282 292 171 156 159 168 228 299 161 139 153 221 277 319 296 376 296 156 29…
12	2	23562	5490	921	70	30	50	18664	4581	667	43	343.70400226532496	74.09027521717182	750.2393060979412	1844.958944851404	2442.7071507782734	35.971223021582695	0	17006	[141 196 244 249 243 249 251 254 248 264 265 259 263 259 268 273 271 284 271 276 268 265 265 271 263 273 260 261 252 267 268 290 276 292 277 287 235 239 240 260 283 227 223 247 278 240 204 217 264 231 225 276 266 180 212 279 273 219 185 180 248 274 292 282 182 182 215 291 190 187 171 202 318 308 197 183 188 275 204 149 166 155 174 169 285 289 236 165 151 167 293 312 350 206 163 150 148 262 336 19…
2	2	23562	5490	921	70	30	45	19398	4602	877	44	361.2794692602091	71.86176236924449	716.4081238793243	1797.4906380476973	2273.191870108467	35.971223021582695	0	17463	[145 168 251 252 245 248 246 251 253 260 252 257 259 255 260 264 265 266 262 258 279 264 277 295 278 286 263 279 269 288 282 288 296 291 278 305 295 227 242 229 221 258 261 236 241 238 271 292 242 233 292 211 221 277 263 310 259 254 304 272 300 295 293 203 186 259 301 296 264 173 180 256 297 325 246 169 176 211 321 192 165 180 304 274 245 190 180 175 179 175 147 156 216 300 346 354 195 159 180 27…
11	0.5	23562	5490	921	70	30	41	18166	4642	858	34	362.22306897591267	73.31020095043826	727.1020689286338	1639.5297792678823	2134.496697082717	35.971223021582695	0	17277	[130 179 235 247 252 248 248 258 248 256 252 267 251 264 262 276 268 277 266 267 274 269 273 272 291 279 279 295 302 292 275 295 287 304 308 315 305 274 244 262 264 239 273 261 227 248 246 249 252 236 264 277 258 201 204 259 265 233 199 241 269 282 223 228 203 193 193 208 274 277 197 197 174 186 197 299 236 180 193 183 167 225 343 200 178 186 180 167 159 180 179 293 184 185 153 191 155 166 128 14…
6	2	23562	5490	921	70	30	42	19312	4640	774	46	415.7318403676683	72.03162949224775	746.6777323521836	1743.443919943855	2359.3216119282047	35.971223021582695	0	17471	[110 194 240 243 246 245 250 241 254 248 256 259 253 259 264 259 260 258 262 273 259 273 281 298 281 263 282 277 284 284 287 282 302 296 274 294 296 240 227 248 254 233 257 257 269 258 217 220 268 248 204 222 276 280 284 216 178 243 295 308 289 239 197 225 263 195 210 295 293 317 313 220 179 189 230 281 290 314 357 258 204 192 177 191 193 180 281 347 236 180 181 202 263 173 170 228 287 191 182 17…
4	2	23562	5490	921	70	30	44	19346	4215	734	42	378.6117186404074	77.66685630211106	705.1599871249462	1711.5171853275701	2297.133478120708	35.971223021582695	0	17476	[115 184 238 249 246 245 251 245 254 255 254 258 249 267 248 269 268 277 270 270 270 275 273 287 277 283 282 288 288 276 297 269 305 279 284 298 285 244 239 254 254 242 240 224 228 230 248 249 274 255 242 241 241 272 228 237 201 206 215 273 288 224 200 261 279 227 306 207 167 250 321 192 194 218 228 193 177 156 226 302 314 289 174 175 159 176 256 302 293 241 187 175 161 142 166 272 360 181 148 28…
9	0.5	23562	5490	921	70	30	47	18727	4197	709	55	396.34870506293254	73.86106709101213	744.9262736717307	1838.1171098652749	2400.627571563755	35.971223021582695	0	17115	[127 198 239 241 248 241 248 248 256 250 261 270 250 259 256 258 256 276 267 270 270 266 275 282 276 283 276 287 283 282 270 280 295 289 278 315 241 251 246 232 253 240 269 238 219 226 265 259 281 263 199 244 275 276 235 202 212 261 207 193 258 205 194 262 297 187 200 213 168 192 298 237 176 150 163 183 303 282 198 229 196 172 150 225 272 322 216 139 141 231 273 153 176 310 217 141 168 210 234 13…
5	0.5	23562	5490	921	70	30	46	19445	4622	703	34	365.0499776550352	73.55516115738492	819.1579235918207	1846.3376118538258	2542.1628400429927	35.971223021582695	0	17359	[126 195 246 246 248 254 256 253 246 257 255 254 244 252 265 254 259 264 263 266 261 274 266 254 259 278 272 279 281 280 262 278 287 267 278 283 297 231 262 215 235 270 261 255 234 212 240 268 228 199 262 272 275 301 243 191 270 276 219 203 249 309 232 213 238 176 204 278 279 233 222 316 262 172 168 224 298 349 224 159 154 210 276 289 302 273 303 223 145 194 281 323 339 272 170 170 247 326 169 15…
7	0.5	23562	5490	921	70	30	39	19243	4134	584	44	387.033766715139	73.19307573968419	760.269488329355	1788.599707463042	2351.452395450394	35.971223021582695	0	16923	[134 194 238 245 246 244 255 251 249 254 251 259 260 268 264 271 264 263 267 262 264 259 280 273 275 276 264 274 282 280 282 302 294 307 302 318 288 246 260 238 254 249 224 258 276 222 252 226 241 242 266 244 237 220 251 217 280 257 259 240 303 234 195 213 225 174 220 308 231 243 297 256 179 260 306 247 196 164 268 263 166 179 290 167 144 151 330 255 163 163 171 155 193 314 187 167 148 176 141 14…
3	0.5	23562	5490	921	70	30	51	18977	4251	832	41	386.9743128605599	73.82745330787021	748.0433028583211	1657.5011432184883	2245.280535478433	35.971223021582695	0	17354	[155 204 246 244 255 245 250 248 253 252 248 262 251 255 251 272 269 252 263 278 273 270 273 270 292 282 293 277 294 286 295 300 309 269 300 297 267 258 230 303 236 265 257 267 268 273 257 264 206 262 262 255 219 199 247 283 212 189 202 234 252 205 295 269 187 195 187 285 291 284 226 182 204 297 206 183 182 298 319 199 190 181 172 174 176 154 167 308 344 285 182 178 182 197 172 171 147 181 175 17…
12	2	23562	5490	921	70	30	51	18619	4580	676	40	425.11067329015987	74.37512741627225	766.7490182121045	1783.052999435147	2303.6425756509466	35.971223021582695	0	17154	[142 196 245 251 245 248 248 252 254 250 264 259 247 260 259 262 255 261 261 266 279 272 268 275 275 283 278 279 262 299 277 279 287 295 309 292 270 248 258 256 260 238 264 267 271 266 273 242 232 261 221 220 237 241 216 197 195 181 251 228 211 204 271 176 176 184 270 325 192 169 202 289 244 177 169 231 272 165 228 312 206 162 251 318 205 163 157 150 269 346 327 182 178 171 253 178 157 139 156 25…
1	0.5	23562	5490	921	70	30	38	19062	4349	649	45	379.47353884292033	78.07640983006705	781.9813755796694	1692.1107771387449	2227.4615760210686	35.971223021582695	0	17049	[123 194 221 243 240 247 250 252 257 257 257 260 261 262 269 253 274 257 261 270 257 265 277 282 293 285 274 286 302 307 306 283 295 309 303 287 296 252 240 241 268 265 252 267 240 264 281 298 263 280 273 261 288 262 275 248 202 238 269 267 284 211 170 174 191 254 260 187 183 170 174 284 250 169 216 248 171 169 161 291 308 175 155 161 183 206 156 131 147 161 218 274 301 230 165 148 164 244 327 22…
2	2	23562	5490	921	70	30	46	19413	4564	862	52	421.81566144269647	73.26403270749972	767.56298586194	1822.8800515612434	2390.361281151484	35.971223021582695	0	17332	[146 164 241 247 247 245 248 250 262 252 261 257 255 257 265 256 257 253 259 250 262 258 266 272 273 270 295 257 284 297 305 287 295 278 273 279 295 231 250 245 242 245 236 256 268 275 233 232 225 256 260 279 281 287 223 279 211 197 251 303 202 205 289 306 246 241 191 185 249 298 209 177 186 286 316 239 170 272 210 165 190 267 306 276 165 247 286 312 316 316 192 155 173 284 335 292 157 149 147 30…
8	2	23562	5490	921	70	30	43	19334	4726	747	43	403.85165994519696	73.24169027579254	786.369164403163	1958.8588572912263	2599.5452400927784	35.971223021582695	0	17574	[146 213 246 242 242 242 248 247 246 246 246 256 265 258 251 260 260 265 266 251 276 255 272 267 269 262 258 267 268 273 270 279 276 297 282 291 268 241 230 246 250 243 231 225 261 274 232 206 261 257 229 201 236 267 286 284 301 294 212 220 202 228 310 339 208 181 194 229 328 252 193 258 292 186 191 229 348 249 209 256 183 176 313 336 241 192 348 252 166 178 343 237 157 159 328 355 272 186 173 16…
10	2	23562	5490	921	70	30	36	19531	4764	855	48	409.5130748829008	75.34179037918666	794.3968359668839	1951.8256359727636	2533.756178344724	35.971223021582695	0	17432	[131 190 226 242 245 245 251 249 244 244 247 264 250 249 254 264 265 254 257 276 263 268 274 268 267 273 273 268 275 272 291 275 279 279 289 288 275 247 240 250 247 217 237 250 250 273 291 249 202 250 237 239 263 286 266 272 280 210 210 251 283 272 265 294 258 188 186 273 327 232 164 233 281 308 281 326 289 234 180 224 326 252 161 241 302 216 163 238 301 311 352 195 163 158 169 285 310 385 189 14…
6	2	23562	5490	921	70	30	43	19443	4605	772	43	386.2861945782014	73.6715882115806	801.485266234081	1900.6194504110588	2555.612294351732	35.971223021582695	0	17571	[112 193 240 243 248 244 250 243 252 248 257 250 256 258 261 270 261 252 261 265 269 278 262 279 269 282 256 286 266 280 263 268 293 287 269 282 286 231 254 237 228 240 259 209 228 273 253 203 205 240 280 286 218 211 228 260 262 211 222 248 300 213 256 322 293 212 201 200 202 199 245 298 311 227 190 262 316 184 161 237 331 316 208 174 185 264 342 356 285 177 189 221 177 154 260 327 335 353 219 13…
11	0.5	23562	5490	921	70	30	42	19094	4820	930	33	412.655318915258	76.74235688208805	769.283614413709	1804.6066663254485	2381.491360543353	35.971223021582695	0	17335	[130 181 237 245 245 253 254 254 242 252 255 258 257 259 252 254 262 250 262 269 266 265 275 284 267 285 285 277 262 266 279 284 290 283 279 285 276 271 242 262 250 237 249 271 268 225 212 262 270 227 211 255 269 207 232 282 296 306 244 222 199 287 279 279 293 298 284 328 251 227 339 231 190 241 237 196 252 286 319 302 185 181 221 312 261 168 165 261 310 290 166 169 172 174 159 226 296 183 160 15…
4	2	23562	5490	921	70	30	45	19537	4309	726	38	358.5042501970438	72.78153411486583	745.4243365225844	1723.3596650272837	2377.5335883222588	35.971223021582695	0	17409	[116 189 238 241 248 254 253 247 251 253 257 253 261 263 256 278 272 267 261 259 262 268 272 278 274 279 275 275 281 268 282 280 302 292 300 291 308 253 249 230 248 229 206 275 262 244 273 247 256 263 257 286 202 269 277 281 289 278 231 303 264 191 284 294 254 195 210 273 313 290 187 187 183 167 259 279 330 221 187 172 276 198 173 176 163 174 195 311 247 174 191 266 190 227 237 144 175 335 242 16…
3	0.5	23562	5490	921	70	30	52	19573	4438	868	51	398.24396629923774	72.88928231058628	754.3482374190843	1896.448656727024	2516.2438206840693	35.971223021582695	0	17353	[157 204 246 243 250 249 260 247 249 257 252 254 253 264 261 262 255 261 252 260 266 264 260 276 269 272 284 270 280 267 278 280 277 278 282 282 256 229 255 239 226 240 227 268 248 216 227 222 229 271 200 252 278 257 202 199 278 271 306 297 214 177 264 297 302 291 316 261 198 254 298 301 307 333 286 195 195 300 317 184 171 189 312 295 207 185 170 197 164 260 333 182 166 153 186 333 339 251 170 16…
9	0.5	23562	5490	921	70	30	48	18913	4204	703	53	340.8843889679688	75.77226591994977	699.6233530772369	1758.318916185643	2269.9034382083955	35.971223021582695	0	16951	[128 201 244 244 242 248 254 256 258 249 251 258 268 262 264 263 280 263 263 270 268 287 276 278 266 285 284 292 281 283 297 293 276 289 303 295 252 242 274 261 269 228 223 261 223 270 261 285 248 251 250 265 254 254 254 252 291 207 229 291 225 191 214 265 230 196 177 220 281 276 203 154 167 202 277 296 239 146 160 269 343 239 176 173 187 174 165 175 163 183 173 296 185 138 161 156 166 238 238 14…
5	0.5	23562	5490	921	70	30	47	18803	4527	706	38	381.1619325449563	74.44972771765477	689.7476252480035	1649.6054379145587	2363.7457014986253	35.971223021582695	0	17180	[127 197 247 248 245 252 253 254 261 250 254 252 253 264 261 264 254 273 268 277 281 270 280 286 264 275 282 291 284 283 288 270 282 291 292 289 278 248 243 250 260 253 246 223 239 253 258 273 294 248 215 217 262 223 196 278 272 236 217 270 192 201 212 190 198 238 208 185 262 310 285 187 182 179 208 172 140 160 225 287 306 262 162 197 283 186 141 205 309 261 152 164 141 159 205 349 207 166 272 31…
12	2	23562	5490	921	70	30	52	19080	4704	674	42	353.8059115424649	70.41360912594675	708.299352174935	1792.8142641574948	2406.321911486176	35.971223021582695	0	17344	[144 202 252 252 247 248 255 258 262 253 250 256 266 266 256 273 261 266 271 275 278 267 270 277 286 289 270 290 274 275 274 287 283 282 268 293 273 249 274 233 224 252 258 222 229 206 211 223 283 254 254 225 207 284 283 215 223 277 209 206 200 273 283 239 260 260 275 303 225 171 285 305 318 301 223 205 289 245 198 193 315 212 179 186 178 174 181 183 164 183 180 159 166 201 370 278 156 155 253 32…
7	0.5	23562	5490	921	70	30	40	19481	4216	586	50	344.41081239297785	76.88902048865125	714.4545024530623	1860.8111746811846	2542.653575831219	35.971223021582695	0	17054	[136 195 238 249 255 252 251 253 251 260 261 259 256 264 267 264 258 272 276 269 279 255 275 271 260 264 256 272 273 271 285 285 272 272 284 277 276 239 230 225 244 264 266 267 259 224 230 220 204 227 247 256 262 267 188 211 215 196 225 200 227 262 284 278 208 265 261 307 255 184 195 297 248 192 176 181 180 250 343 233 181 180 172 213 278 310 285 303 258 175 193 181 153 156 270 259 188 291 320 16…
2	2	23562	5490	921	70	30	47	18638	4373	843	47	378.8301111701208	77.85117500875381	760.7012924550454	1812.6073381666758	2323.552243286249	35.971223021582695	0	17180	[142 165 246 245 249 249 251 255 251 263 257 252 252 249 265 267 258 261 264 265 275 258 283 284 286 277 276 271 271 287 290 278 284 292 269 282 300 245 250 243 237 235 271 260 250 228 223 253 226 209 216 258 252 275 237 194 276 276 268 294 225 199 181 253 214 168 246 274 224 168 215 285 312 217 173 161 168 180 256 309 317 211 209 164 156 161 245 249 155 181 316 288 190 155 147 177 301 239 126 14…
8	2	23562	5490	921	70	30	44	19201	4758	743	53	336.1186696704495	71.35750982134284	705.1646808176723	1638.6500805536473	2233.8829958620013	35.971223021582695	0	17530	[143 216 242 242 247 241 250 246 253 265 263 260 263 260 258 260 261 268 266 295 274 268 271 275 273 279 279 296 300 275 313 279 289 291 283 296 271 239 234 270 266 224 256 228 223 269 262 218 229 201 228 290 264 211 262 276 255 234 194 205 308 275 251 282 194 176 225 293 233 195 189 272 307 259 174 200 311 208 150 168 231 287 292 313 339 223 172 162 160 244 369 238 166 147 182 231 328 182 157 31…
1	0.5	23562	5490	921	70	30	39	19305	4381	661	46	398.2295379900108	73.84077370567422	792.6609849200875	1797.4157717831476	2450.8829580504257	35.971223021582695	0	16900	[121 198 225 242 243 249 245 252 251 247 253 253 263 262 250 267 267 265 252 252 258 266 283 264 278 274 282 283 287 289 283 281 267 278 300 295 295 231 238 234 264 260 248 238 270 242 266 266 237 214 201 270 286 249 189 184 278 289 238 216 269 290 239 216 254 190 198 227 309 312 239 182 189 195 316 218 181 240 265 282 291 313 210 175 156 200 299 321 227 165 158 156 198 261 182 174 154 163 234 31…
4	2	23562	5490	921	70	30	46	19570	4327	717	46	368.9145953973678	72.16714167114871	789.426568103968	1868.5964476098022	2498.5698883577256	35.971223021582695	0	17091	[118 187 238 244 245 244 250 246 254 262 263 251 264 263 255 248 252 273 258 273 259 246 261 275 275 280 265 270 279 275 289 274 288 281 296 285 278 239 243 233 246 232 253 265 282 253 227 251 229 211 252 286 262 276 214 281 210 181 208 294 292 252 191 249 311 286 195 195 202 141 188 275 280 258 276 240 282 303 239 184 150 253 291 309 323 223 214 306 161 175 335 231 164 143 211 292 366 192 147 14…
6	2	23562	5490	921	70	30	44	19035	4549	766	39	335.3637848042105	73.97600064669541	711.1017164906813	1712.0876692174354	2297.363882866288	35.971223021582695	0	17535	[114 192 240 246 246 249 253 252 265 257 253 259 269 266 262 263 274 270 258 257 266 271 286 290 273 269 277 279 288 290 286 309 294 296 283 294 273 242 256 252 249 252 257 270 229 214 264 240 265 217 264 231 272 271 230 200 274 242 214 207 305 274 279 239 189 246 211 179 223 294 187 189 271 283 170 163 179 266 313 231 176 169 226 289 188 168 166 277 198 160 270 344 211 171 162 175 163 157 305 34…
3	0.5	23562	5490	921	70	30	53	19504	4460	848	53	348.5467534935455	75.05633315976908	712.9545694132045	1762.3834204656775	2444.1252981790008	35.971223021582695	0	17514	[159 210 244 248 255 258 248 254 257 258 254 274 253 260 254 261 257 263 263 268 272 271 266 268 286 262 282 296 269 261 270 288 280 284 283 277 255 248 245 249 238 247 268 236 217 244 240 213 257 231 253 226 253 278 246 290 246 220 217 210 222 205 209 275 204 219 258 205 205 182 251 351 232 181 205 200 281 174 192 309 283 162 153 189 316 320 318 215 170 171 287 293 327 329 307 150 153 269 321 33…
11	0.5	23562	5490	921	70	30	43	19289	4913	910	40	321.0073323228515	72.11709416496275	692.408320647032	1914.8004279224383	2565.1141819292884	35.971223021582695	0	17325	[131 181 234 245 247 249 252 259 253 256 255 259 262 260 267 270 270 260 267 271 264 266 274 270 270 281 257 273 272 252 261 284 275 296 268 275 280 238 255 243 257 262 223 245 218 205 237 258 230 213 239 243 240 274 242 196 274 250 212 290 237 192 172 191 263 313 305 221 188 201 281 330 273 181 234 336 239 175 224 268 171 156 255 329 325 303 187 154 182 319 299 298 301 314 326 323 172 264 368 17…
10	2	23562	5490	921	70	30	37	18862	4596	838	44	326.11359468560306	79.55829353969922	670.0982190978384	1691.3894521580485	2367.260082929281	35.971223021582695	0	17268	[132 191 238 245 257 256 265 243 256 273 263 272 258 265 260 260 283 276 264 263 271 275 276 272 284 290 273 286 271 273 289 280 285 291 285 275 283 223 263 253 242 229 247 230 225 210 259 279 249 232 299 218 225 276 274 201 200 257 287 208 207 260 245 206 248 244 192 183 202 146 174 267 292 327 263 175 166 189 163 225 278 296 286 256 169 155 160 263 271 199 335 249 169 155 179 362 280 156 140 24…
12	2	23562	5490	921	70	30	53	19484	4759	697	44	367.1841158321047	71.88000135095054	782.1035736445907	1751.4824854431893	2504.2580128633826	35.971223021582695	0	17535	[143 206 246 252 245 251 256 261 265 259 269 259 254 262 249 265 254 255 251 253 254 257 266 284 267 289 276 277 261 277 285 297 288 277 291 284 267 233 240 242 262 235 248 271 250 207 253 277 246 213 226 209 276 258 289 275 194 193 250 317 217 196 201 268 305 293 213 210 225 307 229 175 187 170 192 262 321 289 221 195 232 355 249 176 257 174 148 152 190 326 295 266 203 317 316 270 164 163 355 38…
9	0.5	23562	5490	921	70	30	49	19136	4269	715	44	404.282475001981	74.11797113806249	751.7757118517775	1866.9754129444252	2426.8383056958137	35.971223021582695	0	16888	[127 203 241 244 255 246 251 246 250 252 253 255 262 266 255 268 263 261 263 261 267 273 275 271 272 275 278 279 284 276 274 276 288 288 301 285 242 240 222 228 263 253 257 254 270 275 215 195 220 291 275 199 190 253 283 218 192 221 319 227 204 264 185 165 214 275 316 319 240 192 179 169 177 279 289 280 182 157 197 276 285 285 297 298 197 170 275 289 167 171 254 184 161 148 181 259 328 170 148 15…
5	0.5	23562	5490	921	70	30	48	18886	4529	687	37	379.7070185384406	73.20499259854263	746.5321692034797	1751.3622094589127	2439.5389152949465	35.971223021582695	0	17035	[128 196 245 241 242 252 249 248 245 259 250 254 251 260 256 278 263 285 272 269 272 265 267 275 265 283 280 269 287 273 280 279 280 304 285 293 300 223 245 249 267 279 257 254 234 276 264 273 268 265 256 260 250 220 259 273 239 283 219 180 246 302 248 166 185 248 234 269 286 228 173 178 180 264 302 317 219 179 175 196 190 175 190 310 230 158 217 197 151 175 162 165 180 165 154 189 320 389 182 15…
7	0.5	23562	5490	921	70	30	41	19387	4268	592	48	388.9906287057367	78.60539143567865	745.6320556023585	1726.0675967693735	2353.5276662946308	35.971223021582695	0	17241	[135 197 240 248 241 246 241 247 258 247 263 258 249 254 270 264 278 259 270 266 279 276 265 263 283 278 265 280 295 279 285 313 300 294 299 315 287 255 252 255 258 244 266 269 225 241 258 266 244 219 258 243 218 201 247 206 202 266 267 207 220 246 191 185 220 186 180 159 262 292 313 260 219 171 154 167 180 227 280 329 287 207 175 180 167 169 160 159 259 305 311 155 176 302 322 320 164 179 246 25…
8	2	23562	5490	921	70	30	45	19178	4759	781	54	297.04374335606303	71.71654765132745	665.9642278391354	1701.6686026083912	2334.441058084555	35.971223021582695	0	17375	[145 224 250 254 256 250 255 262 256 264 260 260 265 264 265 253 263 268 268 263 266 277 269 263 275 270 281 281 282 271 290 279 292 301 279 283 292 249 254 252 242 275 236 249 252 246 272 289 279 243 292 301 231 237 295 307 244 228 284 283 277 261 252 264 193 186 260 316 215 247 237 179 258 303 220 170 163 168 218 294 173 159 282 255 169 160 154 197 311 266 268 166 158 170 281 206 181 172 165 36…
1	0.5	23562	5490	921	70	30	40	19043	4298	652	40	371.26242979986654	77.50177441344555	794.4755349406105	1882.110774347435	2612.7905862774855	35.971223021582695	0	17059	[121 197 230 245 244 256 247 258 248 248 262 260 264 265 268 253 267 260 267 263 276 264 252 279 283 265 267 266 276 281 276 273 270 273 277 284 288 250 240 247 261 227 232 281 266 222 242 224 205 240 259 210 217 211 203 229 270 257 198 195 163 213 291 295 200 168 223 244 318 221 199 213 198 190 319 186 156 161 186 316 317 186 175 219 327 208 147 249 353 299 172 184 164 140 156 271 384 326 164 17…
4	2	23562	5490	921	70	30	47	18794	4177	715	53	350.25675381061006	71.48846888796973	678.8797761193395	1776.4358816804188	2402.6076008462287	35.971223021582695	0	16989	[119 188 239 248 246 254 252 254 257 257 258 246 261 269 257 278 261 278 267 271 267 281 273 261 283 275 275 273 273 274 274 276 291 280 291 286 279 244 252 226 253 251 269 221 235 258 240 251 227 202 245 252 289 232 203 189 261 268 259 191 237 284 259 201 166 194 191 259 177 151 246 303 280 166 187 190 172 187 262 328 296 183 191 191 152 143 195 345 262 145 165 286 329 164 162 150 126 131 194 29…
2	2	23562	5490	921	70	30	48	18823	4465	825	40	345.5926277151908	73.37928502430444	710.0158376018126	1719.378660794393	2347.1692729048154	35.971223021582695	0	17021	[144 169 241 243 246 251 246 254 255 261 259 253 257 262 262 278 264 266 259 267 267 258 268 284 287 263 289 274 277 275 287 278 293 293 294 292 292 260 266 265 217 242 270 260 251 264 254 269 263 257 264 274 255 282 275 194 188 249 254 288 250 183 173 264 286 288 252 180 171 213 315 242 174 179 187 178 169 169 164 264 277 189 158 150 278 316 315 279 162 169 163 158 162 173 278 203 156 156 179 36…
9	0.5	23562	5490	921	70	30	50	18841	4146	717	48	385.19873450686856	74.9366909829429	736.1451469046485	1819.8910290942722	2482.516475537143	35.971223021582695	0	17141	[128 209 243 244 246 247 244 247 247 262 255 261 258 258 257 266 274 269 265 276 276 272 258 275 277 266 278 296 268 288 275 280 286 293 282 286 225 244 255 250 258 266 233 269 258 258 220 215 246 216 212 195 235 227 228 263 251 195 209 193 238 217 202 281 186 174 183 233 218 193 280 307 310 202 170 162 216 320 191 186 193 301 230 163 176 292 253 179 174 157 149 149 213 332 388 331 154 137 142 13…
6	2	23562	5490	921	70	30	45	19217	4614	760	46	373.649628382008	76.6243248545215	735.6077255134746	1767.1462460769558	2239.246724354953	35.971223021582695	0	17402	[114 193 243 245 249 250 256 246 255 250 254 255 257 267 274 274 261 256 262 268 268 266 274 277 287 282 282 278 282 275 296 284 296 290 285 298 308 246 244 241 275 227 229 255 268 276 277 223 206 258 285 279 267 243 263 279 257 202 282 270 283 309 299 212 178 213 272 270 273 296 303 224 188 252 284 286 234 197 189 200 316 180 184 192 192 165 156 210 343 296 236 158 162 158 155 176 270 187 150 18…
3	0.5	23562	5490	921	70	30	54	19137	4308	871	44	380.42241305480457	74.66260189981352	688.2739912698012	1657.6255400117025	2185.43522226566	35.971223021582695	0	17621	[159 208 248 246 244 243 245 256 258 255 251 265 253 263 257 273 275 283 266 266 276 282 288 273 290 265 287 277 285 289 298 321 284 302 307 301 278 254 254 248 246 250 267 258 222 227 274 285 236 224 223 269 234 232 293 279 195 193 271 290 207 247 242 199 256 289 201 186 229 314 287 192 210 233 190 253 199 181 172 187 284 286 277 312 187 179 165 175 180 192 203 180 176 182 169 146 143 171 332 30…
11	0.5	23562	5490	921	70	30	44	18764	4640	892	35	342.302878527288	79.39351239641681	678.7486467455817	1591.679512677208	2156.5863971263675	35.971223021582695	0	17389	[135 188 238 249 248 248 252 261 260 263 252 275 263 250 256 261 278 263 262 283 290 276 269 278 264 297 298 289 300 285 288 285 303 276 290 306 273 247 255 250 247 229 256 266 248 226 222 256 265 258 227 267 273 236 240 263 198 215 203 266 283 237 195 221 205 182 195 281 317 206 187 192 167 196 270 241 182 194 183 176 265 279 176 224 251 183 191 238 168 152 159 157 295 346 252 147 154 185 382 35…
12	2	23562	5490	921	70	30	54	19063	4694	703	40	372.62165727216524	72.64419996231625	780.6932286415824	1765.0835994200208	2289.870444854527	35.971223021582695	0	17473	[142 203 246 245 242 246 244 247 247 254 251 259 270 264 262 265 257 272 261 259 259 279 270 275 268 289 286 285 287 298 274 294 286 289 307 315 263 255 256 263 243 264 235 258 236 225 222 227 206 223 217 210 249 256 256 208 190 229 287 301 218 182 285 307 241 188 179 238 230 249 301 276 195 192 329 295 191 158 163 204 311 295 337 189 154 180 312 217 159 160 164 307 378 209 164 164 284 288 180 15…
10	2	23562	5490	921	70	30	38	18494	4499	808	38	336.68725287229995	77.24415083224494	731.6695173658522	1690.364095789032	2206.1647915289295	35.971223021582695	0	17133	[131 192 235 244 255 255 257 257 258 257 251 267 250 267 274 263 257 273 274 267 271 264 271 290 293 277 286 298 294 285 273 296 294 304 284 302 303 259 271 259 256 250 239 246 285 288 227 234 285 257 217 254 285 280 256 230 203 225 243 255 276 271 245 203 182 185 274 261 193 189 172 173 176 157 289 242 179 274 208 162 205 288 179 159 186 262 195 156 182 248 175 175 214 141 142 144 146 143 182 33…
5	0.5	23562	5490	921	70	30	49	19056	4539	721	36	366.98276579488083	75.10159443899589	755.2318683093147	1925.8736913426785	2495.565499879925	35.971223021582695	0	16954	[127 203 241 248 244 248 249 250 250 255 266 255 257 262 249 263 253 271 263 276 260 259 269 267 263 269 267 269 282 279 295 261 284 293 285 283 277 228 230 269 241 223 241 271 251 274 222 221 275 252 211 223 210 262 190 239 202 216 246 194 266 230 199 267 197 181 245 261 317 276 193 174 196 297 311 229 176 282 328 272 167 235 304 278 288 186 158 176 290 292 145 153 169 285 294 353 228 157 158 15…
1	0.5	23562	5490	921	70	30	41	19113	4266	638	46	379.91753219703645	80.85164898915451	684.829759192329	1575.4443420836387	2141.697543989939	35.971223021582695	0	17177	[124 199 233 246 247 250 261 261 255 245 256 261 250 259 270 279 274 271 266 281 297 285 285 284 287 296 279 276 293 287 284 285 314 298 292 296 295 249 261 259 257 273 261 254 255 273 213 235 238 255 222 254 285 247 180 179 255 269 195 211 183 177 254 286 217 167 255 270 199 185 245 300 184 191 195 178 187 294 220 165 182 182 177 256 284 182 159 151 168 250 357 237 157 152 179 341 274 181 174 16…
9	0.5	23562	5490	921	70	30	51	19110	4239	709	48	322.94560873900167	76.24320053091591	738.5437662427482	1735.870979067269	2351.7831445982833	35.971223021582695	0	17314	[128 204 245 248 246 247 258 252 267 259 256 258 256 266 263 256 260 269 263 272 256 267 283 267 262 274 285 272 284 292 308 299 290 284 280 306 247 265 240 260 257 264 251 257 254 256 257 261 250 198 235 257 216 195 271 236 265 193 205 258 288 265 192 189 167 198 274 333 239 180 216 328 315 235 205 207 197 188 179 202 184 198 247 304 206 170 174 190 166 175 237 215 163 177 167 167 157 174 331 37…
7	0.5	23562	5490	921	70	30	42	19471	4242	616	49	351.17482011373124	76.59930493869474	728.4080951939542	1693.946966416089	2346.6338995298734	35.971223021582695	0	17205	[136 202 242 254 257 250 249 252 259 254 266 249 252 260 266 259 264 263 256 261 266 280 285 283 288 281 290 293 274 290 279 289 287 278 274 290 289 235 246 234 256 250 251 243 237 236 214 227 248 273 221 242 290 247 198 275 242 204 294 310 211 209 203 271 268 288 284 279 215 223 305 205 210 251 292 282 208 262 285 191 176 199 198 164 202 298 196 156 169 168 163 154 144 159 146 158 284 372 325 16…
8	2	23562	5490	921	70	30	46	18994	4696	776	47	406.21440565633895	69.5937456920778	843.9725598470864	1847.7101879364618	2483.030466196754	35.971223021582695	0	17137	[146 219 249 251 244 247 249 249 251 254 254 249 251 260 262 250 259 257 254 266 257 262 265 257 280 274 267 273 266 272 279 291 282 294 286 286 271 257 242 219 249 240 222 226 249 280 255 232 276 270 219 217 208 284 291 238 179 197 270 266 280 221 171 201 195 238 250 275 282 255 257 255 177 177 254 290 271 252 306 225 180 240 310 201 153 183 276 293 290 295 273 165 163 188 347 237 182 216 152 16…
6	2	23562	5490	921	70	30	46	19464	4577	782	49	356.8033592747563	73.74075081378261	782.1938771190676	1866.0157022678973	2509.9009304225974	35.971223021582695	0	17172	[113 194 244 241 243 246 246 258 254 254 251 256 269 254 261 262 260 261 259 266 270 261 252 270 291 269 271 275 268 278 284 275 288 282 274 277 292 250 249 221 233 243 288 246 212 233 239 266 263 250 220 238 279 256 274 262 201 198 259 237 237 267 267 314 299 205 196 269 242 163 179 276 300 319 222 147 172 295 288 293 218 177 278 228 148 159 274 297 325 310 186 131 156 167 285 307 303 355 254 17…
4	2	23562	5490	921	70	30	48	18917	4239	698	46	394.24239617800885	71.96784679221544	768.969767166035	1742.1382566303485	2360.1254556058584	35.971223021582695	0	17008	[117 191 239 246 243 248 251 265 255 259 252 250 259 254 252 272 260 271 261 270 275 254 272 273 280 286 275 291 279 290 282 269 299 281 298 305 291 242 261 231 242 257 265 276 224 282 264 287 267 273 230 260 263 205 256 257 194 184 200 264 259 237 212 273 267 173 191 216 292 250 175 180 208 170 179 167 159 186 263 300 234 164 172 193 294 251 175 174 263 295 167 153 149 148 153 162 128 174 363 33…
3	0.5	23562	5490	921	70	30	55	19529	4423	877	47	427.72804756870664	67.51385054585893	820.3621526221542	1901.7870623685887	2485.704354186788	35.971223021582695	0	17384	[158 208 243 250 242 249 250 248 248 247 247 249 257 252 254 260 260 267 258 262 265 268 269 254 270 271 278 273 269 272 282 274 282 282 286 310 259 241 253 246 236 236 233 260 262 260 246 260 272 276 293 291 196 210 277 279 281 288 327 214 202 277 298 281 295 286 254 199 266 297 314 239 166 241 331 262 189 170 222 255 177 249 300 183 162 181 310 184 195 282 183 187 270 181 163 156 278 328 185 16…
2	2	23562	5490	921	70	30	49	18969	4503	795	52	397.82857415799646	68.99271331507224	773.7554321741702	1859.3275989236388	2404.9828758144095	35.971223021582695	0	16816	[143 171 246 245 256 251 250 244 252 249 254 252 244 251 262 251 262 268 268 256 289 278 280 288 278 263 264 261 291 276 282 289 288 282 270 286 287 253 240 227 241 247 252 282 255 241 224 261 229 193 245 275 227 196 272 265 206 212 181 204 255 201 170 256 276 297 304 178 165 278 250 205 205 212 278 230 165 254 243 298 305 318 193 161 155 276 332 236 165 155 160 290 306 305 165 160 158 279 276 14…
12	2	23562	5490	921	70	30	55	18960	4681	679	35	372.3207246528495	73.08655639342633	758.2822870086441	1759.5466526840803	2416.13272754328	35.971223021582695	0	17132	[143 201 242 247 252 248 248 257 251 256 259 264 263 255 265 263 268 268 262 276 263 265 275 274 265 273 258 289 297 301 276 278 270 300 281 276 244 231 238 245 266 232 255 245 230 270 269 237 273 248 217 205 212 283 246 262 259 270 254 266 264 255 297 254 288 270 275 279 276 225 276 251 194 185 182 174 167 161 184 181 276 233 175 164 151 253 283 185 157 184 333 289 164 159 165 183 168 314 314 18…
11	0.5	23562	5490	921	70	30	45	18815	4677	927	36	398.69126702905527	72.78930244302516	776.5979204262419	1745.2110833110721	2418.763232325714	35.971223021582695	0	17263	[133 191 242 248 249 250 251 244 247 246 256 256 250 258 270 259 265 257 279 263 265 265 265 276 276 261 268 274 288 278 296 281 283 290 302 301 296 242 249 258 252 215 228 251 263 223 258 276 298 249 261 239 232 286 276 270 297 283 299 302 233 261 292 192 226 283 289 234 188 208 292 312 183 175 216 290 260 176 218 298 240 175 263 182 178 157 167 281 250 154 167 154 165 155 160 360 236 181 169 14…
5	0.5	23562	5490	921	70	30	50	18440	4442	695	46	365.8579333430341	75.87746118043637	689.7831656045382	1760.128650287317	2465.60963087085	35.971223021582695	0	17183	[128 201 244 244 247 255 248 253 254 253 258 253 255 274 272 272 266 261 270 279 261 276 273 259 267 281 284 265 267 286 280 275 286 282 274 288 280 240 243 261 268 254 226 221 223 253 229 266 251 221 238 243 211 208 236 270 195 216 194 206 248 298 206 220 184 175 272 214 187 185 204 315 295 215 183 274 281 175 189 173 272 214 183 181 164 187 177 205 270 162 165 164 160 149 263 332 373 184 146 13…
10	2	23562	5490	921	70	30	39	18918	4657	815	41	362.07647046301986	75.99407377529462	775.9396059556553	1796.9550294470898	2412.2703733334265	35.971223021582695	0	17174	[132 194 237 249 244 245 254 256 258 249 262 263 253 266 268 253 256 267 267 262 265 267 280 262 274 274 284 273 274 296 283 280 296 285 286 309 288 264 250 239 227 269 232 258 264 254 262 283 232 218 205 255 265 253 284 263 188 182 206 280 286 192 181 268 275 267 282 299 284 199 181 253 319 191 194 230 267 163 169 280 288 320 268 168 170 163 191 314 340 251 181 154 165 208 331 178 154 159 152 15…
9	0.5	23562	5490	921	70	30	52	20009	4414	730	43	382.96219742673884	72.5073112131895	711.6841246776495	1772.8817615385883	2360.7582865403324	35.971223021582695	0	17499	[128 206 244 242 250 252 247 261 258 250 258 258 256 270 270 251 260 267 267 262 276 267 270 268 278 277 287 282 279 271 271 295 292 298 293 295 259 247 215 248 238 285 262 204 228 249 268 258 266 278 246 207 209 296 247 196 234 292 314 318 237 198 210 185 209 271 304 281 290 189 246 287 307 292 327 312 188 185 287 256 189 211 306 193 168 178 177 336 308 187 166 164 161 190 338 336 177 147 258 42…
3	0.5	23562	5490	921	70	30	56	19640	4451	853	54	376.56793200566045	70.79711151591893	764.5764638117531	1893.517967755258	2486.104551302693	35.971223021582695	0	17232	[159 210 250 250 248 242 257 247 246 251 254 261 247 257 259 270 255 268 266 276 260 254 268 269 272 266 273 276 269 288 273 283 284 284 289 291 230 244 244 231 244 220 267 236 276 277 242 241 207 280 247 206 211 205 226 278 208 244 224 193 192 203 279 209 178 203 289 269 246 189 191 297 259 188 240 273 295 314 330 210 157 197 272 297 311 286 269 152 213 283 299 319 338 240 169 169 297 339 314 17…
7	0.5	23562	5490	921	70	30	43	19687	4313	606	55	373.68589300540845	73.44254901683428	784.7037288619999	1850.4216921011584	2541.781254450879	35.971223021582695	0	17398	[136 204 244 247 247 250 252 255 252 265 258 252 255 255 267 262 256 260 259 260 261 263 283 264 252 272 256 274 272 279 278 273 293 308 285 295 272 235 237 237 229 242 247 258 251 241 204 221 208 211 267 237 275 257 303 274 220 236 290 318 247 204 224 296 211 204 198 189 289 295 264 280 209 182 177 270 322 232 182 294 308 179 208 286 152 179 335 210 145 153 167 301 301 316 343 188 167 264 210 16…
8	2	23562	5490	921	70	30	47	18782	4577	753	41	350.3270756009707	76.40795604906756	665.8099176547252	1719.4944201000712	2390.2186410948193	35.971223021582695	0	17213	[145 230 251 248 249 251 249 250 253 260 258 273 259 254 269 259 261 268 277 278 281 268 276 276 284 281 261 275 265 271 274 295 287 275 289 280 267 243 246 234 231 244 235 254 250 245 273 229 242 241 217 209 262 239 263 271 211 177 188 256 271 258 187 191 288 246 187 228 203 190 146 214 280 263 179 237 295 194 173 163 166 328 239 151 162 181 302 327 222 187 162 154 152 213 267 314 319 220 307 18…
2	2	23562	5490	921	70	30	50	18440	4365	845	50	370.97037420800905	72.84453318892048	778.0564280491157	1824.764106643026	2478.215080075819	35.971223021582695	0	16986	[144 173 243 241 242 250 252 256 245 262 250 257 256 259 261 269 270 266 259 265 257 270 272 271 271 279 262 269 274 281 282 267 283 284 291 281 262 239 241 248 216 236 249 236 205 264 228 225 255 269 264 273 221 194 193 252 204 196 234 292 235 179 184 299 266 189 188 178 203 223 279 320 208 178 242 248 179 176 299 210 172 241 321 203 168 178 167 181 165 158 156 254 311 348 203 154 214 296 154 16…
4	2	23562	5490	921	70	30	49	19280	4275	720	44	371.31997725297924	73.83461314287419	803.2030101542391	1786.4296540052187	2387.6728023254223	35.971223021582695	0	16989	[116 196 253 254 256 249 245 244 254 256 253 261 248 244 270 264 263 265 256 258 268 268 275 261 284 283 279 264 273 280 287 275 286 289 303 306 270 256 226 246 232 237 249 265 250 256 221 285 238 200 211 266 266 247 216 287 287 240 184 225 186 180 252 266 288 267 215 179 249 293 243 165 208 293 305 309 291 185 250 275 191 199 283 201 160 158 183 311 243 183 229 264 157 153 157 316 310 166 163 14…
6	2	23562	5490	921	70	30	47	18662	4415	712	44	400.15680257986736	74.75010850531164	711.95360090013	1784.274503472281	2410.555783423213	35.971223021582695	0	17065	[115 199 245 244 253 254 253 256 255 257 251 244 252 271 278 262 259 255 271 264 292 262 272 279 289 281 280 271 262 272 290 288 281 293 277 292 267 249 238 244 259 241 267 233 267 235 238 228 274 248 200 266 271 199 205 254 261 218 172 180 252 262 190 246 257 176 183 165 236 280 318 172 163 177 236 298 222 168 150 241 286 278 264 163 157 193 211 167 177 268 308 316 181 154 185 195 158 140 167 34…
12	2	23562	5490	921	70	30	56	19222	4729	675	45	417.30424450609354	72.77427946116589	755.8819956830075	1804.122538396851	2452.688668944071	35.971223021582695	0	17041	[145 203 245 250 241 242 250 252 241 246 245 252 251 250 263 261 272 259 261 258 259 271 288 281 289 265 278 288 278 277 274 295 298 287 293 287 266 218 264 261 239 222 249 238 266 265 274 238 204 233 258 289 213 191 208 272 287 308 290 199 207 200 219 201 170 167 193 262 280 259 236 167 230 322 215 205 260 165 178 177 252 234 158 230 263 285 272 237 169 224 279 281 289 291 320 344 228 204 282 16…
1	0.5	23562	5490	921	70	30	42	19516	4360	654	43	408.1810027349626	79.24349652983092	753.1651379011687	1770.600658984147	2400.490807045363	35.971223021582695	0	17221	[123 201 239 250 244 245 247 262 259 251 251 256 250 263 263 254 267 264 265 266 266 286 269 262 269 276 266 298 283 283 287 285 310 286 278 303 295 237 238 236 233 228 218 273 250 247 195 225 260 254 217 249 290 299 220 252 282 203 189 258 316 299 256 193 194 279 280 195 258 279 289 319 336 205 212 281 189 180 223 306 288 183 169 187 278 190 164 189 164 174 289 236 161 164 316 192 154 205 304 20…
5	0.5	23562	5490	921	70	30	51	18992	4654	703	42	349.617179206717	75.94357787366069	721.3815933192484	1725.2894246555777	2270.045321098627	35.971223021582695	0	17330	[130 205 248 250 250 251 252 257 254 267 260 254 266 263 261 265 262 273 257 268 253 262 277 261 277 278 284 284 291 267 302 283 316 293 291 298 280 251 250 264 255 268 265 254 247 256 282 243 242 237 211 219 273 293 252 211 245 236 195 265 289 252 181 210 199 239 283 287 313 220 198 192 186 173 242 318 204 227 277 198 177 187 274 190 187 186 179 192 324 218 178 169 181 210 243 147 155 164 224 41…
11	0.5	23562	5490	921	70	30	46	19001	4864	907	48	395.007849066172	68.1945819076903	834.6609141737798	1943.476428307362	2617.291546890989	35.971223021582695	0	17172	[133 193 241 246 254 250 250 260 260 247 253 264 263 255 249 252 259 258 251 263 258 255 257 265 263 277 268 260 273 249 278 286 293 286 265 283 270 230 241 246 226 255 217 250 244 255 247 249 289 237 214 284 245 210 196 195 272 305 291 199 199 191 303 281 230 189 278 300 204 181 210 299 207 168 255 305 317 242 176 141 203 285 298 276 327 301 346 233 173 296 202 164 228 339 253 170 169 231 388 17…
9	0.5	23562	5490	921	70	30	53	19676	4350	721	52	376.3110618870246	70.63835481788342	738.8656995780082	1806.6871775742816	2469.0993308543066	35.971223021582695	0	17531	[130 204 244 246 244 242 246 257 259 259 252 262 260 258 262 256 262 256 269 268 268 274 260 271 274 276 275 277 263 289 285 289 294 294 280 313 246 253 222 240 252 240 216 220 250 231 263 264 222 210 258 248 213 302 225 260 214 195 216 299 218 203 284 282 308 212 185 190 282 290 199 172 197 267 300 293 326 253 173 181 259 308 174 160 204 349 351 288 172 163 163 158 187 322 340 318 188 148 247 30…
3	0.5	23562	5490	921	70	30	57	18747	4219	819	48	347.10822263435256	74.05723472729919	606.7932182412851	1533.9115800137286	2149.2787157528974	35.971223021582695	0	17192	[158 214 246 252 252 254 256 266 258 256 258 264 261 268 269 278 263 265 281 277 272 278 301 288 276 291 299 281 295 292 299 278 282 294 291 285 250 242 257 251 238 226 238 259 236 249 290 251 211 202 258 259 271 242 199 224 271 254 180 199 245 291 277 198 202 200 196 200 171 228 202 227 308 250 203 167 195 243 178 166 170 189 268 188 158 183 190 154 164 174 183 172 137 228 364 239 161 149 231 32…
8	2	23562	5490	921	70	30	48	18508	4570	762	57	362.9866247852326	70.37621502976437	769.4946133305176	1709.008694889412	2279.507611976014	35.971223021582695	0	17243	[149 225 246 246 248 251 244 251 249 255 248 252 262 263 254 251 265 260 276 277 264 275 265 271 277 280 259 280 291 286 300 295 290 305 304 281 287 243 264 278 241 255 276 275 244 247 292 282 249 246 267 280 271 201 213 258 206 179 248 282 275 272 210 180 253 249 224 198 184 186 243 240 189 219 192 194 186 156 172 170 254 279 252 183 172 157 172 290 276 204 176 222 248 172 172 144 155 156 153 28…
4	2	23562	5490	921	70	30	50	19111	4228	736	53	365.2440976742029	73.09237701080909	765.0390641318901	1883.5687605046126	2463.7560662865912	35.971223021582695	0	17204	[117 195 244 242 247 248 252 260 250 260 255 260 254 261 254 259 264 256 269 260 270 266 266 253 284 282 261 280 275 277 286 279 286 288 281 278 259 245 239 249 216 207 257 259 270 240 219 219 249 259 253 225 263 290 233 205 208 223 214 269 179 203 282 304 285 188 195 191 178 215 327 236 211 183 223 264 175 172 224 330 260 179 220 353 273 178 178 164 155 161 296 318 313 199 150 161 322 276 159 15…
7	0.5	23562	5490	921	70	30	44	19568	4342	589	54	392.6216216872623	75.41112174685213	754.9288795077467	1680.0750559346654	2280.7776362884943	35.971223021582695	0	17531	[136 213 252 254 249 248 253 261 247 252 254 261 257 261 265 255 268 263 256 273 277 262 278 273 268 285 274 301 282 298 277 292 294 280 297 313 275 245 248 264 240 238 248 250 239 221 238 237 235 267 266 209 239 277 210 252 238 214 207 203 261 300 320 265 240 187 185 171 183 256 301 317 265 192 178 166 178 221 258 187 293 317 331 166 160 224 324 304 171 177 213 203 147 160 161 149 314 345 303 17…
2	2	23562	5490	921	70	30	51	18909	4443	859	44	338.96646637324284	73.69845676908251	741.1297224883447	1670.027894592839	2273.615635083909	35.971223021582695	0	17324	[145 175 245 249 250 253 258 249 252 253 248 262 257 260 267 264 265 258 264 268 267 268 264 268 271 283 267 283 289 295 302 293 275 302 296 291 287 250 261 269 246 253 256 274 253 245 272 211 210 250 256 261 239 203 205 276 282 245 217 198 198 292 248 212 197 254 256 196 187 212 224 180 188 181 171 224 293 333 326 255 188 170 172 192 162 177 277 268 168 170 226 339 183 162 163 177 162 233 384 28…
12	2	23562	5490	921	70	30	57	18652	4601	664	40	335.99573264601366	74.18999660908538	692.5326826002416	1649.3877753427907	2273.338937102322	35.971223021582695	0	17022	[146 207 247 245 255 250 261 257 259 255 258 259 255 265 267 260 262 281 269 269 279 279 278 281 283 281 293 298 296 290 290 288 290 287 280 268 254 236 235 213 215 212 255 242 250 255 237 206 210 269 283 263 203 202 278 277 271 182 190 232 276 262 277 253 185 205 317 237 180 167 177 230 286 306 233 161 170 215 284 196 142 149 185 293 323 336 176 159 175 155 157 152 145 140 182 315 350 242 137 16…
10	2	23562	5490	921	70	30	40	18821	4640	801	46	375.08308974021554	76.3527524655746	743.1684669769783	1893.372274609683	2538.254670501638	35.971223021582695	0	17091	[134 195 244 250 242 249 248 252 254 267 250 251 261 261 259 269 262 275 263 265 253 271 273 281 276 264 273 256 286 263 290 284 267 273 278 280 269 222 241 260 245 231 257 227 233 269 265 215 243 243 210 203 225 268 233 200 229 207 173 228 218 179 215 278 292 290 205 199 258 189 173 257 211 248 301 212 150 154 193 286 296 314 321 194 162 160 233 324 186 148 157 273 302 309 361 323 166 141 167 34…
6	2	23562	5490	921	70	30	48	18719	4414	693	42	393.42247565903557	76.01395489607677	733.0014064875274	1700.2411912688676	2335.271763516546	35.971223021582695	0	17098	[114 198 242 241 248 251 258 253 247 255 252 262 259 264 255 268 263 260 269 263 267 261 284 277 276 287 277 298 284 290 281 300 305 290 270 300 291 253 252 224 235 274 271 267 261 229 246 284 246 228 256 288 270 289 243 186 182 237 267 258 258 292 285 199 200 180 177 205 293 275 232 200 204 171 182 205 231 163 174 260 181 161 210 258 177 159 180 200 300 196 173 174 161 153 149 152 294 357 198 14…
5	0.5	23562	5490	921	70	30	52	19507	4742	731	39	386.0329912247678	75.8295988415146	771.1668333881232	1747.8635762842655	2406.0755682833005	35.971223021582695	0	17392	[132 202 247 246 249 248 249 253 257 253 260 262 253 254 260 260 260 259 260 257 266 282 261 265 261 293 280 273 281 269 288 276 293 276 296 301 283 253 234 237 257 254 222 232 252 263 225 230 216 230 259 222 271 230 294 292 211 206 270 307 316 236 172 184 252 292 278 271 259 280 291 278 271 311 289 188 303 181 181 214 319 328 184 187 209 172 202 310 321 168 172 158 163 271 337 357 284 168 164 16…
1	0.5	23562	5490	921	70	30	43	19814	4463	659	41	395.2177056305144	73.544524348959	781.2320884018328	1904.3322000326448	2523.225059527671	35.971223021582695	0	17495	[124 206 242 252 245 264 255 254 254 250 254 252 270 251 251 268 265 257 260 257 262 281 259 263 259 273 264 274 287 273 272 278 277 283 278 298 294 235 236 226 227 265 235 218 228 256 231 220 257 253 228 209 210 276 269 290 207 188 207 286 323 231 213 333 263 212 199 203 180 172 234 329 297 199 188 282 293 193 185 297 349 256 208 314 180 167 152 303 330 315 183 162 210 292 157 160 276 325 338 41…
11	0.5	23562	5490	921	70	30	47	18385	4615	867	40	363.92352972940824	75.09473684768548	681.273376501992	1711.4821308174535	2266.179197255105	35.971223021582695	0	17110	[133 194 250 255 250 251 243 251 252 262 254 271 262 270 263 261 271 279 268 269 287 278 276 275 268 272 274 286 267 268 285 289 288 286 297 304 279 248 251 245 268 235 246 269 255 224 251 275 207 206 223 273 269 228 204 208 177 197 255 260 286 221 242 205 176 205 244 201 241 179 160 185 279 238 188 285 201 170 201 240 159 156 155 172 331 311 202 155 147 195 365 222 161 196 360 218 163 155 274 20…
9	0.5	23562	5490	921	70	30	54	19046	4265	695	53	372.0526557310592	73.6824622713614	725.7312535878568	1726.4161684236997	2269.071286906976	35.971223021582695	0	17387	[131 207 250 242 248 256 248 258 255 254 258 246 254 268 263 258 251 271 263 268 268 295 273 279 274 272 279 279 284 297 304 284 292 301 303 312 264 252 256 268 248 210 247 267 244 230 268 213 264 225 221 270 274 283 216 187 218 257 287 274 246 181 234 313 280 222 208 186 295 184 184 172 179 240 312 232 174 212 222 173 215 291 216 204 156 157 222 201 158 188 306 335 199 164 154 189 309 175 146 13…
3	0.5	23562	5490	921	70	30	58	19025	4279	834	44	405.06482843117476	71.69560138066694	772.2252307691856	1803.1774165933982	2392.903490502758	35.971223021582695	0	17226	[158 213 244 241 250 242 249 253 248 256 259 254 254 259 256 256 261 264 255 269 269 256 279 260 266 273 290 296 273 274 296 290 291 285 288 305 262 239 233 252 247 264 265 273 191 253 273 261 260 236 308 211 221 274 274 280 287 291 219 186 244 298 270 214 188 270 314 229 184 206 218 188 180 284 286 182 171 174 279 318 241 179 170 205 243 179 167 160 267 320 192 183 169 174 180 156 161 168 173 30…
7	0.5	23562	5490	921	70	30	45	19808	4290	618	41	358.0570957516357	75.45592478471418	676.5196765220203	1738.3249546465352	2327.573037357053	35.971223021582695	0	17391	[137 210 244 250 246 253 252 248 251 251 251 257 257 264 279 273 285 276 276 273 275 276 274 263 265 264 268 282 277 284 285 289 289 294 298 308 269 247 232 259 242 254 236 246 277 228 226 283 233 224 278 277 277 279 252 273 287 298 271 267 202 251 306 218 207 292 280 205 187 274 278 249 192 259 212 176 193 323 201 174 253 186 175 178 169 150 161 177 262 312 350 204 157 154 157 138 167 267 369 35…
12	2	23562	5490	921	70	30	58	18689	4564	639	34	392.32997051534596	74.97871107248413	741.3755403849228	1819.1635195867223	2380.927952860696	35.971223021582695	0	16916	[148 207 245 252 242 253 254 256 253 254 255 265 252 255 271 259 253 254 260 277 273 279 269 263 266 278 275 271 269 280 284 294 299 285 296 282 259 247 248 250 257 243 221 221 254 262 268 256 253 260 253 258 250 272 284 269 284 259 281 230 273 245 257 191 178 157 187 181 179 199 187 201 296 208 179 157 171 279 283 173 153 181 327 252 142 148 150 234 269 316 272 182 145 246 279 159 152 139 146 28…
2	2	23562	5490	921	70	30	52	18995	4529	842	50	320.5047225654191	75.32639513140766	751.0654255390565	1809.2332753188791	2389.559040489841	35.971223021582695	0	17350	[144 177 243 246 249 247 249 251 250 267 254 259 263 271 265 271 262 251 255 262 276 259 266 277 273 271 270 272 278 285 275 285 287 296 296 300 286 247 233 245 242 222 257 255 237 234 279 256 224 207 193 227 283 234 210 250 277 286 280 217 208 308 198 178 282 274 309 225 199 273 281 296 295 287 196 180 205 297 318 273 195 169 217 338 297 189 148 172 222 284 195 174 194 280 182 174 165 151 156 14…
4	2	23562	5490	921	70	30	51	19145	4295	758	46	351.8729363611044	74.2812963406179	724.6932641698801	1660.8857128300428	2289.3232002227305	35.971223021582695	0	17163	[117 197 240 249 246 249 249 244 264 256 254 264 259 247 259 267 264 270 263 287 267 271 276 270 291 269 292 291 294 279 290 276 297 290 296 307 256 266 245 271 256 260 233 277 246 239 248 238 232 218 242 238 275 209 223 237 210 238 256 293 283 191 192 182 240 290 218 181 175 184 277 313 209 175 183 253 318 248 173 220 314 302 202 185 165 178 181 166 143 207 316 343 208 163 172 155 170 289 306 16…
8	2	23562	5490	921	70	30	49	19096	4705	790	58	428.27684991117906	74.63226508184214	739.7336040474974	1765.4979672356599	2438.899642617767	35.971223021582695	0	17159	[146 230 242 249 241 251 251 256 249 253 252 252 253 251 260 252 279 257 269 270 259 277 276 276 279 277 259 281 293 288 278 275 289 286 276 292 274 254 245 237 232 263 221 217 232 264 276 232 221 217 255 276 227 193 182 250 242 261 255 281 307 217 182 227 247 271 312 238 214 292 306 228 179 253 343 266 173 257 312 338 204 186 217 175 166 173 255 339 316 221 176 207 288 214 181 174 190 194 211 16…
6	2	23562	5490	921	70	30	49	19209	4562	719	47	368.2918737752966	73.74434417242738	794.4580850957693	1807.238748619121	2444.960613653102	35.971223021582695	0	17046	[115 200 244 243 253 248 259 250 261 247 261 252 259 255 250 257 268 264 255 272 261 278 275 263 280 278 276 272 279 273 280 275 285 298 296 293 244 238 246 249 246 248 211 251 256 234 277 275 234 216 268 207 196 238 252 301 278 223 195 305 240 167 199 271 303 268 189 164 218 290 330 242 199 173 269 216 154 200 281 319 334 237 167 154 175 196 290 289 322 349 204 159 173 146 168 252 404 213 180 17…
5	0.5	23562	5490	921	70	30	53	19415	4653	687	37	379.3298066749083	74.77771474354586	740.0550753718705	1794.4076960757807	2491.956096723402	35.971223021582695	0	17344	[130 201 245 243 254 256 267 258 259 247 251 260 262 266 256 262 267 264 265 255 258 267 274 261 263 285 267 275 278 286 294 273 295 283 266 284 283 242 243 254 262 219 232 242 219 226 255 231 234 264 227 211 290 278 231 216 196 231 269 201 213 222 279 308 282 206 171 276 303 238 170 194 321 225 179 192 200 215 214 232 224 200 311 194 167 183 316 371 237 146 160 138 251 274 283 283 283 331 348 31…
3	0.5	23562	5490	921	70	30	59	19503	4422	822	56	392.25831003722743	71.40788089155285	753.4374296836457	1795.53709913253	2452.4633092877893	35.971223021582695	0	17392	[159 222 249 250 245 250 252 262 251 251 255 266 246 255 256 267 257 272 258 265 269 284 268 271 274 282 285 271 266 283 266 281 277 277 294 280 256 259 223 237 247 246 233 235 206 226 245 246 216 258 206 198 212 217 303 219 195 282 275 213 208 205 273 315 232 196 188 247 269 319 304 189 200 291 315 291 206 264 230 168 254 294 302 319 354 249 164 167 301 317 191 182 201 342 324 172 182 168 174 16…
1	0.5	23562	5490	921	70	30	44	19474	4391	619	53	330.8681021431668	79.35736295892882	688.3510681906397	1661.3859585587513	2186.981697672311	35.971223021582695	0	17649	[122 206 241 243 245 241 252 268 258 263 254 257 279 271 273 274 279 274 257 266 272 274 278 281 281 285 279 276 283 293 306 285 297 293 308 297 301 258 228 261 240 249 249 270 257 226 221 219 265 263 256 212 240 213 237 296 236 205 237 287 201 213 278 312 219 203 186 176 254 303 190 185 250 244 178 226 304 206 166 150 212 319 325 211 143 170 188 335 208 166 267 349 182 160 164 174 158 150 267 40…
10	2	23562	5490	921	70	30	41	18438	4556	811	40	369.1504222673847	75.43005843208165	719.1584719140645	1675.93698603628	2237.9130584289987	35.971223021582695	0	17290	[133 199 239 245 249 252 256 251 250 255 265 267 249 270 262 263 269 259 275 273 271 272 258 291 282 288 277 281 312 294 306 305 287 293 282 303 275 253 232 246 265 249 233 285 266 259 284 219 198 227 264 272 267 259 229 193 202 207 299 254 189 199 192 179 167 231 305 246 190 219 190 178 273 304 211 196 197 183 175 167 299 264 190 172 191 181 164 185 172 147 217 323 370 258 163 186 151 151 164 18…
11	0.5	23562	5490	921	70	30	48	18387	4649	887	34	365.51364662444183	73.18160839221039	739.1723074254274	1692.5608540847115	2235.794438412386	35.971223021582695	0	17057	[132 198 238 250 246 247 250 261 256 258 261 251 256 253 258 264 266 251 270 257 279 265 302 267 278 274 296 288 284 270 283 286 292 281 282 312 293 239 257 271 261 229 263 224 262 283 273 270 287 241 271 267 230 265 259 197 249 284 222 195 221 245 312 248 183 201 253 287 243 185 259 263 193 184 257 180 161 155 205 304 249 172 171 154 153 163 254 345 236 174 192 175 180 205 164 183 171 150 160 21…
9	0.5	23562	5490	921	70	30	55	19452	4338	716	46	355.73071558387153	69.87993578239976	729.9075276269218	1743.194264006704	2332.471941650234	35.971223021582695	0	17235	[130 210 243 248 248 258 250 253 251 257 245 260 266 265 259 249 262 276 265 274 261 269 261 290 277 280 282 287 287 282 283 283 289 311 299 292 251 249 257 249 231 263 268 222 231 279 235 224 250 296 285 298 232 232 226 197 271 291 294 235 215 254 267 276 278 265 290 274 179 197 271 288 198 237 206 202 185 161 208 323 298 190 164 166 167 259 296 228 172 174 277 358 205 162 167 241 220 153 155 15…
7	0.5	23562	5490	921	70	30	46	19854	4349	608	48	409.3472506335049	71.97942940759395	789.1474811049951	1883.2668376179026	2458.5216502370536	35.971223021582695	0	17185	[138 215 245 245 246 249 252 248 246 248 250 253 249 261 260 253 247 266 267 263 275 267 270 269 286 269 288 271 281 273 275 278 277 299 295 293 267 232 230 231 233 233 248 250 261 270 267 263 275 240 282 300 230 189 231 260 227 261 196 204 250 285 305 272 202 170 193 287 293 216 207 315 214 184 276 191 141 192 287 255 271 268 255 284 297 325 260 186 181 248 202 161 245 344 214 149 199 347 270 17…
12	2	23562	5490	921	70	30	59	18879	4658	629	43	377.24230228207927	72.68136701569848	732.9580000755936	1723.0021997479323	2263.6079323575013	35.971223021582695	0	16882	[147 207 242 243 240 245 258 251 262 253 261 256 257 265 272 280 261 264 270 274 261 265 269 294 285 280 291 285 274 283 298 292 287 288 284 296 264 238 246 252 226 229 262 242 225 203 235 290 264 252 217 195 220 286 226 194 201 192 254 279 202 220 179 169 241 258 289 274 215 171 159 157 255 291 303 289 231 170 244 212 196 271 297 293 304 283 181 244 331 230 200 171 162 162 166 169 167 157 160 30…
2	2	23562	5490	921	70	30	53	19326	4509	893	55	371.13655003889676	73.83768225362664	818.8386585317718	1843.5161743919684	2481.1347216992317	35.971223021582695	0	17439	[145 179 246 251 245 249 249 259 256 251 255 253 257 262 260 265 255 261 250 273 258 264 277 262 263 277 276 263 276 268 274 267 286 279 281 285 262 261 222 236 266 254 268 274 239 225 209 278 222 199 244 265 251 213 219 283 276 219 213 206 274 275 302 287 289 241 259 198 195 191 335 246 161 270 363 220 176 168 195 288 235 162 176 264 296 330 195 170 252 198 160 200 298 311 208 144 173 315 318 36…
4	2	23562	5490	921	70	30	52	19444	4271	747	39	390.1489027867373	71.86124613011611	724.2624291083715	1788.7970103758869	2343.2353725473654	35.971223021582695	0	17287	[119 198 245 244 241 241 252 262 256 249 256 255 262 254 264 253 269 272 257 266 277 265 270 270 283 271 297 287 281 270 277 273 281 288 299 293 259 248 217 257 236 228 240 246 256 236 256 277 283 246 233 225 201 183 289 291 243 282 240 211 270 287 229 181 253 267 301 308 278 186 232 338 242 208 293 200 190 186 206 305 224 194 165 175 168 259 290 333 198 165 149 177 301 185 159 159 152 197 375 23…
8	2	23562	5490	921	70	30	50	18901	4623	740	48	397.4096231363491	76.26296746476848	750.8257096392277	1896.629684073224	2517.4312019197714	35.971223021582695	0	17089	[149 231 246 247 247 241 247 253 246 261 257 267 267 256 258 252 264 262 259 268 260 259 258 286 263 267 272 265 272 280 281 281 268 281 289 300 258 236 243 235 234 224 257 237 274 227 246 228 199 206 206 245 274 226 191 227 274 204 194 279 221 189 180 181 265 303 237 217 294 216 166 166 227 317 262 178 167 185 330 280 179 180 178 181 199 304 284 341 243 152 160 255 264 333 308 156 219 357 292 16…
3	0.5	23562	5490	921	70	30	60	19214	4358	793	52	316.9783557318582	73.39223265701067	636.3170617013477	1594.6683418009518	2281.5706267444407	35.971223021582695	0	17556	[161 219 242 248 252 251 257 266 252 264 256 259 264 264 290 271 272 274 274 272 279 283 284 263 278 281 281 277 273 281 290 279 279 282 293 305 244 253 271 245 223 237 258 253 258 228 227 229 281 247 226 214 244 273 283 224 201 226 205 218 200 212 257 313 278 205 194 205 304 223 210 177 196 205 293 198 187 184 186 172 178 284 249 158 199 337 258 156 168 181 338 261 162 158 173 277 347 388 201 16…
6	2	23562	5490	921	70	30	50	19012	4546	719	43	368.079811425278	74.85355124935185	755.1478998605766	1846.6494840099265	2534.789183781906	35.971223021582695	0	17317	[117 199 241 241 252 252 252 251 253 254 258 250 265 253 261 266 258 265 257 261 254 270 268 269 280 269 282 268 268 278 281 272 302 274 282 277 270 229 246 237 268 224 220 258 251 218 235 230 219 273 231 214 238 220 183 247 294 262 198 188 210 284 294 184 182 215 288 300 214 190 217 227 187 234 328 206 187 229 206 182 174 183 306 364 241 171 234 274 171 167 200 327 329 171 151 169 260 376 363 17…
5	0.5	23562	5490	921	70	30	54	18921	4646	681	37	403.165025088156	76.05742016290593	725.1734724060419	1658.966398062053	2219.865257502199	35.971223021582695	0	17429	[130 204 243 248 243 242 252 252 256 249 248 255 248 261 261 265 264 264 267 291 257 272 275 277 281 286 278 269 288 303 292 304 291 309 310 299 275 255 263 245 257 256 213 236 266 256 213 223 261 266 277 267 227 213 207 271 258 265 293 299 238 197 194 235 227 210 279 304 197 215 230 181 201 228 179 188 257 185 186 229 341 193 163 179 179 220 191 144 172 199 305 326 201 147 170 346 286 182 152 23…
9	0.5	23562	5490	921	70	30	56	19593	4375	719	51	382.3490138820512	68.9700181969412	752.7695699979396	1832.9667109556963	2510.434018890362	35.971223021582695	0	17065	[130 211 247 248 247 249 247 247 249 238 264 246 267 262 257 264 257 263 257 265 264 274 271 276 290 264 285 289 275 274 277 276 288 287 284 288 245 243 239 244 238 225 239 261 250 266 257 231 197 197 227 267 239 268 274 288 247 205 166 197 290 275 187 173 233 263 271 265 290 314 202 173 281 227 172 180 246 324 322 275 156 156 158 173 299 305 248 155 167 233 283 286 297 314 343 189 165 199 362 20…
12	2	23562	5490	921	70	30	60	18519	4569	639	45	375.2729051185127	72.97254783016827	666.3890176232338	1777.2635400255683	2494.501561485555	35.971223021582695	0	16977	[149 209 243 247 252 250 255 252 261 268 253 257 269 260 274 269 262 272 277 283 277 274 288 272 286 256 276 268 265 272 268 255 270 283 284 281 261 244 245 203 251 244 272 243 217 227 252 278 224 199 200 261 244 250 296 265 186 238 300 224 186 200 179 282 262 286 245 188 171 216 268 171 166 168 254 320 297 178 168 159 274 271 178 163 171 180 313 221 141 146 149 154 267 295 363 242 165 153 139 16…
1	0.5	23562	5490	921	70	30	45	19692	4486	629	50	421.9836625910392	79.62426194383777	754.2676349225728	1705.9056472839804	2315.0860652072324	35.971223021582695	0	17529	[122 209 241 244 243 251 254 258 250 256 253 261 266 255 264 246 266 260 256 285 261 270 281 279 296 283 261 295 284 274 284 277 277 284 302 316 300 243 235 251 264 244 237 265 284 269 260 286 253 207 244 297 301 269 255 206 244 272 293 259 282 282 253 291 291 295 283 186 230 267 293 329 231 187 168 213 292 306 190 181 176 181 257 244 166 172 251 192 165 176 350 234 153 167 165 182 324 212 170 16…
11	0.5	23562	5490	921	70	30	49	18898	4838	921	45	427.5430355821787	66.4694390669607	801.6105663810627	1988.9094614342641	2523.482725679439	35.971223021582695	0	17160	[135 194 247 242 249 248 241 246 242 245 249 252 249 244 259 253 266 260 266 257 275 263 271 276 271 263 262 270 268 261 283 280 274 292 282 283 300 245 239 233 232 236 248 273 227 225 211 215 297 265 279 192 183 238 276 287 201 224 297 244 184 182 276 256 188 195 316 292 318 225 176 171 283 289 300 313 222 219 324 254 223 297 182 162 298 229 171 185 202 366 272 163 169 186 332 333 178 206 303 17…
7	0.5	23562	5490	921	70	30	47	19370	4276	611	51	371.45319600308284	75.35847932730299	750.0158164222291	1702.3926013264393	2320.397291311441	35.971223021582695	0	17183	[138 212 240 256 251 245 247 250 254 247 251 252 260 252 276 274 264 271 264 279 275 284 266 277 280 262 280 286 286 293 281 302 269 297 288 287 240 236 260 229 224 260 247 236 246 253 225 244 222 215 203 259 262 271 287 211 200 226 192 175 183 259 303 302 216 181 172 166 163 229 266 256 256 298 310 260 181 228 324 209 177 177 237 192 164 171 157 178 265 331 308 171 143 161 252 390 249 164 243 29…
10	2	23562	5490	921	70	30	42	18793	4669	851	39	352.4735363443235	78.12112976649951	757.2611548163309	1732.198930872751	2309.391482173825	35.971223021582695	0	17255	[135 204 248 243 250 245 253 255 250 256 264 263 255 253 264 270 257 275 260 259 269 271 269 270 284 275 281 291 303 305 284 276 284 295 274 297 264 240 231 257 240 229 224 257 270 241 260 263 206 193 242 281 277 223 227 209 278 273 293 317 248 178 192 288 262 188 245 312 251 198 202 309 317 291 230 188 163 217 266 303 320 210 180 162 166 271 312 179 171 165 159 180 179 301 270 155 157 135 165 18…
4	2	23562	5490	921	70	30	53	19735	4343	762	54	371.98538157457574	67.74514951238733	811.1754788292728	1843.0525984357337	2513.3778138315597	35.971223021582695	0	17368	[119 198 245 247 250 255 245 248 255 251 257 251 258 252 249 264 258 273 261 269 272 275 266 271 278 278 271 259 273 273 288 265 274 259 299 295 261 241 234 256 242 252 247 232 255 262 231 228 249 228 220 251 241 253 290 301 285 206 204 191 191 268 301 283 294 176 248 192 176 169 266 275 255 258 294 336 329 198 166 158 146 175 285 319 262 227 145 208 322 220 146 159 283 282 378 333 187 154 311 35…
2	2	23562	5490	921	70	30	54	19049	4468	860	44	378.0836568021257	77.80448123637834	756.8524577839263	1707.3079036596762	2261.4971483345103	35.971223021582695	0	17393	[147 178 249 242 252 245 253 254 253 249 267 254 247 254 259 253 268 260 264 265 268 276 274 275 267 293 282 270 290 287 302 312 280 310 292 309 271 243 247 223 248 269 252 230 257 222 247 272 274 249 220 212 232 284 284 248 252 213 201 229 224 247 214 177 241 199 170 240 289 294 327 294 179 191 215 203 170 170 289 247 179 167 213 314 181 162 154 156 272 279 314 331 300 256 173 164 155 248 297 14…
8	2	23562	5490	921	70	30	51	18628	4578	746	57	359.5158956562236	74.08774661619192	744.245511693892	1607.6800399136039	2194.9169251814205	35.971223021582695	0	17330	[148 232 242 244 250 245 248 250 254 251 253 264 256 257 260 264 260 267 255 280 265 290 272 286 281 283 275 280 283 290 314 306 293 294 306 303 258 251 263 275 245 271 244 260 272 243 259 220 198 207 264 268 243 257 210 196 232 290 247 258 195 198 232 223 243 269 207 188 178 194 183 292 244 211 225 181 152 173 208 325 284 178 185 261 201 152 243 230 168 148 158 191 340 296 169 251 230 159 150 16…
3	0.5	23562	5490	921	70	30	61	19341	4350	810	40	399.51856583940173	73.81330798912572	759.0359147866756	1728.9770303998394	2276.270521838516	35.971223021582695	0	17508	[159 224 244 247 246 246 254 254 248 252 252 251 250 262 263 255 256 263 280 268 264 275 278 270 274 279 279 288 291 299 277 303 292 305 299 303 243 245 247 253 250 266 298 233 268 253 273 268 285 255 254 230 257 273 274 226 219 298 290 210 200 200 273 227 259 300 247 182 180 227 310 286 270 181 190 257 282 171 176 169 245 347 222 182 169 172 149 164 160 212 310 340 186 165 171 253 280 181 154 17…
6	2	23562	5490	921	70	30	51	18941	4508	735	43	387.32114455206903	77.15795816489641	701.6040555567345	1671.7938028946098	2221.1907648382266	35.971223021582695	0	17438	[116 200 245 250 248 249 245 261 256 247 255 254 255 260 261 262 259 276 268 282 273 270 273 288 281 281 267 293 289 278 290 281 284 310 309 284 267 244 235 272 244 246 266 261 257 273 267 207 222 248 259 275 251 245 279 220 232 233 218 262 219 254 277 273 218 194 196 271 190 190 246 298 190 178 206 183 229 246 188 186 196 173 166 291 308 165 172 157 221 321 209 151 158 263 342 301 191 185 186 15…
9	0.5	23562	5490	921	70	30	57	18996	4161	704	54	383.90716878700493	71.69684938977848	751.4226729891766	1730.9315910176056	2404.358615365884	35.971223021582695	0	17029	[130 212 246 244 248 246 246 246 244 258 253 255 265 271 270 258 254 258 268 265 285 270 279 273 274 278 284 295 279 281 274 310 282 282 292 300 239 240 266 227 254 222 240 265 273 255 202 204 246 248 278 279 220 203 268 275 283 223 199 176 198 205 189 235 269 194 199 204 184 178 168 253 265 315 206 174 171 170 184 201 163 278 318 258 169 139 141 198 287 164 155 137 225 274 306 297 372 243 179 19…
12	2	23562	5490	921	70	30	61	18747	4610	638	43	394.61188981487527	72.29497427896871	746.0443943474216	1789.4209492979562	2343.228701488371	35.971223021582695	0	17208	[149 209 247 246 245 255 258 253 246 248 261 262 256 273 257 251 261 265 267 258 264 260 273 290 279 276 278 269 288 282 277 269 305 284 286 280 278 259 241 260 253 232 254 254 252 261 262 263 262 262 280 279 269 204 233 224 205 199 183 195 212 258 183 205 266 238 181 187 246 325 270 158 178 252 312 212 175 172 212 218 203 307 287 167 189 315 249 170 147 152 170 319 331 225 164 167 188 216 162 15…
5	0.5	23562	5490	921	70	30	55	19441	4738	705	36	400.95405935379745	75.00859196795216	783.9893325246212	1747.4238895548872	2355.6795348536616	35.971223021582695	0	17397	[134 206 243 248 241 243 250 248 250 250 250 249 258 265 246 262 276 266 256 263 263 261 274 273 276 282 292 286 297 290 273 289 285 292 282 286 289 247 235 243 224 251 253 229 281 232 250 264 218 234 268 293 303 278 210 193 275 267 280 279 274 291 281 197 224 282 284 286 284 204 181 259 283 190 163 173 277 299 315 211 174 162 180 292 272 302 323 325 184 179 191 182 151 229 354 226 196 195 169 17…
1	0.5	23562	5490	921	70	30	46	20021	4508	663	45	432.06876276926664	75.13830759356291	807.1258364194368	1977.9758940854529	2503.6953504197672	35.971223021582695	0	17243	[123 203 237 250 244 244 256 260 252 255 244 247 260 267 248 249 261 256 255 267 262 258 271 271 264 268 283 286 283 264 264 260 273 299 278 286 279 250 241 250 242 241 225 214 230 270 274 282 224 213 240 285 270 227 249 301 228 283 251 202 195 202 264 323 263 166 174 266 303 215 207 269 310 287 295 266 173 154 203 308 331 224 151 152 219 265 262 260 272 264 275 305 323 291 178 171 243 309 379 30…
11	0.5	23562	5490	921	70	30	50	18614	4778	864	39	327.46988215654864	71.77238330711067	732.1219568445134	1706.3368937529074	2399.6562941137668	35.971223021582695	0	17421	[136 197 241 250 254 250 259 256 259 267 253 264 272 265 258 271 260 263 274 259 271 265 270 280 263 282 283 286 271 273 289 278 287 287 279 294 278 248 247 232 230 235 256 237 260 223 208 258 205 232 239 273 216 219 266 220 196 236 237 216 243 196 211 192 292 257 221 290 201 181 273 263 186 158 167 216 354 307 187 171 182 274 331 199 157 255 328 190 161 241 270 159 163 191 374 395 259 166 138 16…
4	2	23562	5490	921	70	30	54	19164	4109	756	50	391.84617861320487	73.83614236469846	684.3410256284194	1673.0675560107059	2264.56017533518	35.971223021582695	0	17221	[119 199 241 246 242 253 254 257 248 259 246 264 265 264 257 255 266 250 282 280 278 282 269 274 287 276 292 278 297 280 297 286 287 297 286 307 257 241 249 255 238 223 240 254 244 233 242 264 248 223 268 264 272 281 219 218 222 203 262 180 163 215 295 304 210 180 183 250 271 274 192 233 313 217 178 286 194 175 165 174 151 245 310 329 172 159 140 152 177 284 331 307 176 171 167 159 150 157 307 24…
3	0.5	23562	5490	921	70	30	62	19762	4522	822	52	355.9935217978645	70.52611811603312	736.4015677015343	1860.829047391683	2450.066617587916	35.971223021582695	0	17327	[160 221 250 251 244 247 249 254 256 260 249 257 258 266 260 258 262 286 260 262 264 264 262 276 259 270 289 272 281 284 270 282 272 277 274 280 248 235 256 236 220 237 218 227 246 249 277 228 233 288 224 237 253 190 283 301 233 189 250 273 291 305 293 212 196 265 277 305 270 321 208 194 304 285 280 306 309 253 180 245 294 338 175 170 242 351 198 178 185 178 193 155 303 246 159 142 158 290 357 33…
7	0.5	23562	5490	921	70	30	48	19212	4190	606	41	372.9719751981008	75.83332253964348	719.667994158372	1653.8351794051628	2279.6785141653004	35.971223021582695	0	17209	[139 217 245 245 249 257 251 258 267 253 277 261 262 266 261 260 257 256 272 263 262 272 274 274 269 291 274 289 287 283 282 302 300 302 282 309 266 236 242 266 226 234 287 271 253 262 276 272 263 256 254 256 215 254 254 233 231 282 282 215 208 301 233 184 210 262 191 180 251 276 212 194 187 182 166 167 154 147 165 226 319 315 209 175 161 176 177 168 181 299 345 192 156 168 162 143 141 207 293 31…
10	2	23562	5490	921	70	30	43	19138	4650	847	48	365.45978736517185	76.29224387235932	751.1804860858175	1892.9602461372483	2483.633999363088	35.971223021582695	0	17289	[133 202 239 246 255 254 247 260 257 249 259 256 250 260 267 259 263 262 266 249 263 253 291 267 263 264 269 276 275 281 302 284 279 276 287 280 253 259 238 236 235 245 250 221 214 239 226 218 253 253 211 261 221 204 244 262 292 314 227 194 284 223 261 308 201 210 261 218 191 190 242 312 206 287 335 210 157 174 268 326 273 164 152 196 304 325 346 302 188 163 197 337 158 176 309 256 144 142 203 37…
8	2	23562	5490	921	70	30	52	19259	4714	788	54	345.1877042303674	72.98697032545262	723.9733480886015	1702.7495963927001	2328.8869564607585	35.971223021582695	0	17414	[148 233 240 247 244 247 245 254 258 258 254 259 251 267 266 270 259 275 273 277 283 273 263 282 276 281 250 276 288 290 287 281 287 290 286 276 258 250 258 241 216 246 249 254 257 217 224 225 218 264 255 299 307 222 215 254 225 280 293 263 240 307 296 215 177 284 308 227 221 283 282 313 238 221 242 178 167 212 317 294 238 192 164 167 259 289 312 207 154 166 185 185 320 209 180 170 162 171 229 35…
2	2	23562	5490	921	70	30	55	19177	4594	879	39	361.43197809810175	72.17948455237914	720.1186399530112	1724.6587375484241	2323.1446766563568	35.971223021582695	0	17262	[147 179 241 254 256 258 258 248 245 250 253 258 261 260 260 265 266 261 267 265 273 262 273 268 281 278 292 285 292 270 293 276 296 279 302 294 261 250 261 239 229 244 227 255 262 216 262 238 276 311 249 203 216 281 276 259 233 223 293 258 267 278 280 303 292 251 188 204 299 316 221 187 160 170 267 318 295 177 167 157 216 310 312 273 180 180 178 168 172 162 153 156 159 157 146 237 324 363 381 17…
9	0.5	23562	5490	921	70	30	58	18872	4199	689	48	364.52956297766104	71.74135013240303	698.2749316819229	1658.3623650885595	2359.232082326671	35.971223021582695	0	16936	[131 214 243 251 247 245 245 249 254 268 253 255 253 260 260 270 265 272 264 278 273 264 279 266 291 285 283 268 298 276 296 283 284 315 287 295 250 244 242 240 255 284 294 244 215 217 249 216 277 264 277 213 242 234 280 263 270 247 284 261 189 216 259 222 191 286 227 209 185 174 195 297 258 164 155 168 211 298 302 192 145 171 277 323 234 159 157 166 155 158 167 265 197 155 165 151 139 148 186 31…
6	2	23562	5490	921	70	30	52	19536	4633	759	49	373.8989882377779	74.13891224172397	776.4248108488513	1835.2307842562134	2368.9605439795664	35.971223021582695	0	17547	[118 201 244 246 244 244 244 254 253 249 245 260 258 266 264 254 260 273 254 264 270 267 271 282 274 290 292 277 270 283 278 292 280 295 274 300 263 245 247 265 234 231 234 244 221 250 274 284 262 223 228 314 228 208 272 289 300 276 213 199 292 316 255 246 283 190 234 245 176 252 302 286 311 303 204 181 200 285 314 281 199 322 212 184 217 183 188 169 173 269 329 248 188 168 195 240 172 184 322 26…
12	2	23562	5490	921	70	30	62	19134	4674	647	50	324.67342994458375	72.32956947948148	659.2900741315788	1749.3784927217496	2291.896259289755	35.971223021582695	0	17303	[150 210 247 252 246 260 262 261 251 264 260 265 254 258 266 274 264 262 280 269 262 271 287 288 260 280 279 290 276 280 298 270 272 288 290 287 248 221 261 261 264 263 232 208 243 265 224 236 208 213 257 289 264 259 199 228 298 222 201 277 275 184 185 197 274 280 305 289 190 193 270 269 273 273 277 280 283 297 302 345 196 165 175 177 196 176 177 180 216 193 165 215 210 154 164 164 317 321 164 16…
5	0.5	23562	5490	921	70	30	56	19395	4586	679	44	409.48791124698636	74.8242831935464	749.3259475324683	1925.031994763159	2553.469050074845	35.971223021582695	0	17158	[130 206 245 247 244 250 247 255 251 260 251 245 258 259 258 258 251 266 255 264 264 273 268 264 277 262 269 272 272 280 292 276 276 273 282 278 257 246 241 243 236 261 222 241 273 263 239 193 224 235 263 232 200 253 275 264 287 200 193 290 211 191 250 229 307 263 191 190 250 249 169 256 228 171 251 188 144 246 291 318 331 176 158 201 269 280 299 290 311 310 160 149 217 314 313 344 200 163 178 33…
1	0.5	23562	5490	921	70	30	47	18779	4323	621	52	324.75427841179635	75.15783962135093	665.2691898445713	1765.782424494784	2354.38027318503	35.971223021582695	0	17088	[123 209 238 250 246 260 252 263 264 251 252 258 263 260 254 274 277 262 270 258 271 280 290 278 271 302 276 287 285 284 275 277 285 278 295 298 279 248 229 227 256 254 238 240 218 234 267 275 225 208 262 240 199 197 267 267 274 240 196 178 257 250 169 195 227 183 199 277 277 190 160 154 202 280 297 213 156 151 193 301 189 175 311 224 192 242 140 152 153 146 345 262 149 152 187 334 196 152 191 31…
3	0.5	23562	5490	921	70	30	63	19240	4387	790	56	343.17673512358914	76.2544580241313	696.3439997462552	1771.6156870094505	2394.835040724013	35.971223021582695	0	17307	[162 226 246 245 248 251 258 266 262 252 260 267 260 276 266 260 255 268 269 259 265 282 278 263 272 268 285 284 281 289 288 272 268 281 294 277 249 255 237 250 252 233 245 229 253 272 241 234 268 231 229 226 217 260 219 272 284 200 256 298 233 198 183 201 257 233 316 188 189 180 180 189 276 294 254 180 253 218 190 191 156 191 318 237 146 152 211 293 313 340 198 135 179 281 302 329 294 268 136 17…
11	0.5	23562	5490	921	70	30	51	18668	4722	866	34	363.3559542541031	72.16737981643807	735.9479056024531	1663.4961468758047	2232.426448437244	35.971223021582695	0	17575	[136 200 243 243 244 247 256 254 247 248 254 253 266 256 263 259 266 269 275 279 277 272 276 281 260 272 284 288 294 261 303 304 308 287 306 289 315 268 258 265 265 253 267 265 223 264 266 220 259 257 243 258 235 277 285 264 202 207 281 287 213 189 279 273 227 209 289 209 192 244 248 262 242 176 198 186 174 178 298 279 184 248 193 188 189 216 176 178 176 179 168 194 291 161 253 236 154 186 280 17…
4	2	23562	5490	921	70	30	55	19263	4191	745	41	393.81102151406293	73.45874888784448	743.5173323571236	1857.065727527094	2328.781256902113	35.971223021582695	0	17079	[119 204 247 242 249 242 242 256 251 254 254 253 253 260 261 255 264 268 282 275 264 270 263 267 269 283 290 273 282 277 287 275 276 285 297 297 260 250 248 264 254 228 221 247 219 252 285 247 243 268 231 263 275 272 239 194 286 259 282 278 252 196 254 277 243 254 295 272 197 181 192 290 209 167 250 223 160 170 239 294 318 229 164 162 173 163 167 150 150 188 322 230 159 155 150 317 306 180 169 32…
2	2	23562	5490	921	70	30	56	19058	4512	861	45	395.23210512320895	71.2790643563726	796.8561114260068	1893.3913615086367	2471.900545522063	35.971223021582695	0	16989	[148 185 243 246 244 253 245 248 243 251 251 260 253 266 255 269 254 270 254 261 257 254 261 262 264 274 272 271 279 291 272 299 295 307 293 292 238 224 242 256 238 249 262 264 226 206 241 274 248 193 254 249 241 260 293 291 212 200 260 238 182 237 291 253 261 311 232 215 230 195 192 267 179 165 195 245 307 257 145 148 219 316 294 195 139 211 278 250 266 275 305 332 275 172 149 201 354 255 133 14…
9	0.5	23562	5490	921	70	30	59	19253	4285	722	49	404.2513844340831	68.98900920569812	748.403039056687	1822.201819288421	2476.1530049991648	35.971223021582695	0	17070	[133 212 242 245 253 246 244 255 247 252 247 248 261 260 261 265 268 259 275 271 263 274 265 265 285 278 281 274 270 286 278 288 281 285 292 288 239 256 236 239 227 234 268 242 216 257 256 261 263 216 213 224 297 260 192 197 267 281 222 207 287 250 187 182 305 282 185 191 300 325 316 192 180 194 179 232 308 288 210 168 164 229 281 262 294 309 316 173 171 196 223 161 181 242 160 160 160 139 261 29…
7	0.5	23562	5490	921	70	30	49	19451	4255	590	46	402.7482912461183	70.50813944689345	801.3473424194524	1770.0167373067427	2335.5732687104937	35.971223021582695	0	17077	[139 216 241 244 244 246 250 248 246 257 257 249 256 253 264 270 265 273 271 268 269 267 263 262 279 278 270 285 281 275 273 287 292 290 308 303 258 253 263 235 261 253 266 266 233 208 232 259 207 262 223 259 212 223 250 249 217 251 270 279 309 191 255 287 205 189 280 213 175 237 313 203 248 231 287 289 252 212 264 178 167 283 211 160 239 351 242 170 238 303 181 161 182 163 161 173 316 176 163 15…
8	2	23562	5490	921	70	30	53	19514	4791	780	46	403.61299712771194	72.53669449112803	781.4908209689233	1899.6392315135436	2552.294206113513	35.971223021582695	0	17515	[147 235 247 258 246 249 245 246 253 250 251 249 249 247 267 266 260 261 262 261 270 272 262 268 263 277 268 274 265 274 278 272 281 275 280 286 269 240 250 237 230 217 240 256 252 234 258 266 275 233 202 288 274 217 208 287 290 258 201 271 290 215 191 207 280 297 218 178 185 240 313 330 251 169 175 170 213 298 309 347 296 175 162 170 214 308 295 171 241 341 219 162 194 356 250 161 261 329 356 32…
12	2	23562	5490	921	70	30	63	19036	4674	680	50	359.9755118054107	69.70101104660407	759.3045432985982	1846.3067173275235	2481.4592508502815	35.971223021582695	0	17330	[149 215 244 249 248 247 259 257 253 269 269 265 269 264 272 261 265 254 263 259 256 250 261 258 266 270 275 275 273 292 269 274 280 291 293 290 238 251 249 257 248 232 245 267 229 251 270 246 210 275 285 222 240 238 219 283 290 280 231 192 189 264 285 229 174 186 278 311 325 218 189 205 308 236 156 182 167 164 286 340 245 173 177 269 234 164 197 317 169 147 156 155 276 322 340 180 165 156 257 29…
5	0.5	23562	5490	921	70	30	57	18647	4485	660	47	360.9696351632427	74.83618246009691	694.512987163472	1675.0648271026105	2329.5611632396144	35.971223021582695	0	17162	[130 212 245 248 249 252 251 249 257 257 263 265 245 263 256 258 277 264 269 255 275 280 275 278 285 282 299 276 274 290 302 273 290 287 281 281 284 251 241 232 255 228 270 248 255 216 239 254 266 266 268 291 212 216 203 224 198 215 288 275 238 205 206 183 170 231 243 283 223 180 165 221 292 199 169 162 176 258 174 162 158 253 300 312 206 176 229 235 155 168 173 282 309 176 158 188 234 178 191 23…
6	2	23562	5490	921	70	30	53	19520	4679	745	40	379.192565220739	78.04826096434265	769.8332158625237	1829.7999602314844	2484.834258328585	35.971223021582695	0	17531	[119 206 245 247 250 247 253 251 250 263 257 251 257 263 251 260 258 271 269 256 254 267 266 294 273 274 274 270 273 277 281 290 280 266 263 298 251 237 245 244 234 257 228 233 267 255 227 262 254 208 219 221 246 300 288 211 209 269 290 293 203 201 273 262 219 285 289 289 189 200 242 169 200 270 314 329 223 166 276 259 176 179 298 324 329 208 163 189 337 292 188 279 231 191 179 173 149 272 333 36…
10	2	23562	5490	921	70	30	44	18857	4602	851	39	386.5698866180017	78.9431370148587	688.6003382409582	1676.1709551077834	2113.16044195571	35.971223021582695	0	17539	[134 207 241 248 247 245 258 250 256 253 261 265 264 260 257 278 273 279 269 265 295 265 295 283 287 267 270 303 298 284 289 286 301 292 282 312 274 259 259 240 243 243 252 244 263 268 216 237 209 248 312 233 218 218 221 227 188 261 311 228 218 264 200 183 312 253 182 191 240 327 213 201 180 187 185 217 301 214 225 205 153 168 256 297 358 248 168 195 252 176 327 289 169 183 176 159 156 161 283 18…
3	0.5	23562	5490	921	70	30	64	18806	4186	795	42	351.9570068347182	75.79872753388662	707.9489629550618	1585.3206091510701	2179.594962163762	35.971223021582695	0	17298	[159 225 243 248 247 252 250 248 246 256 259 260 249 262 268 266 269 268 279 289 279 277 276 283 277 286 297 282 276 297 291 284 293 315 321 278 275 279 257 250 264 273 239 242 249 264 253 207 236 283 281 214 207 248 277 206 239 281 265 204 177 286 273 208 263 218 193 262 245 186 188 216 282 286 187 224 218 172 184 171 165 173 205 283 173 166 259 248 166 178 166 155 165 275 193 140 137 163 152 18…
1	0.5	23562	5490	921	70	30	48	18691	4286	624	49	397.2264905202752	79.08990418631902	740.6931429645858	1717.8141646379488	2247.7018780663016	35.971223021582695	0	17005	[123 208 243 245 244 246 244 246 247 250 260 259 264 263 260 261 274 264 260 282 261 273 272 264 275 283 281 299 295 289 278 309 300 317 299 302 308 251 250 261 230 243 254 287 289 259 262 223 246 261 273 236 264 258 264 269 273 279 223 191 224 226 273 274 243 169 189 240 290 216 190 172 150 215 268 190 155 193 176 152 163 166 293 306 196 166 178 167 200 155 152 152 168 159 235 283 163 142 154 15…
7	0.5	23562	5490	921	70	30	50	19522	4269	609	51	349.09160572337055	74.68531216360601	734.3727305642611	1774.0799453843879	2495.0771516815144	35.971223021582695	0	17287	[142 220 239 243 250 249 257 255 259 256 265 255 264 266 267 265 261 273 268 269 274 286 272 266 264 280 272 265 274 271 272 274 277 296 280 275 252 229 229 234 243 226 205 254 265 275 262 219 221 210 206 197 246 270 281 205 228 190 174 183 210 261 224 280 285 278 263 256 296 293 340 224 182 202 240 203 217 199 232 194 185 249 280 183 184 241 333 354 219 182 312 214 172 241 217 173 169 319 246 17…
11	0.5	23562	5490	921	70	30	52	19326	4844	921	37	419.12635458855175	73.23411867242174	793.8739116901196	1829.0377289302687	2431.324299052057	35.971223021582695	0	17420	[136 198 241 238 239 249 246 253 253 259 249 252 255 259 261 263 263 254 266 258 263 266 270 271 268 288 279 280 276 283 271 282 279 287 285 297 272 234 231 247 272 262 241 232 222 262 272 240 221 257 289 259 216 220 230 297 218 230 303 308 280 268 180 223 285 286 298 299 297 308 295 186 200 295 192 193 264 294 292 213 234 315 320 188 169 229 327 206 180 201 347 218 187 231 187 181 179 219 203 28…
9	0.5	23562	5490	921	70	30	60	19210	4233	752	58	367.3172485725794	73.83886672057413	751.4898050773074	1809.9670998208142	2405.203948367269	35.971223021582695	0	17253	[131 213 244 249 257 252 258 250 251 249 256 253 269 252 270 257 264 259 275 276 274 272 271 285 274 270 266 290 267 283 288 276 289 284 287 293 249 233 241 213 257 257 256 274 231 215 281 267 254 202 211 248 244 200 241 273 239 183 193 207 270 301 200 181 289 243 209 172 197 198 242 173 180 290 320 320 183 171 175 271 329 180 173 183 318 227 169 235 269 167 153 194 294 168 144 189 378 398 222 15…
2	2	23562	5490	921	70	30	57	18528	4414	856	40	347.14681279796923	75.72644651059078	713.3502099383437	1708.4239351121062	2320.6356923121084	35.971223021582695	0	16951	[148 183 241 244 250 252 251 251 253 259 262 257 264 263 254 253 263 268 270 258 276 261 280 275 280 281 289 277 281 286 286 270 290 297 288 282 256 232 256 249 248 246 238 237 249 273 278 208 217 271 235 209 221 261 207 199 246 192 192 241 292 276 307 206 182 188 269 207 193 285 280 183 160 167 267 236 162 179 255 184 176 294 350 204 157 158 230 134 151 240 293 279 335 299 171 167 153 163 163 13…
4	2	23562	5490	921	70	30	56	19276	4241	730	46	379.7353842019236	72.41664240351868	779.7275950768758	1940.0696767737118	2491.4541250843304	35.971223021582695	0	17084	[120 202 241 245 249 243 244 253 249 255 248 264 266 258 257 266 259 259 252 264 270 257 275 261 245 275 274 283 276 268 274 286 286 294 277 296 259 247 239 224 244 227 238 251 235 267 283 281 239 209 224 201 248 264 269 268 216 217 263 189 192 192 249 282 283 197 298 304 236 204 195 178 167 291 284 191 190 194 193 294 291 199 152 171 305 298 330 255 166 164 260 170 239 332 294 187 154 160 212 24…
12	2	23562	5490	921	70	30	64	18901	4659	696	49	378.2838413501429	71.97414274470927	770.0144425583787	1716.9736908197415	2324.3173424786582	35.971223021582695	0	17360	[149 214 246 242 254 248 248 249 254 258 246 260 254 258 259 285 257 268 262 271 265 266 262 275 282 274 277 272 298 293 288 298 302 287 294 296 265 281 262 269 253 259 244 252 239 235 264 266 209 210 215 216 226 265 212 234 233 255 190 199 287 298 275 209 175 210 282 283 191 179 275 223 231 299 222 172 194 327 219 163 184 158 237 311 322 187 152 168 172 277 201 155 139 160 336 368 252 155 150 24…
6	2	23562	5490	921	70	30	54	18923	4507	737	33	372.12967618139845	76.56312767302798	699.6875088064896	1712.631011997328	2311.075406373939	35.971223021582695	0	17436	[119 204 243 250 245 249 244 250 254 257 256 264 264 265 259 275 261 265 268 273 273 264 267 272 283 291 297 276 270 276 282 307 280 305 292 297 262 263 259 224 216 245 261 258 252 264 281 236 248 218 206 280 220 256 274 250 235 207 221 288 251 189 234 273 213 263 203 187 263 229 173 257 276 177 228 297 212 167 158 169 269 315 178 157 179 301 293 222 159 183 250 154 215 318 360 191 158 143 159 15…
5	0.5	23562	5490	921	70	30	58	19100	4525	661	43	348.1012283984255	77.17245337674727	702.030150019478	1692.829705363325	2319.4230160971297	35.971223021582695	0	17125	[131 214 243 247 250 255 248 248 261 253 248 255 253 258 256 268 261 272 283 267 281 278 269 278 279 273 281 264 299 279 275 285 279 294 285 306 277 246 240 257 210 266 253 282 290 253 234 221 269 264 267 249 256 274 264 225 262 274 271 268 292 215 201 228 316 228 175 202 179 209 290 230 183 174 196 171 234 316 332 241 179 180 165 175 153 210 329 253 173 157 163 171 186 226 327 223 154 142 178 32…
8	2	23562	5490	921	70	30	54	19101	4682	740	59	370.9174425932288	69.07968188292222	692.3266896206802	1587.7287629246741	2269.8230775375037	35.971223021582695	0	17350	[148 239 246 245 248 254 244 247 246 258 251 263 273 263 269 265 271 261 261 272 266 286 303 279 275 281 278 267 279 303 305 300 278 302 297 292 262 240 255 246 220 236 278 252 213 266 229 234 280 252 223 219 225 252 280 264 233 303 242 200 182 190 182 222 293 281 223 183 173 164 274 275 196 209 274 304 248 168 220 287 171 157 209 314 265 159 199 305 192 176 149 202 334 248 163 165 167 273 384 28…
3	0.5	23562	5490	921	70	30	65	19217	4341	835	49	377.1663267101002	73.09274295807764	833.1788968582322	1824.9445415702148	2482.021910441107	35.971223021582695	0	17185	[163 238 246 244 251 247 247 248 254 253 252 252 248 253 255 265 254 268 263 266 283 269 265 259 277 261 262 279 279 272 286 280 279 279 276 280 248 257 255 234 230 269 235 257 239 242 284 244 209 220 263 263 272 283 279 183 234 291 277 230 204 316 223 221 288 281 268 304 315 240 167 218 296 300 207 179 247 310 191 163 176 282 199 170 265 290 155 159 213 318 191 184 176 176 181 252 168 176 154 26…
10	2	23562	5490	921	70	30	45	19023	4659	850	46	355.75549855808936	78.7636903868219	714.2743570706384	1726.6545452695661	2359.7094788796257	35.971223021582695	0	17430	[136 204 242 248 249 255 253 256 260 256 243 254 262 258 262 277 258 275 275 264 287 268 279 256 285 278 279 279 294 287 284 290 271 280 298 302 268 249 260 241 218 203 248 267 267 221 233 269 279 280 305 273 272 227 234 292 284 253 258 300 254 194 241 286 302 284 226 177 185 264 284 314 310 227 179 175 181 299 278 176 182 177 180 167 188 301 283 171 183 172 168 206 333 165 152 166 312 228 146 15…
7	0.5	23562	5490	921	70	30	51	19710	4298	609	45	367.7703561658557	71.96949747981769	714.1028223413554	1686.6430435432926	2290.65235521607	35.971223021582695	0	17429	[140 219 248 247 250 248 248 244 249 249 257 254 255 272 268 257 257 271 271 269 279 269 274 279 279 280 273 288 293 278 283 305 282 305 318 296 260 249 273 241 275 242 256 235 221 259 280 223 252 274 262 196 221 295 263 180 212 255 186 204 255 279 211 273 223 190 204 186 186 176 190 260 314 310 215 187 186 183 171 173 308 323 215 185 176 166 177 164 166 178 182 289 288 276 282 318 336 403 310 18…
9	0.5	23562	5490	921	70	30	61	18980	4251	719	55	348.98547063912565	72.99959562805225	691.1553727656884	1745.2048568155963	2322.6736029539134	35.971223021582695	0	17305	[131 217 247 251 249 249 255 248 255 255 261 262 270 253 268 252 273 261 267 268 269 275 268 268 280 282 276 268 290 279 281 282 313 318 302 308 237 240 244 250 256 266 253 241 237 262 266 257 227 281 273 242 212 261 281 200 246 267 216 288 213 229 271 201 209 195 177 186 270 284 298 235 180 222 318 316 211 175 196 216 167 188 271 204 164 164 170 210 298 221 168 213 268 189 164 157 157 160 166 15…
11	0.5	23562	5490	921	70	30	53	19169	4880	891	46	355.31852761814633	69.99849885379055	730.1440233715108	1878.2381456586386	2563.281584680892	35.971223021582695	0	17413	[138 205 245 245 248 247 250 251 251 248 266 254 256 257 258 266 268 272 274 275 262 267 281 273 264 267 275 280 275 258 274 266 271 265 280 286 287 234 228 239 234 245 254 263 238 226 237 205 218 262 256 214 232 202 268 284 291 246 190 209 265 265 313 209 172 195 196 312 275 299 196 162 222 328 267 174 201 301 339 240 180 185 248 193 164 247 294 360 259 178 152 216 297 279 295 329 328 395 190 18…
4	2	23562	5490	921	70	30	57	19135	4212	754	52	340.78038745657767	74.29190428119284	724.5161880890606	1719.3643164224686	2359.8580881867383	35.971223021582695	0	17251	[121 204 247 251 252 248 254 258 252 258 258 264 258 262 256 266 257 265 292 259 282 272 279 272 278 277 270 296 272 275 280 276 286 279 286 299 261 229 249 258 244 229 251 252 273 256 223 251 255 224 204 194 195 243 266 308 219 175 200 273 267 217 176 269 299 260 212 210 188 214 220 188 189 302 323 233 166 174 155 177 256 290 318 261 189 201 174 147 173 177 316 321 177 170 364 321 182 171 149 16…
2	2	23562	5490	921	70	30	58	18696	4480	841	39	356.25406003324235	74.67462467698127	703.7713579164234	1744.0371332936381	2345.9358813234085	35.971223021582695	0	16968	[147 191 244 248 250 248 250 253 254 250 262 259 261 256 262 261 271 273 283 268 271 261 275 266 271 275 287 278 273 300 291 276 285 291 283 290 257 245 249 244 263 274 240 218 257 273 225 242 233 274 267 237 278 257 279 251 289 232 194 209 278 290 189 205 192 178 250 270 293 238 175 170 253 302 234 184 240 221 196 177 174 198 172 162 164 147 171 291 335 318 246 161 175 172 185 149 205 331 162 15…
12	2	23562	5490	921	70	30	65	18944	4654	710	43	377.086502193329	74.18141976949629	735.4944401784054	1794.8879225840487	2423.3709470229146	35.971223021582695	0	17216	[150 216 250 242 242 247 256 263 250 254 258 262 253 263 272 254 256 271 270 266 270 270 282 264 272 279 277 274 266 267 297 305 292 287 272 279 256 250 243 217 208 236 247 274 236 281 227 248 281 234 220 266 281 204 184 245 282 244 259 265 263 284 280 193 244 288 252 279 259 298 281 249 177 247 275 237 177 170 181 195 275 187 196 186 198 162 163 189 331 305 170 153 171 198 355 212 189 197 191 15…
1	0.5	23562	5490	921	70	30	49	19397	4453	640	48	398.9966300615883	71.04829268180458	795.9832434975556	1876.8882453841986	2470.013314710989	35.971223021582695	0	16970	[124 208 240 243 251 247 246 249 252 248 249 254 256 256 255 265 265 258 270 267 270 259 260 260 280 279 264 279 286 288 280 287 296 280 285 272 289 252 265 241 225 254 238 280 265 240 264 248 228 258 202 197 198 191 271 286 275 230 191 242 279 224 260 268 303 264 305 214 160 183 258 312 300 253 190 170 196 300 200 200 257 274 302 303 321 263 168 152 175 215 325 233 177 161 188 309 216 169 164 16…
3	0.5	23562	5490	921	70	30	66	19480	4410	843	54	352.36982725038047	76.13793434379414	732.3859720632736	1801.6391827349153	2368.8972409817993	35.971223021582695	0	17389	[160 239 245 241 253 259 255 254 250 255 250 256 255 263 261 256 264 263 267 272 270 282 275 253 265 268 275 277 287 272 278 282 292 278 288 282 256 248 248 228 260 226 245 238 216 273 247 273 248 211 276 233 256 211 202 230 214 262 296 213 191 207 187 174 194 285 281 203 258 199 215 207 177 311 253 176 157 212 293 284 330 316 193 158 250 343 240 159 245 258 157 223 289 313 305 365 315 177 161 27…
5	0.5	23562	5490	921	70	30	59	19307	4566	714	42	375.9937812511301	75.37524548613169	813.4503121017153	1827.8573108612463	2522.482683864327	35.971223021582695	0	17153	[132 216 250 245 246 248 249 253 251 255 246 254 250 267 256 269 262 257 254 255 271 265 280 264 261 275 276 270 266 278 281 271 301 274 282 285 274 239 239 244 217 246 252 241 209 254 273 259 260 206 225 287 238 210 244 244 280 212 225 191 239 237 212 263 185 265 254 174 175 275 285 334 273 173 160 209 268 299 296 270 319 318 186 161 267 319 323 290 205 177 172 306 309 166 155 168 163 289 253 15…
8	2	23562	5490	921	70	30	55	18878	4612	765	58	320.5347590823633	69.7297246024333	645.1822518999411	1734.3632199412602	2329.563250714607	35.971223021582695	0	17166	[148 240 246 243 252 253 254 255 261 252 265 258 274 266 258 264 269 263 257 270 278 269 266 268 279 269 262 276 276 290 295 269 277 300 295 292 268 232 237 252 240 239 250 261 268 242 230 258 261 282 298 237 229 280 265 260 249 300 294 220 227 276 277 280 186 251 256 186 183 257 283 198 212 207 171 258 277 158 154 166 186 206 272 196 265 265 167 152 161 160 159 268 333 216 164 169 158 219 300 17…
6	2	23562	5490	921	70	30	55	19127	4546	719	38	374.4869391180225	76.46707761463162	736.8611375041527	1729.3678583721005	2310.245715827743	35.971223021582695	0	17256	[120 207 245 245 251 252 247 254 256 254 252 255 252 262 257 270 265 288 270 256 264 270 279 280 272 278 290 288 269 293 288 293 275 295 279 292 257 236 259 250 241 238 261 293 227 223 244 268 268 257 205 210 278 285 295 284 246 212 251 259 197 277 288 272 290 305 203 169 184 280 283 270 218 323 199 218 250 176 172 177 189 294 257 180 164 182 206 294 172 177 276 205 182 181 156 185 193 160 185 33…
9	0.5	23562	5490	921	70	30	62	19707	4329	729	51	376.4844063806032	69.81381090022781	747.2514381555067	1816.0254659846462	2415.967018761157	35.971223021582695	0	17439	[131 217 242 244 251 248 247 255 261 253 261 252 260 262 261 260 264 269 259 264 270 269 268 273 275 266 279 279 284 279 280 279 280 283 306 299 241 250 241 264 242 213 224 245 281 262 197 268 264 263 219 273 299 276 211 258 270 198 193 242 322 332 307 208 191 183 186 290 298 299 178 177 281 276 289 291 282 315 291 178 206 287 173 196 263 200 227 237 162 251 191 174 164 165 160 203 305 360 238 15…
7	0.5	23562	5490	921	70	30	52	19534	4243	589	50	381.31607438021	69.81071482597376	756.4336796554039	1716.1103018215078	2253.6966546878853	35.971223021582695	0	17367	[142 221 245 245 250 250 255 254 260 254 255 257 267 267 249 252 270 268 273 268 264 258 264 275 275 287 286 302 288 299 300 279 296 291 297 295 244 229 237 246 238 251 213 258 251 262 246 209 219 241 269 249 265 273 288 287 203 240 285 194 185 262 283 226 287 271 323 290 231 233 247 169 212 312 257 204 338 256 180 172 285 306 197 180 198 179 178 179 284 192 209 227 169 159 162 153 137 134 168 32…
2	2	23562	5490	921	70	30	59	18953	4509	838	46	374.40895714751804	71.8609810438922	771.8706554469322	1757.7432946530369	2429.538074290326	35.971223021582695	0	17130	[155 187 246 248 253 257 249 256 252 254 258 247 252 252 258 253 260 262 262 256 276 270 269 293 287 281 292 272 265 269 282 283 275 296 287 288 248 230 244 254 236 221 231 247 236 263 281 281 237 200 223 216 204 272 279 215 246 273 228 208 230 171 205 291 189 188 253 303 322 284 186 193 310 208 203 203 209 291 195 187 274 286 299 328 262 177 166 213 324 210 160 156 173 167 271 373 231 164 141 17…
12	2	23562	5490	921	70	30	66	19330	4755	713	47	419.47518323614605	70.71195712218064	770.7362038894797	1784.4949639929084	2412.686768138356	35.971223021582695	0	17233	[151 221 250 253 253 255 254 250 245 251 250 249 252 246 257 252 250 274 261 268 259 266 266 271 282 284 288 286 266 288 292 281 280 283 292 300 255 244 268 232 204 275 277 237 253 221 259 264 265 266 245 203 212 267 280 190 182 229 307 292 295 194 184 244 301 214 164 168 171 183 275 313 288 193 169 300 205 155 217 337 208 157 179 262 209 167 280 269 292 305 177 150 249 294 281 312 335 364 254 17…
10	2	23562	5490	921	70	30	46	19316	4655	891	49	420.47364418354016	76.7937569059244	791.8089387894613	1947.9447789326268	2545.1395814581924	35.971223021582695	0	17177	[137 209 244 241 248 251 251 247 245 256 246 251 246 259 263 246 254 263 274 262 260 263 283 268 268 273 271 274 283 278 275 270 275 291 275 288 245 249 243 218 249 246 231 253 227 226 277 263 307 269 213 198 269 219 248 284 273 206 263 258 176 215 283 280 218 272 319 181 175 179 320 300 171 185 213 270 288 315 332 250 157 163 225 292 281 247 307 276 154 136 253 321 348 197 148 127 153 275 313 37…
4	2	23562	5490	921	70	30	58	19129	4290	729	44	355.70288737131557	73.43357489613327	723.9353033693161	1699.1768304539598	2317.2147096641675	35.971223021582695	0	17217	[120 207 247 249 251 249 255 254 254 261 272 253 268 254 256 257 254 264 268 275 272 259 286 272 266 277 286 287 287 279 299 281 299 278 289 298 247 255 254 245 254 248 241 272 258 264 234 238 272 272 274 281 236 207 294 227 186 268 262 219 189 252 263 298 204 217 293 221 202 194 256 309 268 181 194 260 176 170 156 172 173 266 332 237 162 157 221 321 229 158 183 337 328 155 169 162 153 160 158 16…
11	0.5	23562	5490	921	70	30	54	18601	4664	880	33	338.85252845044545	75.63782711108594	693.116046301647	1612.3265729131472	2134.9093118033807	35.971223021582695	0	17326	[138 205 247 247 256 253 255 256 252 263 261 267 262 254 271 267 256 259 270 280 275 268 292 290 273 279 278 286 292 296 294 311 296 299 292 301 280 251 260 238 258 248 241 249 247 257 269 256 223 255 273 281 203 226 278 280 207 239 236 200 199 207 225 288 216 185 177 171 186 295 282 287 188 181 179 176 221 236 162 168 158 183 297 327 249 151 156 161 274 322 255 159 157 140 170 348 321 207 150 16…
1	0.5	23562	5490	921	70	30	50	19106	4438	642	43	368.1586960501626	77.85364988759353	748.8694385229953	1883.9368536158247	2570.3461856777385	35.971223021582695	0	17046	[125 209 245 242 248 249 246 257 255 246 259 244 259 263 270 259 275 263 269 262 271 265 266 272 266 260 277 285 283 268 263 273 290 281 276 270 281 239 249 246 245 241 247 234 217 236 269 249 216 211 194 189 274 230 201 200 266 210 224 249 297 192 182 181 248 276 304 203 168 195 226 332 197 203 265 204 225 192 165 157 169 154 324 346 209 167 173 306 199 157 284 304 336 333 220 150 142 170 319 42…
3	0.5	23562	5490	921	70	30	67	18949	4264	857	47	331.2941243392959	74.07058413738633	623.1119967027088	1585.2973436319062	2140.178420090597	35.971223021582695	0	17511	[160 240 247 247 252 256 247 255 251 257 271 262 258 264 260 273 274 272 283 259 277 287 273 271 280 318 282 289 294 300 290 304 291 300 283 288 255 236 247 236 242 263 260 234 219 229 262 235 278 289 233 198 230 283 228 216 259 195 191 276 235 193 185 233 301 238 204 249 217 202 179 166 184 276 314 286 184 199 307 231 193 172 181 173 195 321 231 160 163 180 159 156 210 385 201 204 237 177 166 16…
5	0.5	23562	5490	921	70	30	60	18897	4448	690	47	361.806827803403	71.79068092657558	685.5078148063328	1809.5188604210975	2357.332608981028	35.971223021582695	0	17309	[131 220 248 256 241 252 242 253 254 249 252 256 259 262 259 266 276 291 265 266 262 274 282 269 268 274 277 281 283 283 269 268 288 281 282 294 259 228 244 243 246 268 251 265 229 222 223 221 248 248 276 225 193 254 281 201 211 215 214 231 218 182 261 313 254 210 189 207 179 269 191 171 211 290 286 296 191 192 276 286 168 186 186 319 227 179 178 179 206 191 200 166 188 198 147 147 176 317 359 36…
8	2	23562	5490	921	70	30	56	19040	4625	738	43	428.54384050904565	72.34199240840822	777.5300056426689	1893.7149347704396	2575.469920627218	35.971223021582695	0	17123	[151 243 247 243 248 242 253 249 248 248 250 257 259 256 249 254 269 255 259 265 261 260 268 261 255 273 259 276 278 275 282 270 272 290 298 288 258 228 252 246 259 221 230 269 248 205 237 255 266 253 264 284 240 196 188 202 273 308 211 166 171 279 271 270 191 193 282 222 179 203 265 293 255 173 165 267 288 323 217 154 253 301 291 182 274 319 198 162 239 308 359 214 181 215 164 169 172 358 192 16…
6	2	23562	5490	921	70	30	56	19364	4577	724	39	426.93070306343833	72.83641429129912	806.0985687114119	1882.4325512338683	2535.480068530739	35.971223021582695	0	17278	[122 210 246 243 244 249 246 248 255 255 254 255 252 249 269 268 254 267 256 266 261 272 264 274 269 255 277 282 274 273 280 275 286 286 268 278 252 241 241 250 240 237 232 235 270 294 230 202 238 259 270 257 213 217 293 225 207 276 270 198 220 285 260 192 186 264 314 246 192 211 311 210 167 180 263 300 297 189 148 151 288 319 343 210 185 208 198 171 174 291 296 335 330 230 155 150 186 347 356 21…
9	0.5	23562	5490	921	70	30	63	19361	4295	724	63	352.77206605686075	69.74623936661139	756.744340371119	1796.4873597014491	2439.0948815912866	35.971223021582695	0	17480	[134 222 242 248 252 254 246 256 251 252 259 267 264 263 271 258 260 260 267 264 259 287 258 277 267 271 283 277 272 281 275 274 292 301 291 312 239 245 263 261 233 223 242 255 235 232 223 274 236 225 295 238 242 224 217 259 269 211 232 208 204 217 294 195 222 294 311 253 175 184 221 303 256 163 179 308 292 188 189 338 279 176 182 266 175 152 159 259 325 378 225 164 161 162 175 338 343 175 145 17…
7	0.5	23562	5490	921	70	30	53	19891	4305	587	55	359.34423734831375	71.2293520799802	734.3516560181755	1922.518824471187	2505.997392144685	35.971223021582695	0	17412	[141 226 249 249 249 250 252 250 250 262 263 263 263 265 264 258 262 273 266 256 263 262 261 263 267 289 262 254 288 263 277 281 276 282 289 300 261 260 240 236 231 240 209 204 263 261 270 259 208 201 220 216 207 272 262 274 299 298 237 236 285 286 326 216 217 198 254 200 191 175 199 276 300 278 190 172 173 241 278 289 312 313 331 210 178 280 194 154 173 316 204 213 325 315 377 291 187 182 134 15…
[truncated: 60,100 more rows]
