# Supplementary material for: GutLogo: Agent-based modeling framework to investigate spatial and temporal dynamics in the gut microbiome
Source: PLoS One. 2018 Nov 9;13(11):e0207072. doi: 10.1371/journal.pone.0207072 (PMC6226173; doi:10.1371/journal.pone.0207072)
Supplement: S2 Data — The averages and other extracted values from the raw data. (ZIP) [file pone.0207072.s002.zip]

Archive with 17 entries (16 files):
- bifi1H.csv
- bifi2H.csv
- contH.csv
- flow1H.csv
- flow2H.csv
- gluc1H.csv
- gluc2H.csv
- SSData/
- SSData/barData.csv
- SSData/BarPlotter.py
- SSData/bifi1.csv
- SSData/bifi2.csv
- SSData/cont1.csv
- SSData/flow1.csv
- SSData/flow2.csv
- SSData/gluc1.csv
- SSData/gluc2.csv
