# Supplementary material for: GutLogo: Agent-based modeling framework to investigate spatial and temporal dynamics in the gut microbiome
Source: PLoS One. 2018 Nov 9;13(11):e0207072. doi: 10.1371/journal.pone.0207072 (PMC6226173; doi:10.1371/journal.pone.0207072)
Supplement: S2 Data — The averages and other extracted values from the raw data. (ZIP) [file pone.0207072.s002.zip › bifi1H.csv]

testConst	step	avg count bacteroides	std count bacteroides	median count bacteroides	avg count bifidos	std count bifidos	median count bifidos	avg count closts	std count closts	median count closts	avg count desulfos	std count desulfos	median count desulfos	avg getNumSeeds	std getNumSeeds	median getNumSeeds	avg inConcBifidos	std inConcBifidos	median inConcBifidos	avg row 0	std row 0	median row 0	avg row 1	std row 1	median row 1	avg row 10	std row 10	median row 10	avg row 11	std row 11	median row 11	avg row 12	std row 12	median row 12	avg row 13	std row 13	median row 13	avg row 14	std row 14	median row 14	avg row 15	std row 15	median row 15	avg row 16	std row 16	median row 16	avg row 17	std row 17	median row 17
1.0	0.0	5489.0	0.0	5489.0	23561.0	0.0	23561.0	920.0	0.0	920.0	69.0	0.0	69.0	1501.0	0.0	1501.0	0.0	0.0	0.0	301.75999999999999	16.450604852101943	301.0	301.56	15.390464580382233	303.5	302.16000000000003	15.866140047283082	300.0	301.50999999999999	16.840127671725057	300.0	301.64999999999998	18.468554355985741	301.0	299.99000000000001	15.709548052060569	299.5	301.00999999999999	17.410051694351743	301.0	296.69	17.540065564301631	296.0	298.36000000000001	15.755963950199938	298.0	299.50999999999999	15.406813427831207	298.0
1.0	1.0	5846.8000000000002	50.875927509972733	5846.5	25102.82	86.623135477769452	25095.0	979.28999999999996	19.095180020099313	980.0	73.680000000000007	4.9997599942397235	74.0	10580.65	75.426039933168965	10585.0	0.0	0.0	0.0	108.45999999999999	9.7677223547764704	108.5	111.11	9.586339238729245	112.0	128.03	11.193261365661037	128.0	129.63	9.8139237820557774	129.0	130.13999999999999	9.6747299703919367	131.0	130.43000000000001	9.6563502421981351	131.0	131.38	9.9345659190525275	130.5	131.56	11.15465821977527	131.0	131.74000000000001	8.9995777678733351	132.0	134.08000000000001	10.219275903898476	134.5
1.0	2.0	5383.3199999999997	58.793686735907279	5386.0	23098.110000000001	138.39775251065313	23107.5	898.97000000000003	23.674228604117175	901.0	66.760000000000005	6.7869286131504287	67.0	11278.280000000001	80.633253686056847	11281.5	0.0	0.0	0.0	108.98999999999999	9.6638449904786867	109.0	113.44	9.7029067809600225	114.0	140.05000000000001	10.588082923740256	140.0	142.49000000000001	9.808664537030511	143.5	143.16999999999999	10.392357769053181	144.0	143.78999999999999	8.8727616895755741	144.0	145.28999999999999	10.846469471676025	144.0	145.24000000000001	10.562310353327058	144.5	145.75	9.1119427127259751	146.0	147.59	10.471957792122733	148.0
1.0	3.0	4159.3699999999999	68.518268366910732	4164.0	17815.32	149.83810463296709	17823.0	693.99000000000001	25.489015281097071	694.5	51.43	6.3596462165752579	51.0	12610.02	92.654193644972167	12610.0	0.0	0.0	0.0	109.69	9.7300513873257639	110.0	115.31	9.4865114768285608	116.0	151.19	9.8627531653184946	151.0	153.06	10.015807506137484	153.0	156.09999999999999	10.473299384625649	157.0	156.84999999999999	9.2944876136342227	157.0	158.91	10.227507027619193	157.0	160.28999999999999	11.074560939378138	160.5	160.58000000000001	8.8658671318715356	160.5	162.38	9.9837668242001723	163.0
1.0	4.0	3115.9000000000001	65.589557095623078	3118.0	13340.190000000001	125.65784456212832	13329.5	520.40999999999997	21.79958485843251	520.5	36.68	6.0297263619504324	36.0	14524.959999999999	103.41643196320399	14527.5	0.0	0.0	0.0	110.31	9.6433344855397394	110.5	117.34999999999999	9.4078424731709891	118.0	166.00999999999999	9.6130068136873792	166.0	168.43000000000001	9.7542349776904587	168.0	173.40000000000001	10.78795624759389	172.5	174.12	9.1600000000000001	173.5	177.80000000000001	10.269371937952194	177.0	180.66999999999999	12.383904876895656	180.5	180.74000000000001	9.3226820175312195	180.0	184.06	9.1146256094257652	185.0
1.0	5.0	3605.3400000000001	77.644860744288792	3604.5	15435.049999999999	141.89308475045567	15420.0	602.52999999999997	26.428187603390437	602.5	38.93	6.2084700208666552	38.0	16468.869999999999	100.96273124277096	16464.5	0.0	0.0	0.0	111.31	10.017679371990303	112.5	119.72	9.7990611795212299	121.0	177.38999999999999	9.6931883299562482	176.0	181.0	10.644247272588137	181.5	187.05000000000001	10.044276977463337	186.0	188.61000000000001	9.4951513942643366	189.0	192.41999999999999	11.655196266043744	192.0	194.56	11.681883409793132	195.5	196.55000000000001	10.082038484354243	197.0	201.53	10.610801100765201	201.0
1.0	6.0	4173.9700000000003	91.739899171516441	4181.0	17877.950000000001	162.29130444974555	17876.0	697.90999999999997	32.218968015751216	694.0	42.420000000000002	7.2404143527839615	42.0	17859.82	84.979689338100073	17857.0	0.0	0.0	0.0	111.65000000000001	9.8228050983413073	112.5	121.52	9.4767927063959778	122.0	188.34999999999999	9.638853666282106	188.0	192.08000000000001	10.544837599508112	191.5	197.83000000000001	11.414074644928515	198.0	201.58000000000001	9.1675296563469058	201.0	206.56	10.429113097478615	206.0	209.69	9.8556532000674615	209.5	212.71000000000001	10.992083514966579	212.5	216.52000000000001	10.028439559572567	215.0
1.0	7.0	4651.8999999999996	109.23016982500759	4658.0	19904.259999999998	171.62555870265945	19874.5	778.33000000000004	36.734467465855552	775.5	44.920000000000002	7.272798636013512	44.0	18650.220000000001	93.751755183569756	18651.5	0.0	0.0	0.0	112.3	9.7943861471763505	113.0	123.7	9.8208960894614901	124.0	201.22999999999999	10.79893976277301	200.0	206.31	11.422517235705973	206.0	212.77000000000001	9.9587700043730294	213.5	218.28	9.289865445742473	218.0	222.53999999999999	10.524656763999481	222.0	226.84	10.429496632148648	229.5	229.34	9.5175837269760866	230.5	233.88999999999999	8.3509221047738205	235.0
1.0	8.0	4471.9899999999998	119.97270481238638	4484.0	19108.470000000001	168.88436606151561	19098.0	748.52999999999997	40.553533754779004	746.5	36.409999999999997	6.510138247380004	36.0	17235.029999999999	95.77854196008623	17244.0	0.0	0.0	0.0	112.91	9.9207812192387355	113.0	125.56	9.6667678155627588	126.0	213.13999999999999	10.246970283942469	212.0	217.75	11.367827408964301	217.0	226.78999999999999	9.6832794031774174	227.5	231.47	8.7845944698659828	232.0	237.38	9.2463830766413739	237.0	239.90000000000001	9.1164686145458766	240.0	241.56	7.0175779297418561	241.0	244.58000000000001	8.8240353580433943	243.0
1.0	9.0	4166.6800000000003	119.54931032841637	4183.5	17802.669999999998	177.11465523778656	17827.5	697.76999999999998	44.835667721134705	694.0	28.329999999999998	4.9961084856115763	28.0	16227.51	93.591398643251381	16225.5	0.0	0.0	0.0	113.09	9.8844271457682371	113.0	127.8	9.5456796510253792	127.0	223.31	10.160408456356466	223.0	228.81	9.9304531618652732	230.0	235.77000000000001	8.9003988674665582	235.5	239.31999999999999	5.768674024418436	239.0	242.59	6.1856204215907074	242.0	244.31	6.1752651764924238	244.0	246.28999999999999	7.1767611079093339	246.5	246.75999999999999	6.0862467909213143	245.5
1.0	10.0	4610.04	134.25154896685549	4632.5	19679.220000000001	182.69316243362806	19679.0	770.96000000000004	50.08810637267095	770.0	32.009999999999998	5.1176068625872384	32.0	17660.240000000002	97.587921383745027	17650.0	0.0	0.0	0.0	113.70999999999999	10.001294916159607	114.0	130.28999999999999	9.7203857948128807	131.0	234.31999999999999	9.5077652474175025	235.5	238.25999999999999	8.2977346306085256	239.0	243.08000000000001	5.5057787823340663	243.0	245.31	5.5166928498875123	245.0	247.78	6.4382916988903203	247.0	248.16	6.5631090193596506	249.0	250.99000000000001	6.7074510807012206	251.0	251.03999999999999	6.0957690244955973	251.0
1.0	11.0	4745.46	144.45126652265807	4754.0	20217.84	193.43343661321845	20207.5	793.78999999999996	51.990248124047262	796.5	31.850000000000001	5.4117926789558366	31.5	17849.970000000001	99.240158706039963	17853.0	0.0	0.0	0.0	114.34	9.9741866836349118	115.0	132.5	9.2114059730314786	132.5	241.88	6.7886375658153968	242.0	244.37	5.6065229866647295	244.0	247.19	5.830428800697252	246.5	249.21000000000001	6.6727730367516624	249.0	251.50999999999999	5.9841373647335327	251.0	253.96000000000001	6.4326044492102881	253.5	255.09	5.9516300288240362	255.0	255.56999999999999	6.8560265460396224	256.0
1.0	12.0	4571.0600000000004	137.85121109370058	4579.5	19414.82	200.05316193452182	19422.5	765.88	54.422473299180353	765.5	31.879999999999999	5.3353162980277	31.0	17779.049999999999	91.263067557473661	17769.0	0.0	0.0	0.0	114.95	9.8472077260510762	115.0	134.50999999999999	9.473642382948599	135.0	243.18000000000001	5.0087523396550546	243.0	246.03999999999999	4.500933236563279	246.0	248.49000000000001	5.8999915254176418	248.5	249.65000000000001	5.8315949790773356	250.0	252.24000000000001	6.1385991887400504	252.0	252.59999999999999	6.9627580742116839	253.5	253.06	7.7959220108977494	253.0	254.47	6.6444789110960381	254.5
1.0	13.0	4500.3999999999996	137.76400110333614	4503.0	18895.23	183.67628344454275	18883.0	751.30999999999995	55.17403284154603	756.0	32.969999999999999	5.1253390131775678	33.0	17785.810000000001	92.739063506162296	17796.0	0.0	0.0	0.0	115.69	10.300189318648467	115.5	136.25999999999999	9.5567986271554339	137.0	246.40000000000001	5.2230259428802386	246.0	247.27000000000001	4.876176781044756	247.0	248.69999999999999	5.3935146240647205	248.5	249.09999999999999	5.0328918128646469	249.0	250.81999999999999	6.2647904992904593	251.0	251.69	6.3807444706711136	252.0	252.96000000000001	6.6119891106988371	252.0	254.88999999999999	7.3155929356409661	255.5
1.0	14.0	4505.3999999999996	148.32235165341737	4509.5	19022.959999999999	221.74435370489147	18997.0	755.21000000000004	59.517441981321745	760.0	32.5	4.2201895692018381	32.0	17931.509999999998	84.644018690040937	17927.0	0.0	0.0	0.0	116.18000000000001	10.414777962107499	115.5	138.65000000000001	8.6456636529534272	140.0	248.53999999999999	5.0247786020878564	248.0	250.58000000000001	5.4848518667325923	250.0	253.47	6.2569241644757048	253.0	254.19	5.4381890368026005	254.0	256.51999999999998	6.484566292359113	256.0	258.12	6.8238991786221463	258.0	259.45999999999998	6.6459310860104468	259.0	261.32999999999998	6.4684696799165717	261.0
1.0	15.0	4569.6099999999997	157.49431069089445	4571.5	19317.23	222.53232821322837	19316.0	766.84000000000003	60.667408054077939	771.5	31.760000000000002	4.3591742337282184	32.0	17694.889999999999	82.412364970312566	17696.5	0.0	0.0	0.0	116.56	10.371422274693092	117.0	140.28	8.7966811923588555	141.0	248.69	4.9024381689114653	249.0	250.86000000000001	5.825838995372254	251.0	251.88	5.6058540830100103	251.5	253.71000000000001	6.1111291918924442	253.0	256.06999999999999	6.7026188911499363	255.5	257.19	5.961031789883358	256.5	257.44999999999999	6.9359570356224083	257.0	258.41000000000003	7.0527937726832768	258.0
1.0	16.0	4515.5100000000002	153.66844145757449	4520.0	19049.34	229.93578320913863	19040.0	758.51999999999998	62.614611713241501	766.0	32.5	4.7296934361541867	32.5	17290.290000000001	100.83167111577593	17301.0	0.0	0.0	0.0	117.48	10.573060105759353	118.0	142.25	8.7571399440684967	143.0	247.81	5.3248380257055707	248.0	249.25999999999999	5.9525120747462577	249.0	251.58000000000001	5.3219921082241379	252.0	252.5	5.4157178656204019	253.0	254.36000000000001	6.2233752899853299	255.0	255.74000000000001	6.1491788069627633	255.5	256.05000000000001	6.5243773649291628	256.0	258.13999999999999	6.5954833029884927	259.0
1.0	17.0	4428.9499999999998	157.81288762328634	4435.0	18739.77	233.37664214740946	18734.5	743.37	63.304921609618951	749.0	32.469999999999999	4.068058504987361	33.0	17342.07	86.584670121217187	17348.0	0.0	0.0	0.0	118.09	10.610461818412995	118.0	144.34999999999999	9.1513660182510463	144.5	252.75	4.9887373151930943	252.0	254.00999999999999	5.5596672562303588	254.0	255.16	5.8167344790698507	255.0	256.24000000000001	5.7238448616292876	256.0	257.89999999999998	6.369458375717671	258.0	259.36000000000001	6.0622108178452523	260.0	261.39999999999998	6.4513564465157245	262.0	260.94999999999999	7.1475520284919929	260.0
1.0	18.0	4552.3400000000001	163.30390197420269	4544.0	19336.93	215.44652491975822	19353.0	761.46000000000004	67.833239639574927	759.5	32.68	4.1445868310363574	32.5	17587.66	81.632128478926717	17587.0	0.0	0.0	0.0	118.70999999999999	10.854763931104168	119.0	145.55000000000001	9.4078424731709855	146.0	251.59	5.7690467150128022	252.0	253.02000000000001	5.5677284416537418	253.0	255.02000000000001	4.9939563474263577	254.0	254.94	5.9746464330535911	254.0	257.56999999999999	6.6185421355461651	257.0	258.14999999999998	6.2022173454338088	258.0	260.07999999999998	7.1521744945156369	260.0	262.23000000000002	7.0680336728116959	263.0
1.0	19.0	4669.3400000000001	172.27485132775473	4695.5	19810.040000000001	220.12546059009168	19808.0	781.46000000000004	73.637954887408441	781.5	34.659999999999997	4.7185167160878008	35.0	17511.43	89.258977699724966	17506.5	0.0	0.0	0.0	119.19	10.911182337400472	119.0	147.88	9.8795546458329788	148.0	251.31999999999999	4.6880273036747555	251.0	252.62	5.5817201649670691	252.0	253.37	5.8934794476607788	253.5	253.81	5.3604011043950806	253.0	256.10000000000002	6.5719099202591016	255.5	256.57999999999998	7.4875630214376159	256.0	257.88	5.836574337742988	257.5	259.02999999999997	7.7245776583577683	259.0
1.0	20.0	4543.8699999999999	166.60508125504455	4555.5	19307.09	231.68427201689801	19341.0	762.72000000000003	69.847416559240045	761.0	36.219999999999999	5.5992499497700585	36.0	17232.580000000002	91.789888331994391	17230.0	0.0	0.0	0.0	119.75	10.973035131630628	120.0	149.50999999999999	10.234739859908506	150.0	253.03	5.1854700847657007	254.0	254.08000000000001	5.2510570364451379	254.0	255.53	5.4506054709545797	255.0	255.68000000000001	6.5266836908187917	255.0	256.63999999999999	6.6400602406905911	257.0	257.66000000000003	6.4609906361176535	257.5	258.23000000000002	6.5450057295620443	258.0	260.16000000000003	6.6222654733859772	259.5
1.0	21.0	4375.6000000000004	163.11762627012448	4387.5	18637.529999999999	236.60842990054266	18667.5	731.77999999999997	65.276271339591688	729.5	34.18	4.8895398556510408	34.5	17231.900000000001	91.991793112211909	17224.5	0.0	0.0	0.0	120.19	10.818220740953663	120.0	151.61000000000001	10.001894820482768	152.0	253.27000000000001	5.3793215185560337	253.0	254.30000000000001	5.3786615435440828	254.0	255.56999999999999	5.4115709364287197	255.0	257.22000000000003	5.9625162473573194	257.0	259.32999999999998	6.8877499954629595	259.0	260.08999999999997	6.8601676364357171	261.0	261.60000000000002	6.2960304954788766	262.0	263.31	5.9509579060853719	264.0
1.0	22.0	4451.1199999999999	163.63173775279662	4469.5	18955.200000000001	226.6538329700162	18938.5	746.77999999999997	69.510658175563265	752.0	35.32	4.61276489754247	35.0	17323.509999999998	99.69177448516001	17334.5	0.0	0.0	0.0	120.70999999999999	10.888796995077096	120.0	153.05000000000001	10.108783309577865	153.0	253.19999999999999	6.4093681435848255	253.0	252.16	5.4235044021370538	252.0	254.0	5.6338264084013092	254.0	255.19999999999999	4.8969378186781176	255.0	257.32999999999998	5.4937327929195829	257.0	258.02999999999997	6.3110300268656623	258.0	260.0	7.0654086930622775	260.0	261.38	6.5249980842909077	262.0
1.0	23.0	4535.0600000000004	165.50340298616217	4554.0	19270.68	220.61028443841866	19302.0	762.20000000000005	72.266451414193568	770.0	37.210000000000001	5.074041781459826	37.0	17345.23	103.79854093386862	17334.5	0.0	0.0	0.0	121.48	10.955802115774089	121.0	155.11000000000001	9.8538266678483843	155.0	251.93000000000001	5.6767155997108052	252.0	253.55000000000001	5.4632865566433546	253.0	254.43000000000001	5.8689948032009713	254.0	255.03999999999999	5.9731398778197038	254.0	256.06999999999999	6.0963185612302118	256.0	257.24000000000001	6.2563887347254878	256.0	258.13	5.5922356888815052	258.0	257.93000000000001	7.0160601479747866	257.0
1.0	24.0	4442.0299999999997	165.3975486517258	4470.5	18927.150000000001	216.30031784535132	18898.5	746.25	68.226003107319727	748.5	36.390000000000001	5.5693715983044267	36.0	17432.360000000001	101.86319453070378	17423.0	0.0	0.0	0.0	122.09999999999999	11.063001401066529	122.0	156.84999999999999	9.5690908659077945	158.0	254.38	5.3043001423373477	254.5	255.62	6.0692338890505786	255.5	257.39999999999998	6.321392251711643	257.0	257.94999999999999	5.9217818264437945	257.5	261.19999999999999	6.4265076052238523	260.5	261.61000000000001	6.8262654504494629	262.0	263.81	5.681012233748489	263.0	265.61000000000001	7.6614554752997162	265.0
1.0	25.0	4478.04	164.07540461629222	4497.5	19089.52	236.41558662660125	19074.5	753.30999999999995	68.533159127534759	762.5	36.369999999999997	4.9752487375004684	36.0	17542.240000000002	98.266486657456113	17561.0	0.0	0.0	0.0	122.55	10.942920085607863	122.5	159.03	9.7800357872555868	159.0	253.78999999999999	5.7066540108893928	253.0	253.50999999999999	5.5163303019308039	253.0	254.81	5.8850573489134321	255.0	257.88999999999999	6.1626211955628101	258.0	258.83999999999997	6.7003283501631463	259.0	260.81	5.9172544308995194	261.0	261.44999999999999	7.1321455397376745	260.5	263.18000000000001	6.617219960073867	263.0
1.0	26.0	4610.6099999999997	168.65040142258778	4644.0	19643.709999999999	255.92593831028537	19634.0	773.36000000000001	69.031807161626588	779.0	39.170000000000002	4.4588227145738815	39.0	17655.16	96.796665231814671	17671.0	0.0	0.0	0.0	123.04000000000001	11.404314972851285	122.5	161.0	10.216653072312869	162.0	251.56	5.9047777265533039	251.0	253.97	5.1428688491930261	253.0	254.34	5.3855733213837134	254.5	255.36000000000001	5.6965252566806006	254.0	256.62	6.1020979998685698	256.0	258.33999999999997	6.2804776888386442	258.0	259.33999999999997	6.1955145064796673	259.0	260.5	7.0689461732283689	261.0
1.0	27.0	4570.7799999999997	166.54078059142151	4583.0	19469.23	242.29233809594555	19471.0	767.26999999999998	69.560887717164732	767.5	39.950000000000003	5.691001669302163	39.0	17624.52	109.11374615510185	17621.5	0.0	0.0	0.0	123.62	11.100252249386047	123.0	162.63999999999999	10.16712348700457	162.5	255.25	5.7885663164552241	255.0	257.39999999999998	6.0016664352494624	257.0	259.37	5.9070381749231995	259.0	260.10000000000002	6.000833275470999	260.5	261.66000000000003	6.7590235981242142	260.0	263.32999999999998	6.8177048924106414	264.5	264.44	7.3366477358532078	265.0	264.63	6.8915237792523074	264.0
1.0	28.0	4503.0299999999997	165.69028064433957	4526.0	19217.669999999998	220.7373577353865	19205.0	756.10000000000002	67.804498375845242	766.0	38.030000000000001	5.2961401038869811	38.0	17370.650000000001	102.35363940769278	17366.0	0.0	0.0	0.0	124.43000000000001	11.290929988269346	125.0	164.59	10.648093726108913	164.0	254.84999999999999	5.3467279713858638	254.0	255.41	6.0433351719063211	256.0	256.98000000000002	5.7636446802348944	256.0	258.13	6.3759783562995249	258.0	259.60000000000002	6.5772334609621383	259.0	261.23000000000002	6.836453759077143	261.0	261.13999999999999	6.3150930317771241	260.0	263.58999999999997	7.1555502933037936	262.5
1.0	29.0	4499.7200000000003	164.13251231855315	4530.5	19181.810000000001	249.79130068919534	19184.0	754.69000000000005	71.349939733681637	760.0	38.640000000000001	4.6808546228226309	39.0	17043.790000000001	99.67871337452145	17048.5	0.0	0.0	0.0	124.88	11.293608812067115	125.5	166.06	10.017804150611051	167.0	253.62	5.5619780654008339	254.0	254.65000000000001	5.4924948793785875	255.0	256.44	5.7694367142728931	256.0	257.24000000000001	6.1451118785584367	257.0	258.50999999999999	6.2088565775028171	258.0	259.38999999999999	6.6315835213016809	258.0	259.11000000000001	6.5159726825701165	259.0	261.86000000000001	7.0866353088048752	262.0
1.0	30.0	4416.2799999999997	159.09683089238453	4437.0	18806.84	265.22890943485027	18761.0	743.75	68.31886635476323	746.5	39.619999999999997	5.8374309417756711	40.0	17033.349999999999	103.3480890002326	17023.5	0.0	0.0	0.0	125.84999999999999	11.430988583670267	126.0	168.18000000000001	10.346381009802414	168.5	256.54000000000002	5.5324858788794034	256.0	257.27999999999997	6.4808641399122076	257.0	258.47000000000003	6.6834945948956976	258.0	259.13999999999999	5.3572754269311185	259.0	259.36000000000001	6.2185528863233115	259.5	261.06999999999999	6.4980843330938702	260.0	261.42000000000002	7.5222071229127963	261.0	262.43000000000001	6.820931021495527	262.5
1.0	31.0	4383.1300000000001	165.16868074789483	4414.5	18676.299999999999	245.25344034284208	18709.0	734.30999999999995	68.448476243083746	736.5	38.57	5.4594047294554002	39.0	17171.57	100.81500433963191	17179.0	0.0	0.0	0.0	126.08	11.590237271082936	126.5	170.22	10.686982736020489	171.0	254.43000000000001	5.367038289410651	254.0	256.99000000000001	5.4763034977984928	257.0	258.25	6.1973784780340795	258.0	258.69999999999999	7.2131823767322008	258.0	260.50999999999999	6.6007499573912058	260.0	261.49000000000001	5.9807942616344851	262.0	263.64999999999998	7.1209198843969581	265.0	264.68000000000001	7.5390715608753851	264.0
1.0	32.0	4474.5600000000004	168.40352252847921	4490.5	19104.380000000001	244.53330161759155	19070.0	753.09000000000003	71.450695587936721	755.0	38.869999999999997	5.0112972372430677	39.0	17227.290000000001	107.01030744746041	17228.0	0.0	0.0	0.0	126.76000000000001	11.530932312697008	127.0	172.13	11.020576209981037	172.0	254.11000000000001	6.3779228593641681	254.0	254.88999999999999	5.6122989941734218	254.0	255.80000000000001	5.5226805085936297	256.0	258.13	6.4786649859365317	257.0	257.94	6.3131925362687937	258.0	259.24000000000001	5.8823804705238167	259.5	261.01999999999998	5.4368741019081916	261.0	262.23000000000002	6.7050055928388304	262.0
1.0	33.0	4546.1800000000003	171.35170731568448	4574.5	19373.639999999999	233.34718854102354	19366.0	763.67999999999995	72.446239377900071	768.5	41.689999999999998	5.9894824484257398	42.0	17375.43	110.64739084135694	17382.0	0.0	0.0	0.0	127.53	11.651999828355645	128.0	174.36000000000001	10.933910553868639	174.0	254.94999999999999	4.9907414278842372	254.0	255.43000000000001	5.2654629426100792	256.0	256.75999999999999	5.8242939486258756	256.0	258.19999999999999	6.2785348609369054	257.0	259.36000000000001	6.4861699021841845	259.0	260.81999999999999	5.7330271236058179	261.0	261.25	5.9403282737572676	260.5	262.04000000000002	7.3442766832411754	262.5
1.0	34.0	4465.9700000000003	179.56316186790653	4477.0	19033.650000000001	213.85300442126129	19028.0	749.96000000000004	68.418991515514165	753.0	40.079999999999998	6.4291212463290819	39.0	17589.119999999999	113.30589393319308	17596.5	0.0	0.0	0.0	127.76000000000001	11.882020030281046	127.0	175.21000000000001	10.654853354223137	175.5	254.97	5.3055725421484903	255.0	256.94999999999999	5.9571385748528618	257.0	259.64999999999998	6.4441834238326896	260.0	259.87	6.1247938740826209	260.0	261.23000000000002	6.9063087101576919	261.0	262.38	6.3431537897169106	262.0	264.07999999999998	6.6733499833292127	263.0	267.77999999999997	7.1492377216036127	267.0
1.0	35.0	4545.25	177.10936592964248	4563.5	19371.200000000001	238.93212425289323	19380.5	762.95000000000005	70.001053563500022	764.0	39.68	5.2780299354967664	40.0	17598.490000000002	103.17223415241136	17594.5	0.0	0.0	0.0	128.44	12.021913325257341	128.0	176.66999999999999	10.781516590906866	176.0	254.78999999999999	5.874172282117712	254.5	256.58999999999997	6.2194774700130555	256.5	257.69	5.5185052323976276	257.0	258.14999999999998	6.0139421347399074	258.0	259.0	6.4124878167525585	259.0	259.41000000000003	7.1303506225149969	258.0	262.93000000000001	6.7856539846944752	263.0	263.30000000000001	6.1798058221921517	263.0
1.0	36.0	4624.9700000000003	175.38235116453424	4651.0	19699.619999999999	254.87549038697307	19710.0	777.74000000000001	73.505730388861522	775.0	41.82	5.586376285213877	42.0	17464.810000000001	115.02901329664617	17465.5	0.0	0.0	0.0	129.13	12.07365313399387	129.0	178.63	10.867064921127508	179.0	253.40000000000001	4.4249293779675174	253.5	254.78999999999999	5.3240867761523205	255.0	255.09999999999999	6.0901559914340453	254.0	255.49000000000001	6.5184277245360329	255.0	258.98000000000002	6.6075411462964055	258.5	259.48000000000002	5.9539566676286793	258.5	259.16000000000003	6.7479181974887634	258.0	261.73000000000002	6.3919558822006906	261.0
1.0	37.0	4481.9099999999999	176.01511838475696	4507.5	19071.560000000001	261.07111368360921	19075.5	749.79999999999995	71.584216137358098	754.0	41.780000000000001	6.8608745798185229	41.0	17284.990000000002	117.29837978420674	17288.5	0.0	0.0	0.0	129.72999999999999	12.003212070108567	129.0	180.61000000000001	10.80082867191217	180.0	256.70999999999998	6.0700823717639949	256.0	258.62	6.6314101064554904	258.0	260.05000000000001	6.4565857850724786	260.0	259.93000000000001	6.3217956309896639	260.0	262.61000000000001	6.1772081072277301	262.0	265.55000000000001	6.9056136584665664	265.0	266.27999999999997	7.1625135252926411	266.5	267.50999999999999	7.0320622864135665	268.0
1.0	38.0	4426.6599999999999	172.90987363363607	4454.0	18861.48	237.64479712377459	18880.5	741.22000000000003	68.017141957009628	744.0	39.380000000000003	5.4493669357091381	39.0	17100.580000000002	104.6965309836004	17105.5	0.0	0.0	0.0	130.63999999999999	12.441479011757403	130.5	182.56999999999999	11.313933887026208	182.5	255.5	4.457577817604534	256.0	256.79000000000002	6.430077760027479	256.0	258.60000000000002	6.2737548565432482	258.0	259.13	6.2668253526007893	258.0	260.27999999999997	6.6634525585465081	260.0	262.17000000000002	6.7528586539331625	262.0	263.11000000000001	7.1300701258823542	262.5	265.18000000000001	6.8824123677675688	264.5
1.0	39.0	4486.3000000000002	168.49827892296111	4504.5	19091.990000000002	246.90364497106961	19067.0	750.47000000000003	71.503909683317318	753.5	40.979999999999997	4.9738918363792362	41.0	16994.799999999999	119.83839117745197	16988.0	0.0	0.0	0.0	131.03	12.379382052428948	130.5	183.97999999999999	10.853552413841285	182.5	254.61000000000001	5.4367177598253154	254.0	255.68000000000001	5.7251724864845777	256.5	256.13	5.6296625120872035	256.0	257.70999999999998	6.1648925375873347	257.0	258.87	6.6372509369467112	258.5	260.36000000000001	5.2754525872194122	260.0	262.19	7.6690221019371174	261.0	261.58999999999997	7.0129808213055878	261.0
1.0	40.0	4425.0600000000004	172.1889555110896	4428.5	18850.09	264.69069099611346	18861.5	743.38999999999999	73.324469994675027	744.5	42.659999999999997	5.9417505837926248	43.0	17097.299999999999	105.564530027846	17102.0	0.0	0.0	0.0	131.37	12.091860898968363	131.0	185.69999999999999	10.836512354074074	185.0	256.13	6.1018931488514276	257.0	258.00999999999999	6.3835648347925469	257.5	259.35000000000002	5.4724309040864103	259.0	261.82999999999998	6.5116127034706235	263.0	261.60000000000002	6.185466837676846	261.5	263.51999999999998	7.1266822575445321	263.0	263.57999999999998	6.3908997801561558	264.0	263.24000000000001	7.4136630622115529	264.0
1.0	41.0	4409.8900000000003	176.00476669681422	4450.5	18771.970000000001	242.07740311726744	18781.0	737.25	68.947860735486202	739.5	40.799999999999997	5.6533176100410287	41.0	17235.009999999998	114.63433124505066	17231.0	0.0	0.0	0.0	132.22	12.200475400573538	131.5	187.16999999999999	10.649934272097646	186.5	255.55000000000001	5.2064863391734741	255.0	256.54000000000002	5.4889343227989169	257.0	257.54000000000002	5.5774904751151295	258.0	259.76999999999998	6.7880114908565083	260.0	261.70999999999998	6.2262267867465289	262.0	263.45999999999998	7.0291108968346769	263.0	264.01999999999998	6.4030930026042885	263.5	265.36000000000001	7.3055047737990026	265.0
1.0	42.0	4507.6899999999996	182.75014062922085	4529.5	19218.240000000002	258.05321621712062	19215.0	755.94000000000005	73.309047190643525	761.0	41.530000000000001	5.4359083877490058	41.0	17302.939999999999	121.0056874696392	17305.5	0.0	0.0	0.0	132.61000000000001	12.365997735726786	132.0	188.99000000000001	10.855869380201659	189.0	254.72	5.4883148597725322	255.0	255.83000000000001	6.0167349949952094	255.0	256.82999999999998	6.3372785957380797	256.0	258.01999999999998	6.3086924160241011	258.0	259.26999999999998	6.6766084204482148	260.0	260.75	5.9956234037837968	260.5	261.32999999999998	7.1568917834490122	262.0	261.85000000000002	6.6503759292238502	261.0
1.0	43.0	4557.3100000000004	173.6525090518418	4581.5	19420.950000000001	259.5750902918075	19409.0	765.49000000000001	73.52040465068184	762.0	44.68	6.6901121066840128	44.5	17443.950000000001	115.12092555222095	17454.0	0.0	0.0	0.0	133.28999999999999	12.303897756402236	133.0	191.41	10.921625336917579	190.5	255.94999999999999	5.6522119563937085	256.0	256.52999999999997	5.6823498660325376	256.0	257.66000000000003	6.0501570227556902	258.0	258.07999999999998	6.3508739556064242	257.0	259.45999999999998	6.4427012968164208	260.0	261.13	6.4430660403258324	260.0	262.93000000000001	7.8386924930118287	263.0	262.61000000000001	5.8118757729325221	263.0
1.0	44.0	4490.1800000000003	179.90171650098284	4497.5	19118.5	231.02045363993207	19107.5	752.10000000000002	68.301317703247861	756.0	42.579999999999998	7.1779941487855794	41.0	17546.220000000001	104.97262309764389	17552.5	0.0	0.0	0.0	133.75999999999999	12.332980175123936	134.0	193.16999999999999	11.049031631776606	192.0	256.95999999999998	5.7825945733727515	256.0	257.77999999999997	5.86954853459787	257.0	258.85000000000002	7.4503355629125858	258.0	259.79000000000002	6.6862470788926132	259.0	261.70999999999998	6.2901430826333362	261.0	264.68000000000001	6.785101325698828	265.0	264.74000000000001	6.2986030197179437	265.0	265.91000000000003	7.390663028443389	265.0
1.0	45.0	4543.21	179.00577057737553	4574.0	19345.830000000002	230.97103952660382	19355.0	760.13999999999999	68.794915509796212	763.5	42.090000000000003	5.7569002075769911	42.0	17406.099999999999	102.61340068431608	17404.5	0.0	0.0	0.0	134.44	12.234639348995948	134.0	194.94999999999999	11.192296457832057	195.0	254.02000000000001	5.1555407087908822	254.0	256.24000000000001	5.1886799862778199	257.0	257.67000000000002	6.0812087614223547	257.5	259.18000000000001	6.3362133802453329	259.0	261.13	6.2444455318306682	261.0	261.43000000000001	7.5752953737791637	262.0	262.10000000000002	7.5066637063345247	262.0	262.89999999999998	6.9606034221179405	262.5
1.0	46.0	4571.0299999999997	175.00922575681545	4590.0	19461.43	272.25154747034958	19476.0	766.40999999999997	70.426854963145985	764.5	44.75	5.6592844070606665	44.0	17241.23	118.92113815466114	17235.5	0.0	0.0	0.0	135.15000000000001	12.269779949127043	135.0	196.36000000000001	11.698307569900869	196.0	255.05000000000001	5.8195790225754305	255.0	255.59	5.4719192245500112	255.5	256.06	5.5889533903943054	256.0	256.45999999999998	5.3036214042859431	257.0	257.86000000000001	6.0365884405018031	257.0	258.61000000000001	6.9912731315547951	258.0	259.93000000000001	6.6516990310746911	259.0	262.45999999999998	7.53049799150096	262.0
1.0	47.0	4421.21	167.24265574308487	4434.0	18851.189999999999	277.69086031052586	18868.5	741.13999999999999	68.567633764043521	743.5	44.409999999999997	7.0015641109683484	44.0	17145.240000000002	112.33771583933866	17141.0	0.0	0.0	0.0	135.63	12.386811534854319	135.0	198.44	11.244838816096921	198.0	256.35000000000002	5.6167161224331075	256.0	258.43000000000001	5.5879423762240066	258.0	260.02999999999997	6.6188443099985363	260.0	261.49000000000001	5.7645381428176874	261.0	262.88	6.5837375403337584	263.0	264.55000000000001	7.381564874740314	264.0	266.06999999999999	6.9774708885096768	266.0	267.70999999999998	6.7739131969637754	267.0
1.0	48.0	4410.29	172.71457929196364	4426.0	18803.880000000001	219.01330005275935	18795.5	740.02999999999997	64.542459668035576	739.0	41.979999999999997	5.8923340027530688	41.5	17058.810000000001	110.7747890993253	17066.0	0.0	0.0	0.0	135.96000000000001	12.194195340406845	136.0	199.78999999999999	11.599392225457331	199.0	255.72	6.0680804213523736	255.0	257.81	6.1736456004535913	257.5	258.42000000000002	6.1338079526506206	258.0	259.63	6.3791143585924219	259.0	261.50999999999999	7.1182792864568052	262.0	263.20999999999998	6.3202768926685486	263.0	263.36000000000001	7.8835524987152832	262.0	264.56	6.94596285622087	264.0
1.0	49.0	4493.0600000000004	173.5076263453569	4527.5	19138.07	253.27037943668029	19147.5	753.34000000000003	67.45372043112225	749.0	44.130000000000003	5.986075509045973	44.0	17036.220000000001	109.8329258464874	17047.5	0.0	0.0	0.0	136.75999999999999	12.468456199546116	136.0	201.46000000000001	11.417022378886712	201.0	254.12	5.1034890026333937	254.0	255.40000000000001	6.3560994328282812	255.0	256.98000000000002	5.642658947694783	257.0	257.77999999999997	5.2963761195745915	258.0	259.36000000000001	6.6340334638890681	259.0	260.41000000000003	6.3625388014533941	260.5	261.38	6.9681848425540505	260.0	263.04000000000002	7.0610480808446567	263.0
1.0	50.0	4423.0	178.47722543786924	4455.0	18845.139999999999	256.35026896806642	18826.5	741.51999999999998	67.021113091323699	740.5	45.369999999999997	7.6034926185273575	45.0	17152.139999999999	119.19152822243701	17158.0	0.0	0.0	0.0	137.37	12.369846401633287	137.0	203.16999999999999	11.568971432240637	203.0	258.17000000000002	5.6000982134244763	258.0	258.87	6.1703403471769693	258.0	259.75999999999999	5.9634218364962237	260.0	260.79000000000002	6.3202768926685486	261.0	262.63	7.0237525582839266	262.5	264.17000000000002	6.4885360444402247	264.5	266.49000000000001	6.8007279022175267	266.0	266.13999999999999	7.1916896484762178	266.0
1.0	51.0	4430.9700000000003	178.28507817537619	4457.5	18882.220000000001	248.78607597693244	18891.0	741.72000000000003	69.584923654481358	736.5	43.960000000000001	6.845319568873319	43.0	17279.689999999999	121.83970576129934	17273.5	0.0	0.0	0.0	137.99000000000001	12.752642863344054	138.0	204.69	11.659927100972801	205.0	256.31	5.6757290280632668	257.0	257.72000000000003	6.2387178169877178	258.0	259.19999999999999	5.3795910625251064	259.0	259.31	6.484897840367263	258.0	261.67000000000002	6.1221809839304813	261.0	262.07999999999998	6.3414193994720138	262.0	263.81	7.3139524198616446	264.0	266.88	7.0473824928124911	267.0
1.0	52.0	4528.1700000000001	182.4271391542388	4551.0	19306.400000000001	225.05994756953089	19332.0	758.98000000000002	76.234635173259662	762.0	44.840000000000003	6.0790130777947837	45.0	17319.119999999999	110.17924305421597	17309.5	0.0	0.0	0.0	138.34999999999999	12.575670956255177	139.0	206.77000000000001	11.81342879946377	206.0	255.44	5.3316413982937751	255.0	256.63999999999999	6.0770387525504566	256.0	257.47000000000003	6.4256594992265192	257.0	257.44	5.8878179319676658	257.5	259.86000000000001	6.9900214591945273	259.0	259.98000000000002	7.3864470484800746	259.0	261.77999999999997	5.8370883152475956	261.0	263.22000000000003	7.3519793253245744	262.0
1.0	53.0	4551.1099999999997	176.78081881244921	4557.0	19375.669999999998	267.70808934359832	19414.5	765.62	76.529181362405808	771.5	47.670000000000002	7.409527650262195	48.0	17394.52	107.20713409097363	17403.5	0.0	0.0	0.0	139.09	12.592930556466991	139.0	208.59999999999999	12.21065108829173	208.0	257.13999999999999	5.0656095388413034	258.0	257.31999999999999	5.7373861644480577	257.0	258.88	6.0320477451691312	258.0	258.99000000000001	6.5825451004911457	258.0	259.73000000000002	6.5602667628687188	260.0	261.20999999999998	6.9660534020347562	261.0	261.67000000000002	6.8862979894860779	262.0	263.08999999999997	7.0186822124954489	262.0
1.0	54.0	4474.5600000000004	172.70728531246155	4508.5	19029.779999999999	261.43532967064726	19024.0	746.09000000000003	70.419329022648327	750.0	45.460000000000001	7.0744893808670035	45.0	17407.400000000001	103.85711338179971	17413.0	0.0	0.0	0.0	139.65000000000001	12.507897505176478	140.0	210.61000000000001	12.175298764301433	210.0	256.55000000000001	5.9856077385675714	256.0	258.07999999999998	5.8731252327870553	258.0	259.02999999999997	5.6841094289255203	259.0	260.54000000000002	6.3457387276817503	261.0	262.36000000000001	7.6609659965307237	262.0	263.07999999999998	7.0946176782121242	263.0	264.89999999999998	6.6022723360976263	264.5	266.27999999999997	6.1710290875995719	266.0
1.0	55.0	4512.5100000000002	171.66621653662668	4537.5	19205.630000000001	260.16339692585501	19209.0	755.75	72.725425402674688	760.0	44.299999999999997	5.9707620954112723	44.0	17247.220000000001	111.75594659793275	17256.0	0.0	0.0	0.0	139.97999999999999	12.677523417450271	139.5	212.13999999999999	11.780509326850007	211.0	256.62	6.2718099461000891	256.0	255.55000000000001	5.3840040861797274	255.5	256.75999999999999	5.772555759799987	257.0	257.75999999999999	5.6870378933149368	258.0	260.25999999999999	5.436211916399138	260.5	261.0	6.7245817713817715	261.0	262.79000000000002	7.1781543588864114	262.0	264.60000000000002	6.8731361109758335	264.0
1.0	56.0	4535.9499999999998	167.38251850178381	4565.0	19287.560000000001	270.45333497666468	19281.0	761.20000000000005	72.355649399338546	767.5	47.539999999999999	7.4221560209955166	47.0	17129.799999999999	125.44393169858796	17121.5	0.0	0.0	0.0	140.52000000000001	12.812868531285257	140.0	214.11000000000001	12.144871345551584	214.0	255.25	5.9989582428951778	256.0	256.22000000000003	5.9170600808171629	256.0	257.06	6.0692997948692566	256.0	257.86000000000001	6.3214238902323263	257.5	258.75	6.4550367930787189	258.0	259.57999999999998	6.2099597422205557	259.0	260.45999999999998	5.5828666471625477	260.0	260.76999999999998	6.853984242759827	260.5
1.0	57.0	4404.5900000000001	179.80862576639643	4437.5	18756.48	257.80734977886101	18742.5	736.73000000000002	69.665896247733727	738.5	46.32	8.7736879360962003	46.0	17131.900000000001	128.79398277869973	17133.0	0.0	0.0	0.0	141.08000000000001	12.921052588701897	141.0	215.46000000000001	12.137891085357456	215.0	257.11000000000001	5.6442802907013752	257.0	258.54000000000002	6.740059346919729	258.0	259.80000000000001	6.9670653793401423	259.0	260.76999999999998	6.5327712343231497	261.0	263.89999999999998	6.5642973729105236	264.0	264.10000000000002	6.9447822140078657	264.0	266.19999999999999	6.1269894728161569	266.0	268.44999999999999	7.624139295684464	269.0
1.0	58.0	4425.7399999999998	175.21670125875556	4440.0	18859.360000000001	259.34477129874819	18865.5	741.78999999999996	66.17813762867614	738.5	44.049999999999997	7.4904939757001339	44.5	17089.91	122.66377582644355	17085.5	0.0	0.0	0.0	141.37	12.719005464264885	141.0	217.06999999999999	11.930008382226728	218.0	256.57999999999998	5.5913862324114216	257.0	256.29000000000002	5.6219124859784149	256.0	257.32999999999998	6.1238141709232154	257.0	260.14999999999998	6.5838818336905156	260.0	261.29000000000002	6.7930773586055979	261.0	263.02999999999997	6.2856264604254051	263.0	263.69999999999999	7.6203674452089247	263.0	265.51999999999998	6.9992571034360518	265.0
1.0	59.0	4522.3900000000003	172.80572299550732	4540.5	19252.509999999998	283.71882189942914	19230.0	756.71000000000004	68.820679304987976	753.5	46.93	7.3637694151840476	46.5	17099.290000000001	121.435027483836	17089.5	0.0	0.0	0.0	141.90000000000001	13.044922383824291	142.0	218.86000000000001	12.068985044319177	219.5	253.94999999999999	6.2807244805038218	253.0	256.82999999999998	5.5965257079727593	255.5	256.77999999999997	5.6948748888803529	257.0	257.97000000000003	6.0040902724725917	257.0	258.72000000000003	6.1661657454207308	259.0	260.67000000000002	6.4669235344172744	260.0	261.55000000000001	6.3676918895310886	261.0	262.81999999999999	7.4167108612915476	263.0
1.0	60.0	4433.6400000000003	173.96698077508847	4450.0	18895.869999999999	275.11305512461598	18894.0	742.63999999999999	69.653789559506379	743.5	48.520000000000003	8.0280508219617044	48.0	17215.59	117.62891608783956	17217.5	0.0	0.0	0.0	142.44	12.85248614082116	142.0	220.43000000000001	12.268052005106595	220.5	257.26999999999998	6.0545107151610535	257.0	259.77999999999997	6.4242976269783769	260.0	261.25	6.4410791021380875	260.0	262.38	6.016277919112448	263.0	263.38999999999999	6.8860656401170042	262.0	265.19	7.0437135092222487	266.0	266.35000000000002	7.3367227015882239	266.0	266.75	7.1671123892401747	266.5
1.0	61.0	4441.4200000000001	178.17245466120738	4476.5	18923.68	220.20358216886484	18920.0	742.89999999999998	67.428406476795814	745.0	45.530000000000001	7.2006319167139772	45.0	17305.869999999999	106.35305872423228	17301.0	0.0	0.0	0.0	143.18000000000001	13.087688871607545	143.0	222.31999999999999	12.292989872280868	223.0	257.16000000000003	5.4985816352946877	257.0	257.36000000000001	6.5444938688946754	258.0	259.13999999999999	5.9933629958479901	258.0	260.14999999999998	6.4441834238326896	260.0	261.45999999999998	6.4256050298785095	261.0	263.47000000000003	7.0220438620105474	263.5	263.22000000000003	6.3207278061944736	264.0	265.39999999999998	6.6858058601787098	264.5
1.0	62.0	4549.5100000000002	179.05912403449315	4568.5	19371.220000000001	262.85302280932586	19372.0	759.35000000000002	72.467561708670715	753.0	46.170000000000002	6.2210208165541454	47.0	17290.959999999999	105.34798716634315	17293.5	0.0	0.0	0.0	143.66999999999999	13.143861685212608	144.0	223.62	11.286965934209245	224.5	255.77000000000001	5.7876679241297184	256.0	256.63	5.918876582595721	257.0	258.07999999999998	6.0077949365803089	258.0	258.75999999999999	6.4685701665824107	258.0	260.32999999999998	6.6137054666805355	260.0	261.43000000000001	6.8574849617042544	260.0	260.86000000000001	6.5696575253204781	261.0	263.33999999999997	7.339237017565245	264.0
1.0	63.0	4517.8199999999997	173.2697538521943	4530.0	19248.939999999999	268.799249254904	19218.5	757.07000000000005	71.027495380310299	753.5	49.079999999999998	8.9550879392667042	48.5	17316.75	109.6995328157782	17320.5	0.0	0.0	0.0	144.36000000000001	13.268398546923438	144.0	225.52000000000001	11.535579742691739	227.5	258.75	5.9217818264437945	258.0	259.55000000000001	6.6743913580190961	259.0	260.31999999999999	6.7496370272778368	259.5	260.88999999999999	5.6619696219601883	261.0	260.81999999999999	6.6398493958824094	260.0	262.83999999999997	6.6958494606733803	261.5	262.92000000000002	7.6481108778573539	263.0	264.07999999999998	6.8112847539946531	263.5
1.0	64.0	4453.8199999999997	178.87522914031445	4486.0	18965.68	253.43965277753995	18938.5	740.82000000000005	70.101980000567735	746.0	46.530000000000001	7.9554446764464393	46.0	17288.810000000001	114.5783308483764	17286.0	0.0	0.0	0.0	144.63	13.39153090576279	145.0	227.25	11.42136156506745	228.0	256.0	5.7602083295658675	256.5	258.56	5.7381530129476328	258.0	260.13999999999999	6.1919625321863823	260.0	260.25	7.3285401001836652	259.5	262.24000000000001	6.6319227981031252	262.0	263.31999999999999	6.1284255726899382	264.0	265.5	7.2034713853808015	266.0	266.43000000000001	7.5726547524629684	266.0
1.0	65.0	4492.5600000000004	180.21239247066225	4508.0	19152.43	273.54134075126564	19136.0	750.63999999999999	72.065181606653852	754.5	45.299999999999997	6.4815121692395206	45.0	17156.259999999998	126.94570650478887	17157.0	0.0	0.0	0.0	145.12	13.397969995488124	145.0	228.71000000000001	11.457133149265569	230.0	256.06	6.6390059496885527	256.0	256.63999999999999	5.9891902624645343	256.0	257.56	5.8417805504828744	257.0	259.60000000000002	6.6992536897776898	259.0	259.5	6.7520367297579185	259.0	260.60000000000002	5.7723478758647238	261.0	262.51999999999998	5.7279664803488517	262.0	263.70999999999998	6.7620928712936212	263.0
1.0	66.0	4536.8699999999999	181.59717261014833	4547.5	19299.369999999999	302.65880641408734	19271.0	757.82000000000005	69.743871415343733	762.0	49.329999999999998	7.9221903536837583	49.0	17127.5	129.41108916935983	17147.0	0.0	0.0	0.0	145.97	13.38391198416965	146.0	230.59999999999999	10.583950113261118	232.0	256.74000000000001	5.0132225165057251	256.0	257.24000000000001	5.6852792367657718	258.0	258.12	6.3675426971477789	257.0	259.79000000000002	6.3926442103405066	260.0	260.80000000000001	6.4838260309789311	260.5	262.23000000000002	5.9445016611991965	262.0	263.39999999999998	6.5099923195039171	264.0	263.52999999999997	7.6045446937998866	264.0
1.0	67.0	4416.7600000000002	184.15325791307632	4431.5	18789.619999999999	280.65476229702568	18796.5	735.29999999999995	67.273248769477448	738.0	47.060000000000002	8.8575617412468528	47.0	17170.560000000001	112.36301170758996	17180.0	0.0	0.0	0.0	146.16999999999999	13.455151429842772	146.0	231.13	10.219251440296398	232.0	256.81999999999999	5.7469644161069935	257.5	258.62	6.0295605146643982	259.0	261.05000000000001	6.2982140325651041	261.0	261.13999999999999	6.3230056144210396	261.0	262.74000000000001	7.29879442099858	263.0	264.05000000000001	6.6518794336638427	263.0	265.42000000000002	6.8002647007304056	264.5	269.06999999999999	7.2941826135626746	268.0
1.0	68.0	4453.3999999999996	180.14310977664397	4464.0	18944.369999999999	247.72406645297914	18927.0	744.84000000000003	69.367531309684068	748.0	45.170000000000002	6.7661732168190918	45.0	17140.599999999999	113.90689180203277	17137.5	0.0	0.0	0.0	146.66999999999999	13.715724552498129	147.0	232.15000000000001	9.2502702663219516	234.0	256.77999999999997	6.5338809294323701	257.0	257.99000000000001	6.3348164930011981	258.0	259.05000000000001	5.9604949458916581	258.0	259.81999999999999	6.3045697712056459	259.5	260.20999999999998	6.4765654478280377	261.0	260.80000000000001	7.1274118724821847	260.0	264.51999999999998	7.2048317121220826	264.0	265.06999999999999	6.4128854659973467	265.0
1.0	69.0	4542.29	185.54521254939456	4567.5	19319.98	256.05503236609115	19303.5	763.60000000000002	74.20916385460761	766.0	47.93	6.9731700108343837	48.0	17169.73	108.33557633575408	17167.0	0.0	0.0	0.0	147.50999999999999	13.875514404878833	148.0	233.24000000000001	9.425624647735555	236.0	254.69999999999999	4.5793012567421245	255.0	256.16000000000003	5.7144028559421667	257.0	256.45999999999998	6.2264275471573587	256.0	256.94	6.3479445492222126	256.5	260.54000000000002	6.7459914023070029	259.0	260.83999999999997	6.2333297682699254	260.0	260.56	6.8968398560500157	260.5	262.87	6.6312216069137664	262.0
1.0	70.0	4449.75	178.72075285204011	4476.0	18923.529999999999	278.68342092776169	18948.0	744.60000000000002	71.508880567381283	747.5	49.450000000000003	8.6514449660157933	50.0	17280.849999999999	125.914286322085	17278.5	0.0	0.0	0.0	147.97	13.622374976486297	147.0	234.69999999999999	9.141662868428261	237.5	257.97000000000003	6.2760736133350132	257.0	259.92000000000002	6.8068788736101364	260.0	261.26999999999998	6.7791666154476555	261.0	261.35000000000002	6.4488371044708508	261.0	263.94	6.3997187438199186	264.0	266.75	7.3039372943639105	266.0	267.61000000000001	7.2758435937010066	268.0	268.56999999999999	7.1989652034163907	268.5
1.0	71.0	4456.5	180.19608763788409	4480.0	18991.939999999999	243.55454502020689	18978.5	747.63999999999999	71.760367892033557	748.0	46.850000000000001	7.1991318921103256	46.0	17297.139999999999	118.68984960812783	17303.0	0.0	0.0	0.0	148.72999999999999	13.950523287676344	148.5	235.77000000000001	8.9508156052954195	239.0	256.88999999999999	4.8143431535361083	258.0	257.94999999999999	6.7206770492265129	257.0	259.81	6.6703748020632245	259.0	260.23000000000002	6.5097695811756653	259.0	261.47000000000003	7.0106419106954823	262.0	263.56	6.8779648152633053	264.0	264.06999999999999	7.2128427128282793	263.0	266.19	7.0550620124843695	266.0
1.0	72.0	4558.3000000000002	183.89048371245315	4584.5	19400.380000000001	244.75186536572096	19389.5	762.50999999999999	74.522143688973415	762.5	49.479999999999997	7.1756254082832394	49.0	17253.349999999999	119.08285980778258	17251.5	0.0	0.0	0.0	149.03	14.004609955296862	149.0	236.27000000000001	8.1189346591778904	238.0	255.80000000000001	5.6035702904487605	255.0	257.14999999999998	6.0272298778128572	257.5	257.57999999999998	5.8449636440272235	258.0	258.81	6.3587656034799709	258.0	259.92000000000002	6.9995428422147681	260.0	261.35000000000002	5.8674952066448247	261.0	263.24000000000001	7.7306144645817119	263.0	263.16000000000003	7.3616845898204577	262.0
1.0	73.0	4483.6400000000003	184.13899749917178	4511.5	19091.41	281.53643085753572	19058.0	752.79999999999995	75.160627990990065	752.5	51.82	8.4644905339896273	52.5	17253.279999999999	113.04026539246978	17246.5	0.0	0.0	0.0	149.56999999999999	13.745002728264554	149.5	236.96000000000001	7.8777154048619957	239.5	257.5	6.0934390946328501	258.0	259.63	6.8580682411302964	259.0	260.81	5.6012409339359781	261.0	263.17000000000002	6.6634150403528078	264.5	262.81	6.4694590191143497	262.0	264.91000000000003	7.4297981130041482	264.5	264.77999999999997	6.8067319618154487	265.0	264.42000000000002	7.5765163498800696	265.0
1.0	74.0	4438.5299999999997	176.34417795889945	4471.5	18903.970000000001	269.27352097820534	18915.0	740.61000000000001	69.978696043867515	740.5	49.609999999999999	8.0323035301213555	49.5	17250.18	110.22534917159483	17249.5	0.0	0.0	0.0	150.18000000000001	13.820549916700132	150.0	237.55000000000001	6.8940191470578327	240.0	256.56999999999999	5.6040253389862542	256.0	257.74000000000001	5.5688778043695653	258.0	258.55000000000001	5.5774097930849589	259.0	260.69999999999999	7.0121323433032847	261.0	262.88	6.3139211271602056	263.0	264.37	7.3466386871820504	264.0	265.19	6.9795343684231543	264.0	266.58999999999997	7.298075088679207	266.0
1.0	75.0	4496.9799999999996	181.25032303419488	4512.5	19189.18	273.19507242993967	19156.0	754.09000000000003	75.12816981665398	751.5	48.759999999999998	6.7972347318597146	49.0	17143.43	120.63699722721881	17145.5	0.0	0.0	0.0	150.34999999999999	13.85379009513281	149.5	238.36000000000001	6.8476565334426631	240.0	256.01999999999998	5.5497387325891303	256.0	256.77999999999997	5.9959653101064561	256.5	257.95999999999998	6.5786320766554498	258.0	259.25	6.2279611431029336	259.0	260.12	6.9975424257377679	261.0	261.79000000000002	6.4082680967637424	261.0	262.38	7.6443181514115448	263.0	263.05000000000001	6.8824051028691979	262.0
1.0	76.0	4520.79	169.72444108024041	4538.0	19255.049999999999	278.23520176282511	19236.5	759.46000000000004	75.407084547806249	762.5	53.299999999999997	9.6648848932617923	54.5	17154.639999999999	115.50493669103498	17164.0	0.0	0.0	0.0	151.02000000000001	13.971385042292694	150.0	239.44	6.2214467770768556	241.0	257.01999999999998	5.8051356573296378	257.0	257.63999999999999	5.9338351847687845	257.0	258.60000000000002	6.2032249677083282	259.0	259.10000000000002	6.4691575958543472	258.0	260.45999999999998	6.7489554747382936	261.0	261.97000000000003	6.7193080000845322	261.0	263.89999999999998	7.8898669190297497	263.0	263.70999999999998	5.9469235744206435	264.0
1.0	77.0	4420.4499999999998	177.11529437064436	4451.5	18808.75	268.66999739457327	18794.0	737.90999999999997	71.747626441576458	737.5	50.219999999999999	9.2060632194222958	48.0	17216.82	120.75937893182459	17215.5	0.0	0.0	0.0	151.66	13.841401663126463	151.0	239.66999999999999	5.8035420219035201	241.0	258.23000000000002	6.0611137590380215	257.5	258.87	6.0936934612761737	259.0	259.86000000000001	7.3048203263324689	259.0	261.01999999999998	6.7719716479028476	260.0	262.77999999999997	6.3633010301257951	262.0	265.52999999999997	6.7918406930669404	265.0	265.67000000000002	6.4792823676700486	265.0	267.02999999999997	7.7388048172828343	267.0
1.0	78.0	4475.7600000000002	179.03687441418319	4527.5	19051.380000000001	255.51022601845116	19058.0	749.00999999999999	72.05518648924587	744.0	48.539999999999999	6.8328910425968301	48.0	17191.580000000002	115.65052356128787	17181.0	0.0	0.0	0.0	152.18000000000001	13.915013474661102	152.0	240.44	5.5521527356512799	242.0	255.18000000000001	5.3895825441308522	255.0	257.06999999999999	5.1657622864394375	257.0	258.55000000000001	6.0784455249677114	258.0	260.19	6.5371171015976159	260.0	261.98000000000002	6.4544248388218142	261.0	262.55000000000001	7.8209654135534965	263.0	262.88	7.4689758334058096	262.0	263.67000000000002	6.6828960787969764	263.0
1.0	79.0	4550.04	178.75765270331786	4570.0	19359.540000000001	258.8223104757393	19352.0	763.87	75.416265486962416	757.0	51.789999999999999	8.0638638381361574	51.5	17223.73	110.27754576521914	17212.0	0.0	0.0	0.0	152.90000000000001	13.845938032506139	152.5	240.44	5.7381530129476328	241.0	255.94	6.164121997494858	255.5	256.70999999999998	5.4996272600968155	257.0	256.89999999999998	5.8352377843580632	257.0	257.48000000000002	5.6186831197354419	258.0	258.64999999999998	6.2583943627738892	258.0	259.38	7.1941365013460787	259.5	260.85000000000002	6.9474815580899518	260.0	263.39999999999998	7.6249590162833005	262.0
1.0	80.0	4442.79	176.61909834443159	4450.5	18935.16	280.54984298694592	18911.0	744.00999999999999	72.566451615054191	740.0	52.32	9.2993333094367578	52.0	17296.700000000001	110.95075484195678	17302.5	0.0	0.0	0.0	153.44999999999999	14.060849903188641	152.5	240.94	4.9795983773794452	242.0	257.12	5.8280013726834348	257.0	259.35000000000002	5.9655259617237437	259.5	260.73000000000002	6.5358320051849566	261.0	262.44	5.9013896668496653	262.0	263.87	6.6688154870261629	264.0	265.37	7.534792631519462	265.5	266.97000000000003	7.2075724068510061	267.5	268.57999999999998	6.867575991570825	268.0
1.0	81.0	4460.6499999999996	178.9732591757774	4492.0	19027.5	258.21578185695779	19025.5	747.71000000000004	71.131328540946001	750.0	49.280000000000001	7.7499419352663539	48.0	17268.439999999999	109.32221366218305	17284.5	0.0	0.0	0.0	153.66	13.976566101872091	152.5	241.09999999999999	4.5989129150267676	242.0	256.43000000000001	6.2598003163040268	255.5	258.81	6.4260329908894791	259.0	259.38999999999999	6.3338692755692385	259.5	260.43000000000001	6.7412980945808947	260.0	262.19999999999999	7.2470683727973757	263.0	264.13	6.5263389430828678	264.0	264.07999999999998	7.8913623665372263	263.0	265.33999999999997	7.0529710051863947	265.0
1.0	82.0	4548.1499999999996	180.06284319647961	4575.0	19384.549999999999	268.90456950375534	19415.0	761.75	72.136450564191193	764.5	51.640000000000001	7.46125994722071	51.0	17209.73	119.71615221013413	17214.0	0.0	0.0	0.0	154.53999999999999	14.092139653012243	154.0	241.34999999999999	4.0183952020676115	242.0	255.27000000000001	5.3756022918367021	255.0	256.06	6.4262275092000909	256.0	257.74000000000001	5.8165625587626915	258.0	258.56999999999999	5.461236123809333	258.0	260.07999999999998	6.8054096129476278	260.0	261.22000000000003	6.6551934607492811	261.0	262.16000000000003	7.0565147204551346	261.0	263.85000000000002	7.1935735208587399	264.0
1.0	83.0	4455.7700000000004	179.51355686966932	4480.5	18999.490000000002	278.74865004157419	18994.5	747.48000000000002	72.311199685802478	745.5	53.43	9.4416682847895057	53.0	17232.880000000001	113.05355191235699	17218.0	0.0	0.0	0.0	155.0	14.091131963046831	154.5	241.72999999999999	3.5940367276921363	242.0	259.19	5.7108580791331178	259.0	259.66000000000003	6.0501570227556902	259.0	260.64999999999998	6.2535989637967671	261.0	261.70999999999998	6.3675662540722735	262.0	263.49000000000001	7.1533139173392915	263.0	265.44	6.8371339024477207	265.0	267.47000000000003	6.849021827969306	267.0	267.11000000000001	7.3551274632055161	267.0
1.0	84.0	4432.0900000000001	181.62571926905068	4454.5	18916.84	242.92232174092194	18949.0	741.95000000000005	70.896879338938462	744.5	50.210000000000001	8.2550529980127916	49.0	17236.740000000002	116.40744134289697	17247.0	0.0	0.0	0.0	155.41999999999999	14.363272607591904	155.0	241.38	3.3727733395530741	241.5	256.97000000000003	5.9539146785959236	257.0	258.54000000000002	6.0702882962837936	258.0	260.00999999999999	5.736715087922704	259.0	260.02999999999997	6.6640153061048713	259.0	262.38	6.2093155822522021	262.0	262.88	6.5318909972533987	263.0	264.49000000000001	7.2615356502602122	264.0	267.66000000000003	7.2515101875402479	269.0
1.0	85.0	4504.79	189.93163480579005	4529.5	19228.970000000001	250.35276930763121	19233.0	756.09000000000003	77.065828354725426	759.5	50.340000000000003	6.9587642581136482	50.0	17156.119999999999	135.03409051050775	17143.0	0.0	0.0	0.0	155.99000000000001	14.252364716074315	156.0	242.08000000000001	3.3931696096717596	242.0	256.13	5.4252281058034786	256.0	257.50999999999999	6.2681656008755864	257.0	258.23000000000002	6.4820598577921205	257.0	258.25	5.9302192202312387	258.0	260.56	7.1698256603630188	261.0	260.72000000000003	7.3987566523031436	260.0	262.49000000000001	5.9101522823020387	262.0	263.80000000000001	7.5947350184190094	262.0
1.0	86.0	4504.1700000000001	184.63477760162087	4517.5	19211.799999999999	262.87769019070447	19222.0	760.86000000000001	78.074326125814252	764.5	54.509999999999998	8.4468870005464147	54.0	17172.34	129.61359650900826	17169.5	0.0	0.0	0.0	156.66999999999999	14.1915855350979	156.0	242.12	3.3114347343711912	242.0	257.94999999999999	5.1543670804474138	258.5	258.06	5.8494786092437332	258.0	259.57999999999998	6.1711911329985556	259.0	259.79000000000002	6.6261527299029259	259.0	260.49000000000001	6.8066070842968447	260.0	261.94	7.1774925983939539	262.0	262.49000000000001	7.1784329766321564	262.5	263.79000000000002	7.0346215250004747	263.0
1.0	87.0	4418.1899999999996	181.08073862230628	4425.0	18838.810000000001	273.96830820370445	18858.5	739.48000000000002	73.564458809944355	743.5	52.18	8.7228206447226704	52.0	17234.950000000001	126.49524694627857	17235.5	0.0	0.0	0.0	157.13999999999999	14.044942150112259	157.0	242.80000000000001	3.2186953878862163	243.0	257.43000000000001	6.2821254365063419	257.0	258.95999999999998	5.9948644688599924	259.0	259.72000000000003	5.7690207141247116	259.0	261.50999999999999	6.6173937467858144	262.0	263.07999999999998	7.6494182785359568	262.5	263.98000000000002	7.2013609824810203	263.5	265.69999999999999	6.8447059834590416	265.0	267.04000000000002	6.3275903786512604	267.0
1.0	88.0	4482.8699999999999	187.83528182958599	4475.5	19130.669999999998	248.12384226430154	19143.0	751.67999999999995	75.521239396609474	761.5	50.5	6.7520367297579185	50.0	17191.740000000002	124.04455812328086	17205.5	0.0	0.0	0.0	157.31999999999999	14.033445763603464	157.0	242.53999999999999	2.495676261056309	242.0	257.25999999999999	6.3444779139027654	256.5	256.26999999999998	5.4988271476743122	256.0	257.5	5.8591808301161006	257.0	258.45999999999998	6.0006999591714294	258.0	261.07999999999998	5.5779566151055713	261.0	261.73000000000002	6.7243661411318181	262.0	263.44999999999999	7.4557025155246102	263.5	265.08999999999997	7.0129808213055878	265.0
1.0	89.0	4540.3100000000004	184.55772511601893	4557.0	19348.48	266.9078672501056	19373.5	762.64999999999998	77.404182703520618	765.5	54.590000000000003	8.8443145579519058	54.5	17222.07	112.53686107227267	17206.5	0.0	0.0	0.0	158.08000000000001	14.335745533455871	159.0	243.03999999999999	2.8139651739138496	243.0	256.00999999999999	6.3015791671611971	256.0	256.97000000000003	5.9320401212399094	257.0	257.72000000000003	6.2850298328647574	257.0	258.36000000000001	6.4707341160026033	258.0	259.36000000000001	6.658107839318915	259.0	260.19999999999999	6.469930447848725	259.0	261.12	5.6289963581441409	261.0	261.27999999999997	6.908082223019643	261.0
1.0	90.0	4431.6000000000004	189.20798080419331	4458.5	18912.709999999999	256.09382245575546	18872.5	743.04999999999995	75.13858862129365	741.5	53.539999999999999	9.8177594185231492	52.0	17293.369999999999	111.83413208855336	17293.5	0.0	0.0	0.0	158.69999999999999	14.229898102235305	159.0	242.63999999999999	2.5671774383552064	242.5	257.75	5.7452154006616674	257.5	259.22000000000003	7.0250693946750449	259.0	260.42000000000002	7.1346758861212471	260.0	261.43000000000001	6.3580736076267632	261.0	264.44999999999999	6.904165409374257	264.0	264.85000000000002	7.0871362340510986	265.0	266.81	6.1085104567316568	266.0	269.06	7.7792287535462021	270.0
1.0	91.0	4459.3199999999997	181.05755328071788	4472.5	19042.919999999998	258.8676758500373	19051.0	746.87	70.240964543491287	751.0	50.299999999999997	7.7038951187045637	49.5	17246.32	118.44888180139145	17237.0	0.0	0.0	0.0	158.99000000000001	13.958148157975684	159.0	243.03999999999999	2.505673562138532	243.0	257.30000000000001	5.7506521369319499	257.0	257.02999999999997	5.6061662479808785	258.0	257.81	6.1509267594404013	257.0	260.81999999999999	6.7932024848373249	260.0	261.79000000000002	7.0161171597971483	262.0	263.73000000000002	6.7169263804213317	263.0	264.18000000000001	7.6738256430544469	264.0	266.04000000000002	7.2054423875290272	265.0
1.0	92.0	4550.0299999999997	184.70118868052802	4582.5	19418.939999999999	306.23869187285919	19384.0	759.69000000000005	71.086242691536313	753.0	52.960000000000001	7.8165465520266695	52.5	17213.389999999999	120.71569036376341	17216.0	0.0	0.0	0.0	159.38999999999999	14.235093958242777	160.0	243.43000000000001	2.9673388751539647	243.0	254.68000000000001	6.2942513454738993	254.5	257.56999999999999	5.9198902016844874	256.5	257.31999999999999	5.8972535980742755	257.0	258.75999999999999	6.1646086656007606	258.0	259.25999999999999	6.1524304140721489	258.0	261.41000000000003	6.7543985668599689	261.0	262.24000000000001	6.474750960461721	261.5	263.35000000000002	7.560919256280946	264.0
1.0	93.0	4451.8800000000001	183.03383730884298	4481.0	18974.610000000001	292.78121165812541	18969.5	743.52999999999997	69.204545370950896	743.5	54.700000000000003	9.5827970864461065	54.0	17254.529999999999	120.86550004033408	17250.5	0.0	0.0	0.0	159.97999999999999	14.084019312682017	160.0	242.99000000000001	2.7549773138811871	243.0	257.95999999999998	6.3433744962756222	257.5	260.44999999999999	6.7057810879866935	260.0	261.66000000000003	6.7516220273353573	260.0	263.16000000000003	6.2076082350612296	263.0	263.93000000000001	7.0883778116011849	262.0	265.99000000000001	7.2284092302525309	267.0	267.12	7.4502080507862329	267.0	267.30000000000001	7.2890328576567693	266.5
1.0	94.0	4433.3999999999996	186.23737541105973	4459.0	18931.380000000001	251.81377166469667	18924.5	738.87	69.910750961493747	742.0	50.840000000000003	8.8393664931373905	50.0	17250.919999999998	121.56501799448722	17240.5	0.0	0.0	0.0	160.69999999999999	14.323756490529991	161.0	243.37	2.8936309370754243	243.0	257.89999999999998	5.6964901474504455	258.0	257.93000000000001	6.9126767608503146	258.0	259.81	6.2364974144146013	259.0	260.63999999999999	6.4614549445152054	260.0	261.82999999999998	6.4869946816688548	261.0	263.89999999999998	7.2034713853808015	264.0	263.75	6.50442157305321	264.0	265.81	6.7745036718567064	265.0
1.0	95.0	4526.75	189.32138680032958	4565.5	19304.529999999999	248.35444248090269	19335.0	756.13	72.12207082440159	758.5	51.850000000000001	7.4099595140594392	51.0	17185.950000000001	133.51953976852977	17192.0	0.0	0.0	0.0	161.16999999999999	14.240825116544336	161.0	242.91999999999999	2.3608473055240151	243.0	256.38	5.7232508244877751	257.0	257.22000000000003	6.0076284838528426	257.0	258.55000000000001	6.186073067787027	258.0	259.45999999999998	6.6233224291136539	259.0	260.88	6.7279714624840681	261.0	262.12	6.912712926196197	261.0	261.30000000000001	6.6415359669281324	261.0	264.06	7.4683599270522576	264.0
1.0	96.0	4487.4899999999998	178.48537727220122	4507.0	19124.07	285.94192609689122	19093.5	751.88999999999999	70.345844937707582	754.0	55.350000000000001	10.400360570672538	55.0	17211.349999999999	128.64418953065856	17217.0	0.0	0.0	0.0	161.97999999999999	14.125848647072502	161.5	243.28	3.1115269563351049	243.0	259.56999999999999	5.9401262612843508	259.0	260.20999999999998	6.8677434430823059	260.0	260.88	6.7011640779792883	260.5	261.29000000000002	5.5808511895588122	261.0	261.22000000000003	6.5781152315841958	261.0	263.30000000000001	6.8520070052503605	262.0	263.35000000000002	7.6673006984205339	264.0	264.61000000000001	7.1608588870330347	264.0
1.0	97.0	4432.8800000000001	178.93659659220077	4455.0	18885.189999999999	276.49183333328313	18932.0	738.50999999999999	68.693448741492091	739.0	53.140000000000001	9.4032122171096404	52.0	17251.48	121.61878802224595	17255.0	0.0	0.0	0.0	162.18000000000001	14.227002495255281	161.0	243.56999999999999	2.8991550493204046	243.0	256.73000000000002	5.8819299553802926	257.0	259.11000000000001	5.837627942923393	258.0	260.54000000000002	6.1569797790799994	260.0	260.94999999999999	7.3978037281344529	259.5	262.70999999999998	6.7383900154265337	262.0	263.79000000000002	6.2726310269296102	264.0	266.07999999999998	7.371132884435065	267.5	266.98000000000002	7.7097081656830566	267.0
1.0	98.0	4492.6499999999996	183.45241208553244	4539.0	19171.060000000001	269.15890548150173	19155.5	751.89999999999998	73.070582316004561	753.0	51.799999999999997	7.602631123499286	52.0	17180.5	113.6714124131481	17182.0	0.0	0.0	0.0	162.69999999999999	14.103545653487283	162.5	243.61000000000001	3.0063100305856683	243.0	256.58999999999997	6.7824700515372722	256.0	257.07999999999998	6.0888094074293377	256.0	257.99000000000001	5.9186062548542626	258.0	260.01999999999998	6.6932503314906722	259.0	259.94999999999999	6.8298975102119943	259.0	261.16000000000003	6.0228232582402743	262.0	263.04000000000002	6.0776969322268775	263.0	264.13	6.8449324320989469	263.0
1.0	99.0	4553.1499999999996	183.7793990087028	4568.5	19385.32	277.6943240327393	19363.0	761.41999999999996	73.395937217260197	761.5	57.049999999999997	9.6895562333886076	57.0	17212.880000000001	128.40072273939896	17223.0	0.0	0.0	0.0	163.69999999999999	14.003928020380568	164.0	244.31	2.837939393292253	244.0	257.25999999999999	5.2261266727854956	256.0	257.74000000000001	5.8405821627642558	258.0	258.57999999999998	6.3736645660091016	257.5	260.19999999999999	6.5878676368002411	260.0	261.31	6.5691628081514315	260.5	262.67000000000002	5.8958544758160372	263.0	263.69999999999999	6.4969223483123146	263.5	263.95999999999998	7.6627932244058368	264.0
1.0	100.0	4432.21	180.05811811745673	4468.0	18891.040000000001	268.61794132187077	18885.5	739.04999999999995	69.396883935807949	745.5	54.549999999999997	10.350241543075215	55.0	17267.439999999999	124.04566256020401	17267.5	0.0	0.0	0.0	163.77000000000001	14.029151791893907	163.0	243.31999999999999	2.5529590674352769	243.0	257.29000000000002	5.8928685714174893	258.0	259.08999999999997	6.0960561021040496	259.5	261.44999999999999	6.4488371044708517	261.0	261.72000000000003	6.3860472907738473	262.0	263.18000000000001	7.4557092217977496	263.5	264.56	6.8151595725998959	263.5	265.86000000000001	7.0654369999314257	265.0	269.42000000000002	7.3091449568331868	269.0
1.0	101.0	4469.6599999999999	179.41333395263575	4489.5	19051.25	264.05837896192577	19042.0	744.39999999999998	68.617927686574745	753.0	51.200000000000003	7.6052613367326174	50.5	17219.889999999999	113.3962869762498	17211.5	0.0	0.0	0.0	164.34999999999999	14.259996493688208	164.0	243.28999999999999	2.5388777048136841	243.0	257.26999999999998	6.5602667628687188	257.5	258.35000000000002	6.4348659659700758	259.0	259.36000000000001	6.0258111487168264	258.5	260.27999999999997	6.1352750549588233	260.0	260.69	6.5064506453211486	261.0	261.14999999999998	7.2599931129443913	260.5	265.01999999999998	7.2635803843559135	265.0	265.36000000000001	6.6970441240893734	265.0
1.0	102.0	4551.71	181.17799507666487	4566.0	19402.84	286.25445743254375	19358.5	760.72000000000003	72.712870937681998	764.5	54.060000000000002	8.824760619982845	53.0	17204.759999999998	112.89642332687073	17209.5	0.0	0.0	0.0	164.93000000000001	14.343817483501384	164.5	243.21000000000001	2.4012288520672072	243.0	255.22999999999999	4.5931579550457444	256.0	256.67000000000002	5.8000948268110237	257.0	256.86000000000001	6.359276688429274	257.0	257.35000000000002	6.4472862508190225	257.0	261.08999999999997	6.8892597570421161	260.0	261.32999999999998	6.3183146487018202	261.0	261.08999999999997	6.7986689873827517	261.0	263.41000000000003	6.749955555409235	262.0
1.0	103.0	4442.8000000000002	185.70573496798639	4462.0	18952.490000000002	267.81880049764987	18920.5	740.96000000000004	69.225995117441244	749.0	55.810000000000002	11.435641652307927	55.0	17247.099999999999	110.05612204689024	17243.5	0.0	0.0	0.0	165.25	14.072224415493096	165.0	243.69999999999999	2.7874719729532709	243.0	258.5	6.4054664154923175	258.0	260.44	6.9689597502066256	260.5	261.64999999999998	6.8882145727321831	261.0	261.67000000000002	6.4653770191691065	261.5	264.24000000000001	6.3389589050568862	264.0	267.19	7.414438616645227	266.0	268.05000000000001	7.336722701588223	268.0	268.95999999999998	7.3483603613323156	269.0
1.0	104.0	4439.79	183.74228119842203	4473.0	18947.830000000002	250.8851552005419	18954.0	741.69000000000005	69.486501566851103	742.0	52.18	9.1601091696551293	51.0	17225.790000000001	111.71000805657478	17224.5	0.0	0.0	0.0	166.0	14.492756811593852	166.0	243.94999999999999	2.9133314263914429	244.0	257.30000000000001	5.0388490749376489	258.0	258.22000000000003	6.7477107229044728	258.0	260.18000000000001	6.7206844889490238	259.5	260.60000000000002	6.595452979136458	259.5	261.80000000000001	7.1707740167990224	262.0	263.81999999999999	7.0489431832012945	264.0	264.43000000000001	7.3229160858226416	263.5	266.51999999999998	7.1294880601625268	266.0
1.0	105.0	4532.79	182.82063860516405	4560.5	19322.77	266.6910892774635	19333.0	756.95000000000005	72.029906983141373	756.0	54.659999999999997	8.3954987939966976	54.5	17192.389999999999	120.72447100733142	17194.5	0.0	0.0	0.0	166.31	14.554514763467726	166.0	243.43000000000001	2.7649773959293045	243.0	256.17000000000002	5.7966455817136175	256.0	257.56999999999999	6.0995983474323952	258.0	257.80000000000001	5.9565090447341724	258.0	259.11000000000001	6.373217397829765	259.0	260.16000000000003	7.0565147204551355	260.0	261.56999999999999	5.8706984252301702	261.0	263.54000000000002	7.8005384429537932	263.0	263.44	7.5237224829202729	262.5
1.0	106.0	4464.8000000000002	183.05545607820599	4480.5	24073.220000000001	294.97018764614165	24096.0	748.79999999999995	73.874623518499234	741.5	57.469999999999999	10.451272649778112	57.0	17289.0	123.47469376354006	17283.5	0.0	0.0	0.0	216.75	11.660510280429412	217.0	247.16999999999999	10.623610497377998	244.0	5129.2299999999996	57.657758367803368	5149.0	249.44	5.2178922947872355	249.0	261.04000000000002	5.6016426162332058	261.0	263.62	6.718303357247275	265.0	263.23000000000002	6.4075814470047909	262.5	265.25999999999999	7.5493310961965365	265.0	265.17000000000002	6.8000808818719207	265.0	264.72000000000003	7.7163203665996143	265.0
1.0	107.0	4418.4300000000003	188.18651678587392	4466.0	23982.66	258.13071184963638	24008.0	738.63	70.740462961448017	735.0	54.170000000000002	10.098569205585513	54.0	17416.709999999999	155.66311669756584	17417.5	0.0	0.0	0.0	217.31	11.601461114876866	217.0	246.63999999999999	9.7267877534158202	244.0	257.67000000000002	5.8941581247876274	257.5	259.67000000000002	7.4405040151860673	258.5	264.23000000000002	13.261866384487515	260.0	262.10000000000002	8.3683929162055968	262.0	266.45999999999998	10.448368293661936	265.0	265.88999999999999	7.7548629904080197	265.0	266.58999999999997	7.3472375761234234	265.0	271.94	13.085732688695728	268.5
1.0	108.0	4481.7200000000003	191.26385335446946	4505.0	24711.59	290.51482216919669	24698.0	750.75999999999999	73.595668350793588	749.5	52.399999999999999	8.8690472994566907	51.5	17871.540000000001	181.16911546949717	17891.5	0.0	0.0	0.0	217.56	11.73228025577296	218.0	246.72999999999999	9.1245328647553237	244.0	257.16000000000003	5.7492956090289882	257.0	258.97000000000003	7.9012087682834959	258.0	263.57999999999998	14.040783453924499	260.0	260.85000000000002	7.8681319256860451	260.0	263.69999999999999	12.345444503945574	262.0	262.87	7.159127041755859	262.0	263.83999999999997	7.839285681744224	264.0	268.52999999999997	13.42568806430419	265.0
1.0	109.0	4503.5100000000002	186.51458361211331	4501.0	25472.220000000001	306.54322957781989	25455.5	756.02999999999997	77.143302366440082	752.5	57.659999999999997	10.981092841789472	57.0	17570.169999999998	175.77315238681931	17586.5	0.0	0.0	0.0	218.36000000000001	11.526942352592902	219.0	247.12	9.6904901836800814	244.0	257.99000000000001	5.7070044681952021	258.0	259.70999999999998	8.6363128706641934	257.5	264.41000000000003	14.814246521507602	261.0	260.62	7.0778245245272933	259.5	263.93000000000001	9.8795293410162	262.5	263.43000000000001	7.0926088289147877	263.0	265.25	8.4289679083503461	265.0	269.01999999999998	13.779680692962373	266.0
1.0	110.0	4177.7799999999997	177.69150683136209	4185.5	19883.610000000001	302.50500475198754	19918.5	700.01999999999998	69.816470836042697	696.0	52.090000000000003	11.66455742838107	51.5	17143.360000000001	134.78253002522248	17141.5	0.0	0.0	0.0	219.03999999999999	11.445453245721639	220.0	246.86000000000001	9.7190740299680822	244.0	259.49000000000001	6.1911146007807023	259.0	260.91000000000003	8.6707496792376606	260.0	265.43000000000001	14.563828480176493	261.0	262.49000000000001	7.6973956634695604	261.5	266.29000000000002	10.627600858142914	265.0	266.95999999999998	7.1329096447382536	266.0	267.19999999999999	6.9799713466460593	267.0	272.5	14.818569431628681	269.0
1.0	111.0	4043.9699999999998	168.26493722698143	4067.5	24388.810000000001	267.18666489927972	24389.5	678.11000000000001	68.585405882009624	677.0	47.960000000000001	9.2313812617614275	48.0	17144.209999999999	143.24324032916877	17134.5	0.0	0.0	0.0	256.63	10.721618347992059	257.0	249.15000000000001	11.452838076214995	245.0	258.87	6.1573614478930834	258.5	264.37	10.227076806204204	263.0	274.30000000000001	20.004249548533434	267.0	276.50999999999999	12.550294817254295	274.0	287.67000000000002	25.327871999044849	280.0	294.12	32.257489052931568	286.0	5138.8900000000003	99.836255438593028	5168.0	266.11000000000001	12.391848126893743	262.5
1.0	112.0	4112.1199999999999	173.34458630138988	4122.5	24689.5	314.63904716357121	24699.5	689.11000000000001	71.150108221983743	686.5	51.659999999999997	7.7784574306220895	50.0	17539.619999999999	174.58532469826895	17522.5	0.0	0.0	0.0	256.88	10.482633256963634	257.0	248.59	11.986738505531855	244.0	257.63999999999999	6.3364343285478784	258.0	259.44999999999999	9.1927960925933725	258.0	266.38	15.823261357887	260.0	259.94	8.4104934456903298	260.0	264.48000000000002	13.414529436398428	260.0	261.75999999999999	8.2050228518877386	260.5	264.17000000000002	8.990055617180575	263.0	272.58999999999997	15.819036000970476	267.0
1.0	113.0	4107.8800000000001	174.40018807329309	4126.5	25057.650000000001	340.25056575999986	25042.0	684.55999999999995	67.914552196123623	681.5	52.710000000000001	9.9179584592798111	52.0	17952.740000000002	183.93137959576123	17946.0	0.0	0.0	0.0	256.81	10.741224325001317	257.0	249.00999999999999	11.859591055344195	245.0	258.94999999999999	6.2727585638218217	258.0	262.23000000000002	9.4380665392865293	262.0	269.95999999999998	16.071664506204701	264.0	264.68000000000001	7.8241676873645805	264.0	269.57999999999998	12.435577992196421	267.0	267.38	9.4686641085213292	266.0	270.00999999999999	9.8706585393275557	269.0	277.60000000000002	15.192761434314699	273.5
1.0	114.0	4161.0799999999999	175.27405284296933	4175.0	25846.52	284.77547225840925	25847.0	695.63	68.047432721595015	695.5	49.950000000000003	10.53221249310894	48.5	17499.16	168.26233803201478	17491.0	0.0	0.0	0.0	256.56999999999999	10.277407260588635	256.0	248.47999999999999	11.195070343682527	244.0	258.23000000000002	6.5694063658750776	257.0	261.50999999999999	9.5441028913146155	261.0	268.77999999999997	17.265329420546831	263.5	262.81	8.8291505820208993	262.0	267.94	12.45136137135213	265.0	266.44	7.1767959424801804	266.0	267.25999999999999	10.508682124795669	265.0	274.38	15.301490123514116	270.0
1.0	115.0	3957.3899999999999	173.63167308990606	4000.0	19778.240000000002	288.56926794099195	19780.5	659.62	64.915757717213779	655.5	50.460000000000001	9.6409750544226593	49.5	16821.16	145.93249946464974	16800.0	0.0	0.0	0.0	256.75999999999999	10.678127176616695	257.0	248.69999999999999	11.345924378383632	245.0	257.05000000000001	5.7312738549121871	257.0	258.81999999999999	10.133489033891536	257.0	267.56999999999999	15.746272574803218	263.0	260.61000000000001	7.8522544533401364	260.0	265.91000000000003	14.101131160300579	262.5	263.24000000000001	7.4981597742379433	263.0	265.27999999999997	9.2887889415143885	263.5	272.88	15.577085735143141	268.0
1.0	116.0	3887.1500000000001	175.66436035804188	3907.0	23942.049999999999	264.67770495453522	23934.0	650.28999999999996	64.682500724693696	645.5	53.18	8.730841883804791	53.0	17336.509999999998	157.10986569913425	17350.0	0.0	0.0	0.0	259.56	9.5470623754116115	259.0	250.33000000000001	12.861613429115337	246.0	261.01999999999998	5.996632388265934	260.0	262.62	9.1964993339857308	261.0	272.88	17.30391863133897	266.0	264.64999999999998	8.4845447727028933	264.0	271.06	12.007347750440145	268.5	268.79000000000002	8.3406174831363646	268.5	271.87	10.366923362309572	270.5	281.62	18.750882645891632	276.0
1.0	117.0	4132.6999999999998	188.33180825341216	4163.0	25021.889999999999	307.51188253464289	25017.0	687.85000000000002	66.319284525694329	687.5	52.299999999999997	6.9519781357538797	52.0	18195.709999999999	167.42982380687138	18196.0	0.0	0.0	0.0	259.81999999999999	9.9361763269378418	259.0	250.02000000000001	12.810136611293416	245.0	258.61000000000001	6.0628293724959796	259.0	261.38999999999999	9.7589907265044573	260.5	272.24000000000001	17.333274358874032	265.0	262.64999999999998	8.4455609641988865	261.0	269.55000000000001	14.781999188201846	264.0	265.04000000000002	7.5998947361131259	265.0	268.0	11.244554237496478	266.0	279.57999999999998	16.736893379597063	274.5
1.0	118.0	4333.8100000000004	195.44291724183816	4368.0	26368.200000000001	352.063801036119	26402.5	722.28999999999996	71.427207001254089	724.5	54.630000000000003	9.8768972860914168	53.0	18372.709999999999	268.24113387025488	18407.5	0.0	0.0	0.0	259.57999999999998	9.7674766444563357	259.0	250.09999999999999	12.566224572241259	245.0	257.72000000000003	5.3048656910425169	258.0	260.37	10.496337456465469	259.0	270.5	17.643412368360039	263.0	261.27999999999997	8.6661179313461911	260.0	268.02999999999997	14.657049498449542	264.0	263.01999999999998	8.5918333317168116	262.0	266.22000000000003	9.6099739853966302	264.0	275.60000000000002	17.613631085043199	271.5
1.0	119.0	4190.6099999999997	177.11255714940145	4211.0	21682.43	591.93944377782429	21831.5	702.00999999999999	67.861107418019643	692.5	59.189999999999998	12.419094169866014	59.0	17456.740000000002	226.315868643805	17494.0	0.0	0.0	0.0	259.80000000000001	9.944847912361455	259.0	250.15000000000001	12.683355234321873	245.0	259.81999999999999	5.2256674214879002	261.0	261.13	9.3184279790101936	260.0	271.87	17.373920110326281	264.0	262.25999999999999	9.0317440176302615	261.0	267.73000000000002	12.609405219914221	265.0	264.17000000000002	8.9241862374112291	263.0	265.87	8.5295427778984738	265.0	275.86000000000001	14.933867549968427	272.0
1.0	120.0	3886.1500000000001	176.27225391422212	3924.0	19192.040000000001	354.21346445328697	19227.0	646.90999999999997	63.255370522984052	648.0	53.57	10.895187010786001	52.0	16840.91	149.31939559213333	16828.0	0.0	0.0	0.0	259.57999999999998	9.6147594873714866	259.0	250.81999999999999	12.944017923349765	246.0	259.19	6.3634817513685062	258.5	261.95999999999998	9.6580743422278559	260.0	272.18000000000001	17.105192194184781	265.0	264.32999999999998	9.5163595980816122	263.5	270.39999999999998	15.338187637397061	267.0	266.17000000000002	8.7098277824535675	265.0	269.12	9.9732442063753766	267.0	279.23000000000002	15.54982636559007	274.0
1.0	121.0	3971.54	198.59392840668622	3984.0	24240.169999999998	308.82117981122991	24248.5	665.22000000000003	68.170606569107193	660.5	51.170000000000002	7.588221135417708	51.0	17340.439999999999	160.85573163552488	17324.0	0.0	0.0	0.0	260.43000000000001	9.3960151128018108	259.5	250.43000000000001	13.099812975764197	245.0	259.24000000000001	7.4446222200995527	259.0	260.79000000000002	11.774799361347945	258.0	271.60000000000002	18.054362353736007	263.0	262.08999999999997	9.1083423299742083	261.0	269.77999999999997	15.571499606653177	264.0	264.29000000000002	8.6154454324776495	264.0	268.68000000000001	11.843884497917058	267.0	279.38	17.946464832941334	276.5
1.0	122.0	4198.1800000000003	210.19231099162499	4189.0	25345.57	331.795185468385	25304.0	703.33000000000004	71.875594606236135	707.5	56.850000000000001	10.172880614653845	56.0	18093.73	187.67700205406098	18064.0	0.0	0.0	0.0	260.76999999999998	9.1649931805757507	259.0	251.06	13.353516390823803	246.0	258.04000000000002	6.9237562059910802	258.0	261.25999999999999	10.473413961073057	259.0	272.23000000000002	18.214749517904441	264.5	262.25	10.448325224647251	260.5	267.80000000000001	14.751271131668618	264.0	262.55000000000001	7.8681319256860451	262.0	266.31	11.879978956210319	264.0	275.29000000000002	17.179810825500962	268.0
1.0	123.0	4165.1300000000001	204.50792918613206	4169.0	25779.889999999999	328.09732991903485	25803.0	693.14999999999998	68.860783469257726	699.0	55.390000000000001	11.962353447378154	54.5	17945.959999999999	189.00893735482458	17950.5	0.0	0.0	0.0	260.57999999999998	9.3735585558527355	260.0	250.53	13.724033663613625	245.0	259.99000000000001	6.4660575314483557	259.0	263.31	11.770892064750232	261.0	274.88	18.915221383848511	267.0	265.11000000000001	9.1835668451860251	264.0	272.93000000000001	14.470145127122947	268.0	267.11000000000001	8.3365400496848814	266.0	271.47000000000003	12.137919920645382	269.0	283.18000000000001	16.217509056572158	278.5
1.0	124.0	4003.4299999999998	189.20048916427248	4023.0	20706.529999999999	379.96116788429839	20768.5	669.16999999999996	65.819762229895659	667.5	49.130000000000003	10.018637631933794	49.0	17162.73	149.07245587297473	17155.5	0.0	0.0	0.0	260.38999999999999	9.0773289022707555	260.5	250.59999999999999	13.194695904036591	245.0	259.49000000000001	6.4552226917434847	259.5	261.56	11.371297199528295	260.0	272.25999999999999	18.165142443702443	263.5	264.45999999999998	10.450282292837837	263.0	270.26999999999998	14.651863362726258	266.0	266.14999999999998	8.3670484640642542	265.0	269.0	11.996666203575058	268.0	280.17000000000002	18.361947064513611	273.5
1.0	125.0	3893.3200000000002	185.15706197712254	3917.0	24348.080000000002	366.05392171099595	24347.0	650.21000000000004	65.189921767095257	650.5	50.299999999999997	9.4503968170654087	49.0	17036.43	199.7883507614996	17002.5	0.0	0.0	0.0	260.31	9.3270520530336913	260.0	252.69999999999999	15.029637387508721	246.0	256.83999999999997	7.356249044180057	256.0	261.72000000000003	10.445171133112179	259.0	271.67000000000002	17.729667227559574	264.5	262.44999999999999	10.395551933399208	260.0	267.73000000000002	15.31852146912358	262.0	264.10000000000002	7.7633755544865917	263.0	267.00999999999999	12.300808916490006	264.0	277.41000000000003	17.614252751678112	273.0
1.0	126.0	3984.7600000000002	187.93063188314991	3977.0	24507.299999999999	298.04253052207162	24478.5	663.29999999999995	69.448902079154564	661.5	53.210000000000001	8.4691144755517378	52.5	17810.959999999999	176.69594901977806	17804.0	0.0	0.0	0.0	260.57999999999998	9.594977853022904	260.0	251.75	14.224890157748144	245.0	259.99000000000001	7.9730734350061008	259.0	265.69999999999999	13.075549701637785	263.0	278.72000000000003	17.200627895515908	273.0	268.63999999999999	12.70788731457751	267.0	275.19	16.844996289699797	269.0	269.75999999999999	9.6923887664496817	270.0	273.44	13.421862761926901	271.0	284.31	16.608247950942928	282.0
1.0	127.0	4207.9399999999996	204.68066933640804	4215.0	25655.700000000001	341.97279131533259	25635.5	698.23000000000002	70.140267321988446	697.0	51.409999999999997	7.9146636062437921	51.0	18483.619999999999	228.72952498529787	18516.5	0.0	0.0	0.0	260.55000000000001	9.2869532140524971	260.0	252.12	14.469471310314001	245.0	260.44999999999999	7.0829019476482937	260.0	263.08999999999997	11.249084407186212	260.0	276.94999999999999	17.580884505621437	271.0	265.83999999999997	13.177799512817	262.0	273.20999999999998	17.307972151583787	267.0	267.62	9.0075301831301129	267.5	270.06	13.521701076417862	268.0	282.70999999999998	16.748907427053265	279.5
1.0	128.0	4284.4799999999996	192.24055139329994	4300.0	26546.75	373.93053833566466	26618.5	710.15999999999997	73.558238151820888	707.5	53.640000000000001	11.244127356091267	51.5	18134.560000000001	284.46452573212002	18210.0	0.0	0.0	0.0	260.35000000000002	9.5575886080119599	260.0	251.74000000000001	13.95107164342582	246.0	258.47000000000003	7.3204576359678502	258.5	262.67000000000002	13.084383821945915	260.0	275.41000000000003	18.434801327923225	267.5	264.63	12.390040355059382	262.0	272.19	17.518958302364897	266.0	265.94999999999999	10.002374718035712	264.0	267.88	13.023271478395895	265.5	280.64999999999998	17.344379493080748	276.5
1.0	129.0	4017.1300000000001	185.70108534954772	4017.0	20611.220000000001	480.23291390740803	20643.0	668.77999999999997	68.42756462128402	668.0	57.18	11.913337063980016	57.5	17016.669999999998	180.45703394437137	17011.0	0.0	0.0	0.0	260.68000000000001	9.3518768169817115	259.0	251.61000000000001	14.424905545617968	245.0	262.08999999999997	6.7691875435682825	261.0	265.75	12.185544714948119	262.5	277.92000000000002	17.139824969934786	272.5	266.62	12.003982672430014	263.5	272.48000000000002	15.804100733670357	266.0	267.04000000000002	10.276108212742798	265.0	269.5	13.980343343423293	268.0	281.42000000000002	17.122020908759573	277.0
1.0	130.0	3843.9699999999998	177.99025001387017	3852.5	23979.919999999998	356.97301522664145	24015.5	640.03999999999996	64.743327069281818	641.0	52.140000000000001	9.7457888341580645	51.0	17076.029999999999	187.87631330212969	17041.5	0.0	0.0	0.0	260.67000000000002	9.2758341942921767	260.0	252.94999999999999	14.735246859146949	246.0	5244.7299999999996	54.942125004408041	5259.5	254.13	12.293620296723013	251.0	277.5	18.79334988765973	270.0	266.27999999999997	12.32159080638535	262.5	274.00999999999999	16.035894112895612	270.0	267.91000000000003	9.4309013355034104	267.0	272.5	13.972472937887552	271.0	283.87	17.787442199484445	281.5
1.0	131.0	4030.1599999999999	191.7981605751213	4033.0	24755.869999999999	358.90348716611823	24739.0	675.34000000000003	69.43935771592362	674.5	52.829999999999998	7.8371614759426764	51.5	17685.130000000001	213.03791470064667	17660.0	0.0	0.0	0.0	260.81999999999999	8.9759456326339233	260.0	252.62	14.955788177157363	246.0	259.89999999999998	8.9994444272966092	258.0	262.81	12.732395689735691	260.0	275.26999999999998	18.670755207007563	269.0	266.25999999999999	13.546674868763921	262.0	272.13	17.653699329035828	267.5	264.85000000000002	9.4396769012503814	263.5	269.83999999999997	12.694660294785363	265.0	281.69999999999999	18.11656700371238	280.0
1.0	132.0	4230.6700000000001	199.95739821271931	4238.0	25915.720000000001	387.86796928851965	25930.5	706.83000000000004	72.54902549311052	702.0	59.509999999999998	10.213221822715886	59.5	18152.599999999999	251.42812094115487	18142.0	0.0	0.0	0.0	261.33999999999997	9.3426120544524363	261.0	253.78	14.855019353740339	247.0	260.31	7.8443546579690029	259.0	263.35000000000002	12.155965613640078	261.0	275.98000000000002	18.047703455010556	268.5	266.38	11.722440019040404	264.0	273.33999999999997	17.560307514391653	268.0	266.69999999999999	9.3642938868875749	265.0	270.51999999999998	13.118292571825034	268.0	281.38999999999999	15.667734360781074	279.5
1.0	133.0	4087.8499999999999	191.01881451836098	4090.0	25908.099999999999	393.14003866306979	25942.0	679.84000000000003	66.957556705722169	681.0	56.350000000000001	12.291765536325528	56.0	17691.549999999999	230.54328769235511	17710.0	0.0	0.0	0.0	260.63	9.3537746391496945	260.0	252.25999999999999	14.646924591872519	245.0	260.17000000000002	8.8657261405933365	260.0	264.97000000000003	12.699177138696822	262.0	278.86000000000001	18.899216914994124	273.0	267.87	12.448015906159503	266.0	275.08999999999997	15.218472328062369	272.0	268.45999999999998	9.7091915214398767	267.0	272.60000000000002	12.665701717630967	268.0	287.00999999999999	18.377973228841096	284.0
1.0	134.0	3853.1599999999999	181.47042293442755	3875.5	19937.400000000001	352.09575402154456	19939.5	641.97000000000003	63.934099665202133	646.0	49.479999999999997	9.1186402495108894	49.0	17060.34	184.54220221943817	17059.0	0.0	0.0	0.0	260.81999999999999	9.0370127807810476	260.0	252.25999999999999	15.170115358823084	245.0	260.38999999999999	8.9497430130702629	260.0	264.13	13.05040612394879	261.5	276.85000000000002	18.351771031701549	274.0	266.76999999999998	11.450637536836105	264.0	272.83999999999997	16.51285559798789	267.0	265.16000000000003	10.284668200773421	263.0	271.60000000000002	14.327595750857853	269.0	282.57999999999998	18.034511360167205	280.0
1.0	135.0	3888.2800000000002	177.16653634363348	3891.5	24434.759999999998	398.6474412309704	24380.5	652.25999999999999	70.456883269131339	658.0	52.140000000000001	8.5135421535339795	52.5	17401.279999999999	213.83470625695915	17373.5	0.0	0.0	0.0	260.92000000000002	9.0262727634389588	259.5	252.50999999999999	15.166077277925231	245.0	258.93000000000001	8.6408969441835151	258.0	264.56999999999999	14.059342089870352	260.0	277.58999999999997	19.535657142773569	280.0	266.42000000000002	16.286300991937978	261.0	281.20999999999998	25.835361425766813	272.0	260.56	24.052575745645203	253.0	5245.2700000000004	75.010379948377818	5267.5	277.44	17.499325701294893	274.5
1.0	136.0	4062.8200000000002	177.88447824360617	4061.0	25110.549999999999	380.61553764921365	25073.0	677.48000000000002	75.49999735099334	678.0	55.68	8.1447897455981018	56.0	18231.849999999999	216.83276389881675	18201.0	0.0	0.0	0.0	260.72000000000003	9.314590704910227	261.0	253.0	15.567915724335098	246.0	261.70999999999998	9.6739805664472982	260.0	267.66000000000003	14.325655307873356	265.0	280.88	17.67330189862664	282.0	268.18000000000001	13.725436240790309	264.5	278.91000000000003	17.460867676034887	272.0	271.39999999999998	10.382677881933928	270.0	275.66000000000003	14.90249643516146	273.0	288.05000000000001	16.844212655983657	288.5
1.0	137.0	4224.5	192.84426359111646	4227.0	26151.16	384.14301295220764	26180.5	700.79999999999995	76.208792143689024	706.5	53.079999999999998	8.041989803524995	51.5	18449.330000000002	286.91587808972861	18492.5	0.0	0.0	0.0	260.94	9.4083154709012593	260.0	253.41	14.968697338111957	246.0	260.75	7.6123255316624494	260.0	265.60000000000002	15.113570061372002	262.0	279.83999999999997	19.57586268852538	280.5	267.5	13.356271934937533	263.0	276.26999999999998	16.807650043953203	269.0	267.91000000000003	10.006093143680005	266.0	271.95999999999998	14.817503163488778	267.5	285.83999999999997	17.163752503459143	292.0
1.0	138.0	4197.3699999999999	182.87059112935572	4214.5	26500.259999999998	411.91566175614156	26500.0	696.54999999999995	75.974913622853165	693.0	55.57	10.755700813986971	55.5	17704.75	268.38626548316512	17742.0	0.0	0.0	0.0	260.63	9.0040601952674653	260.0	252.80000000000001	15.122169156572744	245.5	259.43000000000001	7.8971577165458706	258.0	264.81	15.461367986048323	260.5	277.37	17.826191404784144	281.0	265.88	13.924280950914484	262.0	275.0	17.842085079945111	268.5	265.52999999999997	8.9235138818741131	264.0	271.0	15.081777083619821	267.0	282.69999999999999	18.998684164962583	282.0
1.0	139.0	3870.04	174.97565087748637	3880.0	19738.52	423.61651242603841	19738.5	645.74000000000001	72.006058078470033	638.0	57.140000000000001	10.113377279623261	58.0	16873.02	201.59384812042256	16863.0	0.0	0.0	0.0	260.50999999999999	9.0426710655646421	260.5	252.66	15.197512954427772	246.0	261.37	9.5933883482323381	260.0	267.50999999999999	14.781403857550202	264.0	280.92000000000002	18.480627694967506	283.0	270.48000000000002	13.121341394842219	268.0	278.13999999999999	17.40920446200802	272.0	269.64999999999998	10.555922508241521	268.0	272.57999999999998	14.158516871480574	268.0	283.88	18.593160032657167	286.0
1.0	140.0	3853.79	176.65934987993137	3860.5	24094.02	343.32206395744504	24071.0	643.40999999999997	67.667731600815472	640.5	52.920000000000002	7.7957424277614509	53.0	17356.119999999999	194.0987006654089	17342.0	0.0	0.0	0.0	261.13	9.1756798113273312	260.0	252.81999999999999	14.844783595593436	245.5	260.26999999999998	9.0871942864670832	258.0	265.97000000000003	13.884131229572848	262.0	279.73000000000002	17.875600689207623	285.0	268.38999999999999	14.737635495560337	265.5	277.82999999999998	17.519163792829836	271.0	269.31	10.540109107594663	267.0	274.73000000000002	15.636403039062404	270.0	288.50999999999999	17.921213686578263	291.5
1.0	141.0	4088.9499999999998	191.03205882783129	4123.0	25206.139999999999	374.31620376360951	25213.5	684.37	72.818356888905413	680.5	53.979999999999997	8.4047367597087792	53.0	17994.02	224.98035380894927	17977.0	0.0	0.0	0.0	260.79000000000002	9.1600163755312138	260.0	253.00999999999999	14.95426026254726	246.0	260.13	8.0083144293914934	259.0	265.25	14.546735028864724	260.0	279.16000000000003	18.919154315137874	286.0	267.04000000000002	13.898863262871538	262.5	275.02999999999997	17.941268071125855	268.0	266.07999999999998	10.218297314132135	264.0	271.24000000000001	14.520413217260728	268.0	283.75	17.897695382366972	287.5
1.0	142.0	4194.71	186.03071224934877	4229.0	26137.77	399.590711979145	26127.0	703.34000000000003	72.258317168337101	700.5	60.439999999999998	11.518090119459909	61.0	17996.099999999999	273.89386630591054	18002.0	0.0	0.0	0.0	261.06	9.1233984895980527	260.0	253.36000000000001	15.1059723288506	246.0	260.56	9.1239465145297736	259.0	265.82999999999998	15.47582307988819	260.5	279.92000000000002	19.2092061262302	286.5	266.54000000000002	13.806100101042292	263.0	275.43000000000001	16.790625360599289	270.0	266.56999999999999	9.3821692587588714	265.5	272.61000000000001	15.285872562598446	269.0	284.47000000000003	18.325640507223753	287.0
1.0	143.0	3978.46	188.90057808275759	3992.0	21250.869999999999	577.38596545118764	21339.0	665.45000000000005	65.783945609852253	666.5	55.509999999999998	12.66056475833523	54.0	17379.939999999999	208.27677835034802	17381.5	0.0	0.0	0.0	261.00999999999999	9.0801927292321274	260.0	252.99000000000001	15.22596138179787	245.0	262.17000000000002	8.892755478477973	261.0	267.18000000000001	14.856904118960989	263.0	281.04000000000002	18.208195956766282	285.5	268.55000000000001	13.902787490284098	264.5	277.57999999999998	16.227248688548528	272.5	270.06999999999999	9.7182868860720504	268.0	274.29000000000002	14.506064249133878	270.0	287.67000000000002	19.14996344644031	291.0
1.0	144.0	3802.6700000000001	189.39414220086113	3809.0	19397.48	357.13365789295193	19394.5	636.26999999999998	64.795502158714683	633.0	50.170000000000002	9.0951140729514766	50.5	17053.369999999999	199.22503130881924	17045.5	0.0	0.0	0.0	261.06999999999999	9.1348289529689612	260.5	253.53999999999999	15.671260319451017	246.0	258.89999999999998	9.091204540653564	258.0	265.36000000000001	14.940227575241281	260.0	279.76999999999998	19.745812214239251	285.5	267.95999999999998	14.651225204739704	263.0	276.80000000000001	17.797752667120644	269.0	267.00999999999999	11.105399587588012	266.0	271.88999999999999	13.384987859538757	270.0	284.81	15.998559310137898	288.0
1.0	145.0	3971.6999999999998	195.35636667383022	3996.0	24842.57	346.33392138224065	24809.0	668.34000000000003	69.630484703181551	663.5	54.289999999999999	6.7591345599862107	55.0	17724.380000000001	215.01361724318761	17733.5	0.0	0.0	0.0	261.31	9.3023599156343106	260.5	252.94999999999999	15.132332933160043	246.0	259.86000000000001	8.8147830376022309	259.0	264.95999999999998	14.04131048015106	261.0	278.49000000000001	17.861408119182542	283.0	265.25	14.13037508348593	262.0	274.79000000000002	17.399594822868721	269.0	264.52999999999997	10.508525110594732	262.5	269.92000000000002	14.476657072680833	265.0	285.5	19.039695375714391	287.5
1.0	146.0	4134.4399999999996	204.84654353930407	4114.5	25620.470000000001	421.20226625696114	25611.0	690.14999999999998	71.852679142812761	688.0	56.409999999999997	8.4393068435743004	56.5	18438.509999999998	278.43801805787945	18445.0	0.0	0.0	0.0	261.22000000000003	9.2147490470440907	259.5	253.38999999999999	15.394736113360304	246.0	261.10000000000002	8.8763731332115601	259.0	267.98000000000002	14.417336785967093	264.0	282.01999999999998	17.699141222104533	287.5	269.85000000000002	14.768463020910472	265.0	279.81	16.608247950942928	275.5	270.10000000000002	11.187046080176838	268.5	275.70999999999998	14.861557791833265	273.0	290.60000000000002	17.323394586512194	294.5
1.0	147.0	4189.7799999999997	196.5786142997249	4189.0	26353.91	452.95772639397597	26404.5	698.57000000000005	70.993415891898024	690.5	52.43	10.668884665230943	50.0	18258.209999999999	328.17849701039222	18320.0	0.0	0.0	0.0	260.94999999999999	9.3641604001640211	259.5	252.84	14.985806618263831	245.0	260.27999999999997	9.0011999200106647	259.0	267.11000000000001	15.309405605705273	263.5	280.76999999999998	18.555244541638359	286.5	267.89999999999998	13.463654778699581	264.0	278.31999999999999	17.867221384423491	272.0	269.45999999999998	9.7564542739665416	268.5	273.08999999999997	16.147504451152816	267.5	287.22000000000003	16.876954701604198	290.0
1.0	148.0	4030.8699999999999	185.45790115279533	4042.5	21206.09	485.96318986112516	21262.0	670.91999999999996	68.225021802854698	666.5	54.5	9.9191733526539405	55.5	17222.130000000001	221.10543435203033	17194.5	0.0	0.0	0.0	261.16000000000003	9.1942590783597122	260.0	253.02000000000001	14.933171130071468	246.0	259.29000000000002	8.0713010103700125	258.0	264.48000000000002	13.894229017833267	260.0	279.57999999999998	17.889762435538376	284.5	265.91000000000003	13.273353005175444	262.0	276.14999999999998	19.769863428966826	267.0	266.14999999999998	10.368582352472298	265.0	271.07999999999998	14.758509409828624	267.0	285.77999999999997	18.513011640465201	287.0
1.0	149.0	3798.8400000000001	179.89500938047172	3782.0	24162.299999999999	345.15151745284271	24170.5	632.66999999999996	62.416032395531197	630.0	56.159999999999997	9.3698665945679274	56.5	16996.240000000002	213.39372624329891	16948.0	0.0	0.0	0.0	261.13	8.97625200181011	260.0	253.15000000000001	14.987578189954505	246.0	263.13999999999999	9.1597161528073556	261.0	267.94	16.592058341266764	261.5	282.18000000000001	17.6286017596405	287.5	269.17000000000002	14.075549722834982	265.0	279.79000000000002	15.930031387288603	275.0	270.74000000000001	10.669226776107067	270.0	276.56999999999999	14.334751480231528	272.0	289.35000000000002	18.215034998593879	294.0
1.0	150.0	3912.4299999999998	190.19186391641469	3923.0	24445.860000000001	334.5400131523881	24389.5	651.52999999999997	63.515109226073136	646.5	53.479999999999997	8.1761604680925881	53.0	17601.889999999999	221.16685533777436	17576.0	0.0	0.0	0.0	261.39999999999998	9.6932966528421076	259.5	252.88	14.896496232335979	246.0	260.70999999999998	8.893025356986227	260.0	267.00999999999999	15.474168798355537	262.0	282.22000000000003	18.835912507760273	287.5	267.37	13.551129104248105	263.0	278.38	18.740213445956265	270.0	267.64999999999998	10.688662217508794	266.0	273.44	15.665452435215522	268.0	289.26999999999998	18.545541243112858	295.0
1.0	151.0	4136.0699999999997	201.55357873280246	4147.5	25641.060000000001	382.30055767681012	25680.5	688.25	70.380732448589939	695.0	56.200000000000003	9.0972523324353283	55.0	18192.720000000001	252.67995884121873	18194.5	0.0	0.0	0.0	261.14999999999998	9.118525100036738	260.5	252.97	14.366248640476746	246.0	259.98000000000002	8.4403554427523968	259.0	265.80000000000001	15.081777083619821	261.0	280.48000000000002	17.861959578948778	285.0	266.13	12.855080707642408	263.0	276.91000000000003	18.110822731173755	270.5	265.64999999999998	11.25288851806504	264.0	271.72000000000003	14.1436063293631	267.0	285.39999999999998	18.499189171420461	289.0
1.0	152.0	4136.6899999999996	189.19644261983362	4137.0	26258.959999999999	390.76565662811259	26274.0	692.85000000000002	70.967369262217971	695.0	61.969999999999999	11.830853730817569	61.0	17851.380000000001	235.63199188565207	17860.0	0.0	0.0	0.0	261.37	9.391118144289317	261.0	252.97999999999999	14.519628094410681	246.0	262.00999999999999	8.772109210446482	262.0	266.49000000000001	15.339814210087422	261.0	281.70999999999998	18.611982699325722	287.5	267.06999999999999	14.178332059872206	264.0	276.5	17.592896293674897	270.0	266.89999999999998	10.686907878334125	265.0	271.30000000000001	13.711673858431725	267.5	285.63999999999999	15.771822976434906	288.5
1.0	153.0	3851.1999999999998	182.23583621231035	3850.0	20333.950000000001	409.65437566319241	20378.5	642.64999999999998	63.602417406887923	641.5	55.969999999999999	12.028678231626282	56.0	17144.450000000001	189.36648990779759	17118.5	0.0	0.0	0.0	261.14999999999998	9.0613188885503853	260.0	253.66	14.710689990615668	246.0	261.55000000000001	9.5166958551799912	259.5	267.51999999999998	15.745145283546924	262.0	282.10000000000002	18.393748938158311	289.0	269.17000000000002	14.047814776683239	265.5	279.22000000000003	18.148597741974449	273.0	268.79000000000002	10.665172291154045	267.0	274.57999999999998	14.193787373354581	270.0	289.05000000000001	15.952037487418337	293.5
1.0	154.0	3801.1999999999998	180.86353971986725	3808.5	24289.27	347.38709978926966	24273.5	637.37	65.950686880426048	639.5	51.939999999999998	8.8958642075966967	51.5	17216.43	198.7888455120156	17208.0	0.0	0.0	0.0	261.11000000000001	9.3401231255267714	260.0	254.84999999999999	16.34770626112422	246.0	5253.5900000000001	29.282450375608935	5259.0	255.88999999999999	14.89892277985224	250.5	279.36000000000001	17.736696422953177	283.5	266.13999999999999	12.950691101250158	263.0	277.16000000000003	18.075242736959304	269.0	266.64999999999998	11.30961979909139	265.0	272.68000000000001	15.291095448005025	269.0	287.11000000000001	16.810053539474527	289.5
1.0	155.0	4042.1300000000001	186.99217390040687	4035.5	25250.5	328.45284288615926	25222.0	678.17999999999995	72.177195844671061	670.0	57.590000000000003	8.4523310394233846	57.5	17954.709999999999	210.74844222437326	17922.5	0.0	0.0	0.0	261.44999999999999	8.9759400621884726	260.0	255.44999999999999	16.077546454605567	247.0	259.87	8.2639639399019647	259.0	266.94999999999999	15.104552293927814	261.0	281.06999999999999	18.229786065667366	286.5	266.58999999999997	13.585356086610318	262.0	275.76999999999998	17.503631051870354	269.0	265.25	10.433000527173379	264.0	270.69999999999999	14.449567467574939	266.0	284.58999999999997	16.35059326140798	289.0
1.0	156.0	4150.1599999999999	193.5911010351457	4131.0	25978.23	379.10525860240978	25983.5	693.15999999999997	76.226467844181272	685.5	56.859999999999999	10.332492438903596	56.0	18424.52	247.2509850334271	18437.0	0.0	0.0	0.0	261.25	9.1960589384801139	260.0	254.88999999999999	16.089061501529539	246.0	261.70999999999998	8.9546580057532079	260.0	268.89999999999998	15.85212919452778	264.0	283.76999999999998	18.453105429710199	289.5	269.56	13.335906418387916	265.0	281.00999999999999	18.445321900145846	274.5	269.69	10.960561117023161	267.5	275.72000000000003	15.658275767146266	270.0	292.55000000000001	16.148916372314275	293.0
1.0	157.0	4105.5900000000001	184.77527404931649	4102.5	26356.639999999999	419.64340862213004	26333.0	688.10000000000002	73.436571270723149	685.0	52.770000000000003	11.094913248872206	52.5	17858.209999999999	246.09023934321328	17878.5	0.0	0.0	0.0	261.06999999999999	8.9980609022166558	261.0	254.94	15.988633462557079	246.0	261.25999999999999	8.1124842064561218	261.0	267.12	16.038877766227913	261.0	281.11000000000001	18.019375682858715	285.5	268.63	13.457826719050889	265.0	278.11000000000001	18.120096578109074	273.5	268.80000000000001	10.154801819828883	268.0	273.42000000000002	15.753843975360425	270.0	289.63	18.429679866997148	297.0
1.0	158.0	3887.5700000000002	174.17142446451999	3874.0	20318.599999999999	387.24323105769065	20366.5	649.63	69.336232231063718	644.5	54.270000000000003	9.7558751529527061	55.0	16908.049999999999	159.05548560172326	16869.5	0.0	0.0	0.0	260.98000000000002	9.1290525247694809	260.5	255.58000000000001	16.264796340563258	247.0	258.66000000000003	10.494017343229427	257.0	267.30000000000001	14.968299836654797	262.0	280.51999999999998	18.359999999999996	287.0	266.85000000000002	14.108419472074111	263.0	275.73000000000002	17.238825366016098	269.5	266.57999999999998	9.8743911204691504	264.0	271.44	14.570051475543934	266.0	286.75	17.682406510427249	291.0
1.0	159.0	3782.8000000000002	181.61338056431856	3784.5	24068.43	320.8166222314548	24023.5	633.39999999999998	68.776304058883539	636.5	56.049999999999997	8.8953639610754554	56.0	17264.07	183.95158357567894	17231.0	0.0	0.0	0.0	261.25	9.378032842766121	260.0	254.96000000000001	16.115781085631561	246.0	261.38999999999999	8.794196950262144	260.0	270.27999999999997	16.129525721483564	265.5	285.12	16.71243848156217	290.5	271.32999999999998	14.789222427159583	267.0	280.64999999999998	17.547293238559615	275.0	256.76999999999998	9.2172175844991315	256.0	5275.21	14.775178509919941	5270.0	287.48000000000002	15.997799848729198	291.0
1.0	160.0	3978.5599999999999	192.57301576285292	3986.0	24870.75	331.3899025317458	24859.5	662.96000000000004	71.48984823036065	661.0	53.729999999999997	7.86492848028512	52.0	18020.84	227.24725388879838	17995.5	0.0	0.0	0.0	261.23000000000002	9.1573522374101124	260.0	255.31	16.377237251746706	246.0	261.86000000000001	8.9442942706509818	260.0	267.5	15.308494374039531	262.0	283.25	16.985508529331703	290.5	268.32999999999998	15.583359714772678	263.0	278.63	18.068566628263572	271.5	268.86000000000001	9.7087795319494195	268.0	272.94999999999999	14.875735275945186	270.0	289.14999999999998	17.32014722801166	293.5
1.0	161.0	4193.3000000000002	193.51937887457163	4187.5	26176.209999999999	420.32088444425409	26154.0	700.15999999999997	75.570592163883433	696.0	57.270000000000003	10.134944499108023	57.0	18263.400000000001	266.97977451484968	18254.5	0.0	0.0	0.0	261.01999999999998	9.4275977852260979	260.0	254.97	15.887388079857557	247.0	259.88	8.5326197618316488	259.0	267.04000000000002	16.16039603475113	261.0	281.88999999999999	18.215869454956028	288.0	267.33999999999997	14.123894647015744	264.0	277.56999999999999	18.859085343674547	271.0	267.33999999999997	11.005653092842788	265.0	270.91000000000003	14.278021571632394	268.0	287.19999999999999	17.86840787535364	291.0
1.0	162.0	4088.1700000000001	189.90534773934093	4083.0	26227.279999999999	402.71377130661921	26220.0	687.83000000000004	71.401408249417599	690.0	61.969999999999999	12.403592221610641	62.5	17635.459999999999	224.88189878244981	17641.5	0.0	0.0	0.0	261.36000000000001	9.1394967038672306	259.5	254.83000000000001	16.211758078629224	246.0	263.49000000000001	8.3132364335437963	262.0	270.30000000000001	14.929500996349477	266.0	284.41000000000003	17.666972009939904	289.0	269.31999999999999	14.364456133108556	265.0	277.94	18.291976383103059	271.0	268.25	10.635200985406906	266.0	272.43000000000001	15.445552757994774	269.0	287.95999999999998	17.090301343159517	290.0
1.0	163.0	3788.4000000000001	180.08153708806464	3783.5	19616.93	363.62200854733754	19640.0	635.27999999999997	66.74924419047754	639.0	55.140000000000001	11.854130081958777	54.0	17051.5	188.85790955106964	17044.5	0.0	0.0	0.0	261.0	9.1203070123762835	260.5	255.5	16.075136080294936	247.0	260.19999999999999	8.4841027810841609	259.0	268.79000000000002	16.08122818692652	263.0	283.80000000000001	18.465102220134064	292.0	269.00999999999999	13.522200264749817	266.5	279.49000000000001	16.618360328263435	275.5	269.10000000000002	10.090094152187085	268.0	275.38999999999999	15.5402027013807	272.0	290.42000000000002	17.869627864060291	292.5
1.0	164.0	3872.5	184.29305467108628	3874.5	24466.43	324.75449973787897	24456.0	652.96000000000004	71.055600764471762	656.0	52.990000000000002	7.7762394510457309	53.0	17482.110000000001	194.15271798252013	17462.0	0.0	0.0	0.0	261.19	8.9136917155575901	260.0	255.18000000000001	16.256924678425499	247.0	260.63999999999999	9.5399371067109247	259.0	266.72000000000003	15.793720271044435	261.0	281.16000000000003	18.67014729454484	288.0	268.13999999999999	15.299032649157921	263.5	277.22000000000003	18.807222017086946	270.5	266.01999999999998	9.5780791393681852	264.0	272.62	14.828877233290456	267.0	287.55000000000001	17.074762077405353	291.0
1.0	165.0	4153.0500000000002	188.9342941342307	4154.5	25714.189999999999	356.95357387200931	25721.5	696.01999999999998	74.760147137361898	698.5	59.619999999999997	8.9294792681320452	59.0	18246.299999999999	209.64582037331439	18240.5	0.0	0.0	0.0	261.69999999999999	9.2449986479176953	261.0	256.37	16.267547448831984	248.0	261.06999999999999	8.314150588003562	259.0	267.30000000000001	15.420440979427275	262.0	281.88	17.455818514180308	287.5	268.23000000000002	13.371503281232071	265.0	278.41000000000003	18.142819516271445	272.5	267.75	9.9572837661683611	266.0	273.06999999999999	14.400177082244507	269.0	287.19999999999999	17.33032025093593	290.0
1.0	166.0	4146.3800000000001	190.40035609210398	4137.0	26176.860000000001	364.32444386837403	26194.0	690.48000000000002	73.069484738842931	692.5	57.280000000000001	11.422854284284641	56.5	18240.630000000001	217.24689433913662	18229.0	0.0	0.0	0.0	261.00999999999999	9.279542014560846	260.0	254.80000000000001	15.983116091676242	246.0	260.85000000000002	9.4290773673779977	260.5	268.95999999999998	14.995279257152898	264.0	284.80000000000001	18.598387026836495	292.0	269.68000000000001	13.724343335839425	266.0	280.14999999999998	17.259997103128377	277.0	269.73000000000002	10.246809259471943	268.0	275.25	14.800929024895702	271.0	292.83999999999997	18.341057766661116	296.0
1.0	167.0	4004.0799999999999	186.3028545138265	4028.0	21626.73	395.60017328105403	21656.5	666.95000000000005	70.146899432547983	667.5	51.969999999999999	10.299956310586953	50.5	17363.810000000001	154.77685195144653	17347.0	0.0	0.0	0.0	261.18000000000001	8.9970884179272126	260.0	254.81999999999999	16.472024769286865	245.0	261.19	9.0506298123390287	260.0	268.06	16.156001980688167	262.0	282.64999999999998	18.363755062622676	286.5	268.70999999999998	12.541367549035472	265.0	277.89999999999998	18.146349495146399	271.5	266.32999999999998	10.599108453072834	264.0	274.13	15.997909238397371	270.0	288.37	18.187168553680916	293.0
1.0	168.0	3815.4200000000001	170.99556602438557	3844.0	19620.740000000002	310.34334598956684	19610.5	637.47000000000003	68.416292650216008	640.5	54.359999999999999	9.9885134029043581	54.0	16936.580000000002	175.41654311951311	16921.0	0.0	0.0	0.0	261.27999999999997	8.901775103876755	260.0	254.68000000000001	16.191899209172465	246.0	259.05000000000001	8.3837640711079171	258.0	266.39999999999998	14.924476540234167	261.0	280.18000000000001	18.215037743578794	285.5	265.23000000000002	14.123636217348563	261.0	278.16000000000003	17.719322786156361	271.5	266.31	10.495422811873755	265.0	270.45999999999998	14.179153712404702	266.0	286.80000000000001	17.268468374467957	290.0
1.0	169.0	3849.1700000000001	174.15964256968374	3865.5	24360.860000000001	309.40193987756447	24343.0	640.26999999999998	68.399686402789882	643.0	56.659999999999997	8.0401741274676386	55.0	17639.110000000001	186.07750508860551	17634.0	0.0	0.0	0.0	261.07999999999998	9.2018259057645739	261.0	255.19999999999999	16.529972776747094	246.0	262.07999999999998	9.7156368808225846	261.0	270.02999999999997	15.925109104806786	265.0	284.73000000000002	17.360792032623397	290.0	269.27999999999997	14.069882728722364	265.0	281.49000000000001	17.417517044630671	275.0	272.38	10.456366481718208	270.0	277.87	15.77824768470821	274.0	292.16000000000003	16.99689383387447	293.0
1.0	170.0	4073.5	189.31922776094351	4102.5	25463.529999999999	347.77125973835155	25457.5	676.26999999999998	71.12353407979667	668.5	55.009999999999998	6.9274742872131974	54.5	18402.259999999998	222.97446580270127	18398.5	0.0	0.0	0.0	261.30000000000001	9.3653617121817554	260.5	255.61000000000001	15.953617144710474	247.0	261.13	7.552026218174829	260.0	268.0	16.248692255070868	262.5	283.61000000000001	18.503996865542319	289.0	268.63999999999999	14.263604032641963	264.0	278.70999999999998	17.201915591003228	271.5	268.82999999999998	10.757374214928102	267.0	274.08999999999997	15.868267076149179	270.0	289.86000000000001	16.476055353148094	294.0
1.0	171.0	4204.3999999999996	180.58510459060571	4241.0	26556.52	413.09576323172331	26517.0	698.19000000000005	74.83618042097018	694.5	58.969999999999999	10.907295723505436	59.0	18228.400000000001	306.15293563838316	18306.5	0.0	0.0	0.0	261.0	9.03216474606171	260.0	255.0	15.888360519575329	246.0	259.77999999999997	7.8340028082711335	259.0	267.12	16.861364120378873	261.5	281.13	16.956211251337958	287.5	266.94999999999999	14.877079686551388	262.5	277.39999999999998	18.02775637731995	272.5	266.52999999999997	9.3834481934947558	265.0	273.13999999999999	15.786715934607805	269.0	286.81999999999999	18.151242381721424	290.5
1.0	172.0	3997.8099999999999	175.48548059597411	4009.5	21149.09	553.80113930904838	21291.0	668.37	71.567961407322485	663.5	62.079999999999998	10.941371029263196	61.0	17319.23	190.8117844893234	17328.5	0.0	0.0	0.0	260.87	8.9349370451055776	261.0	254.84999999999999	15.98898058038723	246.0	261.79000000000002	9.4332338039507952	261.0	269.88999999999999	15.862468282080188	265.0	284.69999999999999	18.168929522676894	292.0	271.58999999999997	14.05211372000668	268.0	280.61000000000001	17.415450037251404	275.0	270.77999999999997	10.696335821205318	269.0	274.70999999999998	15.170560306066484	270.5	288.06	18.209788576477209	293.0
1.0	173.0	3783.5100000000002	176.68064381816134	3797.0	24171.330000000002	325.60767973129873	24214.0	632.73000000000002	65.239076480281369	635.5	55.219999999999999	10.486734477424323	54.0	17092.869999999999	154.8259445312703	17062.5	0.0	0.0	0.0	261.13	9.1756798113273312	260.0	254.81999999999999	15.921921994533198	246.0	260.60000000000002	9.0011110425324716	258.5	267.72000000000003	14.571945649088867	263.0	281.99000000000001	17.40085917419022	286.5	268.87	15.007101652217859	266.0	280.06	17.644160507091289	273.0	269.75	10.780885863415863	268.0	275.25999999999999	15.043018314154907	271.0	290.31	16.980986426000111	294.5
1.0	174.0	3963.7399999999998	193.41590524049465	3971.5	24778.450000000001	323.59271855219487	24783.0	664.65999999999997	72.102180272166521	664.5	55.210000000000001	8.7593321663240964	54.0	17635.650000000001	172.79591285675713	17617.5	0.0	0.0	0.0	260.79000000000002	9.1600163755312138	260.0	255.03999999999999	16.239408856236118	246.0	260.44	8.0066472383888616	260.0	267.19999999999999	15.5183762037141	261.5	281.43000000000001	18.597448749761352	288.5	267.69999999999999	14.182030884185806	263.0	277.45999999999998	17.868083277173294	272.5	266.93000000000001	10.618149556302171	265.0	272.61000000000001	14.901607295859062	269.0	287.13	16.691108411366812	289.5
1.0	175.0	4187.2700000000004	201.3258977379711	4215.5	25910.869999999999	338.09261024163186	25865.5	702.64999999999998	76.277306585904043	708.0	61.719999999999999	10.409687795510488	59.0	18258.200000000001	210.69480297340039	18243.5	0.0	0.0	0.0	261.06	9.1233984895980527	260.0	255.34	16.061270186383144	247.0	260.88999999999999	9.044219148163096	259.5	267.58999999999997	16.565080742332647	261.0	282.26999999999998	18.653608230044934	288.5	267.25999999999999	13.89576914028151	263.0	277.87	16.659324716206235	273.0	267.49000000000001	9.5859219692213227	266.5	273.89999999999998	15.343076614551595	270.0	287.75999999999999	17.545438153548631	293.5
1.0	176.0	4090.9299999999998	192.56771562232333	4091.0	26101.849999999999	377.39770468300418	26088.0	683.59000000000003	74.038651392363974	686.5	57.770000000000003	13.240736384355669	58.0	17874.580000000002	200.90326926160262	17882.5	0.0	0.0	0.0	261.00999999999999	9.0801927292321274	260.0	254.99000000000001	16.344720860265557	245.0	262.47000000000003	8.8107377670658202	261.0	269.05000000000001	15.539224562377621	263.5	283.31999999999999	18.294195800854435	288.0	269.20999999999998	14.158598094444239	265.0	279.94999999999999	16.843025262701474	274.5	270.93000000000001	10.541589064272996	269.0	275.56999999999999	14.731092966918645	271.0	290.94	18.6391094207851	294.5
1.0	177.0	3871.0300000000002	180.98538366398546	3885.5	20446.220000000001	372.77624870691534	20524.5	646.34000000000003	69.137865168082826	646.0	51.829999999999998	10.187300918300195	52.0	17049.5	159.13117230762802	17042.0	0.0	0.0	0.0	261.06999999999999	9.1348289529689612	260.5	255.55000000000001	16.618288118816569	247.0	259.31	8.9696098019925046	258.0	267.16000000000003	15.66570777207337	261.0	282.12	19.118200752162849	289.0	268.75999999999999	14.98273673265335	264.0	279.25999999999999	18.36769991044061	273.0	267.89999999999998	11.303539268742336	266.0	273.27999999999997	14.463803096004865	270.5	288.11000000000001	15.989931206856395	292.0
1.0	178.0	3824.3899999999999	175.60506228466195	3840.0	24420.990000000002	364.67995544038337	24358.0	641.50999999999999	70.437702262353795	644.0	55.630000000000003	8.6077348936871889	56.0	17203.52	203.74962478493057	17170.5	0.0	0.0	0.0	261.31	9.3023599156343106	260.5	254.96000000000001	16.226472198232123	246.0	5259.1300000000001	14.784217936705343	5260.0	256.37	14.63397075301164	250.5	280.36000000000001	17.628681175856578	285.0	265.83999999999997	14.447643406452139	262.0	276.06	17.581706401825734	270.0	264.91000000000003	10.471002817304559	263.0	270.70999999999998	14.750115253787001	266.0	287.51999999999998	18.27975929819646	291.5
1.0	179.0	3946.5	185.76380164068564	3942.5	24788.900000000001	338.34534133042234	24761.0	658.71000000000004	73.937716356403655	654.5	56.960000000000001	8.0757909829316397	56.0	18019.75	214.42450303078704	18035.5	0.0	0.0	0.0	261.22000000000003	9.2147490470440907	259.5	255.36000000000001	16.492737795769386	246.5	261.42000000000002	8.7933838765289885	259.0	269.45999999999998	15.481873271668388	265.0	284.31999999999999	17.224331627090791	290.0	270.76999999999998	15.047162523213473	265.5	281.16000000000003	16.448537928946756	277.0	270.63	11.104643173015511	269.0	276.56	15.291383194466093	273.5	292.74000000000001	16.500072727112446	295.0
1.0	180.0	4155.7600000000002	195.67386744274259	4172.5	26001.630000000001	378.27243238174259	25998.5	694.13	76.359891959064484	681.5	55.299999999999997	8.3719770663804365	55.0	18548.700000000001	264.95994036835077	18592.0	0.0	0.0	0.0	260.94999999999999	9.3641604001640211	259.5	254.81999999999999	16.105514583520765	245.5	260.57999999999998	8.9545295800505329	259.0	268.58999999999997	16.061192359224144	264.0	283.14999999999998	18.377363793536876	287.5	268.83999999999997	14.141230498086086	264.5	279.72000000000003	17.83203858228217	274.5	269.89999999999998	9.6948439904930908	269.0	274.01999999999998	16.180222495379969	269.0	289.39999999999998	15.801265772082944	292.5
1.0	181.0	4186.0200000000004	178.99139532390936	4206.5	26706.549999999999	429.20445885381952	26712.0	698.34000000000003	74.180889722353683	694.5	59.219999999999999	11.676112366708365	60.0	17994.009999999998	272.67575964870804	17997.5	0.0	0.0	0.0	261.16000000000003	9.1942590783597122	260.0	254.97999999999999	16.020599239728831	246.0	259.60000000000002	8.0498447189992426	258.5	265.99000000000001	14.308385653175554	261.0	281.92000000000002	17.328404427413393	288.0	266.83999999999997	13.430353681120984	263.0	277.54000000000002	19.404855062586787	268.5	266.57999999999998	10.229545444446689	265.0	271.89999999999998	15.172013709458611	267.0	287.80000000000001	18.024982662959761	291.0
1.0	182.0	3890.3000000000002	174.26115459275482	3900.5	20304.59	421.52036949594736	20341.0	649.92999999999995	66.917300453619617	646.0	61.32	11.801593112796255	62.0	17028.869999999999	168.51745636580205	16994.5	0.0	0.0	0.0	261.13	8.97625200181011	260.0	255.13	16.046591538392196	247.0	263.44999999999999	9.1349603173741283	261.0	269.44	17.323579306829174	262.5	284.49000000000001	17.200287788290055	289.5	270.13	14.376129520841136	265.5	281.20999999999998	15.727234340468133	276.5	271.14999999999998	10.588082923740256	270.0	277.48000000000002	14.508259716451176	273.0	291.51999999999998	17.703943063622859	295.5
1.0	183.0	3797.5	172.43216057336866	3809.5	24100.540000000001	309.24166666217542	24108.0	634.88999999999999	64.160095854043121	628.0	54.490000000000002	10.080173609616057	53.0	17271.209999999999	165.41204883562744	17253.5	0.0	0.0	0.0	261.39999999999998	9.6932966528421076	259.5	254.83000000000001	16.11276202269493	246.0	261.0	8.8667919790643559	260.0	268.45999999999998	16.231093616882379	263.0	284.44	18.244626606209291	291.0	268.31	14.256714207698773	264.0	279.89999999999998	18.470787747142783	271.5	254.88999999999999	9.9326683222586265	253.0	5275.7200000000003	18.309057867623885	5272.0	287.49000000000001	17.922329647676946	292.0
1.0	184.0	4028.6700000000001	193.94509815924712	4036.5	25119.84	328.0433727420812	25157.5	675.15999999999997	72.12471421087227	677.0	57.119999999999997	7.4850250500582831	56.5	17907.259999999998	203.03293427422065	17875.5	0.0	0.0	0.0	261.14999999999998	9.118525100036738	260.5	254.91	15.50038386621441	246.0	260.25	8.3718277574254962	259.5	267.30000000000001	15.64129150677782	262.0	282.51999999999998	17.476544280835384	286.0	267.06	13.442336106495773	264.0	278.32999999999998	17.748270338261136	273.5	266.12	11.21720107691754	264.0	272.51999999999998	14.577709010677911	267.0	287.74000000000001	18.266701946437951	291.0
1.0	185.0	4163.9700000000003	190.52545525467193	4154.0	26117.68	404.78715098184625	26106.5	698.92999999999995	71.92541345032366	702.0	63.090000000000003	10.741596715572596	62.0	18111.650000000001	272.83600843730289	18094.5	0.0	0.0	0.0	261.37	9.391118144289317	261.0	254.90000000000001	15.587494987970326	247.0	262.31999999999999	8.7565746727815892	262.0	267.95999999999998	16.188835659181919	262.0	283.83999999999997	18.400391300187067	289.0	267.97000000000003	14.60510527178767	264.5	277.88999999999999	17.368301586510984	271.0	267.37	10.637344593459403	265.0	272.18000000000001	14.033089467398117	268.0	288.01999999999998	16.009359762339031	291.0
1.0	186.0	4016.1300000000001	180.512584325858	4026.5	25955.860000000001	399.09009058106165	25960.5	668.98000000000002	66.084185702783685	675.0	58.32	14.467121344621395	57.0	17525.060000000001	213.64684973104568	17508.5	0.0	0.0	0.0	261.14999999999998	9.0613188885503853	260.0	255.59999999999999	15.780367549585151	247.0	261.81	9.4749089705389782	260.0	269.00999999999999	16.014677642712638	262.5	284.13	17.57478591619255	290.5	270.08999999999997	14.274519256353258	267.0	280.61000000000001	17.580042662064276	275.5	269.19999999999999	10.604715932074749	267.0	275.47000000000003	14.635883984235457	271.0	291.36000000000001	15.607382868373545	295.0
1.0	187.0	3783.5500000000002	175.65735822902494	3787.5	19714.380000000001	324.69554293214435	19733.5	631.75999999999999	65.028473763421516	633.0	52.579999999999998	10.14808356291965	52.0	16994.919999999998	199.18201123595475	16962.5	0.0	0.0	0.0	261.11000000000001	9.3401231255267714	260.0	254.86000000000001	16.267157096432062	246.0	261.29000000000002	10.030249249146305	259.5	266.45999999999998	15.196328503951209	261.0	281.49000000000001	17.32829766595669	286.5	267.00999999999999	13.262348962382193	264.0	278.50999999999999	17.744573818494484	271.0	267.14999999999998	11.29811931252277	265.0	273.61000000000001	15.2956823973303	270.5	289.48000000000002	16.365500297882736	293.0
1.0	188.0	3883.0599999999999	171.3146123364846	3904.0	24632.790000000001	336.86968682266445	24590.5	651.99000000000001	71.533557859231351	654.0	57.280000000000001	7.7525221702359541	57.5	17596.59	218.47627308245623	17562.0	0.0	0.0	0.0	261.44999999999999	8.9759400621884726	260.0	255.49000000000001	16.052722510527616	247.0	260.11000000000001	8.2436581685559958	259.0	267.07999999999998	15.077586013682696	262.0	282.02999999999997	17.794636832484105	287.0	267.16000000000003	13.534932582026403	263.0	276.63999999999999	17.339850057021831	271.0	265.64999999999998	10.33864110993316	264.0	271.38999999999999	14.721341650814304	266.0	285.60000000000002	15.939887076137021	289.5
1.0	189.0	4057.2199999999998	181.66279641137311	4084.0	25393.66	394.45456569800274	25328.5	677.28999999999996	75.951339027037562	681.5	57.810000000000002	8.9103254710476207	58.0	18478.189999999999	271.45020519424924	18455.0	0.0	0.0	0.0	261.25	9.1960589384801139	260.0	254.93000000000001	16.061914580771493	246.5	261.92000000000002	8.9573210280753042	260.0	269.0	15.842979517754859	264.0	284.73000000000002	17.911367898627955	290.0	270.02999999999997	13.640714790655215	265.0	281.88999999999999	18.428182221803645	277.0	270.04000000000002	10.912304981075263	267.5	276.23000000000002	15.732676186841195	271.0	293.48000000000002	15.843282488171445	295.0
1.0	190.0	4195.0	174.89025130063712	4207.0	26444.869999999999	408.21415102859919	26461.0	699.74000000000001	74.718353836256313	699.5	56.159999999999997	9.9183869656310559	56.0	18482.41	328.5749867229701	18511.5	0.0	0.0	0.0	261.06999999999999	8.9980609022166558	261.0	254.97	15.970882881043238	246.0	261.50999999999999	8.1369466017665371	261.0	267.25999999999999	15.983503996308194	262.0	282.06999999999999	17.864072883863859	286.5	269.12	13.476854232349625	265.5	278.97000000000003	17.734968283027744	274.0	269.17000000000002	10.004054178181963	268.0	273.95999999999998	15.961779349433447	270.0	290.57999999999998	17.922153888414194	297.0
1.0	191.0	4113.4499999999998	173.07977207056865	4135.5	21995.150000000001	577.79140483395906	22035.0	685.23000000000002	72.472871476159966	680.5	59.640000000000001	11.082887710339756	61.0	17553.240000000002	277.5089230997807	17579.0	0.0	0.0	0.0	260.98000000000002	9.1290525247694809	260.5	255.61000000000001	16.243087760644524	247.0	258.87	10.476311373761284	257.0	267.39999999999998	14.917104276634925	262.0	281.50999999999999	18.207962543898205	287.5	267.31	14.075293957853955	263.0	276.64999999999998	16.98079797889369	272.0	266.99000000000001	9.7565311458530175	265.0	272.06	14.449788925794037	267.0	287.70999999999998	17.577994766184226	292.5
1.0	192.0	3811.3800000000001	167.53296869571673	3831.5	19448.470000000001	396.69805784752714	19415.5	636.27999999999997	66.492718398332912	641.0	60.420000000000002	10.806646103208895	62.0	16952.990000000002	182.67963734362951	16927.0	0.0	0.0	0.0	261.25	9.378032842766121	260.0	255.0	16.091612722160573	246.0	261.56999999999999	8.7968801287729281	260.5	270.37	16.099475146724505	265.5	286.01999999999998	16.68231398817322	291.0	271.70999999999998	14.883746168219881	268.0	281.29000000000002	17.738260906864571	276.5	271.38999999999999	9.6040564346530175	271.0	276.95999999999998	14.611584445227013	274.0	291.76999999999998	15.516993909904071	294.5
1.0	193.0	3855.23	188.31871149729122	3847.5	24262.990000000002	271.26365384990299	24287.0	644.66999999999996	66.90053138802412	642.0	55.159999999999997	9.5453863201025033	55.0	17476.560000000001	179.38513427817813	17484.5	0.0	0.0	0.0	261.23000000000002	9.1573522374101124	260.0	255.34999999999999	16.34770626112422	246.0	262.08999999999997	8.9488490880112632	260.0	267.67000000000002	15.280088350529914	262.0	284.24000000000001	17.253475012298249	291.5	268.88999999999999	15.747314056689159	263.0	279.5	17.658142597679973	273.5	269.22000000000003	9.6483988308941715	269.0	273.52999999999997	15.224621505968546	270.0	290.12	17.1768914533451	295.0
1.0	194.0	4111.2399999999998	201.71093773020834	4119.0	25535.759999999998	359.47765215657012	25538.0	687.46000000000004	72.670546991198563	678.5	59.0	8.9016852337071537	59.0	18090.709999999999	239.69098001385038	18090.0	0.0	0.0	0.0	261.01999999999998	9.4275977852260979	260.0	255.00999999999999	15.864107286576198	247.0	260.12	8.4276687167923257	260.0	267.14999999999998	16.090602847625071	261.0	282.88999999999999	17.845388760125122	288.5	267.86000000000001	14.221125131296752	264.0	278.47000000000003	18.788536398559629	272.5	267.72000000000003	10.865615491080106	265.5	271.51999999999998	14.256563400763874	268.0	288.17000000000002	17.37415033893744	291.5
1.0	195.0	4126.1800000000003	199.15302558585444	4104.0	26157.18	430.1408927316723	26105.5	690.91999999999996	71.624392493060625	679.5	63.439999999999998	13.020998425620057	63.0	17880.279999999999	259.5629048997564	17895.5	0.0	0.0	0.0	261.36000000000001	9.1394967038672306	259.5	254.87	16.183729483651163	246.0	263.72000000000003	8.3151428129647904	263.0	270.38999999999999	14.919044875594414	266.0	285.42000000000002	17.307327927788275	290.0	269.81	14.489786057771868	265.0	278.80000000000001	18.186808406094784	272.5	268.60000000000002	10.483320084782303	266.5	273.0	15.662056059151366	269.0	288.94	16.933883193172203	291.0
1.0	196.0	3878.1399999999999	187.99303284962448	3856.0	20694.580000000002	486.65731639419539	20780.5	647.09000000000003	65.540536311507239	639.5	57.140000000000001	14.259046251415274	56.0	17211.68	154.02914529399945	17221.5	0.0	0.0	0.0	261.0	9.1203070123762835	260.5	255.53999999999999	16.048314553248265	247.0	260.38	8.408067554438416	259.0	268.99000000000001	16.128543021612337	263.0	284.81	18.224541146487063	292.0	269.52999999999997	13.446527432761219	267.0	280.39999999999998	16.6427161244792	276.0	269.49000000000001	9.9342790377560863	268.0	275.95999999999998	15.670303124062405	272.5	291.38	17.428011934813448	293.0
1.0	197.0	3779.04	193.45469340390787	3778.0	24365.439999999999	319.96197649095745	24341.5	633.38999999999999	66.783065967354332	623.5	53.189999999999998	9.5117769107564758	53.0	17138.130000000001	198.69427042569697	17139.5	0.0	0.0	0.0	261.19	8.9136917155575901	260.0	255.25	16.210721760612635	247.0	260.80000000000001	9.5184032274326356	259.0	266.81	15.783976051679753	262.0	282.13	18.807793597336186	288.0	268.63	15.41405527432674	263.5	277.61000000000001	18.531537982585256	271.0	266.31	9.5474551583131291	265.0	273.06999999999999	14.825150926719092	267.0	288.33999999999997	16.744085522954069	292.5
1.0	198.0	4006.5300000000002	196.22866533715199	4012.5	25163.110000000001	338.13192381081086	25161.0	670.80999999999995	73.112474311843656	667.5	59.409999999999997	8.8216721770875157	58.0	17891.119999999999	212.38113287201384	17902.0	0.0	0.0	0.0	261.69999999999999	9.2449986479176953	261.0	256.43000000000001	16.222364192681656	248.0	261.25	8.3179023798070624	260.0	267.43000000000001	15.437781576379427	262.0	282.88	17.493015749149716	288.5	269.16000000000003	13.560029498492986	265.5	278.83999999999997	17.809952273939423	273.0	268.14999999999998	9.9210634510620892	266.5	273.70999999999998	14.510889014805398	269.5	288.18000000000001	17.120969598711401	291.0
1.0	199.0	4126.4399999999996	209.84576812506847	4114.0	25821.880000000001	381.73947346325082	25768.0	685.77999999999997	72.234005842123963	681.5	58.380000000000003	10.915841699108686	57.0	18550.41	285.3341583126703	18572.0	0.0	0.0	0.0	261.00999999999999	9.279542014560846	260.0	254.86000000000001	15.946171954422164	246.0	261.06999999999999	9.3104833386887051	261.0	269.10000000000002	14.932849694549265	264.0	285.83999999999997	18.1552857317091	292.0	270.55000000000001	13.955912725436486	266.5	280.57999999999998	16.98009422824267	277.0	270.11000000000001	10.192050824049103	269.0	275.86000000000001	14.980667541868753	271.5	293.81999999999999	17.747890015435637	296.5
1.0	200.0	4156.96	198.6636816330554	4156.0	26507.790000000001	442.18689023986229	26493.5	692.25	70.02019351587083	686.5	55.299999999999997	11.905880899790658	54.0	18188.860000000001	312.9988185281216	18219.5	0.0	0.0	0.0	261.18000000000001	8.9970884179272126	260.0	254.88	16.434281243790373	245.0	261.39999999999998	9.0133234713949992	260.0	268.14999999999998	16.137766264263465	263.0	283.63999999999999	18.462675862398712	288.0	269.61000000000001	13.483245158343745	265.0	278.30000000000001	17.85917131336166	272.0	266.64999999999998	10.500833300267173	264.5	274.73000000000002	16.321063078120861	271.0	289.32999999999998	17.762350632728765	293.5
1.0	201.0	3960.3000000000002	182.96439544348513	3952.5	20858.66	454.61687650152186	20885.5	662.12	68.3697710980518	659.5	58.640000000000001	11.209388921792304	58.0	17083.060000000001	221.65246761540914	17055.5	0.0	0.0	0.0	261.27999999999997	8.901775103876755	260.0	254.72999999999999	16.159118169009101	246.0	259.26999999999998	8.3400899275727234	258.0	266.5	14.891272611835431	261.5	281.17000000000002	18.03665989034555	286.5	266.11000000000001	13.966313042460419	262.0	278.57999999999998	17.375373377283147	272.0	266.70999999999998	10.403167786784946	265.5	271.10000000000002	14.276904426380391	266.5	287.76999999999998	16.926816003017226	291.0
1.0	202.0	3768.8400000000001	181.91320567787264	3791.5	24085.18	336.65481965954388	24095.0	630.44000000000005	63.285435923283323	630.5	59.130000000000003	10.277796456439484	60.0	17125.490000000002	206.36106682220853	17093.0	0.0	0.0	0.0	261.07999999999998	9.2018259057645739	261.0	255.24000000000001	16.500375753297256	246.0	5262.3900000000003	8.774844727970974	5260.0	259.38	15.282525969223807	254.0	285.74000000000001	17.387133173700601	291.0	270.17000000000002	14.853319494308332	265.0	281.87	17.115288487197638	275.0	272.74000000000001	10.36881864052024	270.5	278.05000000000001	15.701831103409566	274.0	293.05000000000001	16.970194459699041	295.0
1.0	203.0	3925.8099999999999	193.32768529106224	3933.5	24649.91	327.40553126054544	24583.0	654.85000000000002	63.891998716584219	651.0	56.140000000000001	8.5006117426924046	55.0	17748.73	234.90044082546973	17751.0	0.0	0.0	0.0	261.30000000000001	9.3653617121817554	260.5	255.66	15.918052644717571	247.0	261.30000000000001	7.5066637063345256	260.0	268.11000000000001	16.229537886212288	263.0	284.68000000000001	18.429801952272847	290.0	269.54000000000002	15.079403171213375	264.0	279.22000000000003	16.847302454695829	272.0	269.23000000000002	10.763693603963279	267.5	274.31999999999999	15.839747472734535	270.5	290.80000000000001	16.055528642807126	294.5
1.0	204.0	4162.1400000000003	200.09123019262989	4196.5	25963.200000000001	402.79940417036369	26030.5	692.62	68.18955638512395	691.5	61.200000000000003	10.207840124139876	61.0	18172.82	260.54786047864604	18156.5	0.0	0.0	0.0	261.0	9.03216474606171	260.0	255.03999999999999	15.86185361173151	246.0	259.99000000000001	7.828786623736784	259.0	267.25999999999999	16.825944252849524	261.5	282.22000000000003	16.682673646631109	288.0	267.89999999999998	14.994332262558411	263.0	277.82999999999998	17.717818714503203	272.5	266.93000000000001	9.215481539236027	265.0	273.42000000000002	15.685139463836464	269.0	287.77999999999997	17.858096203123111	291.5
1.0	205.0	4063.1300000000001	193.0405996157285	4069.0	26131.599999999999	430.37667223026858	26176.5	678.80999999999995	67.412416512093671	677.5	64.659999999999997	12.493374243974284	67.0	17675.630000000001	207.77731613436535	17670.5	0.0	0.0	0.0	260.87	8.9349370451055776	261.0	254.88999999999999	15.96239017190095	246.0	261.97000000000003	9.393034653401422	261.0	269.95999999999998	15.818293207549289	265.0	285.76999999999998	17.782494200758229	292.5	272.55000000000001	13.91357251032243	269.5	281.05000000000001	17.098172416957318	275.5	271.19	10.652412872208812	270.0	274.88999999999999	15.117470026429688	270.5	289.0	17.976651523573572	293.0
1.0	206.0	3782.5799999999999	176.85232144362709	3802.5	19939.02	365.32623721818834	19957.0	630.89999999999998	61.343051766275863	627.0	56.840000000000003	13.532715913666408	55.0	17077.099999999999	158.60463423242084	17059.0	0.0	0.0	0.0	261.13	9.1756798113273312	260.0	254.86000000000001	15.893407438305985	246.0	260.79000000000002	9.022521820422492	259.0	267.79000000000002	14.551491332506094	263.0	283.02999999999997	16.894647081250323	288.0	269.76999999999998	15.392761285747271	266.0	280.56	17.328196674784135	274.0	270.13999999999999	10.706091723873843	269.0	275.50999999999999	15.017652945783507	271.5	291.25999999999999	16.455163323407035	295.5
1.0	207.0	3830.8299999999999	178.9693300540626	3832.5	19450.990000000002	337.42167965321971	19434.5	644.07000000000005	67.443199064101336	645.5	54.340000000000003	9.2846324644543685	54.5	17387.43	197.00645953876739	17389.5	0.0	0.0	0.0	260.79000000000002	9.1600163755312138	260.0	255.08000000000001	16.215844103838691	246.0	260.62	8.0109674821459613	260.0	267.31	15.518824053387551	262.0	282.50999999999999	18.133116113895042	289.0	268.56	14.38006954086106	264.0	277.88	17.609815444802368	272.5	267.26999999999998	10.511760080975973	265.0	272.80000000000001	14.840485167271318	269.0	287.58999999999997	16.500360602120185	290.5
1.0	208.0	4099.6700000000001	183.87990945179411	4100.5	20494.57	343.88911744921506	20428.5	689.58000000000004	74.531494014275594	681.5	61.479999999999997	9.4291887243813299	61.5	17940.0	215.26936614390817	17942.0	0.0	0.0	0.0	261.06	9.1233984895980527	260.0	255.38	16.031706085130178	247.0	261.04000000000002	8.9776611653592724	259.5	267.64999999999998	16.538062159757413	261.0	283.32999999999998	18.159325427999796	290.0	268.12	14.223417310899656	263.5	278.27999999999997	16.347525806677901	273.5	267.81	9.5212341636995781	267.0	274.12	15.34228144703388	270.0	288.25	17.203124716167117	293.5
1.0	209.0	4164.9799999999996	197.57327653303724	4167.5	20637.84	382.69770629048719	20614.0	694.59000000000003	74.269118077435124	696.0	58.649999999999999	12.335619157545354	56.5	17789.07	210.09408630420799	17797.5	0.0	0.0	0.0	261.00999999999999	9.0801927292321274	260.0	255.03	16.322656033868999	245.5	262.63999999999999	8.8436643988790067	261.0	269.12	15.515334350248466	264.0	284.37	17.696697432006911	289.0	270.12	14.33197823051654	267.0	280.42000000000002	16.576597962187538	275.0	271.33999999999997	10.630352769311092	270.0	275.70999999999998	14.671942611665299	271.5	291.44999999999999	18.276966378477585	294.5
1.0	210.0	4113.8400000000001	186.30704334511884	4134.0	20207.380000000001	360.18938851665246	20251.5	687.12	71.741937526108117	683.5	55.18	11.264439622102824	55.0	17335.369999999999	166.27607494766048	17316.5	0.0	0.0	0.0	261.06999999999999	9.1348289529689612	260.5	255.59	16.591018654681815	247.0	259.44999999999999	8.9625610179233934	258.0	267.24000000000001	15.640409201807989	261.0	283.14999999999998	18.699933154960743	289.0	269.63	15.313820555302325	264.0	279.63999999999999	18.121545187979969	274.5	268.22000000000003	11.299185811375969	266.0	273.45999999999998	14.45573934463402	271.0	288.56999999999999	15.963868578762481	293.0
1.0	211.0	4083.4400000000001	178.34827276988133	4087.0	19097.970000000001	311.11709869436623	19064.0	684.75999999999999	71.8552879056232	683.5	59.549999999999997	9.1797331115888099	60.0	16990.23	164.81892215398085	16954.5	0.0	0.0	0.0	261.31	9.3023599156343124	260.5	255.0	16.204937519163721	246.0	260.31999999999999	8.8236953709882808	260.0	266.51999999999998	14.509638176053873	261.5	281.42000000000002	17.561993053181634	285.5	266.75	14.445327964431961	262.0	276.44	17.298739838496907	271.5	265.25	10.413812942433717	263.0	270.88	14.688961842145277	266.0	287.97000000000003	17.859146116206116	291.5
1.0	212.0	4145.21	186.04200036550884	4161.5	18778.290000000001	342.43298015816174	18742.0	693.99000000000001	70.87855740631295	690.5	60.240000000000002	9.110565295304129	59.0	17515.84	188.16257438715064	17519.5	0.0	0.0	0.0	261.22000000000003	9.2147490470440907	259.5	255.40000000000001	16.466936569987752	247.0	261.51999999999998	8.7549757281216962	259.5	269.51999999999998	15.483849650522959	265.0	284.93000000000001	17.138993552714815	290.0	271.33999999999997	15.177101172490087	266.0	281.5	16.216349774224778	278.0	270.98000000000002	11.07337346972457	269.5	276.73000000000002	15.269482636946151	274.0	293.19999999999999	16.30950643030009	295.5
1.0	213.0	4406.0600000000004	193.66268716508091	4450.5	19911.810000000001	338.6956656055699	19902.0	736.96000000000004	74.728698637136716	730.5	59.82	9.0491767581366211	59.0	17713.5	203.04455176142991	17702.0	0.0	0.0	0.0	260.94999999999999	9.3641604001640211	259.5	254.86000000000001	16.08416612697096	246.0	260.69	8.982978347964556	259.0	268.64999999999998	16.071947610666232	264.0	283.75	18.099378442366465	288.5	269.38999999999999	14.711828574313936	265.0	280.02999999999997	17.588322830787476	276.0	270.18000000000001	9.6854323599930208	269.0	274.18000000000001	16.138389015016337	269.5	289.85000000000002	15.765389306959724	293.0
1.0	214.0	4521.4399999999996	188.35473553908858	4534.0	20391.009999999998	424.69642087024937	20374.0	754.36000000000001	75.313148918366181	752.0	65.239999999999995	11.928218643200667	65.5	17290.16	188.23728217332507	17282.0	0.0	0.0	0.0	261.16000000000003	9.194259078359714	260.0	255.02000000000001	15.989984365220625	246.5	259.69999999999999	7.9918708698276646	258.5	266.04000000000002	14.316368254553945	261.0	282.51999999999998	17.434150395129667	288.0	267.43000000000001	13.787135307960098	263.5	277.86000000000001	19.179687171588593	269.0	266.88999999999999	10.148788104990663	266.0	272.10000000000002	15.067514725395162	268.0	288.25999999999999	17.850837515366052	291.0
1.0	215.0	4273.5100000000002	190.08853174244885	4297.5	19293.73	346.67932891939199	19267.5	712.08000000000004	70.60916087874152	705.0	67.879999999999995	12.895952853511835	69.0	17205.91	161.07104612561503	17209.5	0.0	0.0	0.0	261.13	8.9762520018101082	260.0	255.16999999999999	16.02314263807197	247.0	263.55000000000001	9.0888668160557842	261.0	269.49000000000001	17.323103070754961	262.5	285.10000000000002	17.298265809034152	290.0	270.69	14.428925808943646	267.0	281.54000000000002	15.486394028307558	277.0	271.47000000000003	10.4904289712099	270.0	277.66000000000003	14.460442593503148	273.0	291.98000000000002	17.464810333925758	296.5
1.0	216.0	4224.0600000000004	185.30093469812829	4230.0	19055.110000000001	337.76106628799005	19066.0	703.86000000000001	70.884133626644541	702.0	62.219999999999999	11.278811994177401	62.0	17496.900000000001	179.98536051579305	17486.5	0.0	0.0	0.0	261.39999999999998	9.6932966528421076	259.5	254.88	16.076243342273717	246.0	261.07999999999998	8.8517568877596275	260.0	268.49000000000001	16.252689008284136	263.0	284.43000000000001	18.021795138109855	291.0	268.74000000000001	14.571629970596975	264.5	279.98000000000002	18.265256636576446	271.5	268.31999999999999	10.458374634712605	266.0	274.39999999999998	15.924195427085159	270.0	291.75	17.405961622386737	296.5
1.0	217.0	4395.6499999999996	203.51483361170506	4397.0	19842.919999999998	377.32640193869287	19864.5	734.96000000000004	77.440418387299545	736.0	63.899999999999999	9.4841973830156014	64.0	17613.529999999999	207.76912451083777	17597.5	0.0	0.0	0.0	261.14999999999998	9.118525100036738	260.5	254.94999999999999	15.47861427906258	246.0	260.33999999999997	8.3680583171964091	259.5	267.33999999999997	15.62192049653307	262.0	282.68000000000001	17.3221707646588	286.5	267.60000000000002	13.549169716259371	264.0	278.60000000000002	17.578395831246947	274.5	266.37	11.179136818198442	264.0	272.69999999999999	14.537881551312763	267.5	287.89999999999998	18.165626881558477	291.0
1.0	218.0	4418.9499999999998	196.79412465823262	4411.5	19924.700000000001	382.47197282938265	19891.5	740.61000000000001	78.754415114328651	731.5	68.650000000000006	11.703311497178907	67.0	17411.98	199.42587495107045	17412.0	0.0	0.0	0.0	261.37	9.391118144289317	261.0	254.94	15.560089974032927	247.0	262.41000000000003	8.8080588099762362	262.0	268.00999999999999	16.187337643973454	262.0	283.98000000000002	18.24005482447901	289.0	268.5	15.048255712872505	264.5	278.14999999999998	17.194984733927505	271.5	267.61000000000001	10.591406894270468	265.0	272.32999999999998	14.004324332148265	268.0	288.16000000000003	15.866770307784757	291.0
1.0	219.0	4252.4300000000003	189.41685537459438	4273.0	19164.57	357.72252529020312	19158.0	705.46000000000004	73.177512939426961	704.5	64.209999999999994	13.830614592273188	62.5	17236.73	170.80801239988716	17230.0	0.0	0.0	0.0	261.14999999999998	9.0613188885503853	260.0	255.63999999999999	15.76040608613877	247.0	261.88999999999999	9.4518728302913608	260.0	269.06	16.019250918816397	262.5	284.26999999999998	17.402215376210009	290.5	270.61000000000001	14.434607718951005	267.0	280.87	17.413015247222408	276.0	269.44	10.57385454789312	267.5	275.63	14.679002009673544	271.0	291.55000000000001	15.419062876841769	295.0
1.0	220.0	4274.6499999999996	188.87908168984728	4300.0	19268.779999999999	310.60468702194436	19293.5	715.17999999999995	73.068239338306228	709.0	60.979999999999997	10.029935194207388	61.0	17343.52	165.51027037619144	17340.5	0.0	0.0	0.0	261.11000000000001	9.3401231255267732	260.0	254.90000000000001	16.238534416627626	246.0	261.38	9.9917766188000829	259.5	266.5	15.189799208679487	261.0	281.63	17.150892105077215	286.5	267.56	13.64647939946417	264.0	278.77999999999997	17.523458562738124	271.0	267.38	11.254137017115083	266.0	273.74000000000001	15.221445397858904	270.5	289.62	16.210354715428036	293.0
1.0	221.0	4407.6999999999998	182.16555656874328	4446.0	19873.299999999999	356.97048897632982	19851.5	742.54999999999995	78.413312007592168	739.0	66.409999999999997	9.6696380490688476	65.5	17633.060000000001	184.80388632277189	17642.5	0.0	0.0	0.0	261.44999999999999	8.9759400621884726	260.0	255.53	16.024016350465946	247.0	260.20999999999998	8.2901085638247221	259.0	267.10000000000002	15.059548466006541	262.0	282.14999999999998	17.693148391397163	287.0	267.63	13.711057581382992	263.5	276.83999999999997	17.160256408340757	271.0	265.77999999999997	10.29036442503374	264.5	271.39999999999998	14.728204235411731	267.0	285.63999999999999	15.84330773544464	289.5
1.0	222.0	4374.7200000000003	197.08369186718622	4392.0	19738.16	386.07011591160483	19731.5	731.88999999999999	75.449174283089405	719.0	64.909999999999997	11.710760009495541	64.0	17680.48	185.43513582921656	17672.5	0.0	0.0	0.0	261.25	9.1960589384801139	260.0	254.97	16.035245554714777	246.5	261.99000000000001	8.9325192415130008	260.0	269.01999999999998	15.835390743521295	264.0	284.86000000000001	17.790458116642192	290.0	270.51999999999998	13.786573178277481	266.0	282.12	18.252824438973821	277.0	270.20999999999998	10.854763931104166	267.5	276.35000000000002	15.701194222096609	271.0	293.63	15.723647795597559	295.0
1.0	223.0	4359.5600000000004	184.3033000247147	4399.5	19666.259999999998	346.26176860866406	19705.5	729.76999999999998	73.249007501808507	723.0	61.170000000000002	10.375022891541011	59.5	17471.09	153.35560602729856	17453.0	0.0	0.0	0.0	261.06999999999999	8.9980609022166558	261.0	255.00999999999999	15.941452255048787	246.0	261.57999999999998	8.115639223129623	261.0	267.27999999999997	15.980663315394638	262.0	282.19999999999999	17.715529910222838	286.5	269.61000000000001	13.659352107622087	266.0	279.18000000000001	17.569507676653892	274.5	269.31	9.9886886026144595	268.0	274.04000000000002	15.931051440504485	270.0	290.69	17.85143971784909	297.0
1.0	224.0	4383.29	189.60560619348786	4428.5	19760.259999999998	351.26800651354512	19772.0	733.30999999999995	73.440819031380627	727.5	64.379999999999995	10.131909987756504	65.0	17394.240000000002	159.08734204832263	17394.5	0.0	0.0	0.0	260.98000000000002	9.1290525247694809	260.5	255.65000000000001	16.223670977926048	247.0	258.94999999999999	10.470315181502418	257.0	267.42000000000002	14.903140608609986	262.0	281.63	18.084609478780571	287.5	267.81999999999999	14.43494371308735	264.0	276.86000000000001	16.840439424195555	272.0	267.13999999999999	9.7211316213700147	265.0	272.13999999999999	14.40348568923509	267.0	287.79000000000002	17.481587456521218	292.5
1.0	225.0	4305.2299999999996	189.23640532413418	4333.0	19380.610000000001	349.40523450572402	19354.5	717.97000000000003	76.394823777530902	716.0	66.730000000000004	10.673195397817842	66.0	17498.75	181.78593867513516	17484.5	0.0	0.0	0.0	261.25	9.378032842766121	260.0	255.03	16.076352198182274	246.0	261.68000000000001	8.796453830948014	261.0	270.42000000000002	16.112839600765597	265.5	286.16000000000003	16.517699597704276	291.0	272.19999999999999	15.217752790737535	268.0	281.50999999999999	17.566157804141461	276.5	271.54000000000002	9.528294705769758	271.0	277.06	14.61493756401306	274.0	291.89999999999998	15.389281984550157	294.5
1.0	226.0	4303.04	195.95330668299525	4325.5	19385.959999999999	327.23068071316294	19384.5	716.46000000000004	76.176560699469746	711.0	60.990000000000002	10.432157015689517	60.0	17478.740000000002	176.70198753834094	17470.5	0.0	0.0	0.0	261.23000000000002	9.1573522374101124	260.0	255.38999999999999	16.322925595615509	246.0	262.13999999999999	8.9342263235268451	260.0	267.69	15.290320467537624	262.0	284.31999999999999	17.169088502305531	291.5	269.33999999999997	15.923077591973231	263.0	279.61000000000001	17.598803936631601	273.5	269.31999999999999	9.6071639936039386	269.0	273.56999999999999	15.1955618520672	270.0	290.18000000000001	17.108699541461355	295.0
1.0	227.0	4377.5900000000001	192.95067219369827	4398.0	19690.189999999999	360.84400216714147	19651.0	729.38999999999999	79.093855007832303	720.0	62.789999999999999	10.434840679186243	62.0	17330.139999999999	147.77110813687497	17308.0	0.0	0.0	0.0	261.01999999999998	9.4275977852260979	260.0	255.03999999999999	15.846084689916307	247.0	260.17000000000002	8.4297746114590737	260.0	267.17000000000002	16.067392445571247	261.0	282.99000000000001	17.759220140535454	288.5	268.30000000000001	14.209503861852461	264.5	278.57999999999998	18.710521104448162	272.5	267.83999999999997	10.856076639375758	266.0	271.58999999999997	14.240150982345659	268.0	288.24000000000001	17.330389493603427	291.5
1.0	228.0	4331.6099999999997	190.16444962189959	4346.5	19489.34	340.5326187019387	19444.0	723.19000000000005	77.341023396383889	721.0	66.930000000000007	11.380030755670214	68.0	17361.099999999999	147.3741157734288	17353.5	0.0	0.0	0.0	261.36000000000001	9.1394967038672306	259.5	254.90000000000001	16.162611175178348	246.0	263.76999999999998	8.325689160664119	263.0	270.39999999999998	14.910399055692643	266.0	285.49000000000001	17.224108104630556	290.0	270.26999999999998	14.87941867144009	265.0	278.91000000000003	18.12020695246056	272.5	268.73000000000002	10.585702621933036	266.5	273.05000000000001	15.645047139590217	269.0	289.0	16.894969665554299	291.0
1.0	229.0	4293.1300000000001	191.15677623354082	4311.0	19328.169999999998	348.89015620965864	19354.5	713.88999999999999	74.826585516111862	712.5	62.710000000000001	11.756951135392203	62.0	17526.98	166.62340651901221	17533.5	0.0	0.0	0.0	261.0	9.1203070123762835	260.5	255.56999999999999	16.030131003831507	247.0	260.43000000000001	8.4014939147749192	259.0	269.00999999999999	16.135361787081195	263.0	284.88	18.141267871899142	292.0	269.98000000000002	13.61688657513163	267.5	280.5	16.5924681708298	276.0	269.57999999999998	9.9359750402262996	268.5	276.01999999999998	15.667150347143542	272.5	291.42000000000002	17.349455322862443	293.0
1.0	230.0	4378.4300000000003	185.83251895187774	4398.0	19746.310000000001	363.24153658413024	19715.0	732.78999999999996	76.826205815463766	729.0	62.170000000000002	10.192207807928565	62.0	17546.560000000001	180.7145439636777	17537.5	0.0	0.0	0.0	261.19	8.9136917155575901	260.0	255.25999999999999	16.20285160087569	247.0	260.87	9.5180407647792737	259.5	266.83999999999997	15.783358324513829	262.0	282.23000000000002	18.682534624616654	288.0	269.06999999999999	15.860803888832368	263.5	277.70999999999998	18.453885769669213	271.0	266.43000000000001	9.5741892607154977	265.0	273.13999999999999	14.82431785951718	267.0	288.41000000000003	16.709934171025331	292.5
1.0	231.0	4451.3400000000001	181.33020818385447	4480.0	20043.290000000001	382.86152313858855	20068.0	744.35000000000002	77.188389670986155	737.5	68.790000000000006	10.945588152310501	68.0	17548.93	161.80261153640257	17536.0	0.0	0.0	0.0	261.69999999999999	9.2449986479176953	261.0	256.44	16.213771923892356	248.0	261.26999999999998	8.3172771986991041	260.0	267.43000000000001	15.437781576379427	262.0	282.94	17.421148067793926	288.5	269.19999999999999	13.544740676735008	265.5	278.89999999999998	17.756407294269863	273.0	268.19	9.9545919052465432	266.5	273.72000000000003	14.499710341934419	269.5	288.19999999999999	17.108477430794363	291.0
1.0	232.0	4314.0200000000004	188.15918686048789	4341.5	19448.689999999999	370.48864206612325	19424.0	720.01999999999998	74.787028286996403	722.0	64.879999999999995	13.345621004659169	65.5	17514.240000000002	148.23583372450807	17507.5	0.0	0.0	0.0	261.00999999999999	9.279542014560846	260.0	254.87	15.941552622000154	246.0	261.08999999999997	9.3189001496957768	261.0	269.10000000000002	14.932849694549265	264.0	285.89999999999998	18.080652643087859	292.0	270.58999999999997	13.937786768350275	266.5	280.63999999999999	16.93783929549457	277.0	270.14999999999998	10.194483802527719	269.0	275.87	14.982426372253595	271.5	293.83999999999997	17.732298215403439	296.5
1.0	233.0	4319.4300000000003	190.14180261057797	4358.5	19453.619999999999	322.29684391877004	19472.5	722.36000000000001	73.786790145662238	720.5	60.530000000000001	10.003454403354873	59.0	17413.029999999999	153.16399413700336	17431.5	0.0	0.0	0.0	261.18000000000001	8.9970884179272126	260.0	254.88999999999999	16.428569627329093	245.5	261.42000000000002	9.021285939376936	260.0	268.14999999999998	16.137766264263465	263.0	283.69999999999999	18.398641254179612	288.0	269.63999999999999	13.456983317222324	265.0	278.36000000000001	17.833406853431008	272.0	266.69999999999999	10.523782589924593	264.5	274.75999999999999	16.308353687604402	271.0	289.35000000000002	17.734923174347273	293.5
1.0	234.0	4391.8699999999999	195.54941344836607	4414.0	19763.880000000001	328.82795744887625	19725.0	736.78999999999996	77.593078943936746	728.5	63.990000000000002	9.6213252725391225	64.0	17394.580000000002	159.3211335636299	17391.0	0.0	0.0	0.0	261.27999999999997	8.901775103876755	260.0	254.74000000000001	16.153402118439324	246.0	259.29000000000002	8.3346205672483986	258.0	266.5	14.891272611835431	261.5	281.23000000000002	17.982688897937372	286.5	266.14999999999998	13.939422513145944	262.0	278.63999999999999	17.344463093448582	272.5	266.75	10.384965093826748	265.5	271.11000000000001	14.272277323538804	266.5	287.79000000000002	16.905203340983508	291.0
1.0	235.0	4301.5500000000002	196.21174149372405	4307.5	19390.990000000002	344.15939606525347	19382.5	717.35000000000002	75.251760776741946	713.0	66.290000000000006	11.722026275350178	66.5	17437.580000000002	169.33777960041877	17419.0	0.0	0.0	0.0	261.07999999999998	9.2018259057645739	261.0	255.25	16.495075022563551	246.0	262.25999999999999	9.7073374310363807	261.0	270.17000000000002	15.943058050449416	265.0	285.81999999999999	17.301664659795023	291.0	270.24000000000001	14.874219307244333	265.5	281.94999999999999	17.034890665924451	275.5	272.80000000000001	10.364362016062543	270.5	278.06999999999999	15.692198698716505	274.0	293.07999999999998	16.924940177146862	295.0
1.0	236.0	4293.1400000000003	194.10383922014526	4316.0	19359.59	304.04720340762884	19346.0	715.16999999999996	73.235654567976653	712.5	60.600000000000001	10.135087567455942	59.0	17422.43	149.4892808866241	17414.5	0.0	0.0	0.0	261.30000000000001	9.3653617121817554	260.5	255.66999999999999	15.912293989239892	247.0	261.31	7.5055912491954953	260.0	268.11000000000001	16.229537886212288	263.0	284.68000000000001	18.429801952272847	290.0	269.55000000000001	15.092630652076529	264.0	279.23000000000002	16.855773491596285	272.0	269.23000000000002	10.763693603963279	267.5	274.31999999999999	15.839747472734533	270.5	290.81	16.036642416665654	294.5
1.0	237.0	4384.3500000000004	187.19344940461994	4416.5	19758.619999999999	341.1212623100472	19778.0	731.13999999999999	77.336539876050821	727.5	64.030000000000001	9.1142251453428553	65.0	17426.110000000001	161.04917851389374	17406.5	0.0	0.0	0.0	261.0	9.03216474606171	260.0	255.05000000000001	15.855834888141336	246.0	260.0	7.8523881717602322	259.0	267.26999999999998	16.83440227629125	261.5	282.22000000000003	16.682673646631109	288.0	267.89999999999998	14.994332262558411	263.0	277.82999999999998	17.717818714503203	272.5	266.93000000000001	9.215481539236027	265.0	273.42000000000002	15.685139463836464	269.0	287.77999999999997	17.858096203123111	291.5
1.0	238.0	4350.6899999999996	189.33550617884646	4395.0	19597.389999999999	347.08687370743365	19573.0	727.35000000000002	78.775805295788643	721.0	67.680000000000007	10.450722463064455	69.0	17516.98	174.40957427847817	17506.0	0.0	0.0	0.0	260.87	8.9349370451055776	261.0	254.90000000000001	15.955876660340538	246.0	261.97000000000003	9.393034653401422	261.0	269.95999999999998	15.81829320754929	265.0	285.76999999999998	17.782494200758229	292.5	272.55000000000001	13.91357251032243	269.5	281.05000000000001	17.098172416957318	275.5	271.19	10.652412872208812	270.0	274.88999999999999	15.117470026429688	270.5	289.0	17.976651523573572	293.0
1.0	239.0	4325.8000000000002	183.79417836264565	4352.5	19459.18	356.46341691679947	19454.0	719.83000000000004	76.612277736665675	713.0	62.939999999999998	11.325917181403016	61.5	17561.610000000001	177.41650966017792	17559.5	0.0	0.0	0.0	261.13	9.1756798113273312	260.0	254.87	15.884996065470082	246.0	260.79000000000002	9.022521820422492	259.0	267.79000000000002	14.551491332506094	263.0	283.02999999999997	16.894647081250323	288.0	269.76999999999998	15.392761285747271	266.0	280.56999999999999	17.339120508261082	274.0	270.13999999999999	10.706091723873843	269.0	275.51999999999998	15.009650229102608	271.5	291.25999999999999	16.455163323407035	295.5
1.0	240.0	4382.6099999999997	179.89496352038319	4394.0	19739.650000000001	346.73345310194691	19744.0	732.69000000000005	79.772137366376228	731.5	62.25	9.8674971497335644	61.5	17450.610000000001	164.05608156968762	17443.5	0.0	0.0	0.0	260.79000000000002	9.1600163755312138	260.0	255.08000000000001	16.215844103838691	246.0	260.62	8.0109674821459613	260.0	267.31	15.518824053387551	262.0	282.51999999999998	18.116003974386842	289.0	268.56999999999999	14.364717191786271	264.0	277.88	17.591634375463812	272.5	267.26999999999998	10.511760080975973	265.0	272.80000000000001	14.84048516727132	269.0	287.58999999999997	16.500360602120185	290.5
1.0	241.0	4404.75	171.60771398745453	4436.0	19813.009999999998	325.15951454632233	19835.5	736.77999999999997	81.006737991354768	732.5	68.590000000000003	10.58120503534451	69.0	17420.57	147.79582233608633	17422.5	0.0	0.0	0.0	261.06	9.1233984895980527	260.0	255.38	16.031706085130178	247.0	261.05000000000001	8.9803953142386774	259.5	267.64999999999998	16.538062159757413	261.0	283.32999999999998	18.159325427999796	290.0	268.12	14.223417310899658	263.5	278.27999999999997	16.347525806677901	273.5	267.81	9.5212341636995763	267.0	274.12	15.34228144703388	270.0	288.25	17.203124716167117	293.5
1.0	242.0	4283.6499999999996	183.26130933724116	4313.5	19273.540000000001	334.90271482924709	19248.5	713.71000000000004	75.980562645982033	720.0	63.770000000000003	12.297849405485497	63.5	17433.849999999999	154.93375197160881	17414.5	0.0	0.0	0.0	261.00999999999999	9.0801927292321274	260.0	255.03	16.322656033868999	245.5	262.63999999999999	8.8436643988790067	261.0	269.12	15.515334350248466	264.0	284.37	17.696697432006911	289.0	270.12	14.331978230516539	267.0	280.42000000000002	16.576597962187538	275.0	271.33999999999997	10.630352769311092	270.0	275.70999999999998	14.671942611665299	271.5	291.44999999999999	18.276966378477585	294.5
1.0	243.0	4324.1800000000003	183.29213731090596	4359.0	19448.91	310.8935218044918	19410.5	722.05999999999995	78.027920643831081	721.0	61.469999999999999	9.4408209388802629	61.0	17367.23	158.80213191264153	17370.5	0.0	0.0	0.0	261.06999999999999	9.1348289529689612	260.5	255.59	16.591018654681815	247.0	259.44999999999999	8.9625610179233934	258.0	267.24000000000001	15.640409201807989	261.0	283.16000000000003	18.70653361796354	289.0	269.63	15.313820555302325	264.0	279.63999999999999	18.121545187979969	274.5	268.22000000000003	11.299185811375969	266.0	273.44999999999999	14.443251019074619	271.0	288.56999999999999	15.963868578762481	293.0
1.0	244.0	4396.2600000000002	188.42948919954119	4425.5	19768.810000000001	323.38128254430558	19794.0	735.65999999999997	80.087105079407138	732.5	66.260000000000005	9.7802044968395219	66.0	17391.27	169.17091091555901	17408.5	0.0	0.0	0.0	261.31	9.3023599156343124	260.5	255.0	16.204937519163721	246.0	260.31999999999999	8.8236953709882808	260.0	266.51999999999998	14.509638176053873	261.5	281.42000000000002	17.561993053181634	285.5	266.75	14.445327964431961	262.0	276.44	17.298739838496907	271.5	265.25	10.413812942433717	263.0	270.88	14.688961842145277	266.0	287.98000000000002	17.863918942941943	291.5
1.0	245.0	4308.3500000000004	186.10359346342563	4339.0	19383.560000000001	374.39445295036091	19384.5	716.66999999999996	76.278182332826987	716.5	66.310000000000002	11.62385048080024	67.0	17463.41	163.10733245320395	17469.5	0.0	0.0	0.0	261.22000000000003	9.2147490470440907	259.5	255.40000000000001	16.466936569987752	247.0	261.51999999999998	8.7549757281216962	259.5	269.51999999999998	15.483849650522959	265.0	284.93000000000001	17.138993552714815	290.0	271.33999999999997	15.177101172490087	266.0	281.5	16.216349774224778	278.0	270.98000000000002	11.07337346972457	269.5	276.73000000000002	15.269482636946153	274.0	293.19999999999999	16.30950643030009	295.5
1.0	246.0	4325.5100000000002	178.92554289424413	4353.5	19438.099999999999	306.58168568914874	19469.0	718.89999999999998	75.726943685850671	719.0	61.310000000000002	10.999722723778085	60.0	17460.07	160.93341822008256	17444.5	0.0	0.0	0.0	260.94999999999999	9.3641604001640211	259.5	254.86000000000001	16.08416612697096	246.0	260.69999999999999	8.9805345052507874	259.0	268.64999999999998	16.071947610666232	264.0	283.75	18.099378442366465	288.5	269.39999999999998	14.705781176122537	265.0	280.02999999999997	17.588322830787476	276.0	270.18000000000001	9.6854323599930208	269.0	274.18000000000001	16.13838901501634	269.5	289.85000000000002	15.765389306959724	293.0
1.0	247.0	4415.6199999999999	181.16880415789026	4439.5	19835.279999999999	351.06865653316305	19806.5	734.85000000000002	76.13138314781888	729.0	64.950000000000003	9.985364289799346	66.0	17477.970000000001	176.21801582131152	17455.0	0.0	0.0	0.0	261.16000000000003	9.194259078359714	260.0	255.02000000000001	15.989984365220625	246.5	259.69999999999999	7.9918708698276646	258.5	266.04000000000002	14.316368254553945	261.0	282.54000000000002	17.450742104563918	288.0	267.43000000000001	13.787135307960098	263.5	277.87	19.187316122897439	269.0	266.88999999999999	10.148788104990663	266.0	272.10000000000002	15.06751472539516	268.0	288.25999999999999	17.850837515366052	291.0
1.0	248.0	4350.8400000000001	187.72558269985473	4367.0	19560.52	340.25509489205302	19560.5	724.57000000000005	77.306953762258672	724.0	68.260000000000005	11.24866214267279	68.0	17523.810000000001	176.41063998523447	17510.5	0.0	0.0	0.0	261.13	8.9762520018101082	260.0	255.16999999999999	16.02314263807197	247.0	263.55000000000001	9.0888668160557842	261.0	269.5	17.314444836609692	262.5	285.10000000000002	17.298265809034152	290.0	270.69	14.428925808943646	267.0	281.54000000000002	15.486394028307556	277.0	271.47000000000003	10.4904289712099	270.0	277.66000000000003	14.460442593503148	273.0	291.98000000000002	17.464810333925758	296.5
1.0	249.0	4323.9200000000001	183.41666663637741	4356.0	19434.93	350.15248835328873	19426.0	718.67999999999995	72.61912695702145	715.0	61.890000000000001	11.447178691712644	63.0	17506.580000000002	161.79519028697982	17506.0	0.0	0.0	0.0	261.39999999999998	9.6932966528421076	259.5	254.88	16.076243342273717	246.0	261.07999999999998	8.8517568877596275	260.0	268.49000000000001	16.252689008284136	263.0	284.44	17.99073094679591	291.0	268.75	14.563910875860234	264.5	279.98000000000002	18.265256636576446	271.5	268.31999999999999	10.458374634712605	266.0	274.39999999999998	15.924195427085159	270.0	291.75999999999999	17.417875875088789	296.5
1.0	250.0	4374.2799999999997	185.94902957531133	4380.5	19677.68	343.43584204331381	19637.5	729.38	76.679173182814111	727.0	62.359999999999999	9.899010051515253	61.0	17411.529999999999	169.47262050254608	17398.5	0.0	0.0	0.0	261.14999999999998	9.118525100036738	260.5	254.94999999999999	15.47861427906258	246.0	260.33999999999997	8.3680583171964091	259.5	267.33999999999997	15.62192049653307	262.0	282.68000000000001	17.3221707646588	286.5	267.60000000000002	13.549169716259371	264.0	278.60000000000002	17.578395831246947	274.5	266.37	11.179136818198442	264.0	272.69999999999999	14.537881551312763	267.5	287.89999999999998	18.165626881558477	291.0
1.0	251.0	4372.6300000000001	186.12139345061868	4383.5	19703.880000000001	345.19577865321588	19697.5	735.01999999999998	80.500308073944652	731.5	67.840000000000003	9.9395372125667905	68.0	17428.09	159.1264965365605	17410.0	0.0	0.0	0.0	261.37	9.391118144289317	261.0	254.94	15.560089974032927	247.0	262.41000000000003	8.8080588099762362	262.0	268.00999999999999	16.187337643973454	262.0	283.99000000000001	18.227174767363152	289.0	268.49000000000001	15.043599968092746	264.5	278.14999999999998	17.194984733927505	271.5	267.61000000000001	10.591406894270468	265.0	272.32999999999998	14.004324332148265	268.0	288.16000000000003	15.866770307784757	291.0
1.0	252.0	4287.9799999999996	194.90807987356504	4315.0	19311.389999999999	329.50122594612606	19301.0	716.87	76.085038608125842	720.5	63.649999999999999	12.043566747438236	62.5	17471.049999999999	154.79156146250349	17455.5	0.0	0.0	0.0	261.14999999999998	9.0613188885503853	260.0	255.65000000000001	15.752698181581465	247.0	261.88999999999999	9.4518728302913591	260.0	269.06	16.019250918816397	262.5	284.26999999999998	17.402215376210005	290.5	270.61000000000001	14.434607718951005	267.0	280.87	17.413015247222408	276.0	269.44	10.57385454789312	267.5	275.63	14.679002009673544	271.0	291.55000000000001	15.419062876841769	295.0
1.0	253.0	4339.2700000000004	193.92590621162506	4362.5	19552.23	328.57479681192837	19546.5	728.22000000000003	76.186295355529651	719.0	61.57	10.120528642319037	61.0	17424.880000000001	171.17962962922894	17411.0	0.0	0.0	0.0	261.11000000000001	9.3401231255267732	260.0	254.91	16.235205573074829	246.0	261.38	9.9917766188000829	259.5	266.5	15.189799208679487	261.0	281.63	17.150892105077215	286.5	267.56	13.64647939946417	264.0	278.77999999999997	17.523458562738124	271.0	267.38	11.254137017115083	266.0	273.74000000000001	15.221445397858902	270.5	289.62	16.210354715428036	293.0
1.0	254.0	4409.2799999999997	186.21530978950148	4429.0	19859.150000000001	359.56772310651019	19830.0	743.63	79.500774210066666	740.0	68.340000000000003	9.3372586983546757	69.0	17459.240000000002	163.4604612742788	17445.5	0.0	0.0	0.0	261.44999999999999	8.9759400621884726	260.0	255.53999999999999	16.022746331387761	247.0	260.20999999999998	8.2901085638247221	259.0	267.11000000000001	15.056490294886121	262.0	282.14999999999998	17.693148391397163	287.0	267.63	13.711057581382992	263.5	276.82999999999998	17.151125327511313	271.0	265.77999999999997	10.29036442503374	264.5	271.39999999999998	14.728204235411731	267.0	285.63999999999999	15.84330773544464	289.5
1.0	255.0	4312.0699999999997	195.43261012430858	4335.5	19424.029999999999	355.75270779011646	19393.0	722.51999999999998	76.767894330898514	723.0	65.650000000000006	12.204404942478762	66.0	17517.869999999999	170.77667610069005	17528.0	0.0	0.0	0.0	261.25	9.1960589384801139	260.0	254.97999999999999	16.029335606942666	246.5	261.99000000000001	8.932519241512999	260.0	269.01999999999998	15.835390743521296	264.0	284.86000000000001	17.790458116642192	290.0	270.51999999999998	13.786573178277479	266.0	282.12	18.252824438973821	277.0	270.20999999999998	10.854763931104166	267.5	276.35000000000002	15.701194222096609	271.0	293.63	15.723647795597559	295.0
1.0	256.0	4326.1700000000001	191.50023785886009	4344.5	19497.689999999999	323.63086054948468	19486.0	726.39999999999998	75.018131141744675	722.0	62.259999999999998	10.090213080009757	61.0	17469.380000000001	175.58711683947658	17476.5	0.0	0.0	0.0	261.06999999999999	8.9980609022166558	261.0	255.02000000000001	15.936109939379811	246.0	261.57999999999998	8.115639223129623	261.0	267.27999999999997	15.980663315394638	262.0	282.19999999999999	17.715529910222838	286.5	269.61000000000001	13.659352107622087	266.0	279.18000000000001	17.569507676653892	274.5	269.31	9.9886886026144595	268.0	274.04000000000002	15.931051440504483	270.0	290.69	17.85143971784909	297.0
1.0	257.0	4406.2600000000002	185.97879556551601	4431.5	19831.419999999998	376.52394824233954	19809.5	739.03999999999996	75.871986925346832	731.5	65.609999999999999	10.312026958847618	66.0	17451.02	168.7462580325857	17449.5	0.0	0.0	0.0	260.98000000000002	9.1290525247694809	260.5	255.66999999999999	16.212991704185878	247.0	258.94999999999999	10.470315181502418	257.0	267.42000000000002	14.903140608609986	262.0	281.63	18.084609478780571	287.5	267.82999999999998	14.427789158426178	264.0	276.83999999999997	16.837885853039865	272.0	267.13999999999999	9.7344953644243937	265.0	272.13999999999999	14.40348568923509	267.0	287.80000000000001	17.481990733323251	292.5
1.0	258.0	4325.9099999999999	185.40361889671951	4342.5	19486.650000000001	351.89843350034971	19494.0	722.01999999999998	74.280546578495233	717.0	68.180000000000007	11.095386428601755	69.0	17483.630000000001	167.28685871878878	17452.5	0.0	0.0	0.0	261.25	9.378032842766121	260.0	255.05000000000001	16.063234419007898	246.0	261.68000000000001	8.796453830948014	261.0	270.42000000000002	16.112839600765597	265.5	286.16000000000003	16.517699597704276	291.0	272.19999999999999	15.217752790737535	268.0	281.51999999999998	17.555329675058793	276.5	271.54000000000002	9.528294705769758	271.0	277.06	14.614937564013058	274.0	291.89999999999998	15.389281984550157	294.5
1.0	259.0	4307.6999999999998	195.6273753849394	4334.0	19399.75	302.28385252937346	19358.0	715.63	73.992926013234538	711.5	62.670000000000002	10.938057414367508	61.5	17460.669999999998	175.20045975967074	17450.5	0.0	0.0	0.0	261.23000000000002	9.1573522374101124	260.0	255.40000000000001	16.318088123306602	246.0	262.14999999999998	8.9469268466887559	260.0	267.69	15.290320467537624	262.0	284.31999999999999	17.169088502305531	291.5	269.33999999999997	15.923077591973231	263.0	279.62	17.607827804700953	273.5	269.31	9.6152951072756991	269.0	273.56999999999999	15.1955618520672	270.0	290.18000000000001	17.108699541461355	295.0
1.0	260.0	4377.4300000000003	194.3033327043054	4413.0	19714.93	347.89941807942131	19725.0	730.67999999999995	78.25239676840576	730.0	64.170000000000002	10.290826011550287	63.0	17394.990000000002	172.31178108301242	17390.0	0.0	0.0	0.0	261.01999999999998	9.4275977852260979	260.0	255.06	15.83402665148698	247.0	260.18000000000001	8.436089141302384	260.0	267.17000000000002	16.067392445571247	261.0	282.98000000000002	17.752735000556957	288.5	268.31	14.246890888892214	264.5	278.57999999999998	18.710521104448162	272.5	267.85000000000002	10.854837631213099	266.0	271.58999999999997	14.240150982345659	268.0	288.24000000000001	17.330389493603427	291.5
1.0	261.0	4347.6400000000003	192.42700018448554	4380.5	19580.349999999999	339.97365706772052	19559.5	727.39999999999998	76.62519168002126	712.5	68.670000000000002	11.628460775184307	69.0	17440.34	162.93687243837718	17447.5	0.0	0.0	0.0	261.36000000000001	9.1394967038672306	259.5	254.93000000000001	16.142648481584427	246.0	263.76999999999998	8.3256891606641172	263.0	270.39999999999998	14.910399055692643	266.0	285.49000000000001	17.224108104630556	290.0	270.26999999999998	14.87941867144009	265.0	278.91000000000003	18.12020695246056	272.5	268.73000000000002	10.585702621933036	266.5	273.05000000000001	15.645047139590217	269.0	289.0	16.894969665554299	291.0
1.0	262.0	4303.3500000000004	198.88666999072612	4325.5	19372.0	328.79917883109135	19396.0	715.34000000000003	72.291800364909989	711.5	63.850000000000001	11.931785281339922	64.0	17494.82	158.90143989278386	17492.5	0.0	0.0	0.0	261.0	9.1203070123762835	260.5	255.59	16.014427869892824	247.0	260.43000000000001	8.4014939147749192	259.0	269.00999999999999	16.135361787081195	263.0	284.88	18.141267871899142	292.0	269.98000000000002	13.61688657513163	267.5	280.5	16.5924681708298	276.0	269.58999999999997	9.9368958935876961	268.5	276.00999999999999	15.654069758372742	272.5	291.43000000000001	17.363326294232913	293.0
1.0	263.0	4356.3900000000003	194.85270821828473	4396.0	19628.419999999998	340.53758030502303	19658.0	728.80999999999995	75.737136861647997	720.5	62.740000000000002	9.975590208102977	62.0	17437.18	164.36127159401022	17426.5	0.0	0.0	0.0	261.19	8.9136917155575901	260.0	255.28	16.188934492424139	247.0	260.87	9.5180407647792737	259.5	266.83999999999997	15.783358324513829	262.0	282.23000000000002	18.682534624616654	288.0	269.06999999999999	15.860803888832368	263.5	277.70999999999998	18.453885769669213	271.0	266.43000000000001	9.5741892607154977	265.0	273.13999999999999	14.82431785951718	267.0	288.41000000000003	16.709934171025331	292.5
1.0	264.0	4425.3900000000003	185.48697501441978	4456.5	19898.139999999999	333.6931530613117	19876.0	740.04999999999995	75.38028588430798	733.5	69.420000000000002	9.9259055002553804	68.5	17468.619999999999	156.6882752473841	17446.0	0.0	0.0	0.0	261.69999999999999	9.2449986479176953	261.0	256.45999999999998	16.203345333603181	248.0	261.26999999999998	8.3172771986991041	260.0	267.43000000000001	15.437781576379427	262.0	282.94	17.421148067793926	288.5	269.19999999999999	13.544740676735008	265.5	278.89999999999998	17.756407294269863	273.0	268.19	9.9545919052465432	266.5	273.72000000000003	14.499710341934419	269.5	288.19999999999999	17.108477430794363	291.0
1.0	265.0	4307.5900000000001	193.47687691297895	4331.0	19392.580000000002	350.18418525113321	19401.5	716.94000000000005	74.415834336517392	713.0	65.280000000000001	12.91671784936096	67.0	17515.77	156.10399450366413	17499.0	0.0	0.0	0.0	261.00999999999999	9.279542014560846	260.0	254.88999999999999	15.9266412027144	246.0	261.08999999999997	9.3189001496957768	261.0	269.10000000000002	14.932849694549265	264.0	285.89999999999998	18.080652643087859	292.0	270.58999999999997	13.937786768350275	266.5	280.63999999999999	16.93783929549457	277.0	270.14999999999998	10.194483802527719	269.0	275.87	14.982426372253594	271.5	293.83999999999997	17.732298215403439	296.5
1.0	266.0	4335.4799999999996	192.16432967645167	4362.0	19505.09	315.26309948993395	19516.5	723.96000000000004	74.497908695479495	716.0	61.649999999999999	10.542651469151391	62.0	17439.77	144.88428865822547	17412.5	0.0	0.0	0.0	261.18000000000001	8.9970884179272126	260.0	254.91	16.416513028045877	246.0	261.42000000000002	9.021285939376936	260.0	268.14999999999998	16.137766264263465	263.0	283.70999999999998	18.399073346231326	288.0	269.63999999999999	13.456983317222324	265.0	278.35000000000002	17.8232292248066	272.0	266.69999999999999	10.523782589924593	264.5	274.75999999999999	16.308353687604402	271.0	289.35000000000002	17.734923174347273	293.5
1.0	267.0	4408.6400000000003	195.60150919663172	4444.0	19814.299999999999	327.75480164293549	19789.5	736.90999999999997	77.03039594861238	733.5	66.25	11.003976553955393	67.0	17413.43	155.62687781999611	17393.5	0.0	0.0	0.0	261.27999999999997	8.901775103876755	260.0	254.75999999999999	16.140086740783026	246.0	259.29000000000002	8.3346205672483986	258.0	266.50999999999999	14.882536746133031	261.5	281.23000000000002	17.982688897937372	286.5	266.16000000000003	13.933929811793943	262.0	278.63999999999999	17.344463093448582	272.5	266.75	10.384965093826748	265.5	271.11000000000001	14.272277323538804	266.5	287.79000000000002	16.905203340983508	291.0
1.0	268.0	4318.1400000000003	194.81396356524345	4333.5	19397.259999999998	345.01706102742224	19383.5	719.0	77.19455939378112	716.0	67.930000000000007	11.794282513150174	69.0	17445.040000000001	170.71806699936596	17436.0	0.0	0.0	0.0	261.07999999999998	9.2018259057645739	261.0	255.27000000000001	16.477775942159184	246.0	262.25999999999999	9.7073374310363807	261.0	270.17000000000002	15.943058050449416	265.0	285.83999999999997	17.295502305512841	291.0	270.24000000000001	14.874219307244333	265.5	281.94999999999999	17.034890665924451	275.5	272.81	10.353448700795305	270.5	278.07999999999998	15.690557670140345	274.0	293.07999999999998	16.924940177146862	295.0
1.0	269.0	4309.4700000000003	195.8964754659971	4323.5	19352.889999999999	291.58850783252757	19346.5	716.79999999999995	75.48072601664613	710.0	62.039999999999999	10.342069425409983	62.0	17435.139999999999	165.03442186404629	17417.5	0.0	0.0	0.0	261.30000000000001	9.3653617121817554	260.5	255.69	15.89509043698714	247.0	261.30000000000001	7.510659092250159	260.0	268.11000000000001	16.229537886212288	263.0	284.68000000000001	18.429801952272847	290.0	269.56	15.121719478948153	264.0	279.23000000000002	16.855773491596285	272.0	269.23000000000002	10.763693603963279	267.5	274.31999999999999	15.839747472734533	270.5	290.81999999999999	16.042057224682875	294.5
1.0	270.0	4395.0299999999997	189.82288876739813	4402.5	19736.360000000001	353.43560997726303	19750.0	731.17999999999995	78.08154455439518	729.0	65.189999999999998	10.166312015672153	65.0	17410.869999999999	156.51189443617378	17409.0	0.0	0.0	0.0	261.0	9.03216474606171	260.0	255.06999999999999	15.843140471510058	246.0	260.00999999999999	7.8428247462250482	259.0	267.25999999999999	16.823566803742896	261.5	282.22000000000003	16.682673646631109	288.0	267.92000000000002	14.987114465433297	263.0	277.82999999999998	17.717818714503203	272.5	266.93000000000001	9.215481539236027	265.0	273.42000000000002	15.685139463836464	269.0	287.77999999999997	17.858096203123111	291.5
1.0	271.0	4353.8900000000003	198.20953029559402	4369.0	19552.52	332.71580906232873	19578.0	726.51999999999998	80.737287544232004	718.0	69.349999999999994	10.761389315511265	70.0	17465.43	150.60400094287004	17460.0	0.0	0.0	0.0	260.87	8.9349370451055776	261.0	254.91999999999999	15.944077270259323	246.0	261.97000000000003	9.393034653401422	261.0	269.95999999999998	15.81829320754929	265.0	285.76999999999998	17.782494200758229	292.5	272.55000000000001	13.91357251032243	269.5	281.05000000000001	17.098172416957318	275.5	271.19	10.652412872208812	270.0	274.88999999999999	15.117470026429688	270.5	289.0	17.976651523573572	293.0
1.0	272.0	4318.3100000000004	197.54370124101655	4359.5	19387.43	355.66459635448683	19419.0	716.70000000000005	74.890119508517287	710.0	63.850000000000001	12.269779949127043	63.0	17504.889999999999	147.01108087487827	17488.0	0.0	0.0	0.0	261.13	9.1756798113273312	260.0	254.88999999999999	15.876331440228878	246.0	260.80000000000001	9.0255193756370602	259.0	267.77999999999997	14.554435749969837	263.0	283.04000000000002	16.881895628157402	288.0	269.76999999999998	15.392761285747271	266.0	280.56999999999999	17.339120508261082	274.0	270.13999999999999	10.706091723873843	269.0	275.51999999999998	15.009650229102608	271.5	291.25999999999999	16.455163323407035	295.5
1.0	273.0	4375.7200000000003	194.64460331588955	4398.5	19692.34	362.04594238853167	19676.0	733.04999999999995	78.210405317962653	727.0	63.049999999999997	9.9823594405330844	63.0	17445.0	152.94855344199891	17448.5	0.0	0.0	0.0	260.79000000000002	9.1600163755312138	260.0	255.11000000000001	16.190673241097791	246.0	260.63	8.0008187081073157	260.0	267.31	15.518824053387551	262.0	282.50999999999999	18.133116113895042	289.0	268.56999999999999	14.364717191786271	264.0	277.88999999999999	17.600508515381026	272.5	267.26999999999998	10.511760080975973	265.0	272.80000000000001	14.84048516727132	269.0	287.58999999999997	16.500360602120185	290.5
1.0	274.0	4413.4200000000001	187.53054044608308	4437.0	19823.639999999999	343.8832801983836	19819.0	737.96000000000004	78.786283070087777	741.5	69.569999999999993	9.9842425851939289	69.5	17472.880000000001	160.27889942222589	17458.0	0.0	0.0	0.0	261.06	9.1233984895980527	260.0	255.40000000000001	16.019363283226959	247.0	261.05000000000001	8.9803953142386774	259.5	267.64999999999998	16.538062159757413	261.0	283.32999999999998	18.159325427999796	290.0	268.12	14.223417310899658	263.5	278.27999999999997	16.347525806677901	273.5	267.81	9.5212341636995763	267.0	274.12	15.34228144703388	270.0	288.25	17.203124716167117	293.5
1.0	275.0	4313.25	199.89609175769294	4331.0	19379.439999999999	333.30746526293103	19376.0	717.09000000000003	74.599342490400005	716.0	65.060000000000002	12.664770033443165	65.0	17507.790000000001	147.12704000284924	17505.5	0.0	0.0	0.0	261.00999999999999	9.0801927292321274	260.0	255.05000000000001	16.310962571227979	245.5	262.64999999999998	8.8367131898687319	261.0	269.12	15.515334350248466	264.0	284.37	17.696697432006911	289.0	270.12	14.331978230516539	267.0	280.42000000000002	16.576597962187538	275.0	271.33999999999997	10.630352769311093	270.0	275.70999999999998	14.671942611665299	271.5	291.44999999999999	18.276966378477585	294.5
1.0	276.0	4345.4899999999998	197.36451023423638	4382.5	19526.610000000001	323.08274156940047	19502.5	723.77999999999997	74.277396292546499	724.5	62.600000000000001	9.764220398987316	62.0	17421.779999999999	154.91388446488585	17414.0	0.0	0.0	0.0	261.06999999999999	9.1348289529689612	260.5	255.61000000000001	16.578838921951078	247.0	259.44999999999999	8.9625610179233934	258.0	267.24000000000001	15.640409201807989	261.0	283.16000000000003	18.70653361796354	289.0	269.63	15.313820555302325	264.0	279.63999999999999	18.121545187979969	274.5	268.22000000000003	11.299185811375969	266.0	273.44999999999999	14.443251019074619	271.0	288.56999999999999	15.963868578762481	293.0
1.0	277.0	4405.3199999999997	195.06336816532209	4453.5	19796.970000000001	324.97712088699416	19767.0	736.64999999999998	77.583938415112698	741.5	68.060000000000002	9.6641812896902959	68.0	17420.779999999999	162.54707502751319	17406.5	0.0	0.0	0.0	261.31	9.3023599156343124	260.5	255.02000000000001	16.19010809105362	246.0	260.31999999999999	8.8236953709882808	260.0	266.51999999999998	14.509638176053873	261.5	281.42000000000002	17.561993053181634	285.5	266.75	14.445327964431961	262.0	276.44999999999999	17.292989909208877	271.5	265.25	10.413812942433717	263.0	270.88999999999999	14.688699738234151	266.0	287.97000000000003	17.859146116206116	291.5
1.0	278.0	4310.1199999999999	198.15384326325847	4326.0	19376.060000000001	372.98978055705493	19333.0	717.10000000000002	75.522645610439255	721.5	68.150000000000006	11.938488178994859	70.0	17462.23	164.20230540403506	17465.0	0.0	0.0	0.0	261.22000000000003	9.2147490470440907	259.5	255.41999999999999	16.454895927960163	247.0	261.51999999999998	8.7549757281216962	259.5	269.51999999999998	15.483849650522959	265.0	284.93000000000001	17.138993552714815	290.0	271.33999999999997	15.177101172490087	266.0	281.5	16.216349774224778	278.0	271.0	11.088733020503289	269.5	276.73000000000002	15.269482636946153	274.0	293.19999999999999	16.30950643030009	295.5
1.0	279.0	4319.0	193.72139788882384	4331.0	19419.07	327.0962933143694	19436.0	719.92999999999995	74.145836700383924	716.5	63.439999999999998	10.333750529212518	62.0	17432.450000000001	165.97279144486302	17444.0	0.0	0.0	0.0	260.94999999999999	9.3641604001640211	259.5	254.88	16.071888501355403	246.0	260.69999999999999	8.9805345052507874	259.0	268.64999999999998	16.071947610666232	264.0	283.75	18.099378442366465	288.5	269.39999999999998	14.705781176122539	265.0	280.02999999999997	17.588322830787476	276.0	270.19	9.6795609404559269	269.0	274.18000000000001	16.13838901501634	269.5	289.85000000000002	15.765389306959724	293.0
1.0	280.0	4402.1800000000003	189.66852031900285	4416.5	19788.68	368.29835405551296	19782.0	734.35000000000002	74.40596414266804	732.0	66.909999999999997	11.408851826542406	67.0	17425.200000000001	168.68675110986044	17413.5	0.0	0.0	0.0	261.16000000000003	9.194259078359714	260.0	255.03999999999999	15.981188942003033	246.5	259.69999999999999	7.9918708698276646	258.5	266.04000000000002	14.316368254553947	261.0	282.55000000000001	17.460455320523572	288.0	267.43000000000001	13.787135307960098	263.5	277.88999999999999	19.186920023807886	269.0	266.88999999999999	10.148788104990663	266.0	272.12	15.091905114994594	268.0	288.25	17.862460636765586	291.0
1.0	281.0	4329.9700000000003	189.40356147654668	4354.5	19485.349999999999	343.14648111265831	19489.0	722.75	73.438052125584051	724.0	70.239999999999995	11.701384533464406	72.0	17483.630000000001	159.60636923381219	17481.0	0.0	0.0	0.0	261.13	8.97625200181011	260.0	255.19	16.012304643617046	247.0	263.55000000000001	9.0888668160557842	261.0	269.5	17.314444836609692	262.5	285.10000000000002	17.298265809034152	290.0	270.69	14.428925808943646	267.0	281.54000000000002	15.486394028307556	277.0	271.47000000000003	10.4904289712099	270.0	277.66000000000003	14.460442593503148	273.0	291.98000000000002	17.464810333925758	296.5
1.0	282.0	4315.0100000000002	194.78118466628135	4358.5	19420.860000000001	338.19571316029419	19458.5	715.88	73.292602628096105	713.0	63.82	11.759574822245913	65.0	17502.630000000001	165.89940656916167	17506.0	0.0	0.0	0.0	261.39999999999998	9.6932966528421076	259.5	254.90000000000001	16.063312236273063	246.0	261.07999999999998	8.8517568877596275	260.0	268.49000000000001	16.252689008284136	263.0	284.45999999999998	18.004677170113325	291.0	268.75	14.563910875860234	264.5	279.98000000000002	18.265256636576449	271.5	268.32999999999998	10.456629476078799	266.5	274.39999999999998	15.924195427085159	270.0	291.75999999999999	17.417875875088789	296.5
1.0	283.0	4380.8199999999997	193.4225105824035	4408.0	19713.389999999999	359.75330144419797	19674.0	730.16999999999996	77.414217686417274	729.5	64.629999999999995	9.8647402398644015	63.0	17441.139999999999	170.84864763877997	17429.0	0.0	0.0	0.0	261.14999999999998	9.118525100036738	260.5	254.97	15.470265026818383	246.0	260.33999999999997	8.3680583171964091	259.5	267.33999999999997	15.62192049653307	262.0	282.69	17.332452221194785	286.5	267.60000000000002	13.549169716259371	264.0	278.60000000000002	17.578395831246947	274.5	266.37	11.179136818198442	264.0	272.69999999999999	14.537881551312763	267.5	287.89999999999998	18.165626881558477	291.0
1.0	284.0	4388.5	191.89749868093642	4412.5	19728.950000000001	355.87678696425257	19737.5	735.37	79.519765467460971	736.5	70.549999999999997	10.572014945127536	71.0	17450.400000000001	167.91545491705043	17436.5	0.0	0.0	0.0	261.37	9.3911181442893152	261.0	254.96000000000001	15.546652372777878	247.0	262.41000000000003	8.8080588099762362	262.0	268.00999999999999	16.187337643973454	262.0	283.98000000000002	18.24005482447901	289.0	268.5	15.048255712872505	264.5	278.14999999999998	17.194984733927505	271.5	267.61000000000001	10.591406894270468	265.0	272.32999999999998	14.004324332148265	268.0	288.16000000000003	15.866770307784755	291.0
1.0	285.0	4306.3100000000004	202.99816230695291	4329.0	19348.18	356.48964585244272	19380.5	714.79999999999995	74.566882729533489	712.0	65.829999999999998	12.862390913045678	65.5	17476.91	160.19432543008506	17456.5	0.0	0.0	0.0	261.14999999999998	9.0613188885503853	260.0	255.66	15.74561526266916	247.0	261.88999999999999	9.4518728302913591	260.0	269.06	16.019250918816397	262.5	284.26999999999998	17.402215376210009	290.5	270.62	14.450453280087791	267.0	280.87	17.413015247222408	276.0	269.44	10.57385454789312	267.5	275.63	14.679002009673546	271.0	291.55000000000001	15.419062876841771	295.0
1.0	286.0	4346.0799999999999	193.97869367536222	4380.0	19547.68	319.90557606893947	19588.0	724.34000000000003	76.347785822510914	719.0	63.490000000000002	9.6669488464561564	64.0	17396.389999999999	159.97367877247808	17402.5	0.0	0.0	0.0	261.11000000000001	9.3401231255267714	260.0	254.91999999999999	16.227556809328998	246.0	261.38	9.9917766188000812	259.5	266.5	15.189799208679487	261.0	281.63	17.150892105077215	286.5	267.56	13.64647939946417	264.0	278.77999999999997	17.523458562738124	271.0	267.38	11.254137017115083	266.0	273.74000000000001	15.221445397858904	270.5	289.62	16.210354715428036	293.0
1.0	287.0	4402.3199999999997	195.091203287078	4428.5	19787.619999999999	329.88127500663023	19748.5	736.32000000000005	78.699031760244679	734.0	69.219999999999999	9.6369912317071247	69.5	17413.009999999998	165.82982210688161	17426.5	0.0	0.0	0.0	261.44999999999999	8.9759400621884726	260.0	255.55000000000001	16.01647589203068	247.0	260.20999999999998	8.2901085638247221	259.0	267.10000000000002	15.059548466006543	262.0	282.14999999999998	17.693148391397163	287.0	267.63	13.711057581382992	263.5	276.83999999999997	17.160256408340757	271.0	265.77999999999997	10.29036442503374	264.5	271.39999999999998	14.728204235411731	267.0	285.64999999999998	15.833114033569013	289.5
1.0	288.0	4299.6000000000004	201.05596235874231	4311.5	19357.080000000002	333.37626430206456	19346.5	717.51999999999998	75.526615176373426	715.5	66.599999999999994	11.772000679578642	68.0	17478.529999999999	165.14402532335225	17480.0	0.0	0.0	0.0	261.25	9.1960589384801139	260.0	254.99000000000001	16.02216901670932	246.5	261.99000000000001	8.932519241512999	260.0	269.01999999999998	15.835390743521296	264.0	284.86000000000001	17.790458116642192	290.0	270.51999999999998	13.786573178277481	266.0	282.12	18.252824438973821	277.0	270.20999999999998	10.854763931104166	267.5	276.35000000000002	15.701194222096611	271.0	293.63999999999999	15.734370022342807	295.0
1.0	289.0	4325.0900000000001	188.45976201831522	4349.0	19463.349999999999	327.29464936048072	19481.0	723.65999999999997	75.697188851370171	718.5	62.640000000000001	10.030473568082416	61.0	17441.450000000001	160.91981698970451	17425.5	0.0	0.0	0.0	261.06999999999999	8.9980609022166558	261.0	255.03	15.928876294327857	246.0	261.57999999999998	8.1156392231296248	261.0	267.27999999999997	15.980663315394638	262.0	282.19999999999999	17.715529910222838	286.5	269.61000000000001	13.659352107622087	266.0	279.18000000000001	17.569507676653892	274.5	269.31	9.9886886026144595	268.0	274.04000000000002	15.931051440504483	270.0	290.69	17.85143971784909	297.0
1.0	290.0	4413.79	187.29662543676542	4434.0	19840.209999999999	365.89124873382804	19827.5	734.60000000000002	75.279080759531055	733.0	66.180000000000007	10.388820914810303	66.0	17429.740000000002	159.02167273676881	17401.5	0.0	0.0	0.0	260.98000000000002	9.1290525247694791	260.5	255.66999999999999	16.212991704185878	247.0	258.94999999999999	10.470315181502418	257.0	267.43000000000001	14.899164406100097	262.0	281.63	18.084609478780571	287.5	267.81999999999999	14.43494371308735	264.0	276.86000000000001	16.840439424195555	272.0	267.16000000000003	9.7197942365052157	265.0	272.13999999999999	14.403485689235087	267.0	287.81	17.482960275651259	292.5
1.0	291.0	4331.0	189.5047228962909	4335.0	19476.740000000002	359.29037337507384	19488.5	720.82000000000005	75.484220867675376	724.5	68.650000000000006	11.762971563342317	70.0	17485.330000000002	166.40162589349902	17489.5	0.0	0.0	0.0	261.25	9.378032842766121	260.0	255.05000000000001	16.063234419007898	246.0	261.68000000000001	8.796453830948014	261.0	270.42000000000002	16.112839600765597	265.5	286.16000000000003	16.517699597704276	291.0	272.19999999999999	15.217752790737535	268.0	281.51999999999998	17.555329675058793	276.5	271.54000000000002	9.528294705769758	271.0	277.06	14.61493756401306	274.0	291.89999999999998	15.389281984550157	294.5
1.0	292.0	4307.7700000000004	194.32163312405544	4320.5	19395.27	330.44375784692926	19379.5	715.85000000000002	74.082842143103576	711.0	61.979999999999997	11.51258441880015	60.0	17475.970000000001	155.57554145816107	17457.5	0.0	0.0	0.0	261.23000000000002	9.1573522374101124	260.0	255.40000000000001	16.318088123306602	246.0	262.14999999999998	8.9469268466887559	260.0	267.69	15.290320467537624	262.0	284.31999999999999	17.169088502305531	291.5	269.33999999999997	15.923077591973231	263.0	279.63	17.617409003596414	273.5	269.31999999999999	9.6071639936039386	269.0	273.56999999999999	15.1955618520672	270.0	290.18000000000001	17.108699541461355	295.0
1.0	293.0	4387.6300000000001	192.80278291560006	4410.5	19734.16	337.31328820549004	19737.5	729.86000000000001	77.870022473349792	722.5	64.439999999999998	10.535008305644567	65.0	17415.310000000001	168.26382231483984	17394.5	0.0	0.0	0.0	261.01999999999998	9.4275977852260979	260.0	255.06999999999999	15.824825433476351	247.0	260.19	8.4577715741204536	260.0	267.17000000000002	16.067392445571247	261.0	282.98000000000002	17.752735000556957	288.5	268.31	14.246890888892212	264.5	278.56999999999999	18.718576334753667	272.5	267.85000000000002	10.854837631213099	266.0	271.58999999999997	14.240150982345657	268.0	288.24000000000001	17.330389493603427	291.5
1.0	294.0	4362.5799999999999	187.71873534626212	4371.5	19610.580000000002	370.41776901223301	19594.5	728.52999999999997	77.842206417855337	723.5	69.680000000000007	11.615403565954994	70.0	17436.810000000001	168.86703023384999	17423.0	0.0	0.0	0.0	261.36000000000001	9.1394967038672306	259.5	254.94	16.138042012586286	246.0	263.76999999999998	8.3256891606641172	263.0	270.39999999999998	14.910399055692643	266.0	285.49000000000001	17.224108104630552	290.0	270.26999999999998	14.87941867144009	265.0	278.91000000000003	18.12020695246056	272.5	268.73000000000002	10.585702621933038	266.5	273.05000000000001	15.645047139590217	269.0	289.0	16.894969665554299	291.0
1.0	295.0	4307.6099999999997	192.15997996461178	4325.5	19369.299999999999	340.17088352767638	19346.5	714.75999999999999	74.996949271287036	717.5	64.790000000000006	12.342037919241699	64.0	17471.380000000001	153.89124601483996	17472.0	0.0	0.0	0.0	261.0	9.1203070123762835	260.5	255.61000000000001	16.002434189834997	247.0	260.43000000000001	8.4014939147749192	259.0	269.00999999999999	16.135361787081195	263.0	284.88	18.141267871899142	292.0	269.98000000000002	13.61688657513163	267.5	280.5	16.5924681708298	276.0	269.58999999999997	9.9368958935876943	268.5	276.00999999999999	15.65406975837274	272.5	291.43000000000001	17.363326294232913	293.0
1.0	296.0	4348.6400000000003	189.59063900941945	4372.0	19584.27	319.82075776909795	19611.5	725.67999999999995	77.039844236602647	723.0	64.099999999999994	10.293201639917484	64.0	17398.93	158.51241307859775	17395.0	0.0	0.0	0.0	261.19	8.9136917155575901	260.0	255.30000000000001	16.179307772584092	247.0	260.87	9.5180407647792737	259.5	266.83999999999997	15.783358324513829	262.0	282.23000000000002	18.682534624616654	288.0	269.06999999999999	15.860803888832368	263.5	277.70999999999998	18.453885769669213	271.0	266.43000000000001	9.5741892607154977	265.0	273.13999999999999	14.82431785951718	267.0	288.41000000000003	16.709934171025331	292.5
1.0	297.0	4421.4200000000001	190.11602667844707	4436.0	19866.310000000001	301.94630963136473	19850.0	739.65999999999997	79.744870681442563	738.0	70.560000000000002	10.341489254454602	70.0	17449.049999999999	150.60022410341892	17466.5	0.0	0.0	0.0	261.69999999999999	9.2449986479176953	261.0	256.48000000000002	16.189181572889961	248.0	261.26999999999998	8.3172771986991041	260.0	267.43000000000001	15.437781576379425	262.0	282.94	17.421148067793926	288.5	269.19999999999999	13.544740676735008	265.5	278.89999999999998	17.756407294269863	273.0	268.19	9.9545919052465432	266.5	273.72000000000003	14.499710341934419	269.5	288.19999999999999	17.108477430794363	291.0
1.0	298.0	4309.6400000000003	195.95405175703817	4326.0	19384.709999999999	312.94450929837382	19394.5	718.74000000000001	77.639116429799742	718.5	66.549999999999997	13.004133958091941	67.0	17510.209999999999	139.69654934893703	17509.5	0.0	0.0	0.0	261.00999999999999	9.279542014560846	260.0	254.91	15.917974117330381	246.0	261.08999999999997	9.3189001496957768	261.0	269.11000000000001	14.926416180717995	264.0	285.89999999999998	18.080652643087859	292.0	270.58999999999997	13.937786768350275	266.5	280.63999999999999	16.93783929549457	277.0	270.14999999999998	10.194483802527719	269.0	275.87	14.982426372253594	271.5	293.83999999999997	17.732298215403439	296.5
1.0	299.0	4337.8000000000002	186.45905716805501	4374.0	19497.009999999998	309.70041959932826	19474.0	722.94000000000005	75.320092936745624	716.0	62.689999999999998	10.3871988524337	60.0	17446.360000000001	143.30907298562781	17424.5	0.0	0.0	0.0	261.18000000000001	8.9970884179272126	260.0	254.93000000000001	16.403203955325314	246.0	261.42000000000002	9.021285939376936	260.0	268.14999999999998	16.137766264263465	263.0	283.69999999999999	18.398641254179612	288.0	269.63999999999999	13.456983317222324	265.0	278.36000000000001	17.833406853431008	272.0	266.69999999999999	10.523782589924593	264.5	274.75999999999999	16.308353687604399	271.0	289.35000000000002	17.734923174347276	293.5
1.0	300.0	4416.2299999999996	181.16306770420951	4449.0	19840.650000000001	355.07442529700728	19815.5	737.65999999999997	79.127267108121458	739.5	67.269999999999996	10.511760080975971	69.0	17440.59	163.3922332915491	17432.5	0.0	0.0	0.0	261.27999999999997	8.901775103876755	260.0	254.78	16.12859572312481	246.0	259.29000000000002	8.3346205672483986	258.0	266.51999999999998	14.874461334784529	261.5	281.23000000000002	17.982688897937372	286.5	266.16000000000003	13.933929811793943	262.0	278.63999999999999	17.344463093448582	272.5	266.75	10.384965093826748	265.5	271.11000000000001	14.272277323538805	266.5	287.79000000000002	16.905203340983508	291.0
1.0	301.0	4325.2399999999998	185.13541638487217	4347.0	19436.91	354.02697905668145	19398.5	721.52999999999997	77.147320757107295	719.5	68.950000000000003	12.173228823939851	69.0	17487.68	163.40084944699646	17464.5	0.0	0.0	0.0	261.07999999999998	9.2018259057645739	261.0	255.28999999999999	16.465293802419684	246.0	262.25999999999999	9.7073374310363825	261.0	270.17000000000002	15.943058050449418	265.0	285.83999999999997	17.295502305512841	291.0	270.24000000000001	14.874219307244331	265.5	281.94999999999999	17.034890665924451	275.5	272.81	10.353448700795305	270.5	278.07999999999998	15.690557670140345	274.0	293.07999999999998	16.924940177146862	295.0
1.0	302.0	4309.2799999999997	184.86222329075241	4335.0	19385.779999999999	311.28525760144828	19398.5	721.34000000000003	73.222294419118001	720.0	63.210000000000001	11.481546063139756	62.0	17464.639999999999	172.4924647629571	17436.0	0.0	0.0	0.0	261.30000000000001	9.3653617121817554	260.5	255.71000000000001	15.882880721078276	247.0	261.31	7.5055912491954953	260.0	268.11000000000001	16.229537886212288	263.0	284.68000000000001	18.429801952272847	290.0	269.56	15.121719478948153	264.0	279.23000000000002	16.855773491596285	272.0	269.23000000000002	10.763693603963278	267.5	274.31999999999999	15.839747472734535	270.5	290.82999999999998	16.048087113422582	294.5
1.0	303.0	4394.2299999999996	185.11076981094317	4425.5	19759.799999999999	344.77189560635594	19762.0	735.45000000000005	76.661642951348242	734.5	66.849999999999994	9.994373417078231	68.0	17421.459999999999	166.69327640909816	17419.5	0.0	0.0	0.0	261.0	9.03216474606171	260.0	255.09	15.828515407327371	246.0	260.00999999999999	7.8428247462250482	259.0	267.26999999999998	16.83440227629125	261.5	282.23000000000002	16.69362453153898	288.0	267.93000000000001	14.980156875013027	263.0	277.82999999999998	17.717818714503203	272.5	266.93000000000001	9.215481539236027	265.0	273.43000000000001	15.669240568706575	269.0	287.77999999999997	17.858096203123111	291.5
[truncated: 294 more columns]
