# Supplementary material for: GutLogo: Agent-based modeling framework to investigate spatial and temporal dynamics in the gut microbiome
Source: PLoS One. 2018 Nov 9;13(11):e0207072. doi: 10.1371/journal.pone.0207072 (PMC6226173; doi:10.1371/journal.pone.0207072)
Supplement: S2 Data — The averages and other extracted values from the raw data. (ZIP) [file pone.0207072.s002.zip › bifi2H.csv]

testConst	step	avg count bacteroides	std count bacteroides	median count bacteroides	avg count bifidos	std count bifidos	median count bifidos	avg count closts	std count closts	median count closts	avg count desulfos	std count desulfos	median count desulfos	avg getNumSeeds	std getNumSeeds	median getNumSeeds	avg inConcBifidos	std inConcBifidos	median inConcBifidos	avg row 0	std row 0	median row 0	avg row 1	std row 1	median row 1	avg row 10	std row 10	median row 10	avg row 11	std row 11	median row 11	avg row 12	std row 12	median row 12	avg row 13	std row 13	median row 13	avg row 14	std row 14	median row 14	avg row 15	std row 15	median row 15	avg row 16	std row 16	median row 16	avg row 17	std row 17	median row 17
2.0	0.0	5489.0	0.0	5489.0	23561.0	0.0	23561.0	920.0	0.0	920.0	69.0	0.0	69.0	1501.0	0.0	1501.0	0.0	0.0	0.0	305.06	18.86362637458662	306.5	298.64999999999998	15.651437633648866	298.0	297.99000000000001	16.306130748893192	298.0	302.0	15.760076141948046	304.0	301.79000000000002	16.129039029030835	302.0	301.77999999999997	18.518952454175157	303.0	301.73000000000002	16.144878444881524	301.5	298.25	14.786057621962657	297.5	300.44999999999999	17.070076156830702	301.0	303.13	18.635801565803387	303.5
2.0	1.0	5846.3299999999999	49.549582238400362	5850.0	25094.459999999999	107.05796747556904	25090.0	979.85000000000002	19.323237306414264	982.0	73.469999999999999	4.343857732476974	73.0	10581.24	76.511322037983376	10586.0	0.0	0.0	0.0	106.93000000000001	9.4575419639565954	107.0	111.26000000000001	11.783564825637445	109.5	128.05000000000001	9.1415261307945723	127.5	129.56999999999999	11.26610402934395	129.0	128.90000000000001	10.020479030465559	128.5	131.38	11.246137114582943	131.5	134.18000000000001	8.8287938021000354	134.0	131.63	9.9796342618354501	131.0	132.91	10.584984648075782	133.5	135.15000000000001	12.108158406628151	135.0
2.0	2.0	5371.0799999999999	60.898715914212843	5381.0	23079.77	118.02261266384505	23082.5	902.88999999999999	23.516757854772408	900.5	68.349999999999994	6.0636210303745068	68.0	11274.959999999999	88.625156699438335	11277.0	0.0	0.0	0.0	107.68000000000001	9.7957950162301781	108.0	113.44	11.480696842962102	112.0	139.0	9.5770559150503036	139.0	141.56999999999999	10.721245263494348	140.5	142.27000000000001	10.777620331037831	142.5	143.80000000000001	12.432216214336043	143.0	147.53	9.4312830516319472	148.0	144.68000000000001	10.250736558901512	145.0	146.83000000000001	11.086076853422947	146.5	148.80000000000001	10.050870609056711	149.0
2.0	3.0	4162.6899999999996	65.069915475586711	4159.5	17830.279999999999	116.52408163122334	17819.5	693.71000000000004	24.825911866435035	693.5	52.329999999999998	7.0228982621137259	52.5	12614.459999999999	101.70815306552372	12613.0	0.0	0.0	0.0	108.23999999999999	9.585530762560829	108.0	115.39	11.223096720602562	113.5	149.72	9.7929362297525469	150.0	153.05000000000001	10.013366067412097	152.5	155.00999999999999	9.9513767891684211	156.0	157.12	11.508501205630559	156.5	160.50999999999999	9.6731535705787284	160.0	159.81	9.4071196441843981	160.0	162.97	10.826315162602649	164.0	164.97	11.424057948032301	164.5
2.0	4.0	3113.4400000000001	58.427103299752936	3113.0	13351.370000000001	121.12082025812077	13354.5	521.38999999999999	23.419605035098265	520.5	37.350000000000001	6.399023362982823	37.0	14536.17	111.64282825152719	14537.0	0.0	0.0	0.0	108.77	9.5748159251235752	109.0	117.27	11.176631871901302	116.0	164.28	9.5750509137027571	163.0	168.72	10.50626479772902	168.0	171.06	10.557291319273139	170.0	174.47	10.6230457026222	175.0	179.03	9.9774295286912462	178.0	179.96000000000001	9.8141938028551294	179.0	183.28999999999999	10.202249751892962	184.0	186.71000000000001	11.064623807432406	187.0
2.0	5.0	3598.98	70.169078660047987	3602.0	15435.09	140.42144387521446	15431.5	602.12	29.208313884919821	603.0	40.159999999999997	6.5904779796309159	40.0	16478.41	117.95008223820786	16474.5	0.0	0.0	0.0	109.36	9.7882787046548696	110.0	119.22	11.162060741637271	118.0	176.81	9.6816269293956996	176.0	180.41	10.18832174599919	180.0	184.43000000000001	9.8043408753469983	185.0	188.41	10.034037073880084	188.0	192.91999999999999	10.599698108908573	192.0	195.84	11.358450598563168	197.0	197.80000000000001	9.7857038581800548	198.0	203.75999999999999	11.163440329934138	204.0
2.0	6.0	4170.5299999999997	86.141448211647798	4173.0	17888.380000000001	156.40363039264787	17881.0	696.47000000000003	34.750958260168886	697.5	43.799999999999997	7.7974354758471707	44.0	17863.139999999999	92.983118898002118	17864.0	0.0	0.0	0.0	109.86	9.7918537570778703	110.5	121.19	10.883652879433448	120.0	186.62	9.425263922034226	186.5	192.46000000000001	10.385971307489735	192.0	196.84999999999999	10.766034553167662	197.5	201.47	10.017439792681561	201.0	206.44	10.196391518571655	206.0	209.56999999999999	10.680126403746351	208.0	213.38999999999999	10.858079940763007	213.0	219.88999999999999	10.473676527370893	221.0
2.0	7.0	4648.8500000000004	98.730377797312215	4660.0	19918.259999999998	171.07095720782064	19912.0	776.19000000000005	40.927911014367687	773.5	45.229999999999997	7.7972495150533687	44.5	18650.630000000001	92.144197321372332	18666.5	0.0	0.0	0.0	110.55	9.743074463432988	111.0	123.83	10.939885739805513	121.0	200.33000000000001	10.821326166417867	200.0	207.06	11.204302744927949	207.5	211.96000000000001	10.415296443212743	212.0	217.33000000000001	10.361520158741188	217.0	223.69999999999999	9.4090382080210517	224.0	226.03	10.307720407539195	227.5	229.96000000000001	8.8982245420083661	229.5	236.22999999999999	9.5256023431591981	237.0
2.0	8.0	4465.3900000000003	98.042837066253853	4467.5	19122.540000000001	171.30524918985989	19118.5	745.66999999999996	47.281932067122639	743.0	37.109999999999999	6.5846715939369362	37.0	17239.41	88.667817724358144	17224.0	0.0	0.0	0.0	110.97	9.3972921631712598	111.0	125.70999999999999	11.049248843247218	123.0	212.05000000000001	10.204288314233384	211.0	218.49000000000001	11.19597695603202	219.0	226.43000000000001	10.882329713806691	227.0	231.41999999999999	9.1991086524728036	231.0	236.58000000000001	8.0089699712260138	237.0	238.94999999999999	8.2805494986745902	240.0	242.69999999999999	8.0243379789238691	243.0	246.36000000000001	6.0819733639666653	246.0
2.0	9.0	4151.5500000000002	109.16532187466862	4152.0	17809.990000000002	167.19859419265464	17807.5	695.49000000000001	49.860504409803148	695.5	29.079999999999998	5.0925042955308344	30.0	16230.65	91.479000322478385	16221.0	0.0	0.0	0.0	111.59	9.5006262951449667	112.0	128.09	10.696817283659659	126.0	220.97	10.48756883171691	222.0	229.28	10.372155031621924	231.0	234.88	8.6594226135464716	235.0	239.91	6.5819374047464176	240.0	242.18000000000001	7.2902400509173919	242.0	244.30000000000001	6.2649820430708347	245.0	245.72	5.6108466384316715	245.5	248.78	6.4351845350386032	249.0
2.0	10.0	4597.96	118.98562266089125	4593.5	19708.27	176.6555323220872	19699.0	767.47000000000003	53.843561360667813	768.0	32.340000000000003	4.7712052984544693	32.0	17657.34	85.117239146955413	17650.5	0.0	0.0	0.0	112.36	9.5786429101412889	112.0	130.19	11.171119012883176	127.0	232.90000000000001	8.5410772154336598	235.0	238.63	7.2686381117785732	240.0	242.59	7.1862298877784303	242.5	246.27000000000001	5.2532942045920104	247.0	248.59	5.4149699906832351	249.0	248.83000000000001	5.9800585281416767	249.0	249.50999999999999	5.8999915254176418	249.5	251.62	6.9322146533413118	251.5
2.0	11.0	4720.8699999999999	128.10680348833938	4731.0	20204.16	151.82046765834966	20204.5	788.08000000000004	57.010644620105815	788.0	31.789999999999999	4.5437759627868983	32.0	17834.43	88.946866723904336	17831.0	0.0	0.0	0.0	112.64	9.5084383575853302	112.5	132.12	11.644981751810521	130.0	239.93000000000001	7.420586230211196	240.0	244.30000000000001	5.5812185049503311	245.0	246.84	6.4229588197340952	246.0	250.63999999999999	5.5145625393135216	251.0	251.94999999999999	5.7971975988403219	252.0	253.18000000000001	7.308050355601007	253.0	255.27000000000001	6.5648381548976511	256.0	258.04000000000002	6.6451787033909024	258.0
2.0	12.0	4555.9099999999999	126.14690602626766	4567.0	19427.669999999998	162.61962089489694	19435.5	763.61000000000001	58.527069805347331	764.5	32.210000000000001	5.2939493764107715	33.0	17771.16	77.474346721995659	17773.5	0.0	0.0	0.0	113.34999999999999	9.6367785073643795	113.5	134.34	11.393173394625396	132.0	243.11000000000001	5.5134290600315152	243.0	245.38	5.071055117034323	245.0	247.59999999999999	5.1594573358057731	247.0	249.46000000000001	5.9387204008944563	248.5	251.46000000000001	6.3331192946288315	251.5	253.00999999999999	6.3819981197114126	252.0	253.91	6.3515273753641335	253.0	255.30000000000001	6.6550732527899354	255.5
2.0	13.0	4488.4200000000001	131.21327524301799	4499.5	18938.900000000001	152.10249833582617	18938.5	747.36000000000001	59.508910257204342	744.0	33.450000000000003	4.819491674440366	33.5	17795.450000000001	88.46076814045874	17790.5	0.0	0.0	0.0	113.89	9.7395020406589587	113.5	136.38999999999999	11.374440645587809	134.0	245.99000000000001	5.4138618379120098	246.0	247.53	5.6893848525126156	247.0	249.16999999999999	5.5642699431282088	249.0	249.47999999999999	6.3316348599710013	250.0	251.38	5.5745493091370184	251.0	251.50999999999999	5.943896028700367	252.0	253.72	5.8874102965565429	254.0	256.05000000000001	6.3927693529486884	255.0
2.0	14.0	4488.8199999999997	136.49977142838006	4503.0	19038.709999999999	180.19491086043467	19016.5	752.48000000000002	63.160981626317366	758.0	31.809999999999999	4.3856470446218081	31.5	17925.59	86.776505460867682	17922.0	0.0	0.0	0.0	114.58	9.7787320241430074	114.0	138.63	11.163919562590907	138.0	248.90000000000001	5.6026779311325754	249.0	250.66	5.7640610683787878	251.0	251.81999999999999	5.7764695100034933	252.0	254.88	6.3973119354929073	254.5	255.69999999999999	6.6865536713616534	256.0	256.93000000000001	6.4113259159085025	256.5	260.04000000000002	6.3339087457903904	259.5	260.24000000000001	7.3717297834361775	260.0
2.0	15.0	4556.9899999999998	155.28744282780883	4565.0	19306.279999999999	169.55312323870652	19287.5	762.13	69.909463593994204	762.5	32.020000000000003	4.5584646538061477	32.0	17685.880000000001	82.467482076270528	17692.5	0.0	0.0	0.0	115.15000000000001	9.9170308056393566	115.0	140.43000000000001	11.150116591318676	139.0	249.41	4.9981896722713515	249.0	250.28	5.6552276700412341	250.0	253.00999999999999	5.4341420666007627	252.5	253.62	6.0840447072650612	253.5	255.27000000000001	6.2830804546814454	255.0	255.68000000000001	6.6811376276798855	255.0	257.06	6.2670886382753519	257.0	260.13	7.8162075202747774	259.0
2.0	16.0	4515.4899999999998	164.81623069346054	4531.5	19046.619999999999	193.12647565779272	19038.0	754.27999999999997	68.736319366110948	749.0	32.280000000000001	4.9620157194430572	32.0	17299.279999999999	87.08617341461273	17303.5	0.0	0.0	0.0	115.51000000000001	10.033439091358456	114.5	142.0	11.334019587066189	140.0	249.06	4.7493578513310615	249.0	249.78	5.6614132511237862	250.0	252.46000000000001	5.8590442906672076	254.0	252.08000000000001	6.1166657584013855	251.0	253.86000000000001	6.4358682397948446	254.5	254.66999999999999	5.8396147133179941	253.5	256.51999999999998	5.7662466128323029	256.0	257.69999999999999	6.9188149274279622	257.5
2.0	17.0	4435.3199999999997	150.18394587971113	4453.0	18773.0	208.02562342173141	18768.0	737.63	67.695591436961379	737.5	31.449999999999999	4.2175229697062706	31.0	17344.110000000001	87.769686680539095	17348.5	0.0	0.0	0.0	116.04000000000001	9.9959191673402401	115.0	144.05000000000001	11.552813510136829	142.5	252.28	5.3871699434860965	252.0	253.88	6.4780861371241425	253.0	255.33000000000001	5.4204335619948347	255.0	256.54000000000002	5.4980360129777237	257.0	258.0	5.4313902456001077	258.0	258.75	6.8459842243464157	259.0	259.88	6.4129244498902365	260.0	262.44999999999999	7.1963532431364152	262.0
2.0	18.0	4546.7799999999997	157.31996567505348	4563.0	19307.639999999999	214.40324251279409	19303.0	754.44000000000005	75.286163403377117	756.5	32.119999999999997	4.2125526702938689	32.0	17584.52	87.498511987347527	17579.5	0.0	0.0	0.0	116.31999999999999	10.138915129341996	115.0	146.02000000000001	11.583591843638137	145.0	250.93000000000001	5.4539068565570501	251.0	251.80000000000001	5.5353410012392192	252.0	253.77000000000001	6.1332780794612596	253.0	255.55000000000001	5.9420114439472425	255.5	257.31999999999999	7.2620658217892791	257.5	258.58999999999997	6.0779848634230742	258.0	260.00999999999999	7.2311755614146165	259.5	261.66000000000003	7.5342152876062674	261.0
2.0	19.0	4672.2799999999997	169.4417941359215	4675.0	19807.709999999999	210.81481423277631	19820.0	777.46000000000004	77.434026112555983	776.0	34.640000000000001	4.5662238228102661	34.0	17507.290000000001	90.268077967795463	17504.0	0.0	0.0	0.0	117.06999999999999	10.191422864350198	117.0	147.63999999999999	11.254794533886434	147.5	250.28999999999999	5.7624560735852901	250.0	252.97999999999999	5.6603533458610169	252.5	252.58000000000001	5.4684184185191977	252.0	254.63999999999999	4.9507979154879669	254.0	256.63999999999999	6.010856844078055	257.0	256.82999999999998	6.2913512062195354	257.0	257.56999999999999	5.8348179063274976	257.5	259.74000000000001	7.3805419855184065	259.0
2.0	20.0	4559.1199999999999	170.26986110289749	4554.5	19316.439999999999	232.92279064101905	19315.0	756.88	71.79613917196383	751.0	35.57	5.0916696672113364	36.0	17222.639999999999	96.823604560045169	17222.5	0.0	0.0	0.0	117.77	10.363257209970232	117.0	149.96000000000001	11.589581528252003	150.0	252.31	5.3342197180093729	252.0	253.81	5.8149720549629471	254.0	254.59999999999999	5.4936326779281481	254.5	255.99000000000001	5.7384579810259133	256.0	257.24000000000001	6.4932580420001793	257.0	258.52999999999997	6.4458591359104327	258.5	258.30000000000001	5.8677082408722399	259.0	260.94999999999999	6.0784455249677114	261.0
2.0	21.0	4380.7799999999997	147.07315050681413	4405.5	18652.959999999999	232.63206657724552	18652.0	726.96000000000004	70.60848674203406	727.0	33.759999999999998	4.7415609244214085	33.5	17236.560000000001	99.700684049809809	17233.5	0.0	0.0	0.0	118.25	10.347342654034415	117.0	151.28	11.571585889583156	151.0	253.16	5.4510916337922621	253.0	254.31999999999999	5.1553467390661503	254.0	256.38	5.6846811695995756	257.0	258.44	6.0121876218228589	258.0	259.01999999999998	6.3749196073362366	260.0	260.54000000000002	7.1838986629823784	260.0	262.51999999999998	6.7756623292487079	262.0	263.43000000000001	7.1291724624952089	263.0
2.0	22.0	4446.9700000000003	164.15245688079116	4451.5	18922.369999999999	212.91010567842949	18930.0	740.89999999999998	72.644407905908352	740.5	34.490000000000002	4.4508313830114927	34.0	17320.959999999999	96.606099186335015	17332.0	0.0	0.0	0.0	118.63	10.446678898099625	118.0	153.34	11.335095941367236	152.0	252.56999999999999	5.1366428725384443	252.0	253.62	4.9593951244078145	253.5	255.40000000000001	5.1652686280579836	255.0	255.99000000000001	5.8745127457517707	256.0	256.73000000000002	6.2399599357688196	256.0	258.19999999999999	6.1773780845922008	258.0	259.63999999999999	6.3679195974823672	259.0	261.42000000000002	7.0981406015941939	261.0
2.0	23.0	4537.5900000000001	184.16829776049948	4531.5	19275.220000000001	203.83834673583871	19266.0	751.70000000000005	75.405105927914448	752.5	36.609999999999999	4.6752433091765386	36.0	17354.639999999999	93.0253212840461	17332.0	0.0	0.0	0.0	119.16	10.517338066259923	118.0	155.24000000000001	11.823806493680451	154.0	252.11000000000001	5.0177584636967127	252.0	252.65000000000001	5.4006943997971231	252.0	253.47	5.5721719284314979	253.0	255.90000000000001	6.5092242241299383	256.0	256.13	6.1573614478930825	256.0	257.5	5.8796258384356399	257.0	257.94	6.7153853202925005	258.0	259.32999999999998	7.1778200033157695	258.5
2.0	24.0	4455.25	175.64067723622566	4466.5	18964.759999999998	216.3707983994143	18958.5	741.23000000000002	71.874314605427713	744.5	35.149999999999999	5.6839686839390655	35.0	17447.02	96.62018215673163	17442.0	0.0	0.0	0.0	119.64	10.606149159803477	118.0	157.43000000000001	11.82476638247031	157.0	254.66	5.5753385547426619	254.0	256.81999999999999	5.4062556358352127	257.0	257.18000000000001	5.2732911924148471	257.0	259.56	6.8034109092425101	259.0	260.07999999999998	6.7980585463792531	260.0	261.55000000000001	6.9976781863701047	262.0	263.72000000000003	7.3349573959226246	263.0	264.79000000000002	7.8080663419312719	264.0
2.0	25.0	4494.5	165.7103195338178	4491.0	19138.119999999999	243.14305583339205	19130.0	746.74000000000001	75.066320011040915	745.5	36.020000000000003	4.9132066921716211	36.0	17563.560000000001	93.666036534060737	17575.0	0.0	0.0	0.0	120.17	10.702387584086086	119.0	159.43000000000001	12.220683286952493	159.0	252.22	5.2527706974510133	253.0	255.34	5.9551994089199063	256.0	256.79000000000002	6.4657482165639584	256.0	258.0	5.8206528843420999	257.0	258.32999999999998	5.9296795866218615	258.0	260.06	6.6540513974570406	259.0	260.81	5.6563150548745069	261.0	263.58999999999997	6.7632758334996224	263.0
2.0	26.0	4620.79	176.73733589708766	4622.5	19654.93	235.36640605659935	19667.0	767.28999999999996	77.111905047145612	763.0	37.969999999999999	5.4707494916144714	38.0	17664.599999999999	98.356392776473868	17664.0	0.0	0.0	0.0	120.73999999999999	10.780185527160468	119.5	160.97	11.98370143152774	160.0	252.72	4.7499052622131313	253.0	253.63999999999999	4.5000444442249679	254.0	255.43000000000001	6.1274056500284022	255.0	256.62	6.0576893284485962	257.0	257.43000000000001	6.8836836069069882	258.0	258.43000000000001	6.0749567899697858	258.0	258.18000000000001	6.5090398677531542	258.0	260.44999999999999	7.112489015808741	260.0
2.0	27.0	4577.1599999999999	179.09325615444041	4586.5	19456.869999999999	220.20720492299975	19437.5	764.61000000000001	75.014517928198401	763.5	37.219999999999999	6.0656079662305897	37.0	17629.43	105.5029151256021	17622.0	0.0	0.0	0.0	121.38	10.80072219807546	120.0	162.83000000000001	11.916421442698308	163.5	255.03	5.4980996717047619	255.0	257.00999999999999	6.260183703374846	257.0	258.73000000000002	6.2623557867626793	259.0	259.81	6.5355871962662997	260.0	262.07999999999998	6.7995293954802483	261.0	262.69	6.0855484551517618	263.0	263.76999999999998	7.0906346683495114	264.0	264.56999999999999	7.155773892459151	264.0
2.0	28.0	4513.0799999999999	178.23392942983668	4531.5	19211.009999999998	224.08585385963121	19226.0	753.22000000000003	77.797503815996564	759.0	36.399999999999999	5.2592775169218822	36.0	17354.610000000001	102.22200301305	17361.0	0.0	0.0	0.0	122.14	10.798166511033251	121.0	164.44	11.77566983232801	164.0	254.63	6.0706754154706708	254.5	255.49000000000001	5.6559614567286429	255.0	255.83000000000001	6.1368640200023989	256.0	257.58999999999997	6.2483517826703707	257.0	259.06999999999999	6.0881113656042789	259.0	259.88999999999999	6.8277302231415096	260.0	261.98000000000002	6.5406115921983936	262.0	263.5	6.8534662762721759	264.0
2.0	29.0	4501.0600000000004	185.67287470171834	4515.0	19139.66	211.19868465499496	19152.5	749.47000000000003	79.860810789773481	745.5	37.740000000000002	5.3397003661254256	38.0	17036.099999999999	90.990823713163522	17028.0	0.0	0.0	0.0	122.34999999999999	10.859442895471203	121.0	166.49000000000001	11.847780382839646	166.5	252.63999999999999	5.0902259281882571	252.0	255.53	5.638182331212783	255.0	256.05000000000001	5.776460854190911	256.0	256.44999999999999	5.9302192202312387	257.0	259.22000000000003	6.5124189054451964	259.0	257.51999999999998	6.5291347053036075	258.0	260.18000000000001	5.623842103046635	260.5	262.48000000000002	7.3314118694832597	262.0
2.0	30.0	4415.1000000000004	183.45912351256888	4404.0	18798.650000000001	235.73749701733919	18772.5	735.70000000000005	77.278910447805856	740.0	37.920000000000002	6.4151071697984907	37.0	17016.419999999998	105.47143499545268	17020.5	0.0	0.0	0.0	123.11	10.985349334454503	121.5	168.28	12.015057220005238	167.5	255.06	5.5512521110106325	256.0	257.51999999999998	5.4045906412974523	257.0	257.49000000000001	7.0135511689870782	257.0	258.17000000000002	6.6679157163239546	257.0	259.27999999999997	6.120588207027164	259.0	261.12	7.0615579017664372	260.0	261.31	6.3209097446491045	262.0	262.91000000000003	7.2153932671753944	262.0
2.0	31.0	4377.0500000000002	185.97862108317719	4365.5	18657.490000000002	226.04023955924308	18674.5	729.28999999999996	77.635854474591838	733.5	37.100000000000001	6.0141499815019577	36.0	17170.860000000001	114.29112126495217	17185.0	0.0	0.0	0.0	123.56999999999999	10.868537160078168	122.0	170.09	11.949138044227292	169.5	255.16999999999999	5.4937327929195829	256.0	256.29000000000002	5.604096715796401	257.0	257.57999999999998	6.3705258809614769	257.0	259.43000000000001	6.6667158331520335	258.5	260.17000000000002	5.8430385930609772	260.0	263.13	6.9694404366491272	262.0	263.89999999999998	6.6925331527008511	264.0	264.92000000000002	6.8683040119086165	264.0
2.0	32.0	4480.9300000000003	194.46157743883495	4470.5	19104.919999999998	209.44506105420578	19125.0	745.14999999999998	80.527929937382609	743.5	38.729999999999997	5.1085320787874089	39.0	17237.200000000001	125.19776355830003	17242.0	0.0	0.0	0.0	124.27	11.240867404253107	123.0	171.56999999999999	12.160801782777316	172.0	253.97	5.1409240414540269	253.5	255.06999999999999	5.5592355589595233	255.0	255.63999999999999	6.3584903868764311	255.0	257.99000000000001	5.7714729489100094	258.0	258.74000000000001	6.1816179111944463	259.0	260.94999999999999	6.2407932188144155	260.5	261.22000000000003	7.3723537625374433	261.0	262.13999999999999	6.6212083489345055	262.0
2.0	33.0	4547.6400000000003	200.73577259671484	4538.0	19376.110000000001	233.56142211418396	19396.0	752.58000000000004	82.193452293963176	753.5	40.93	5.7205856343559791	41.0	17409.240000000002	121.97730280671072	17400.0	0.0	0.0	0.0	125.22	10.968664458355903	123.0	174.38999999999999	12.331986863437701	175.0	254.86000000000001	4.9132881047217252	254.5	256.17000000000002	5.8584212890504901	256.0	256.47000000000003	6.2489279080495077	256.0	258.08999999999997	5.8789369787402901	258.0	258.77999999999997	6.2491279391607923	259.0	259.25	6.0537178659068678	260.0	261.30000000000001	7.1979163651712437	260.0	263.39999999999998	5.8137767414994528	263.0
2.0	34.0	4475.7700000000004	178.49189645471304	4467.5	19096.66	238.12858795197187	19107.0	743.99000000000001	80.728618841151984	744.0	38.829999999999998	6.3797413740683879	39.0	17633.93	103.64576740031404	17626.5	0.0	0.0	0.0	125.34	10.877701963190571	123.0	175.37	12.606867176265483	175.0	256.11000000000001	5.590876496579047	256.0	257.66000000000003	6.2916134655587346	257.0	257.93000000000001	6.012079507125633	257.5	260.25	6.844523358130937	260.0	262.55000000000001	6.1030729964502308	262.0	263.11000000000001	6.0628293724959805	263.0	264.47000000000003	7.1922944878529549	264.0	265.22000000000003	8.0567735477671203	264.5
2.0	35.0	4555.5299999999997	178.74017203751373	4557.0	19441.169999999998	228.4631723057351	19442.0	757.76999999999998	83.961997951454208	761.5	39.899999999999999	4.8114446894877627	40.0	17622.84	98.87929206866319	17632.5	0.0	0.0	0.0	125.91	11.144590616079174	124.0	177.09	12.223825096916267	176.5	254.86000000000001	5.3235702305877393	254.5	255.88	5.9502604984992047	255.0	257.10000000000002	6.1343296292260003	256.0	257.76999999999998	5.9562656085839567	258.0	260.54000000000002	6.5075648287204952	260.0	261.08999999999997	6.4747123488229184	261.0	262.82999999999998	6.8732161322047789	262.5	263.85000000000002	6.788777504087169	263.0
2.0	36.0	4626.1000000000004	195.02848509897217	4638.5	19699.310000000001	239.59009557992999	19685.5	765.00999999999999	82.142741006129086	763.5	42.039999999999999	6.0579204352648937	42.0	17469.150000000001	108.71056756359982	17467.0	0.0	0.0	0.0	126.62	11.086730807591568	125.0	179.12	11.623493450765997	179.0	253.28999999999999	5.1813029249407911	253.0	255.05000000000001	5.5450428312142002	255.0	255.90000000000001	5.3188344587888805	256.0	257.25	5.8075382047817818	257.0	258.07999999999998	6.0360251821873634	258.5	259.70999999999998	6.2885530927233173	260.0	261.14999999999998	6.3849432260592573	261.0	261.61000000000001	6.9338228993824176	262.0
2.0	37.0	4471.6000000000004	183.18040288196769	4463.0	19059.32	242.17674867748966	19061.0	742.74000000000001	79.036905303788302	741.5	40.609999999999999	6.9352649552846923	40.0	17277.41	116.68205474707756	17277.0	0.0	0.0	0.0	127.09	11.080699436407434	125.5	180.56999999999999	11.951782293867304	180.5	256.23000000000002	5.5692997764530521	255.5	257.04000000000002	6.0314509033896648	257.0	258.63	6.5278710158825897	258.5	260.75999999999999	6.2371788494478819	260.5	262.02999999999997	6.3803683279259049	261.0	264.25999999999999	6.9334262814282521	265.0	265.51999999999998	7.9768164075651145	265.5	268.01999999999998	6.964165420206502	268.0
2.0	38.0	4432.6700000000001	176.7050115305166	4432.0	18881.43	245.71232183185279	18863.5	734.09000000000003	77.977188330947158	742.0	39.18	5.4833931101098337	39.0	17085.299999999999	119.35983411516624	17082.5	0.0	0.0	0.0	127.73	11.294117938112741	126.0	182.11000000000001	11.848961979852918	182.0	255.38999999999999	5.6389626705627336	255.0	256.17000000000002	5.145979012782699	256.0	257.0	6.1497967446087189	257.0	258.5	5.4415071441651159	258.0	260.36000000000001	6.9130601038903157	260.0	261.06999999999999	6.9659959804754417	261.0	262.13	6.9378022456682915	262.5	263.92000000000002	7.353475368830714	265.0
2.0	39.0	4479.5799999999999	195.83350990062962	4462.0	19064.169999999998	228.01377392605033	19061.0	739.13999999999999	77.826347723634058	742.5	40.450000000000003	5.0366159273861655	40.0	16970.98	119.32484904662564	16971.0	0.0	0.0	0.0	128.38	11.396297644410662	126.0	183.88999999999999	12.283236544168643	184.5	253.46000000000001	5.2353032385908653	253.0	255.34	6.1631485459949769	255.0	256.18000000000001	5.9789296700998245	255.0	257.41000000000003	5.400175923060285	257.0	259.67000000000002	6.5514196934710265	259.0	259.91000000000003	6.5147448146493039	259.0	260.97000000000003	6.4953136952729231	261.0	263.00999999999999	7.3912042320585343	263.0
2.0	40.0	4421.0600000000004	198.2832226891625	4422.0	18808.68	239.23623805769893	18844.5	731.05999999999995	74.040099945907698	731.0	41.130000000000003	6.3366473785433257	41.5	17072.07	116.72722518761422	17079.5	0.0	0.0	0.0	128.75	11.223524401898006	127.0	185.83000000000001	12.517232122158635	185.5	256.13999999999999	5.3759092254241043	256.0	257.50999999999999	5.352560135112916	258.0	258.66000000000003	6.5363904412144782	258.0	260.13999999999999	6.4218688868584035	260.5	262.54000000000002	6.6429210442394986	263.0	261.56	7.6567878382517565	261.0	263.44999999999999	6.8838579299692118	262.0	263.74000000000001	7.2271986274074411	263.0
2.0	41.0	4403.6400000000003	185.92711044922956	4397.0	18773.900000000001	234.68231718644677	18774.0	728.04999999999995	75.203773176616608	730.0	40.270000000000003	6.3290678618577001	40.0	17234.52	120.40867742816545	17249.0	0.0	0.0	0.0	129.5	10.847580375364821	127.5	187.19	11.995578352042889	187.0	254.86000000000001	5.6938914636652491	255.0	257.61000000000001	5.863267007394426	257.0	258.44	6.5579265015704475	258.0	259.91000000000003	5.8789369787402892	261.0	261.25999999999999	6.9765607572786186	260.5	261.92000000000002	7.520212762947601	262.0	264.29000000000002	6.8385597898972854	263.5	265.64999999999998	6.6458633750627172	265.0
2.0	42.0	4507.2299999999996	189.43446650491035	4511.5	19225.169999999998	258.76394860953872	19254.5	748.99000000000001	79.268719555698638	757.0	42.079999999999998	5.7055762198046223	42.0	17326.779999999999	118.00648965205261	17326.5	0.0	0.0	0.0	130.31999999999999	10.993525367233206	129.0	189.38	12.139011491880217	189.0	254.21000000000001	4.5657310477074757	254.0	255.93000000000001	5.7502260825118867	256.0	256.38	5.7424385064186803	256.0	257.70999999999998	5.6023120227277596	257.0	259.07999999999998	6.8009999264813992	260.0	260.79000000000002	6.9127346253129085	261.0	262.05000000000001	6.1292332310004323	262.5	263.47000000000003	6.8694322909538892	263.5
2.0	43.0	4571.5	195.06570687847722	4569.5	19479.240000000002	251.86647732479207	19458.5	759.53999999999996	81.526979583448309	758.0	43.780000000000001	6.5139542522188467	44.0	17483.279999999999	109.25557926257132	17484.0	0.0	0.0	0.0	130.97999999999999	11.167792978023902	128.0	191.15000000000001	12.469462698929734	190.5	256.38999999999999	5.2590778659380959	257.0	256.18000000000001	5.2026531692973732	256.0	257.80000000000001	5.7532599454570104	257.0	258.70999999999998	5.4905282077410371	258.0	260.69999999999999	6.4101482042149396	260.0	260.43000000000001	6.6547051024068669	260.0	261.63	7.1828337026552402	261.0	263.19999999999999	6.4078077374403177	263.0
2.0	44.0	4492.79	192.78787799029274	4495.5	19151.990000000002	235.4841606138298	19156.5	745.92999999999995	78.283364133128558	751.5	41.920000000000002	7.4909011473920808	42.0	17557.25	107.24153812772363	17548.0	0.0	0.0	0.0	131.30000000000001	11.267209059922514	129.5	192.52000000000001	12.828468341933887	192.5	256.92000000000002	6.0986555895541432	256.0	257.81	5.5833592039201632	258.0	259.50999999999999	7.3532237828043829	259.0	261.37	6.8580682411302964	261.0	262.0	6.1903150162168643	262.0	263.19999999999999	7.1232015274032507	263.0	265.5	7.1323208004127236	265.0	267.36000000000001	7.0064541674087906	268.0
2.0	45.0	4538.1099999999997	190.16008492846231	4522.5	19352.299999999999	255.01005862514521	19319.0	754.0	83.690501253129085	762.5	41.909999999999997	5.6019550158850802	42.0	17411.490000000002	106.34260623099286	17417.5	0.0	0.0	0.0	132.21000000000001	11.430918598257971	130.5	194.46000000000001	12.872777478073642	194.5	255.22999999999999	5.4366441855247434	255.0	255.84999999999999	5.4833839916606237	256.0	257.69999999999999	5.7835974963685022	258.0	258.37	7.0209045001338675	258.0	260.49000000000001	6.7342334381873039	260.5	261.11000000000001	6.7924884983340243	261.0	262.42000000000002	6.5638098692756168	262.0	264.38	7.2232679584797355	265.0
2.0	46.0	4557.7200000000003	192.64714272472352	4537.0	19439.200000000001	251.52045642452225	19439.0	757.13	80.137838129063596	757.0	44.909999999999997	6.6243414767054398	45.0	17228.419999999998	96.989090108114738	17229.5	0.0	0.0	0.0	132.65000000000001	11.392431698281101	132.0	196.50999999999999	12.609119715507502	197.5	254.78	5.8490683018750946	255.0	255.84999999999999	6.1682655584856256	255.0	257.44	6.1989031287801231	257.0	257.51999999999998	6.0703871375720349	258.0	258.93000000000001	5.7030781162456483	259.0	259.0	5.4735728733616034	259.0	260.89999999999998	6.009159675029446	260.0	262.63999999999999	7.22844381592608	262.0
2.0	47.0	4409.6300000000001	176.92126243049478	4410.5	18818.400000000001	241.90312110429664	18803.0	735.27999999999997	77.680381049528847	731.0	43.0	7.5683551713698005	43.5	17135.610000000001	112.85139742156498	17148.5	0.0	0.0	0.0	133.16	11.515832579540222	131.0	198.69999999999999	13.119832316001604	197.5	257.13999999999999	6.0150145469483265	257.0	257.98000000000002	6.4420183172667249	258.0	259.14999999999998	6.135755862157489	259.0	261.20999999999998	6.7665279131915206	260.5	262.43000000000001	6.672713091389439	263.0	263.16000000000003	7.3874488153895186	263.5	265.81999999999999	6.5929962839364622	265.0	266.5	7.5226325179421067	266.5
2.0	48.0	4407.6800000000003	179.20149999372217	4393.5	18809.580000000002	228.50304943260605	18823.0	734.41999999999996	80.639466764109997	742.0	42.409999999999997	6.1091652457598489	42.0	17053.560000000001	110.55444993305335	17065.0	0.0	0.0	0.0	133.84	11.70446068813083	133.0	200.34999999999999	13.011052993512861	201.0	256.19999999999999	5.2211109928826449	256.5	257.04000000000002	5.4275593041439905	257.0	258.62	5.6493893475312893	258.0	259.69	5.961031789883358	259.5	261.13	6.824448695682312	261.5	261.44	7.4448908655533694	260.0	262.67000000000002	6.1172788067898294	263.0	265.36000000000001	8.0926139164055009	265.0
2.0	49.0	4491.3500000000004	198.84176497909084	4462.5	19136.43	229.76206192494004	19128.0	745.54999999999995	82.758368156942296	745.5	44.43	6.8414252900985479	43.0	17033.23	114.75581510320075	17029.5	0.0	0.0	0.0	134.19	11.576437275777035	133.0	201.74000000000001	13.251128253850689	201.5	254.66	5.4281120106350054	254.0	255.84	6.0757221792968776	256.0	257.57999999999998	6.1174831426003937	258.0	257.70999999999998	6.5135167152621953	257.0	259.05000000000001	7.0446788429281852	260.0	259.82999999999998	6.3985232671296899	259.0	261.43000000000001	6.0402897281504639	260.5	262.85000000000002	7.2641241729474864	262.0
2.0	50.0	4423.9799999999996	181.64393631497862	4417.0	18857.049999999999	245.02870750179457	18872.5	736.89999999999998	81.470424081380614	732.0	44.560000000000002	8.3944267225344209	44.0	17152.709999999999	115.37827308466703	17153.0	0.0	0.0	0.0	134.83000000000001	11.398293731958306	133.0	203.52000000000001	12.881366387150084	205.0	257.44	5.6468044060335574	257.0	258.63	6.5569123831266802	259.0	260.19	5.7457723588739578	260.0	261.29000000000002	6.2101449258451291	262.0	262.42000000000002	5.8295454368243842	262.0	263.20999999999998	7.1446413485912652	263.0	265.48000000000002	7.5212764874055793	265.5	267.27999999999997	7.3158458157618389	267.0
2.0	51.0	4431.9399999999996	173.00039421920405	4441.0	18891.73	244.02269791968124	18887.5	737.13	84.3901244222332	738.5	42.990000000000002	7.0078456033220355	43.0	17317.369999999999	109.36742248037119	17320.0	0.0	0.0	0.0	135.15000000000001	11.554544560474895	134.0	205.18000000000001	13.439032703286349	206.0	255.86000000000001	5.7463379643038746	255.0	256.52999999999997	5.4762304553406072	257.0	258.00999999999999	6.71936752976052	258.0	259.51999999999998	6.4613930386566043	260.0	261.81	7.2590564125098256	261.0	263.04000000000002	6.5282769549093107	263.0	263.82999999999998	7.2829321018392044	264.0	265.45999999999998	7.7037912744310511	265.0
2.0	52.0	4539.1000000000004	186.82513214233248	4533.0	19343.029999999999	246.12202075393418	19355.5	753.97000000000003	83.277422510546032	754.5	44.969999999999999	6.8490218279693043	46.0	17354.099999999999	115.90474537308643	17354.0	0.0	0.0	0.0	135.97	11.619341633672709	134.5	207.21000000000001	12.464585833472366	208.0	254.81999999999999	5.4210331118708366	255.0	257.20999999999998	5.8108433122912553	256.5	256.41000000000003	6.0184632590055749	256.0	258.23000000000002	5.0849877089330322	258.0	260.29000000000002	6.1405130078846017	259.0	260.80000000000001	7.0696534568534544	260.5	260.81	5.9475961530689023	260.5	263.50999999999999	7.5146457002309814	264.0
2.0	53.0	4559.2700000000004	187.35452249678949	4574.5	19420.09	244.71024069294688	19442.0	759.37	81.916378704139518	769.0	46.969999999999999	7.6478166819034046	47.0	17409.029999999999	118.64345367528711	17395.5	0.0	0.0	0.0	136.58000000000001	11.657769941116525	134.5	209.25	12.935513132458256	209.0	256.31999999999999	5.9780933415262094	256.0	257.31	6.6327897599727974	257.0	258.16000000000003	6.0938001279989482	258.0	259.19999999999999	6.0530983801686222	260.0	260.13999999999999	6.3166763412414912	260.0	261.50999999999999	7.1014012701719649	261.0	262.08999999999997	5.9566685319900081	262.0	264.67000000000002	6.8133031636644494	264.0
2.0	54.0	4467.3199999999997	175.28855524534393	4453.5	19061.73	250.25834072014462	19068.0	744.48000000000002	81.852242486079746	751.0	44.630000000000003	7.5969138470829067	44.0	17407.18	118.03646724635568	17408.5	0.0	0.0	0.0	137.19999999999999	11.713240371477058	135.0	210.05000000000001	12.79091474445827	211.0	256.75999999999999	5.7984825601186376	257.0	257.44999999999999	5.4852073798535637	257.5	259.86000000000001	6.2434285452786265	260.0	262.07999999999998	6.3382647467583739	262.0	262.13999999999999	6.735012991821173	263.0	264.05000000000001	7.6464043837610376	264.0	265.88999999999999	6.8860656401170042	266.0	266.32999999999998	7.1540967284486712	266.0
2.0	55.0	4500.75	185.17361448111339	4474.5	19208.740000000002	233.67052103335584	19208.5	751.21000000000004	84.855676887289036	754.0	44.409999999999997	5.9817973887452922	44.0	17244.119999999999	118.37121947500583	17238.5	0.0	0.0	0.0	137.41999999999999	11.774701694735199	135.5	211.72	13.062985876131078	211.5	256.45999999999998	5.7068730492275712	256.5	256.55000000000001	5.0722283071644156	256.0	258.63	5.5166203422022804	259.0	259.18000000000001	5.887919836410819	259.0	259.50999999999999	6.1959583600924875	259.0	261.32999999999998	6.5116127034706235	261.0	262.36000000000001	6.9159525735794327	263.0	264.44	7.2032215015227727	264.0
2.0	56.0	4525.0600000000004	200.46604799815853	4517.5	19291.5	220.74000543625979	19296.0	753.86000000000001	82.469754455800341	752.5	46.939999999999998	7.223323334864638	46.5	17143.130000000001	111.55085432214312	17150.5	0.0	0.0	0.0	138.0	11.788977903109327	136.0	213.68000000000001	13.334826583049363	214.5	254.96000000000001	5.4109518571134974	255.0	255.19999999999999	5.3347914673396568	255.0	256.16000000000003	5.5456649736528432	256.0	258.91000000000003	6.5438444358037735	259.0	259.47000000000003	6.5428663443478658	259.0	260.01999999999998	6.2785030062905918	260.0	260.69999999999999	6.6925331527008511	260.5	261.94999999999999	7.454361139628265	262.0
2.0	57.0	4394.6000000000004	181.76121698536241	4404.0	18762.720000000001	235.89154626649935	18782.5	735.01999999999998	77.087869344015473	729.0	45.159999999999997	8.1298462470086115	45.0	17117.459999999999	106.67402870427271	17104.5	0.0	0.0	0.0	138.68000000000001	11.689208698624558	137.0	215.83000000000001	12.614321226288792	216.0	257.89999999999998	5.7280013966478744	257.5	259.31999999999999	5.7773350257709657	259.0	259.87	5.9710216881200493	259.5	262.18000000000001	7.1991388373888165	261.0	262.45999999999998	6.914361864987975	262.0	264.31	7.0861766842211882	264.0	266.01999999999998	7.3918603882919767	265.5	267.11000000000001	7.7212628500783476	266.5
2.0	58.0	4422.3100000000004	182.28141402787065	4421.5	18882.049999999999	250.70334560990605	18870.0	740.80999999999995	81.773185702894082	745.0	44.030000000000001	6.347369533909303	44.0	17093.419999999998	116.03690619798513	17095.0	0.0	0.0	0.0	139.28999999999999	11.750144679960327	137.5	217.59	13.017753262372121	218.0	254.93000000000001	5.5031899840001897	254.5	257.94999999999999	6.1909207715815588	258.0	258.75	6.5243773649291628	258.0	260.66000000000003	6.1126426363725859	260.0	261.01999999999998	6.6090543952974086	261.0	262.60000000000002	6.6483080554378633	263.0	262.82999999999998	6.1090997700152192	263.5	265.94999999999999	6.9890986543330458	265.5
2.0	59.0	4517.0200000000004	197.32374312281837	4512.5	19259.02	233.86295046458301	19277.5	751.94000000000005	82.977927185487104	747.0	47.280000000000001	7.8065101037531477	46.0	17124.32	111.59873475985292	17127.5	0.0	0.0	0.0	139.81	11.745377814272302	138.0	218.81999999999999	12.801859239969794	220.0	255.19999999999999	5.3009433122794292	255.0	255.72	5.0161339695028078	256.0	257.51999999999998	6.8153943392880816	257.0	258.95999999999998	6.1284908419610122	259.0	259.75	6.7769831045975026	260.0	260.58999999999997	6.4421968302745922	260.0	260.72000000000003	6.7217259688267577	261.0	263.06	7.8330326183413783	262.5
2.0	60.0	4439.25	186.34244685524553	4437.5	18934.48	249.85965980926173	18949.5	743.59000000000003	81.838877680476529	736.5	47.149999999999999	8.6074095987120316	47.0	17250.950000000001	118.66502222643368	17252.0	0.0	0.0	0.0	140.52000000000001	11.876430440161725	139.0	220.56999999999999	12.642195220767634	222.5	257.32999999999998	5.9279929149755235	257.0	258.80000000000001	6.4311740763254104	258.0	260.83999999999997	6.4864782432380057	260.5	262.07999999999998	6.8799418602194597	261.5	264.11000000000001	7.0878699197996005	263.0	264.66000000000003	6.1240836049159215	264.5	265.99000000000001	7.6111694239453103	267.0	266.83999999999997	7.2494413577875099	267.0
2.0	61.0	4449.5299999999997	179.63565653845006	4439.0	18983.360000000001	223.58365414314173	18992.0	742.96000000000004	83.813951106006215	739.5	45.490000000000002	7.2656658332185904	45.0	17331.029999999999	128.59762478366389	17327.0	0.0	0.0	0.0	141.09	11.776327950596484	139.0	221.90000000000001	12.288612614937458	223.0	256.45999999999998	6.0537921999355069	256.0	257.55000000000001	5.9319052588523364	257.5	257.94	6.6344856620539927	258.0	259.61000000000001	6.5557531985272295	260.0	260.63	6.4088298463916171	261.0	261.76999999999998	7.1426255676746768	262.5	264.07999999999998	6.7641407436569487	263.5	266.18000000000001	6.9991142296722098	266.0
2.0	62.0	4544.4799999999996	192.12368307941634	4524.0	19382.48	241.22651098086214	19398.5	758.08000000000004	85.71565551286416	755.5	46.920000000000002	7.2920230389103962	47.0	17302.889999999999	121.8555616293323	17305.0	0.0	0.0	0.0	141.52000000000001	11.797864213492204	140.0	223.47999999999999	12.123101913289354	225.0	254.53999999999999	5.3243215530243857	254.0	257.60000000000002	5.6124860801609113	256.5	258.01999999999998	6.0794407637545085	258.0	258.57999999999998	5.8449636440272217	258.0	261.04000000000002	6.6135013419519311	261.0	259.31999999999999	6.8802325542091962	259.0	262.27999999999997	5.7603472117572911	263.0	264.26999999999998	7.5058044205801169	264.0
2.0	63.0	4512.0299999999997	195.96405052968262	4500.0	19238.5	260.26984074225732	19228.0	750.21000000000004	84.956494160246507	745.0	48.259999999999998	9.383624033389232	47.0	17304.189999999999	130.81977641014373	17315.0	0.0	0.0	0.0	142.30000000000001	12.022894826122368	140.5	224.99000000000001	11.802961492777989	227.0	257.62	6.0312187823026289	258.0	259.80000000000001	5.6868268832451729	260.0	259.81999999999999	6.8547501777964159	260.0	259.92000000000002	6.9407204237024258	259.0	261.08999999999997	6.5849753226568746	262.0	262.79000000000002	7.254371096104749	263.0	263.06999999999999	6.0518674803733106	263.0	264.19999999999999	7.3102667529988263	263.0
2.0	64.0	4439.8400000000001	182.64866383305409	4421.5	18955.209999999999	240.62939533648006	18949.5	737.21000000000004	83.934414276862626	733.5	45.68	8.4945629669807019	45.0	17302.25	120.45965092096191	17310.0	0.0	0.0	0.0	142.66999999999999	11.883648429670073	141.0	226.55000000000001	11.342288128944706	228.0	256.98000000000002	5.9816051357474276	258.0	258.32999999999998	6.041614022759151	258.0	259.32999999999998	6.3183146487018194	260.0	260.99000000000001	6.8869369098315394	260.0	261.86000000000001	6.2530312649146405	262.0	264.87	7.5002066638193376	263.0	265.88	6.8062912074051019	266.0	266.66000000000003	7.1585193999876822	266.0
2.0	65.0	4488.1099999999997	188.28769981068862	4464.5	19163.599999999999	262.3900531651305	19166.5	748.02999999999997	83.387823451628719	750.5	46.25	7.2544813736062483	46.0	17161.720000000001	118.6193980763686	17175.0	0.0	0.0	0.0	143.27000000000001	12.115985308673828	141.0	227.96000000000001	11.264918996601796	229.5	255.65000000000001	5.408095783175443	255.5	256.81999999999999	5.8453058089376295	256.0	257.45999999999998	6.5428128507546353	257.0	259.76999999999998	6.1949253425687072	260.0	260.25999999999999	6.4600619192078952	260.0	262.56	6.3013014528746361	263.0	262.51999999999998	7.5305776670850433	262.0	263.94	7.0651539261363583	264.0
2.0	66.0	4524.2799999999997	207.74677277878467	4507.5	19293.259999999998	243.27271199211802	19319.5	750.84000000000003	84.241999026613811	755.5	49.520000000000003	7.9830821115656825	49.0	17129.939999999999	109.95060891145624	17117.0	0.0	0.0	0.0	144.18000000000001	12.066797421022697	142.0	230.55000000000001	11.38013620305135	233.0	256.83999999999997	5.3567154115185174	257.0	258.00999999999999	5.980794261634486	258.0	258.31	6.3018965399314508	258.0	259.49000000000001	6.0720589588705405	259.0	260.44	6.1876005042342541	260.0	260.63999999999999	6.2602236381777923	261.0	263.17000000000002	7.3335598449866088	262.0	265.05000000000001	6.3045618404453769	264.0
2.0	67.0	4402.1099999999997	187.92593727317154	4404.5	18786.889999999999	246.64589576962356	18772.0	733.69000000000005	80.571048770634732	740.5	47.549999999999997	9.3127600634827914	48.0	17175.360000000001	119.68145386817459	17185.0	0.0	0.0	0.0	144.27000000000001	11.824428104563873	141.5	230.84999999999999	11.383650556829297	231.5	257.63999999999999	5.687741203676552	257.0	259.07999999999998	6.7062359039926411	259.0	259.27999999999997	6.5346461266085409	259.0	261.69	6.9002826029083764	261.0	264.29000000000002	6.1502764165523489	264.5	264.64999999999998	6.5625833328042384	264.5	266.08999999999997	7.4230654045347073	265.0	266.68000000000001	8.4343108787855332	265.0
2.0	68.0	4446.2799999999997	188.12570690897084	4431.5	18984.490000000002	267.19889576867638	19008.0	741.75999999999999	85.007778467620241	750.0	46.170000000000002	7.7305303828392011	46.5	17155.919999999998	128.15823656714383	17175.0	0.0	0.0	0.0	144.84	12.276579328135341	143.0	231.72	10.883087797128166	234.5	256.70999999999998	5.5880139584650292	257.0	257.50999999999999	6.1571015908461337	256.0	258.41000000000003	6.2770932763501293	258.0	259.31999999999999	6.3243655808310129	260.0	261.69999999999999	6.7238381896056962	261.5	262.08999999999997	6.6889386303060068	261.5	264.24000000000001	6.9471145089166324	264.0	265.31999999999999	7.0864377510848149	265.5
2.0	69.0	4538.1300000000001	209.14223174672304	4552.0	19346.290000000001	270.18853769173853	19315.5	755.15999999999997	84.599494088321833	754.5	49.299999999999997	8.4870489570875005	48.0	17196.16	135.63035943327731	17196.5	0.0	0.0	0.0	145.40000000000001	12.313407326974934	143.0	233.19	9.9193699396685471	236.5	254.84	5.3154868074335395	255.0	256.81999999999999	5.5306057534414794	257.0	257.22000000000003	5.9136790579131029	257.0	258.27999999999997	6.0067961510276007	258.0	259.35000000000002	6.4643251774643886	259.0	261.13999999999999	6.4684155710652966	261.0	262.73000000000002	6.4882278011796108	263.0	263.29000000000002	7.0856121824440841	264.0
2.0	70.0	4447.5299999999997	199.01283652066263	4451.0	18960.779999999999	250.03454081386437	18955.0	742.15999999999997	83.465048972608884	746.0	48.549999999999997	9.4597832956151802	47.5	17294.130000000001	150.18319846107951	17308.0	0.0	0.0	0.0	145.99000000000001	12.263355984395137	144.0	233.93000000000001	9.8389582781918552	237.0	257.52999999999997	5.5180703148836363	257.0	258.25	6.1079865749688738	258.0	259.81	6.8886791186699945	259.0	262.16000000000003	6.9119027770940189	262.0	263.24000000000001	6.5071038104520813	262.5	265.69	7.1479997202014491	265.5	266.88	8.239271812484402	266.5	269.31999999999999	7.3401362385176467	268.0
2.0	71.0	4458.2600000000002	187.48165883627127	4454.5	19021.68	258.37712282630594	19024.5	741.40999999999997	84.988598647112653	752.5	46.689999999999998	7.7597615942759477	47.0	17304.900000000001	136.63604941595756	17313.5	0.0	0.0	0.0	146.34999999999999	12.493498309120628	145.0	234.80000000000001	8.8113563087642763	237.5	256.63999999999999	5.7227965191853531	256.0	257.5	5.4157178656204019	257.0	258.31999999999999	6.4403105515184587	258.0	259.70999999999998	5.6147929614545893	259.0	261.95999999999998	7.3524417712757169	261.0	262.29000000000002	7.1109703979133547	262.0	263.27999999999997	7.0584417543817706	264.0	265.04000000000002	7.493890845215188	266.0
2.0	72.0	4547.75	198.84025623600468	4548.0	19389.740000000002	245.05153009112186	19388.5	756.24000000000001	85.373897650277172	754.0	48.43	7.7139548870861319	49.0	17248.110000000001	116.4913640575987	17256.5	0.0	0.0	0.0	147.0	13.010764773832474	145.0	235.55000000000001	9.4354385165714483	239.0	254.83000000000001	5.8890661398900939	254.0	256.73000000000002	6.2687399052760204	256.5	257.30000000000001	6.1911226768656427	257.0	258.75	5.5970974620780014	257.5	261.11000000000001	6.8042560210503558	261.0	261.10000000000002	6.6385239323210996	261.0	262.18000000000001	6.5059664923822043	262.0	264.31999999999999	7.4590616031777079	265.0
2.0	73.0	4482.5799999999999	202.46788288516279	4495.5	19090.880000000001	249.55830100399385	19111.5	745.96000000000004	83.802615710966919	744.0	50.079999999999998	9.1800653592444537	50.0	17254.709999999999	116.40071262668455	17269.0	0.0	0.0	0.0	147.46000000000001	12.72903766983192	144.5	236.47	8.5492163383552295	239.0	257.35000000000002	5.7155489675095952	257.0	258.63999999999999	5.472695862187118	258.5	260.02999999999997	6.6082599827791269	260.0	261.77999999999997	6.7001194019211336	262.0	264.23000000000002	6.9826284449338987	265.0	262.79000000000002	7.7334274419561213	262.0	264.64999999999998	7.1321455397376745	264.0	264.83999999999997	7.2328694167667651	264.0
2.0	74.0	4428.0799999999999	188.37434432533536	4434.0	18891.259999999998	256.00322732340703	18902.5	737.00999999999999	82.436702384314245	741.0	47.82	9.0756597556320937	48.0	17254.970000000001	112.74009535209734	17251.0	0.0	0.0	0.0	148.0	12.377398757412641	145.5	236.93000000000001	7.6397054917058158	239.0	256.19	5.8918503035973337	256.0	258.94	6.1706077496467078	258.5	259.60000000000002	6.5391130897087253	259.0	261.05000000000001	6.1438994132391196	262.0	262.41000000000003	7.2015206727468328	262.0	263.07999999999998	7.481550641411177	262.5	265.25999999999999	6.827327441979036	265.0	266.61000000000001	6.9193858108939121	266.0
2.0	75.0	4489.2200000000003	197.89980192006257	4471.0	19179.279999999999	253.86126447333396	19209.0	748.08000000000004	84.145668931918294	750.0	49.049999999999997	6.9762095725400917	48.5	17145.400000000001	106.57738972221081	17141.5	0.0	0.0	0.0	148.84	12.604538865027948	147.0	238.02000000000001	7.1805013752522884	240.0	255.36000000000001	4.6957853443274002	255.0	257.35000000000002	5.7989223136717394	257.0	257.58999999999997	5.9717585349710856	257.0	258.75	5.7625949016046585	258.0	260.13999999999999	6.708233746672815	260.0	261.87	6.9147017289251176	262.0	263.08999999999997	6.2802786562381137	263.0	264.42000000000002	6.9299062042714539	264.0
2.0	76.0	4510.8500000000004	200.13957005050253	4495.5	19262.509999999998	236.31836555799043	19241.0	751.17999999999995	84.698096790896059	753.5	51.869999999999997	8.2748474306176778	51.0	17147.509999999998	118.07146098867413	17143.5	0.0	0.0	0.0	149.34999999999999	12.708560107266283	147.0	238.62	6.9538190945695444	241.0	257.58999999999997	5.3964710691339768	258.0	257.33999999999997	5.6235575928410295	257.0	258.83999999999997	5.7874346648579973	258.5	259.94	5.8031370826476261	260.0	261.94	6.6840406940712143	261.5	261.33999999999997	6.8135453326443791	261.0	262.33999999999997	7.4029993921382973	262.0	264.35000000000002	6.4302021741155224	264.0
2.0	77.0	4406.96	187.40901365729451	4418.0	18818.5	258.92599328765738	18812.5	734.19000000000005	83.299903361288486	731.5	49.060000000000002	8.9395973063667693	49.0	17215.540000000001	125.90110563454158	17229.5	0.0	0.0	0.0	149.40000000000001	12.638037822383664	147.5	238.97	6.9288599350831159	240.0	258.07999999999998	6.1897980580952714	258.0	259.06	5.4622705901483863	260.0	260.55000000000001	7.6777275283771305	260.0	262.5	7.0746024623295973	262.0	262.77999999999997	6.0540564913122514	263.0	264.24000000000001	7.3459104268974018	264.5	266.48000000000002	7.2006666358053275	266.5	268.31	7.1157501361416564	269.0
2.0	78.0	4466.96	195.76935000147495	4453.0	19095.34	276.71300005601472	19102.5	744.33000000000004	86.949416904312827	736.5	48.479999999999997	6.8183282408520052	48.0	17196.919999999998	142.40580606141032	17189.5	0.0	0.0	0.0	150.41999999999999	12.749258801985313	148.0	239.31	6.3382884124974925	241.0	256.27999999999997	5.4572520557511357	256.5	257.17000000000002	5.6816458882968064	258.0	258.64999999999998	5.7833813638735601	258.5	259.44	7.2087724336394476	259.0	261.50999999999999	7.0249483983869947	261.0	262.08999999999997	6.8309516174541889	262.0	263.55000000000001	6.7902503635727589	263.0	264.94	7.4065106494218993	265.0
2.0	79.0	4529.8500000000004	206.76070105317405	4530.5	19370.25	252.70217153795889	19355.0	755.75	82.777216068191137	761.0	52.57	8.4678863950811252	52.0	17206.68	140.60731702155476	17205.0	0.0	0.0	0.0	150.69	12.816938011865393	148.0	240.21000000000001	5.9954899716370145	242.0	255.71000000000001	5.8860767918877857	256.0	257.06999999999999	6.4066449878231904	256.5	258.42000000000002	6.4221180306811538	258.0	258.55000000000001	6.1812215621186075	259.0	260.02999999999997	6.0024245101458797	260.0	259.80000000000001	5.6709787515031298	260.0	261.75	6.1438994132391196	261.5	263.51999999999998	7.5305776670850442	262.0
2.0	80.0	4425.0299999999997	192.38666559821655	4441.5	18935.740000000002	278.65034074983646	18934.5	740.22000000000003	83.420690479041227	744.5	51.350000000000001	9.0778576767869623	51.0	17285.93	133.68083295671076	17274.5	0.0	0.0	0.0	151.18000000000001	12.768226188472697	149.0	240.71000000000001	5.6467601330320374	241.0	258.22000000000003	6.4024682740330707	257.0	258.98000000000002	6.8234595331107526	259.0	260.16000000000003	6.5722446698217185	259.0	262.10000000000002	6.783067152844648	262.0	263.19999999999999	6.7230945255886443	263.0	263.98000000000002	7.6680897230014216	264.0	266.88	6.9011303421975745	267.0	267.20999999999998	7.4783621201436885	266.5
2.0	81.0	4451.6400000000003	182.22351769187202	4455.0	19034.169999999998	261.77891645432413	19048.5	743.63999999999999	87.890445442038811	742.5	49.609999999999999	7.906826164776863	49.0	17280.259999999998	125.68966703750949	17278.0	0.0	0.0	0.0	151.56999999999999	12.871095524468769	149.5	241.15000000000001	5.0405852834765126	242.0	257.02999999999997	5.41932652642374	257.0	258.06	5.5782075974276895	258.0	259.49000000000001	5.7454242663183717	259.0	260.5	6.0290961179931442	261.0	261.86000000000001	7.0936873345249714	262.0	262.25	7.7115173604161722	261.0	263.44	6.3092313319452789	263.0	266.44	8.3334506658406511	266.0
2.0	82.0	4544.5	204.42629478616493	4535.5	19395.130000000001	275.31936564651608	19386.0	755.88	85.605289556195075	763.0	51.479999999999997	8.0180795705704995	51.5	17241.619999999999	122.5287541763157	17256.0	0.0	0.0	0.0	151.96000000000001	12.828811324514831	149.0	241.00999999999999	5.3244624141785435	242.0	255.62	5.5114063540987432	255.0	257.11000000000001	6.291096883692064	258.0	258.47000000000003	6.5045445651482776	259.0	258.72000000000003	6.4962758562117733	258.0	259.92000000000002	7.1689329749970465	261.0	260.52999999999997	6.4829854233986985	259.0	262.29000000000002	6.3345007695950288	261.0	263.79000000000002	7.228132538906574	263.0
2.0	83.0	4462.2700000000004	196.54652655287501	4469.5	19028.509999999998	248.76492899924619	19073.5	742.74000000000001	83.218461893981186	742.5	51.979999999999997	9.4889198542299855	51.5	17251.740000000002	112.60982372777252	17251.5	0.0	0.0	0.0	152.71000000000001	12.817406133847829	150.0	241.27000000000001	4.8905112207212049	241.5	258.56999999999999	5.6360535838474783	258.0	259.56	6.829816981442475	260.0	260.87	5.8166227314482066	261.0	262.02999999999997	6.5703196269283586	262.0	263.13	5.9793896009542653	263.0	264.36000000000001	6.9520069044844881	265.0	266.43000000000001	7.7450048418319275	267.0	268.30000000000001	7.4959989327640653	268.0
2.0	84.0	4430.6300000000001	180.26112476072038	4431.5	18908.16	266.72216705778317	18913.5	734.88	85.39007904903238	741.0	49.310000000000002	8.7151534696756769	48.0	17245.48	107.43141812337768	17252.5	0.0	0.0	0.0	152.91	13.112661819783199	150.0	241.34999999999999	4.3390667199295292	241.0	256.58999999999997	6.0333987105113485	257.0	257.41000000000003	5.5625443818454157	257.0	258.75	6.9070616038949586	259.0	260.32999999999998	6.618239947297166	260.0	262.69999999999999	7.438413809408563	263.0	263.68000000000001	6.6315609022310884	264.0	264.56	7.450261740368588	264.5	266.24000000000001	7.5658707364056905	266.0
2.0	85.0	4507.6999999999998	197.00352788719292	4516.0	19231.110000000001	269.54424108112568	19229.5	747.89999999999998	84.501538447533605	750.0	50.890000000000001	7.4214486456486375	51.5	17169.290000000001	130.91205406684293	17179.0	0.0	0.0	0.0	153.65000000000001	13.134211053580644	150.5	241.83000000000001	4.084250237191644	242.0	255.63999999999999	5.6471585775503064	256.0	258.0	5.7375953151124213	257.5	257.23000000000002	6.193310907745551	257.0	259.10000000000002	5.2258970521815673	259.0	261.29000000000002	6.4966068066337535	260.0	261.67000000000002	7.3349233124825499	261.5	261.56999999999999	5.9485376354193136	261.0	264.25999999999999	7.5121501582436441	264.5
2.0	86.0	4504.6400000000003	203.6313099697588	4486.0	19216.5	269.35001392240542	19221.5	748.37	82.444363664231162	749.0	53.439999999999998	8.3370498379222848	53.0	17189.139999999999	120.41038327320447	17186.0	0.0	0.0	0.0	154.31999999999999	13.138401729281991	151.0	242.59	4.0990120760983375	242.0	256.99000000000001	6.0572188337553072	257.0	257.91000000000003	6.6889386303060077	258.0	259.23000000000002	6.3542977582105804	259.0	259.92000000000002	6.1427681056670203	260.0	261.06999999999999	6.5958395978070907	261.0	262.27999999999997	7.1317319074681986	262.0	262.83999999999997	6.0773678512987841	262.5	265.44999999999999	6.9962489949972477	265.0
2.0	87.0	4413.8999999999996	187.80551110124537	4409.5	18867.25	268.29101270821576	18845.5	733.36000000000001	82.495759891039242	728.5	50.100000000000001	9.1361917668140045	50.0	17242.279999999999	120.81242320225184	17250.0	0.0	0.0	0.0	154.86000000000001	13.121752931677994	152.0	242.06999999999999	3.6558309588929299	242.0	257.38	5.837430941775672	258.0	258.17000000000002	5.6516457780013072	258.0	260.66000000000003	6.4377325200725757	260.0	262.83999999999997	6.3130341358177358	262.0	262.88	6.8121655881224745	263.0	264.82999999999998	7.9737757681038417	265.0	266.58999999999997	6.9384364232873095	266.0	266.86000000000001	7.3130294680111874	267.0
2.0	88.0	4480.0299999999997	193.97821810708541	4469.5	19138.98	248.35897326249358	19144.5	743.79999999999995	83.507245194653621	741.0	49.210000000000001	7.0203917269622496	49.0	17198.610000000001	119.19118214029091	17190.5	0.0	0.0	0.0	155.27000000000001	13.064344606600057	152.0	242.05000000000001	3.6121323342314025	242.0	257.19999999999999	5.9143892330484977	257.0	257.43000000000001	5.1773641942594688	258.0	259.35000000000002	5.7729974883070918	259.0	259.95999999999998	5.9965323312728005	259.5	260.44999999999999	6.4161904585197584	260.0	262.01999999999998	6.5848006803547214	262.0	263.04000000000002	7.1608937989611325	263.5	265.12	7.4044311057636305	265.0
2.0	89.0	4536.8400000000001	211.72258830838055	4546.0	19371.57	246.76268984593275	19373.5	751.5	82.998614446266515	749.0	53.5	8.2698246656141379	53.0	17220.950000000001	123.3305619057985	17219.5	0.0	0.0	0.0	155.71000000000001	12.99868839537282	153.0	242.13	3.0451765137673052	242.0	255.58000000000001	5.5320520604925623	255.0	256.13	5.4802463448279397	256.0	257.19	5.87485318965504	258.0	259.45999999999998	6.6624620073963641	260.0	260.12	6.7487480320426849	260.0	260.76999999999998	6.3950840494867629	261.0	261.42000000000002	6.6169177114423903	261.0	262.68000000000001	7.624801636764067	262.5
2.0	90.0	4431.6300000000001	192.98692468662222	4433.0	18915.310000000001	244.02342899811899	18933.5	735.34000000000003	81.246196218653822	727.5	51.899999999999999	9.6648848932617923	52.0	17282.040000000001	127.81947582430465	17278.0	0.0	0.0	0.0	156.16	13.033587380303246	154.0	242.93000000000001	3.1882753958841139	243.0	258.61000000000001	5.6672656546168714	258.0	260.11000000000001	5.7946440788024249	259.0	260.62	6.0873311064866522	260.0	262.81	7.3562150593902569	262.0	263.13999999999999	7.3089260497011459	263.0	265.01999999999998	7.2910630226325708	265.0	266.62	7.7237037747443429	266.0	267.68000000000001	7.7445206436550986	267.0
2.0	91.0	4467.8599999999997	189.09817661733283	4439.5	19083.220000000001	247.18109070072492	19073.0	741.15999999999997	84.595120426653452	747.5	50.289999999999999	8.1330129718327644	49.5	17248.490000000002	123.56743057942089	17250.5	0.0	0.0	0.0	156.75	12.962542188938095	155.0	243.34999999999999	3.2291639784935047	243.0	255.46000000000001	5.5252511255145693	255.0	258.69999999999999	6.3820059542435406	259.0	259.25	6.5473276991456597	258.0	261.06	6.2126000997971849	260.0	261.61000000000001	6.6721735588936824	261.5	263.17000000000002	6.8177048924106423	263.0	263.42000000000002	6.3485116365964078	264.0	266.35000000000002	7.1880108514108416	266.0
2.0	92.0	4555.1999999999998	208.71746453040294	4562.0	19423.27	239.73117673761166	19438.5	753.96000000000004	84.714334088157713	756.5	53.890000000000001	8.9284881138969983	52.5	17214.240000000002	120.65530406907109	17227.0	0.0	0.0	0.0	157.31	13.035869744669897	155.0	242.97	2.5473711939958807	243.0	255.75999999999999	5.521086849525191	256.0	256.32999999999998	5.0439171285817146	256.0	258.17000000000002	6.9412606924102764	258.0	259.56999999999999	6.1842622842179003	260.0	260.56	6.9775640448511815	261.0	261.23000000000002	6.646585589609149	261.0	261.35000000000002	6.9373986479083074	261.5	263.63	7.780302050691863	263.5
2.0	93.0	4449.5500000000002	196.25429294667671	4457.0	18966.84	245.50672984665815	18956.0	737.51999999999998	82.890346844490878	744.5	53.75	10.309582920758725	54.0	17249.68	115.15692597494953	17245.5	0.0	0.0	0.0	157.94999999999999	12.933966908879889	155.5	243.03999999999999	3.1461722775461611	243.0	258.10000000000002	6.1163714733492105	258.0	259.45999999999998	6.4256050298785095	259.0	261.48000000000002	6.667053322120652	261.0	262.77999999999997	6.9693328231617695	262.0	264.72000000000003	7.1569267147288862	263.5	265.06999999999999	6.1583358141627844	265.0	266.51999999999998	7.8108642287521564	267.0	267.44	7.2970130875584971	267.5
2.0	94.0	4438.6300000000001	186.64767102752717	4460.5	18936.59	256.84668948616019	18966.0	734.38	84.133795825458861	739.5	51.159999999999997	9.9736853770308986	51.0	17239.990000000002	115.40160267517952	17238.0	0.0	0.0	0.0	158.58000000000001	12.826675329172403	157.0	242.86000000000001	2.4658467105641422	243.0	257.02999999999997	6.2967531315750342	257.0	258.19999999999999	6.0332412515993425	258.0	258.66000000000003	6.8763653189748437	259.0	260.05000000000001	6.7636898213918712	260.0	261.14999999999998	6.5641069461123189	261.0	262.31	7.3833528968890541	263.0	264.63999999999999	6.7875179557773535	264.0	266.52999999999997	7.2614805652841907	266.0
2.0	95.0	4533.96	203.17755387837505	4526.0	19301.040000000001	233.74827999367187	19269.5	749.69000000000005	85.743885496284804	751.0	52.079999999999998	7.8136803108394437	52.0	17174.139999999999	122.26316043682169	17168.0	0.0	0.0	0.0	158.84	12.870679857723134	157.0	243.11000000000001	2.7709023800920889	243.0	255.25999999999999	5.5724680349015898	255.0	258.08999999999997	5.901008388402782	257.0	258.49000000000001	6.0687642893755562	258.0	259.18000000000001	6.0006332999109349	259.0	261.54000000000002	6.6549530426592778	261.5	259.77999999999997	6.9131468955895903	259.0	262.76999999999998	5.8100860578824483	263.0	264.97000000000003	7.6294888426420808	265.0
2.0	96.0	4490.4399999999996	201.93376735949832	4483.0	19123.790000000001	268.3535837286322	19129.5	744.00999999999999	83.813303836562838	742.0	54.640000000000001	9.7770343151694004	54.0	17197.5	128.89627612929709	17188.0	0.0	0.0	0.0	159.71000000000001	12.820526510249099	158.0	242.97	2.5276669084355241	242.5	258.48000000000002	6.239358941429801	258.5	260.51999999999998	5.8146023079828941	260.0	260.19	6.8449908692415367	260.5	260.42000000000002	6.9399999999999995	259.0	261.39999999999998	6.6498120274185197	262.0	263.52999999999997	7.4006148393224738	263.0	263.45999999999998	6.1796763669305523	264.0	264.86000000000001	7.314396762549868	264.5
2.0	97.0	4419.8800000000001	194.96319037192637	4435.0	18864.09	260.21153298806723	18878.5	734.17999999999995	83.438286176071472	732.5	51.759999999999998	10.167713607296381	51.0	17258.689999999999	133.05560454186062	17251.5	0.0	0.0	0.0	159.94	12.821715953802752	158.5	243.18000000000001	2.5782940096117821	243.0	257.51999999999998	5.9371373573465522	258.0	258.69	6.0459821369236604	258.0	260.06	6.3163597110994241	261.0	261.49000000000001	6.7638672370175925	260.5	262.25999999999999	6.2587858247426862	263.0	265.50999999999999	7.5146457002309832	264.0	266.25	6.8969196022572286	266.0	267.14999999999998	7.2282432167159394	266.0
2.0	98.0	4498.4300000000003	201.84386317151186	4506.0	19205.150000000001	249.79080747697662	19186.0	748.28999999999996	83.387684342473491	750.0	52.460000000000001	7.5185370917486338	53.0	17213.950000000001	120.00778099773365	17217.5	0.0	0.0	0.0	160.72999999999999	13.062048078306864	159.0	243.09	2.3327880315193656	243.0	256.19999999999999	5.6107040556422154	256.0	257.20999999999998	5.8280271104379731	256.5	258.0	6.7052218456960837	257.0	260.14999999999998	6.2631860901620984	260.0	260.69999999999999	6.529165337162171	260.0	263.10000000000002	6.4226162893325638	263.0	263.22000000000003	7.6897074066572904	263.0	264.44	7.0033135014791394	264.0
2.0	99.0	4543.6199999999999	224.05850932289985	4534.5	19384.669999999998	267.94932561960292	19372.5	753.07000000000005	82.878737321462623	751.5	56.549999999999997	9.3245643329862862	55.0	17228.66	120.75274075564496	17215.5	0.0	0.0	0.0	161.53999999999999	12.910011618894849	160.5	244.53999999999999	2.9947287022366482	244.0	257.47000000000003	5.3692736938993892	257.0	258.57999999999998	6.1240182886728869	258.0	258.82999999999998	6.4312595966886619	258.0	259.93000000000001	6.1110637371901149	259.5	260.88	6.2101207717724778	261.0	261.25999999999999	6.4538670578189015	262.0	263.61000000000001	7.3890391797580834	263.0	265.52999999999997	6.2585221897825045	265.0
2.0	100.0	4423.1000000000004	198.75172955222303	4434.5	18896.790000000001	257.61767388904042	18906.0	736.16999999999996	81.473806220158863	729.0	53.880000000000003	10.805813250283386	53.5	17283.84	117.77696888611118	17302.0	0.0	0.0	0.0	161.59	12.781310574428588	159.0	243.56	2.7177932224508909	243.0	258.18000000000001	5.7730061493125042	257.5	259.55000000000001	6.7710782007003871	259.0	259.67000000000002	6.5100768044624484	259.0	262.19	6.9378599005745292	262.0	264.68000000000001	6.3212024172620822	265.0	264.91000000000003	6.5728152263699	264.5	266.58999999999997	7.5353765665691848	267.0	267.10000000000002	8.6296002224900299	265.5
2.0	101.0	4467.9799999999996	198.68950551048235	4462.5	19110.310000000001	250.39942871340577	19118.5	743.35000000000002	85.886713174972542	750.5	51.979999999999997	7.6967265769286621	52.0	17245.32	111.52926790757661	17261.0	0.0	0.0	0.0	162.16999999999999	13.006194677921748	160.5	243.34	2.6878243990260966	243.0	257.35000000000002	5.7556493986343531	257.0	257.88	6.2550459630605442	256.5	259.02999999999997	6.1732568389789195	258.5	259.85000000000002	6.2535989637967671	260.0	262.00999999999999	6.7178791296063078	262.0	262.42000000000002	6.7307949010499488	262.0	264.62	6.9624421002978556	265.0	265.75	7.0162311820520848	266.0
2.0	102.0	4553.8699999999999	215.28189217860381	4562.5	19438.740000000002	253.76550671830876	19462.5	756.34000000000003	86.632236494275034	750.0	55.619999999999997	9.0959111693111865	54.0	17219.509999999998	110.47148908202513	17221.0	0.0	0.0	0.0	162.80000000000001	13.091982279242515	161.0	243.59999999999999	2.3748684174075838	243.5	255.36000000000001	5.5163756217284545	255.0	257.17000000000002	5.6090195221624963	257.0	257.79000000000002	5.9081215288787012	257.5	258.70999999999998	6.0387001912663294	258.0	259.66000000000003	6.3674484685782886	259.0	261.54000000000002	6.4115832678052307	262.0	263.08999999999997	6.4870563432114574	263.0	263.68000000000001	7.1720011154488814	264.5
2.0	103.0	4436.6599999999999	198.4551445541284	4454.0	18959.200000000001	249.34434022050712	18960.0	741.16999999999996	85.271338091999013	738.5	55.060000000000002	10.254579464804982	55.0	17255.41	109.12571603430604	17262.0	0.0	0.0	0.0	163.33000000000001	13.0330771500824	162.0	243.44999999999999	2.8857408061016145	243.0	257.91000000000003	5.6940231822499641	258.0	258.55000000000001	6.3061477940181518	258.0	260.14999999999998	6.9876677081841834	259.0	262.57999999999998	6.9096743772771223	262.0	263.69	6.5569733871657592	263.0	266.00999999999999	7.3627372627304846	266.0	267.25	8.327514635231811	267.0	269.67000000000002	7.3117097863632425	269.0
2.0	104.0	4439.4399999999996	186.03737903980482	4466.5	18966.150000000001	258.67467502637356	18994.0	740.38999999999999	87.692405030310354	743.0	52.060000000000002	8.3735536064445188	52.0	17241.599999999999	115.15120494376079	17254.0	0.0	0.0	0.0	163.74000000000001	13.294073867705116	162.0	243.36000000000001	2.2517548712060109	243.0	257.18000000000001	5.6734116720012482	257.0	257.77999999999997	5.6366301989752712	257.0	258.67000000000002	6.4452385526061029	258.0	260.14999999999998	5.8212971063157379	260.0	262.43000000000001	7.4582236491003684	261.0	262.69	7.2480273178293144	262.0	263.62	6.9681848425540505	264.0	265.24000000000001	7.6119905412447801	265.5
2.0	105.0	4525.6700000000001	201.47888499790741	4520.5	19327.630000000001	264.1353688925434	19346.0	753.59000000000003	87.496296493051616	758.0	54.600000000000001	8.3510478384451847	54.0	17180.060000000001	130.09595074405658	17193.5	0.0	0.0	0.0	164.36000000000001	13.809793626263934	162.0	243.41999999999999	2.8746478045144941	243.0	255.27000000000001	5.878528727496362	255.0	257.17000000000002	6.3875738743281874	258.0	257.60000000000002	6.2273589907761053	257.0	259.14999999999998	5.6184962400984126	258.5	261.44	6.9113240410213725	261.0	261.31	6.6493533520185251	261.0	262.56	6.6743089529928117	262.5	264.74000000000001	7.5054913230247617	265.5
2.0	106.0	4465.9700000000003	197.1960169476047	4472.0	29083.27	289.59070616993222	29080.5	744.01999999999998	84.152715939534588	745.5	56.390000000000001	9.4730090256475528	56.0	17335.330000000002	136.44757638008818	17333.0	0.0	0.0	0.0	264.11000000000001	11.243571496637534	263.5	251.21000000000001	18.817701772533223	245.0	9992.9799999999996	129.60933454037945	10036.0	248.47999999999999	4.3805935670865424	248.0	260.52999999999997	6.8504817348855109	261.0	262.18000000000001	6.8678672089666968	263.0	264.50999999999999	6.9057874279476641	265.0	263.17000000000002	7.8511846239914655	263.0	264.87	7.2244792199853407	264.0	265.24000000000001	7.244473755905255	264.0
2.0	107.0	4403.6700000000001	184.99486776664915	4403.5	29004.220000000001	285.04061394825823	28988.0	732.34000000000003	84.029425798347575	736.0	53.210000000000001	9.8987827534500425	52.5	17530.310000000001	188.80761081058145	17510.5	0.0	0.0	0.0	263.35000000000002	11.375741734058487	262.0	249.96000000000001	18.872689262529601	244.0	258.54000000000002	9.1295344897754784	257.0	263.06999999999999	13.30883541110942	261.0	268.10000000000002	21.046377360486531	262.0	263.99000000000001	9.2352531096878998	264.0	266.81	15.837736580711271	264.0	265.67000000000002	10.53095912061195	264.0	270.69	17.360699870684936	267.0	274.18000000000001	20.496526535000999	268.0
2.0	108.0	4468.7299999999996	193.48802831183121	4454.5	29938.580000000002	315.06752228689015	29917.0	743.60000000000002	82.784177232125714	742.5	53.780000000000001	8.2529752210945109	53.5	18700.630000000001	291.03383497456099	18755.0	0.0	0.0	0.0	263.81	11.245172297479485	262.0	250.41999999999999	18.416394869789254	245.0	257.66000000000003	7.2707908785771025	257.0	261.38	13.934690524012364	258.5	265.52999999999997	22.031547834866259	259.0	261.77999999999997	10.696335821205315	261.0	264.60000000000002	15.165750888103098	262.0	264.47000000000003	10.063254940624331	264.0	268.37	16.781331889930549	265.0	271.64999999999998	20.709599223548484	266.5
2.0	109.0	4489.6499999999996	201.94560530004111	4482.0	31028.32	339.16417499494253	31020.0	747.38	84.250196438940137	743.0	57.020000000000003	9.6757221952679071	57.0	18666.099999999999	431.87904556715876	18797.0	0.0	0.0	0.0	263.56999999999999	11.19665575071414	262.0	250.56	18.458775690711452	245.0	260.24000000000001	7.720259063010773	260.0	261.5	13.134306224540373	259.0	266.95999999999998	22.520177619192971	260.5	262.95999999999998	10.362354944702483	261.0	266.32999999999998	15.804464559104808	264.0	264.08999999999997	10.567965745591721	263.0	267.69	17.433126512476182	265.0	272.0	20.151426748495997	267.0
2.0	110.0	4166.3199999999997	183.37212874371065	4179.5	21713.619999999999	654.24207721607149	21881.0	693.46000000000004	76.538933883351149	696.5	50.729999999999997	11.291461375747605	50.0	17611.439999999999	210.39877946414043	17645.0	0.0	0.0	0.0	263.19999999999999	11.146299834474219	262.5	250.31	18.876278764629429	244.5	260.81	9.4378970115169203	260.0	263.10000000000002	13.819913169047048	261.0	268.74000000000001	21.249291752903197	263.0	265.19	10.847760137466167	263.0	267.19	13.869891852498347	264.5	266.52999999999997	10.231769152986203	266.0	271.82999999999998	16.479111019712199	269.0	275.93000000000001	19.599109673656095	272.0
2.0	111.0	3874.8200000000002	204.98679859932443	3871.0	30385.759999999998	332.64660286856986	30407.0	644.96000000000004	72.009016102152103	651.0	46.060000000000002	9.1638638139160484	45.0	17171.66	146.87840004575213	17157.5	0.0	0.0	0.0	264.52999999999997	12.359979773446234	263.0	251.78999999999999	21.00823409999041	245.0	259.45999999999998	8.7982043622548343	259.0	264.79000000000002	20.474029891547971	259.5	276.80000000000001	35.035410658361059	263.0	271.38	26.440416033035486	264.0	279.06999999999999	38.698386271264589	265.5	271.95999999999998	49.206487377174163	252.5	10205.23	168.950575909051	10267.0	268.68000000000001	20.817723218450187	263.0
2.0	112.0	3806.48	222.92826110657211	3764.5	29978.18	296.24430391148456	29956.5	633.30999999999995	69.338257116832693	637.5	49.57	7.5607605437548404	49.0	17853.060000000001	203.314132317456	17832.5	0.0	0.0	0.0	264.26999999999998	12.160472852648452	263.0	252.44	20.900392340815038	245.0	257.98000000000002	8.2461869976371514	257.0	263.81	18.248120451158798	259.0	273.25	29.829976533681684	261.5	263.79000000000002	14.145172321325747	261.0	267.52999999999997	20.534583024741455	262.0	262.57999999999998	9.7644047437619044	262.0	269.26999999999998	19.005712299200997	264.0	282.86000000000001	30.565346390970277	268.0
2.0	113.0	3788.5500000000002	202.81140870276505	3783.5	30373.560000000001	322.47096985620271	30319.5	630.72000000000003	70.092949716786777	628.5	48.619999999999997	8.1089826735540633	49.0	19025.16	244.82927602719411	19032.5	0.0	0.0	0.0	264.06	12.070476378337352	263.0	252.69999999999999	20.953519990684143	246.0	260.66000000000003	9.7089855288799374	259.0	265.62	19.736656251756528	260.5	274.91000000000003	28.322815891079753	263.5	267.49000000000001	16.096269754200815	264.0	270.45999999999998	20.413436751316524	265.0	267.02999999999997	11.072899349312266	266.0	274.45999999999998	20.249158007186374	270.0	286.52999999999997	29.877568508832837	273.0
2.0	114.0	3913.52	189.92443128781511	3898.5	31697.330000000002	336.70019468363841	31662.5	653.28999999999996	76.935335834712518	658.0	47.689999999999998	7.6963562807344097	47.0	18637.32	284.37657709452793	18706.5	0.0	0.0	0.0	264.0	12.026637102698325	262.0	252.24000000000001	20.773598629029109	245.0	259.81999999999999	7.9465464196718809	260.0	264.44	17.468440113530455	260.0	274.23000000000002	28.039206479499381	263.0	265.75	14.391229968282767	264.0	269.39999999999998	19.665197685250966	265.0	265.38	11.783700607194667	264.0	271.06	19.598887723541864	266.0	286.06999999999999	30.504181680549962	271.0
2.0	115.0	3676.3200000000002	196.6837502184662	3679.5	21096.34	379.54004321019937	21085.0	612.28999999999996	71.50011118872473	615.0	49.789999999999999	10.014284797228408	50.0	16721.02	260.08625415427093	16677.5	0.0	0.0	0.0	264.13999999999999	12.068985044319179	262.0	251.72	20.59906794007923	245.0	258.29000000000002	8.1673679970967399	257.0	263.29000000000002	17.577994766184226	259.0	273.06	29.480440973635385	261.0	264.32999999999998	14.865433057936793	261.0	267.54000000000002	20.537974583682782	263.0	263.12	9.2523294364176198	261.5	269.95999999999998	20.045408451812598	265.0	283.14999999999998	31.901214710415026	268.0
2.0	116.0	3503.1999999999998	184.13196354788593	3488.5	29211.919999999998	354.05538210850574	29181.5	584.14999999999998	66.095139760802383	583.5	50.259999999999998	10.521996008362674	50.0	17082.310000000001	268.61432184453605	17027.5	0.0	0.0	0.0	264.19	12.103466445609705	262.5	255.59999999999999	24.729739181802945	246.0	261.32999999999998	8.7132714866461036	261.0	266.97000000000003	18.273179799914409	263.0	282.55000000000001	31.051046681231213	266.0	269.12	17.746706736744144	265.5	277.13	26.116529248734409	268.0	269.12	9.9742468387342402	268.0	277.44	23.91205553690439	271.5	298.08999999999997	37.713418036555638	278.5
2.0	117.0	3773.9000000000001	192.43957493197701	3767.5	30402.59	396.52056932774622	30341.0	626.79999999999995	75.738893575229895	634.0	50.119999999999997	8.197902170677569	50.0	18884.950000000001	296.19454333258744	18849.5	0.0	0.0	0.0	263.94999999999999	12.06264896281078	262.0	255.66	25.38551555513498	245.0	259.29000000000002	8.8105561685968485	259.0	264.74000000000001	18.240405697242593	260.0	280.20999999999998	32.596102527756294	264.0	266.98000000000002	17.512269984213923	263.0	275.11000000000001	25.792593898249162	267.0	267.0	10.019980039900279	266.5	273.39999999999998	20.157876872329584	268.0	292.00999999999999	34.15127962463486	272.0
2.0	118.0	4109.6499999999996	213.84248291674882	4083.5	32540.560000000001	450.91583072675547	32547.0	685.07000000000005	80.437336480020278	684.5	54.57	8.5196889614586286	53.5	19999.369999999999	417.21164065735275	20031.0	0.0	0.0	0.0	264.30000000000001	12.087596948939025	263.0	255.74000000000001	24.75787551467209	245.0	258.44999999999999	9.2307908653592605	258.0	265.41000000000003	20.128633833422473	260.0	278.56	30.796207558723847	263.5	265.56999999999999	16.660885330617937	262.0	273.94999999999999	26.716053226477893	264.0	264.55000000000001	10.470315181502418	264.0	270.31	20.735812016894833	264.5	290.13	33.27661491197685	272.5
2.0	119.0	4035.8299999999999	209.5436496293791	4011.5	24720.240000000002	796.19750213122381	24801.5	670.17999999999995	77.459586882451163	674.0	58.219999999999999	11.688952048836542	57.0	19183.41	466.02131056422729	19218.5	0.0	0.0	0.0	264.19	12.358555740862281	262.0	256.18000000000001	25.09995219118953	246.0	259.86000000000001	8.3737924502581258	259.0	265.19999999999999	19.696700231257012	260.0	280.75	31.125672683493928	265.5	266.92000000000002	16.07338172258719	263.0	273.63999999999999	24.109964744893347	265.0	265.62	10.579016967563669	264.0	271.60000000000002	21.523940159738412	266.0	291.33999999999997	33.678545099217096	272.0
2.0	120.0	3685.0700000000002	188.52279729518128	3681.5	20991.540000000001	694.62458090683776	21071.0	613.54999999999995	69.342393238191605	619.0	51.270000000000003	12.209713346348472	49.5	16957.220000000001	275.47793305453706	16906.5	0.0	0.0	0.0	264.22000000000003	11.900907528419838	262.0	255.55000000000001	25.076831937068928	245.0	260.14999999999998	7.9238563843623515	259.0	265.29000000000002	17.91161355098976	261.0	282.58999999999997	30.719080389881462	267.0	269.66000000000003	18.222085500842105	265.0	275.44	25.315734237821346	266.0	268.14999999999998	11.322875076587218	267.0	275.19	20.27446423459816	270.5	292.72000000000003	32.211513469565503	275.0
2.0	121.0	3657.4699999999998	199.57672484535865	3654.0	29935.380000000001	441.69584059621837	29983.5	612.37	69.631696087342291	613.0	47.280000000000001	6.9628729702616292	48.0	17370.869999999999	227.76236102569712	17355.5	0.0	0.0	0.0	264.08999999999997	12.42102652762645	261.5	256.85000000000002	26.179142461127331	245.0	261.37	14.773391621425327	259.0	265.13999999999999	20.110703617725562	260.0	284.89999999999998	32.87597907287325	266.0	267.52999999999997	17.063091747980494	263.0	273.87	25.887701713361885	264.0	265.47000000000003	9.4524652868973806	265.0	273.58999999999997	22.89851305216127	268.0	293.85000000000002	33.144946824516097	275.5
2.0	122.0	3862.8800000000001	242.13133956594714	3836.0	30921.619999999999	381.47486889702185	30894.0	643.62	73.574150351872916	640.5	52.369999999999997	7.2617559859857597	53.0	19063.23	270.93419330162078	19030.0	0.0	0.0	0.0	264.20999999999998	12.307148329324711	262.0	256.81999999999999	26.511650269268419	245.0	259.93000000000001	13.819012265715664	257.0	263.92000000000002	20.011836497433215	258.0	282.94	34.287262941214777	263.0	266.88999999999999	18.456378301281106	263.0	273.91000000000003	26.53190343718294	264.5	264.38	10.621468824978962	264.0	271.52999999999997	23.081791524922842	265.0	291.36000000000001	33.635552619215282	273.0
2.0	123.0	3889.0599999999999	227.23414444136688	3866.5	31819.959999999999	465.82651105320315	31780.0	648.16999999999996	72.634985372064321	651.0	51.119999999999997	9.4480474173238562	51.5	19552.689999999999	324.43784289136187	19591.5	0.0	0.0	0.0	263.97000000000003	12.289389732610811	262.0	257.44	26.714909694775315	246.0	262.83999999999997	13.867025636379275	260.0	268.20999999999998	19.382102569122885	263.0	286.24000000000001	33.680890724563682	266.5	270.19	17.988159994841052	265.0	276.88999999999999	27.423674079160143	267.0	268.5	10.784711400867433	268.0	277.0	23.482333785209679	270.0	296.19	33.486025443459248	278.0
2.0	124.0	3757.2600000000002	211.61543516482911	3731.5	23075.43	555.11476750308134	23091.0	625.86000000000001	72.725101581228472	627.0	46.780000000000001	9.1504972542479894	46.0	18140.900000000001	297.21562879498782	18131.0	0.0	0.0	0.0	264.19	11.831901791343606	263.0	257.48000000000002	26.541469439350941	246.0	259.92000000000002	14.701482918399762	257.0	266.57999999999998	18.524675435753256	261.0	285.05000000000001	32.638742316455762	267.0	268.64999999999998	16.952507189203608	264.0	275.13999999999999	27.01555848025356	265.0	266.60000000000002	10.36532681587995	266.0	273.74000000000001	22.198927902040676	268.0	295.22000000000003	33.291914934410123	274.0
2.0	125.0	3535.4699999999998	210.35353360473886	3517.5	30216.009999999998	463.14469650423501	30176.5	589.66999999999996	68.742862174919665	588.5	48.880000000000003	9.3287512561971546	48.0	16702.130000000001	311.918439820412	16642.0	0.0	0.0	0.0	264.07999999999998	12.072845563494964	262.0	260.83999999999997	30.254163349859798	246.0	259.73000000000002	13.786119831192531	257.5	264.38	18.945595794273665	260.0	283.88999999999999	33.790796084141022	264.0	267.11000000000001	17.460180411439055	263.0	274.04000000000002	25.988428194102084	266.0	264.57999999999998	11.005616747824721	263.0	272.08999999999997	23.662668911177366	265.5	292.38	34.240262849458382	272.5
2.0	126.0	3546.27	207.54478336012207	3527.5	29639.290000000001	442.91747075499296	29577.5	592.86000000000001	68.010590351797418	588.5	49.130000000000003	7.9920648145519939	50.0	17738.650000000001	311.96375991451316	17663.5	0.0	0.0	0.0	264.12	12.035181760156345	263.0	259.74000000000001	28.448416476141514	245.5	263.06	15.927221979993876	260.0	269.44	22.588191605349905	262.0	290.50999999999999	34.005733340129574	270.0	271.0	19.146279011860241	266.5	282.14999999999998	26.830346624671105	270.0	269.61000000000001	11.709735266008364	268.0	278.5	24.819145835423104	271.0	299.19	33.706882086600658	279.0
2.0	127.0	3864.6700000000001	209.67937690674302	3873.0	31254.75	500.46139461500923	31208.5	644.24000000000001	80.642435479095013	639.0	49.659999999999997	7.4366928133411569	49.0	19525.66	441.97921263335451	19557.5	0.0	0.0	0.0	264.38999999999999	12.019896006205711	262.0	259.80000000000001	27.849955116660421	246.0	262.26999999999998	14.533310015271814	259.5	268.35000000000002	21.409985987851556	261.0	287.57999999999998	33.769862303539234	267.5	268.63	20.119967693811041	263.5	278.57999999999998	28.559474785086646	266.0	266.60000000000002	11.435033887138243	266.0	276.56	24.172430577002388	269.0	297.94	33.970816887440314	277.5
2.0	128.0	4076.4099999999999	218.28834577228352	4062.5	32974.059999999998	552.7196725284889	32889.5	676.86000000000001	80.192894947121104	674.0	54.159999999999997	9.8251921100811046	52.0	19756.16	658.5693239135876	19935.0	0.0	0.0	0.0	263.82999999999998	11.966666202414103	262.0	259.63999999999999	28.273492886447546	246.0	260.06	15.173542763639611	258.0	268.19999999999999	22.289908030317218	261.0	287.35000000000002	35.111643367976953	266.0	267.43000000000001	18.78736543531317	262.0	279.23000000000002	29.834159951304141	266.0	263.98000000000002	11.731138052209598	262.0	274.23000000000002	24.810020153155861	266.5	296.62	35.283078097014155	277.0
2.0	129.0	3848.3099999999999	213.00514993774212	3831.5	22936.349999999999	1045.6214647280344	23172.5	639.16999999999996	73.095424617413641	645.5	57.009999999999998	12.079317033673716	56.0	18060.009999999998	579.90055173279507	18175.0	0.0	0.0	0.0	264.06999999999999	12.136107283639181	263.0	259.73000000000002	28.450608077860128	245.5	263.82999999999998	15.444775815789622	261.0	270.72000000000003	20.945204701792726	265.0	288.75	33.411188245855605	270.5	268.76999999999998	18.4395525976093	263.0	278.79000000000002	28.691216425937746	266.0	268.06999999999999	12.284343694312692	266.0	275.58999999999997	23.684212040935623	267.5	296.44	33.94357671194949	278.0
2.0	130.0	3600.3299999999999	198.46203944331521	3586.0	29973.830000000002	798.93042319090591	30096.5	599.89999999999998	67.339215914651092	600.5	50.659999999999997	10.577542247611209	49.0	16971.630000000001	321.1854808362296	16956.0	0.0	0.0	0.0	264.12	12.211699308450074	262.0	260.44999999999999	28.895804193688747	245.0	10238.42	81.120426527478259	10257.0	258.0	22.110630927225934	250.0	288.74000000000001	34.61173789337947	267.5	269.69	18.923897590084344	264.0	279.24000000000001	27.77953203349545	267.5	270.55000000000001	12.047717626173018	268.0	277.95999999999998	22.418260414224829	271.0	298.63	34.688515390543884	279.5
2.0	131.0	3748.4699999999998	232.62448086992049	3755.0	30270.279999999999	461.8915041435597	30187.5	626.14999999999998	76.368367142423565	624.5	50.469999999999999	6.7490073344159285	51.0	18030.41	282.714523680691	18014.0	0.0	0.0	0.0	264.23000000000002	12.201520397065279	263.5	260.10000000000002	28.982580975475596	245.0	262.05000000000001	16.931848688197043	259.0	268.51999999999998	24.676498941300405	259.5	289.35000000000002	34.651226529518397	269.0	268.50999999999999	19.645607651584619	262.5	279.16000000000003	29.691992186446498	266.0	267.58999999999997	11.139205537200578	267.0	276.57999999999998	26.224484742316669	267.0	297.25999999999999	33.898265442349704	278.0
2.0	132.0	3977.3800000000001	268.13037052896487	3927.5	31666.09	473.84698152462676	31616.0	661.04999999999995	82.314928779656981	654.0	55.93	8.3393704798383901	54.5	19503.490000000002	342.42460469423042	19523.0	0.0	0.0	0.0	264.83999999999997	12.215334624970369	264.0	262.16000000000003	28.569816240221073	248.0	263.44999999999999	16.909982259009027	260.0	269.83999999999997	23.385773453106058	262.0	290.30000000000001	34.066552511224259	269.0	268.43000000000001	19.072626982143809	264.0	279.66000000000003	28.952450673474946	266.0	265.72000000000003	12.621473764976894	264.0	277.16000000000003	24.892054957355366	268.0	298.77999999999997	34.562575135542204	279.5
2.0	133.0	3878.27	236.71277341960231	3854.0	32098.93	505.85371907301425	32076.5	644.54999999999995	75.731945043026599	641.0	53.299999999999997	10.798611021793496	53.0	19295.68	389.15359127213509	19305.5	0.0	0.0	0.0	263.85000000000002	12.240404405084007	262.0	260.75999999999999	28.569256203128564	246.0	263.99000000000001	17.905024434498827	260.0	270.83999999999997	22.815661287808421	262.5	291.01999999999998	35.221294695113073	269.5	270.67000000000002	18.812790861538861	266.0	283.5	29.153215946101039	270.0	269.51999999999998	12.165919611767951	268.0	280.08999999999997	26.13927887299112	272.0	300.16000000000003	33.154100802163214	285.0
2.0	134.0	3636.0700000000002	216.06171595171597	3613.5	21896.389999999999	597.00644711761697	21947.0	605.46000000000004	74.464813167025397	608.5	47.689999999999998	9.6069714270419251	47.0	17376.900000000001	322.03110098249823	17314.5	0.0	0.0	0.0	263.99000000000001	12.182360198253868	262.0	260.18000000000001	28.772340884954083	245.0	263.11000000000001	16.475979485299199	260.0	269.23000000000002	24.157340499318213	260.5	290.69	34.205758287165629	269.5	268.38	18.887975010572202	263.0	280.79000000000002	29.600775327683564	267.5	267.24000000000001	10.957298937238138	266.5	278.23000000000002	25.457751275397438	269.0	298.86000000000001	34.824422464701406	277.5
2.0	135.0	3516.75	223.86274254551603	3482.0	29949.380000000001	536.34486629406638	29914.0	586.47000000000003	71.458023342379121	587.5	50.549999999999997	8.1723619596784864	51.0	17175.299999999999	367.16490845395339	17144.0	0.0	0.0	0.0	264.14999999999998	12.083356321817215	262.0	261.29000000000002	29.216192428172427	246.0	263.52999999999997	20.360478874525519	258.5	272.0	27.403649392006169	260.5	297.88999999999999	38.872328204006507	307.0	273.94	30.288552292904324	264.0	292.50999999999999	50.54136820466973	268.0	273.88999999999999	73.185093427555316	253.0	10215.780000000001	202.09159210615368	10269.0	293.56999999999999	33.88251909170863	273.0
2.0	136.0	3642.4299999999998	209.25330367762419	3631.5	30328.82	519.40870959197446	30294.5	610.48000000000002	73.31254735718845	613.0	51.140000000000001	7.4900200266754968	51.0	18719.740000000002	372.67757163532127	18682.0	0.0	0.0	0.0	264.12	11.941758664451395	262.0	261.24000000000001	30.065634867735621	245.0	265.68000000000001	19.841310440593382	260.5	271.94999999999999	25.175136543820372	262.0	297.33999999999997	35.357381124738296	312.5	272.43000000000001	20.947675288680603	265.5	286.19999999999999	31.61550252645053	270.0	272.38	15.667660961356038	270.0	282.63	26.959842358589562	272.0	305.25999999999999	34.219473987774855	287.5
2.0	137.0	3928.3800000000001	221.19415815070704	3915.5	32123.110000000001	649.23246830391963	32050.0	656.11000000000001	84.22801137388916	661.5	50.840000000000003	7.1396358450554045	51.0	19869.009999999998	465.28639556728928	19920.5	0.0	0.0	0.0	264.06999999999999	12.022691046516998	262.0	261.19	29.155683836946782	246.0	264.94	19.632024857359976	259.0	271.25999999999999	25.694987838097916	261.0	295.98000000000002	35.776802540193557	307.5	270.22000000000003	20.685057408670641	264.0	285.23000000000002	33.349919040381494	268.0	269.11000000000001	14.717944829357121	267.0	279.45999999999998	29.007730004259212	269.0	300.48000000000002	34.187564990797455	285.0
2.0	138.0	3990.0500000000002	228.72858916191473	3990.0	33040.839999999997	605.88722911116065	33031.0	664.15999999999997	84.021035461365273	669.0	54.409999999999997	9.3585201821655559	55.0	19407.73	601.23649016007005	19570.0	0.0	0.0	0.0	264.38	12.504223286554026	262.0	261.0	29.157503322472586	245.5	263.49000000000001	19.832042254896496	258.0	270.87	25.908938611992578	261.0	294.68000000000001	34.894664348579141	311.5	268.93000000000001	20.487193560856497	263.5	284.37	32.259775262701382	267.5	267.92000000000002	15.11931215366625	265.0	278.05000000000001	26.139385991258479	267.0	300.06	35.340294282872065	283.5
2.0	139.0	3676.0100000000002	209.6904621102257	3670.5	21764.849999999999	823.58381935295449	21885.0	612.97000000000003	75.536276715231338	615.5	55.229999999999997	10.694722997815324	55.5	17307.189999999999	417.62611735857706	17326.5	0.0	0.0	0.0	264.13	12.117470858227801	262.5	261.08999999999997	28.822593568240869	246.0	265.44	18.806020312655196	261.0	272.93000000000001	25.020893269425855	263.0	297.81999999999999	35.195278092380519	307.5	272.33999999999997	20.162450247923736	267.0	287.42000000000002	30.615741049336041	272.0	269.25	14.986910955897482	266.5	280.44999999999999	26.751962544830238	269.0	300.43000000000001	35.59417227580942	283.5
2.0	140.0	3552.5500000000002	195.37314938342985	3541.5	29866.0	533.64546283089487	29848.5	593.09000000000003	74.821934618131863	594.5	50.170000000000002	9.0907150433835522	49.0	17388.740000000002	298.07108615228015	17340.0	0.0	0.0	0.0	264.06	12.148102732525768	262.0	263.41000000000003	31.103085055987616	245.0	264.50999999999999	19.216396644532505	259.0	273.36000000000001	26.462244802737356	262.0	298.73000000000002	33.788712612350295	315.0	272.75999999999999	22.104352512570912	266.0	286.99000000000001	33.064329722527269	269.0	270.36000000000001	14.080142044738043	268.0	282.07999999999998	28.323022437586001	270.5	304.69999999999999	34.665977557253456	293.0
2.0	141.0	3786.6500000000001	216.74156846345835	3784.0	30897.060000000001	435.95763142764224	30827.5	633.98000000000002	81.832387231462334	628.5	52.770000000000003	6.994076064785113	52.0	18897.57	317.16879591157766	18878.0	0.0	0.0	0.0	264.51999999999998	11.998733266474423	262.5	263.94	31.027349226126297	246.0	263.44999999999999	19.043305910476786	258.0	271.57999999999998	25.630130705870382	261.0	296.02999999999997	35.389392478537971	313.0	270.60000000000002	22.370069289119336	263.0	284.66000000000003	33.893722132571988	267.0	268.49000000000001	14.11629909005898	266.0	278.88	27.215539678646831	267.0	300.56999999999999	34.653789114611989	287.5
2.0	142.0	3950.3499999999999	232.96057069813341	3926.0	32260.869999999999	539.24758052308403	32236.5	657.23000000000002	82.162382511706653	645.5	57.729999999999997	10.161550078605133	57.0	19663.389999999999	403.22707981979585	19706.5	0.0	0.0	0.0	264.30000000000001	12.04865137681392	262.0	264.11000000000001	31.21118229096745	246.0	266.13	18.126585447899444	261.5	271.82999999999998	25.314049458749189	262.0	297.44	35.363065477981401	312.5	271.80000000000001	22.909823220618705	264.5	286.39999999999998	32.724302895554551	268.0	268.00999999999999	14.840144877999004	265.5	278.26999999999998	27.144375107929822	268.0	300.93000000000001	34.769887834159029	277.5
2.0	143.0	3763.8800000000001	201.07368201731424	3767.5	24067.130000000001	763.51414728215741	24126.5	625.17999999999995	75.702361918238708	615.5	53.079999999999998	12.584657325489639	51.0	18682.639999999999	369.56302628915682	18715.0	0.0	0.0	0.0	263.91000000000003	12.060758682603678	263.0	263.81999999999999	31.270235048684874	246.0	266.75	19.231939579771979	262.0	273.22000000000003	26.098114874450221	263.0	299.30000000000001	34.080933085817939	312.5	273.93000000000001	21.733501788713202	266.0	287.43000000000001	31.706231248762442	270.5	270.80000000000001	15.568558057829247	268.0	282.56	27.294805366589443	272.0	304.81	34.091845065939154	284.5
2.0	144.0	3500.4299999999998	186.34018648697335	3498.0	20737.759999999998	567.52859170265594	20810.0	583.57000000000005	72.793166574892183	580.0	47.119999999999997	9.5386372192258158	46.0	16940.380000000001	353.26298362551375	16829.5	0.0	0.0	0.0	264.52999999999997	12.359979773446234	263.0	263.75	30.876973621130684	246.0	264.41000000000003	19.018462082934047	260.0	271.45999999999998	26.876539955879739	261.0	297.02999999999997	33.941259552350147	314.0	271.04000000000002	21.98632302136944	264.5	285.88999999999999	31.225917120238439	269.0	269.07999999999998	14.853067023345718	267.0	279.49000000000001	28.146223547751482	268.0	301.31999999999999	34.546455679273379	282.5
2.0	145.0	3528.0100000000002	204.93123212433972	3502.0	30076.029999999999	500.0038690850302	30027.0	590.75999999999999	71.404498457730242	583.0	51.539999999999999	6.5565539729342577	52.0	17672.299999999999	391.07578549432077	17598.5	0.0	0.0	0.0	264.26999999999998	12.160472852648452	263.0	266.00999999999999	31.498093593104961	247.0	263.66000000000003	19.764220197113776	259.0	271.88	25.259960411687111	262.0	299.31	35.743725323474607	317.5	271.22000000000003	22.359597491904903	263.0	285.89999999999998	32.764157245380204	268.0	267.08999999999997	15.379918725402939	265.0	278.44999999999999	26.281695150807909	268.0	301.99000000000001	34.552133074529571	313.0
2.0	146.0	3752.8899999999999	213.95714033422675	3713.5	31136.34	599.16118398975073	31091.5	627.33000000000004	73.050264202123188	623.0	52.200000000000003	7.0597450378891171	52.0	19425.080000000002	431.42729816273794	19445.5	0.0	0.0	0.0	264.06	12.070476378337352	263.0	266.33999999999997	32.056893174479654	247.0	266.27999999999997	20.425023867795108	260.5	273.60000000000002	26.882708196906055	263.5	300.99000000000001	34.266454441625562	319.0	274.61000000000001	22.873082433288257	266.0	288.79000000000002	33.015843166576865	270.0	271.38999999999999	16.0679152350266	269.0	283.41000000000003	28.018242271777154	273.0	305.74000000000001	33.690538731222453	320.0
2.0	147.0	3959.73	221.11358415981593	3932.5	32758.130000000001	655.30441254427694	32706.5	659.09000000000003	80.805828378898497	649.0	51.270000000000003	9.4465390487733636	49.0	19902.209999999999	629.63189714308464	20028.0	0.0	0.0	0.0	264.0	12.026637102698325	262.0	265.74000000000001	31.834767157935996	247.0	265.48000000000002	18.719230753425741	261.0	272.35000000000002	24.908382123293357	263.0	300.24000000000001	35.105589298571815	317.0	272.87	21.23942325017325	266.0	287.61000000000001	33.148120610375486	269.5	269.75	15.712654136077711	266.0	280.08999999999997	26.208050289939539	269.0	305.30000000000001	34.938660535286694	314.5
2.0	148.0	3853.2199999999998	230.52429720096751	3824.5	23782.580000000002	1085.4717792738786	24036.5	640.57000000000005	78.309035877094018	635.0	54.780000000000001	11.12976190221516	53.0	18571.220000000001	635.48020551390903	18685.0	0.0	0.0	0.0	264.13999999999999	12.068985044319181	262.0	265.25	31.86451788431766	246.0	264.01999999999998	18.840371546230184	258.0	271.44	24.910367319652277	261.5	299.13	34.948148734947317	315.0	271.76999999999998	21.854452635561476	265.0	285.94	32.443742077633402	269.0	267.64999999999998	14.89454598166725	263.5	279.06	28.22510230273754	268.0	302.44	34.361408585795779	315.5
2.0	149.0	3566.3099999999999	215.81226540676505	3554.5	30519.529999999999	930.27855457384373	30696.5	593.66999999999996	71.459506715341945	589.5	55.259999999999998	10.355307817732893	55.5	16959.139999999999	404.50293002647089	16911.5	0.0	0.0	0.0	264.19	12.103466445609705	262.5	267.04000000000002	32.30167797499071	247.0	266.81	18.932350620036594	262.0	273.87	24.79139165113568	264.5	301.62	33.566584574543768	316.5	274.25999999999999	22.617524179273026	267.5	289.44999999999999	33.308670042497937	270.5	271.99000000000001	14.678211743942107	269.0	283.24000000000001	28.475645734557098	272.0	306.81999999999999	34.778263326393976	316.5
2.0	150.0	3600.3200000000002	245.33992255644006	3566.0	30001.09	545.01956102510678	30017.5	597.32000000000005	76.921762850314366	587.0	52.390000000000001	8.6219429364847908	51.0	17772.779999999999	301.32791374182381	17731.0	0.0	0.0	0.0	263.94999999999999	12.06264896281078	262.0	266.76999999999998	32.391312106798019	246.0	265.08999999999997	20.457807800446265	260.0	272.56	25.520705319406829	263.0	299.45999999999998	35.23504505460437	314.5	272.76999999999998	22.618070209458629	264.5	288.36000000000001	32.801073153175942	271.0	271.32999999999998	15.282705912239495	268.0	281.41000000000003	26.477195848503293	272.5	304.57999999999998	34.255271127229463	321.5
2.0	151.0	3860.27	283.16270428854153	3813.5	31377.889999999999	534.06199817998652	31284.5	640.17999999999995	82.76622257902072	632.5	55.979999999999997	7.3783195918854041	56.0	19372.009999999998	400.59826497377645	19321.0	0.0	0.0	0.0	264.30000000000001	12.087596948939025	263.0	266.80000000000001	31.886047105277882	246.0	264.02999999999997	18.365432202918612	259.0	273.44	26.898817817889324	262.0	298.11000000000001	34.279992707117081	315.5	271.16000000000003	22.793297260378981	263.0	287.38	34.471083533883878	268.5	268.66000000000003	16.117208194969749	266.0	278.32999999999998	26.871938895435139	266.5	303.05000000000001	35.514609669824615	315.0
2.0	152.0	3919.1999999999998	271.98801444181322	3908.0	32493.18	622.86719900794276	32472.5	649.60000000000002	80.684447076248844	652.0	59.960000000000001	11.232025640996374	60.0	19547.34	450.25764224497067	19565.5	0.0	0.0	0.0	264.19	12.358555740862281	262.0	267.25	31.488529657638828	248.0	265.41000000000003	19.607190007749708	260.0	273.04000000000002	26.813772580522869	262.0	300.06999999999999	34.160870890537907	318.5	272.77999999999997	21.235621017526189	265.0	286.88999999999999	30.717387584233137	270.0	269.68000000000001	16.642043143796979	267.0	279.81	28.662761555718948	268.0	304.01999999999998	33.805319108093038	322.0
2.0	153.0	3632.29	236.83725614860509	3610.5	22613.02	695.68949941766402	22642.0	605.45000000000005	72.003107571826376	607.0	53.82	13.104487780909256	53.5	17917.310000000001	344.50758177433482	17919.5	0.0	0.0	0.0	264.22000000000003	11.900907528419838	262.0	266.68000000000001	32.010585749092442	246.0	265.80000000000001	19.596938536414306	260.0	273.14999999999998	24.721802118777667	263.5	301.97000000000003	34.219718000006949	320.5	275.38999999999999	23.55160079485044	267.0	288.75999999999999	32.831119383901608	271.0	272.20999999999998	17.546107830513293	269.0	283.04000000000002	26.703902336549991	273.0	305.61000000000001	34.508809020306686	317.0
2.0	154.0	3460.6900000000001	221.64592010682264	3438.0	30162.939999999999	539.34483996790038	30142.0	577.88	70.606838195744189	582.0	48.189999999999998	7.7996089645571338	47.0	17141.099999999999	368.55020010847915	17099.0	0.0	0.0	0.0	264.08999999999997	12.42102652762645	261.5	266.50999999999999	31.797010865803092	247.0	10253.049999999999	49.319443427516489	10259.0	262.50999999999999	26.477724600123782	251.0	300.0	35.230952300498494	319.5	272.38	22.446282542995846	265.0	286.13	32.923139279236416	268.0	268.99000000000001	15.534152696558639	266.0	279.81999999999999	27.502865305273193	271.0	303.85000000000002	34.259122872601395	315.0
2.0	155.0	3630.2600000000002	226.70044640450089	3634.5	30615.75	451.50289866179151	30555.5	605.40999999999997	73.007546870169534	600.5	53.420000000000002	6.7619228034635244	53.0	18379.259999999998	366.9406660483408	18344.5	0.0	0.0	0.0	264.20999999999998	12.307148329324709	262.0	266.43000000000001	32.029753355278906	246.0	264.45999999999998	19.993208847006024	258.0	272.75999999999999	28.087406430640762	259.0	301.44	35.408846352288862	319.0	273.25	23.797216223751885	265.0	287.57999999999998	32.642358983382309	270.0	268.37	15.796616726375303	266.0	279.64999999999998	28.854592355463975	268.0	305.02999999999997	33.536086533762408	319.0
2.0	156.0	3838.3499999999999	218.3096596580188	3837.0	31900.73	691.80900333834916	31806.5	641.02999999999997	79.01398040853276	647.0	54.310000000000002	8.1088778508496482	54.5	19816.099999999999	451.28329240068257	19819.0	0.0	0.0	0.0	263.97000000000003	12.289389732610811	262.0	267.08999999999997	32.584074330875197	247.0	267.39999999999998	20.807210288743658	262.0	276.95999999999998	28.422849962662081	265.0	304.95999999999998	34.319650347869221	320.5	276.49000000000001	22.315239187604512	270.0	290.58999999999997	33.427861134089923	271.5	272.57999999999998	16.270943426857585	269.0	284.81999999999999	28.613765917823539	273.0	310.00999999999999	32.418974382296547	323.5
2.0	157.0	3900.3800000000001	208.8194808919896	3890.0	32992.639999999999	667.72125202063171	32952.0	650.82000000000005	82.779028745208166	649.0	51.960000000000001	8.6532306105870074	50.0	19681.849999999999	547.63621821424488	19779.5	0.0	0.0	0.0	264.19	11.831901791343606	263.0	267.06999999999999	32.16683229663748	247.0	264.48000000000002	20.963530237056926	259.0	275.37	28.329368153914057	263.0	303.62	33.255008645315364	318.5	274.87	22.977230033230722	266.0	288.91000000000003	32.699570333568602	270.5	270.61000000000001	16.103971559835792	267.0	281.56999999999999	28.552497263812143	270.5	309.04000000000002	33.692408640523162	323.0
2.0	158.0	3678.4400000000001	211.01442225592069	3669.5	22553.68	800.20655933327612	22715.5	614.21000000000004	77.416832149087583	610.0	54.82	10.481774658901994	55.0	17665.099999999999	437.29236215602947	17698.5	0.0	0.0	0.0	264.07999999999998	12.072845563494964	262.0	266.76999999999998	31.86780663930293	246.0	264.36000000000001	20.479023414215828	259.0	273.06999999999999	27.385490683936997	261.0	302.45999999999998	34.362019731092637	316.0	273.5	22.693831761075518	266.0	287.88999999999999	30.941200687756123	271.5	268.64999999999998	15.785040386391163	265.5	280.18000000000001	29.111296776337532	269.0	306.13999999999999	33.570230860093886	320.0
2.0	159.0	3479.4499999999998	203.11437049111024	3464.5	29961.009999999998	620.59486776801498	29935.0	581.83000000000004	72.016116946139221	579.0	53.719999999999999	9.5405240946187018	54.0	17174.310000000001	326.93475480590922	17125.0	0.0	0.0	0.0	264.12	12.035181760156345	263.0	266.73000000000002	32.022759094119294	247.0	266.80000000000001	20.72486429388622	261.0	276.26999999999998	28.390088059039197	263.5	305.97000000000003	34.154195935492318	324.5	276.55000000000001	24.335313846342725	268.0	292.38	31.767839082946768	275.0	257.75999999999999	14.93728221598561	254.0	10282.58	27.457305038914509	10271.0	306.06	33.15111461172912	318.5
2.0	160.0	3652.1700000000001	224.85475556456439	3649.0	30504.02	432.53244918734134	30451.5	610.59000000000003	79.723785033075288	608.5	52.130000000000003	8.3218447474102764	53.0	18539.290000000001	339.00257506396611	18472.5	0.0	0.0	0.0	264.38999999999999	12.019896006205711	262.0	266.73000000000002	31.503287130075808	247.0	266.08999999999997	19.309114428165781	261.0	275.05000000000001	28.520299788045705	262.5	303.05000000000001	33.814604832823349	322.5	274.12	24.261607531241616	266.0	288.44	32.48394064764927	268.5	269.64999999999998	15.021567827627049	268.0	282.85000000000002	29.171347243485346	272.0	308.72000000000003	34.353771263137908	323.5
2.0	161.0	3911.0999999999999	249.85405740151586	3902.5	32138.07	561.18884976449772	32134.5	652.23000000000002	84.780287213479056	648.0	56.25	8.5934568131805964	56.0	19640.77	445.00080572960763	19656.0	0.0	0.0	0.0	263.82999999999998	11.966666202414103	262.0	266.56999999999999	31.83308184891937	247.0	263.80000000000001	20.832666655999656	258.0	275.04000000000002	28.472063500912608	264.0	302.81	34.302680653266741	320.0	272.82999999999998	23.662652006907425	266.0	289.24000000000001	33.620267696733173	271.0	267.20999999999998	15.454640079924216	264.0	280.55000000000001	29.576468687116794	268.5	307.91000000000003	33.292670364511167	322.0
2.0	162.0	3844.54	235.81829530382075	3808.5	32485.599999999999	554.58389807133779	32397.0	639.66999999999996	79.319487517255169	632.5	60.460000000000001	13.291666562173457	59.0	19206.759999999998	489.38167354325805	19262.0	0.0	0.0	0.0	264.06999999999999	12.136107283639181	263.0	266.72000000000003	31.903629887522204	247.0	267.79000000000002	20.328450506617564	262.0	277.51999999999998	27.477438017398928	266.0	304.20999999999998	33.315550423188263	318.5	274.37	23.32108702440776	266.0	288.70999999999998	32.951872480938015	269.5	271.30000000000001	15.888045820679144	267.5	282.05000000000001	27.985487310390006	270.5	307.38	32.958695362529141	320.0
2.0	163.0	3549.4200000000001	214.19940149309474	3525.5	21355.040000000001	715.1653503910826	21439.0	590.72000000000003	70.586553960368391	587.0	53.049999999999997	13.475440623593723	51.0	17415.77	339.54955028684697	17380.0	0.0	0.0	0.0	264.12	12.211699308450074	262.0	266.77999999999997	32.050453974943942	246.5	266.44999999999999	19.477358650494679	262.0	275.25999999999999	27.781151883966221	263.0	304.19999999999999	33.955853692699286	321.0	275.25	24.054677299851686	267.0	289.17000000000002	31.927748119778194	270.5	273.77999999999997	16.129835709020721	269.5	284.32999999999998	27.15255236621412	273.5	309.63999999999999	33.581101828260486	327.0
2.0	164.0	3522.3299999999999	216.17234120025626	3528.5	30028.73	468.97125402310104	29940.5	588.86000000000001	70.928276448818352	588.0	50.359999999999999	7.328737954109152	51.0	17596.220000000001	361.52868710518675	17541.5	0.0	0.0	0.0	264.23000000000002	12.201520397065277	263.5	266.44999999999999	32.132654730040592	246.0	265.0	20.367130382064136	260.0	274.11000000000001	29.491319061717128	261.0	302.07999999999998	33.822087457754584	319.5	273.75	24.974136621713271	264.0	287.69999999999999	33.266649966595679	268.5	270.70999999999998	15.192955604489864	268.0	281.38999999999999	29.720328060100545	269.0	306.54000000000002	32.907877476373343	322.0
2.0	165.0	3798.0900000000001	248.33260337700321	3783.5	31330.880000000001	508.23497085501702	31228.0	633.50999999999999	77.43184035007819	639.5	55.950000000000003	8.4668471109380512	55.0	19187.060000000001	334.17111844083712	19158.5	0.0	0.0	0.0	264.83999999999997	12.215334624970369	264.0	268.45999999999998	31.857940925301499	249.0	266.52999999999997	21.082910140680294	261.0	275.42000000000002	28.816030260950242	264.0	303.02999999999997	33.6685179358997	317.5	273.56	22.973166956255728	266.0	288.35000000000002	33.072458330157438	270.0	268.72000000000003	15.635907392920952	266.0	281.83999999999997	27.697552238419913	270.0	308.00999999999999	34.382988526304693	324.0
2.0	166.0	3921.2600000000002	230.65314305250644	3941.0	32475.860000000001	594.46375869349674	32430.0	652.0	78.354068177727697	638.0	55.409999999999997	11.145487876266342	54.5	19817.279999999999	516.84020896211246	19900.0	0.0	0.0	0.0	263.85000000000002	12.240404405084007	262.0	267.07999999999998	31.847976387833501	247.0	267.02999999999997	21.016400738470892	261.0	276.19	27.436725387698875	265.0	303.77999999999997	35.273667232086886	318.5	275.92000000000002	24.410522321326926	267.0	292.06	32.932907554602586	273.5	272.61000000000001	15.925385395650554	269.5	284.94	28.038124045663256	274.0	309.54000000000002	32.715873822962457	325.5
2.0	167.0	3832.0500000000002	204.41435248044596	3846.5	24436.080000000002	984.7457608946587	24654.5	637.13999999999999	77.208292300762608	634.5	51.479999999999997	11.084656061421123	50.0	18885.549999999999	550.03464209084143	18989.5	0.0	0.0	0.0	263.99000000000001	12.182360198253868	262.0	266.49000000000001	31.994841771760647	246.5	266.10000000000002	19.984243793548959	260.0	274.69	28.08547489361716	262.5	303.49000000000001	33.245599708833652	318.5	273.56	23.777855243902884	265.0	289.51999999999998	33.719869513389284	271.0	270.26999999999998	13.78104132495074	268.0	282.99000000000001	28.906225972962986	270.5	308.24000000000001	34.215236372119371	326.0
2.0	168.0	3571.1900000000001	198.63306346124756	3580.5	21086.599999999999	765.61869099441412	21128.5	593.49000000000001	71.111953284943596	592.5	54.579999999999998	10.377070877661	54.0	16989.139999999999	361.21057625711904	16916.5	0.0	0.0	0.0	264.14999999999998	12.083356321817215	262.0	266.82999999999998	31.844326025212091	247.0	263.98000000000002	20.247459099847564	259.0	274.00999999999999	27.970160886201569	261.0	301.85000000000002	34.427133194618456	319.5	272.38999999999999	23.183569612982382	265.0	287.07999999999998	32.25575297524459	268.5	269.13999999999999	15.083116388863409	266.0	281.45999999999998	27.202360191718657	271.0	306.19999999999999	32.007186692991311	320.0
2.0	169.0	3520.96	198.54862981143941	3513.0	29897.990000000002	567.08504644365291	29811.5	587.54999999999995	70.369506890413831	581.5	54.490000000000002	9.7431976270626883	54.0	17591.009999999998	316.25794835861439	17566.0	0.0	0.0	0.0	264.12	11.941758664451395	262.0	266.75999999999999	32.489727607353068	246.5	266.73000000000002	20.681322491562284	261.0	275.07999999999998	27.323133056075392	263.0	304.38	34.022574858467131	323.0	276.20999999999998	24.057138233796639	266.5	290.98000000000002	33.301345318169957	271.0	273.86000000000001	16.868325346637111	271.0	286.02999999999997	28.158996786107284	274.5	312.94	32.811528461807441	326.0
2.0	170.0	3766.1900000000001	235.09001233570089	3730.5	31097.32	473.83465217309714	31064.0	626.60000000000002	79.834954750409921	628.5	53.75	7.9979684920609682	54.0	19284.799999999999	344.79738978130325	19270.0	0.0	0.0	0.0	264.06999999999999	12.022691046516998	262.0	266.74000000000001	31.909440609324381	246.5	265.94999999999999	20.46429818000119	259.0	274.47000000000003	28.663375586277343	262.0	302.98000000000002	34.601439276423172	323.5	273.97000000000003	23.130696055242264	265.0	289.98000000000002	34.074911591961616	271.5	270.56	15.410593758840053	268.0	282.67000000000002	29.83724350539104	270.0	308.12	33.723961807593128	322.5
2.0	171.0	3943.4299999999998	251.55294691177841	3917.5	32626.209999999999	566.09236516667499	32629.5	653.59000000000003	83.672946045899451	658.5	58.100000000000001	10.358088626768936	57.0	19839.799999999999	437.21521016542869	19921.0	0.0	0.0	0.0	264.38	12.504223286554026	262.0	266.5	31.624515806570066	247.0	264.66000000000003	20.461290281895714	258.5	274.10000000000002	29.154930972307241	262.0	301.72000000000003	33.650580975668163	318.0	272.68000000000001	23.466094689999018	264.0	289.06	33.031142880621012	270.0	269.31999999999999	16.230760918700021	266.0	281.30000000000001	27.485814523131747	269.0	307.61000000000001	33.893626244472571	321.5
2.0	172.0	3769.8099999999999	235.13760630745566	3746.5	23626.549999999999	773.40394846419031	23743.5	626.76999999999998	78.394241497701842	633.0	60.350000000000001	13.358424308278279	59.0	18572.209999999999	453.64907792257219	18611.5	0.0	0.0	0.0	264.13	12.117470858227801	262.5	266.63999999999999	31.294574609666775	247.0	266.45999999999998	19.421338779806092	261.0	276.13999999999999	27.387230601139649	264.0	304.79000000000002	33.847095887239718	319.0	276.13	23.348085574624744	268.0	292.14999999999998	31.872048882994644	275.0	270.80000000000001	15.433081351434652	267.5	283.75999999999999	28.602839019929473	271.5	308.06	34.270926453774194	322.5
2.0	173.0	3503.6100000000001	215.31608834455449	3484.0	30587.759999999998	758.24762604310206	30543.0	583.50999999999999	71.976314854262995	585.5	52.93	11.918267491544229	52.0	17209.279999999999	454.38897609867257	17096.0	0.0	0.0	0.0	264.06	12.148102732525768	262.0	266.14999999999998	32.206016518656881	246.0	265.27999999999997	20.366187664852742	259.0	275.83999999999997	28.458995063072763	263.0	304.38	33.163467852442693	322.0	274.94999999999999	23.150971901844638	268.0	289.93000000000001	33.814865074401823	270.5	270.94999999999999	14.913332960810605	268.0	284.38	29.476356626964598	271.0	309.92000000000002	32.792279579193639	324.5
2.0	174.0	3587.3600000000001	229.07616724574385	3558.0	30426.32	554.2209645980563	30324.5	599.04999999999995	73.320716717719009	596.0	53.140000000000001	7.1470553376897819	52.5	17994.919999999998	367.00691219648712	17959.5	0.0	0.0	0.0	264.51999999999998	11.998733266474423	262.5	266.67000000000002	32.052786150348922	246.0	264.42000000000002	19.918423632406256	258.5	274.27999999999997	28.087748218751891	261.5	301.69999999999999	34.60014450836875	317.0	272.92000000000002	24.012363482173097	264.0	288.01999999999998	34.63003898351834	269.0	270.00999999999999	14.913413425503903	268.0	281.95999999999998	28.943710888550555	268.0	307.42000000000002	32.485436737098063	321.0
2.0	175.0	3836.96	264.22191127913675	3839.5	31758.099999999999	587.5831260340957	31657.5	640.21000000000004	80.177963930247074	637.0	57.030000000000001	8.5749110782561466	56.5	19553.889999999999	366.14420369575703	19557.5	0.0	0.0	0.0	264.30000000000001	12.048651376813922	262.0	266.81999999999999	32.167182033867995	246.0	267.18000000000001	18.832620635482463	262.0	274.44999999999999	27.719081875127106	262.0	303.13	34.414140988843528	322.5	274.14999999999998	24.248453558938557	265.0	289.77999999999997	33.448043291050674	270.0	269.32999999999998	15.858155630463461	266.0	281.48000000000002	28.300346287634007	269.5	307.83999999999997	33.491407853358453	326.5
2.0	176.0	3868.02	243.07336258833465	3871.0	32687.209999999999	578.14130271067813	32642.0	643.80999999999995	81.178654214023538	627.5	54.619999999999997	11.124549429078016	53.0	19666.599999999999	466.95055412752214	19735.5	0.0	0.0	0.0	263.91000000000003	12.060758682603678	263.0	266.57999999999998	32.224891000591448	246.0	267.68000000000001	19.869011047357137	263.0	275.77999999999997	28.029477340828173	264.0	305.06999999999999	32.98431596986665	319.0	276.30000000000001	23.456555586871655	267.0	290.70999999999998	32.228029725690647	273.5	272.10000000000002	16.428329190760696	269.0	285.66000000000003	28.997317117278278	273.0	311.63	33.074054786191553	327.0
2.0	177.0	3658.1599999999999	224.09367327079985	3673.0	22845.84	702.9152967463433	22811.5	609.80999999999995	77.070188140421706	605.0	50.369999999999997	11.377745822437765	49.0	17927.59	381.12391934907475	17950.0	0.0	0.0	0.0	264.52999999999997	12.359979773446234	263.0	266.52999999999997	31.996704517809331	246.5	265.31999999999999	19.895165241837024	260.0	274.0	29.181843670337212	261.0	302.72000000000003	32.825624137249854	321.0	273.45999999999998	23.430074690448599	266.5	289.29000000000002	32.000092187367216	271.0	270.55000000000001	15.726013480853945	267.0	282.63999999999999	30.022831312186394	269.0	308.26999999999998	34.065482529974531	323.5
2.0	178.0	3476.3200000000002	219.08751128259229	3477.5	30179.580000000002	523.36687285306857	30147.5	580.62	69.872566862825366	574.0	53.850000000000001	8.8265225315522748	54.0	16975.09	362.99182070674817	16924.5	0.0	0.0	0.0	264.26999999999998	12.160472852648452	263.0	267.23000000000002	31.707366651931217	247.5	10264.110000000001	18.594566410648028	10259.5	264.50999999999999	27.260042186320991	252.0	302.86000000000001	35.057672484065456	321.0	272.77999999999997	23.510669918145673	264.0	287.64999999999998	32.906648264446503	270.0	267.72000000000003	15.242099592903861	266.0	280.79000000000002	27.579447057546314	269.5	306.70999999999998	33.242832310138681	320.0
2.0	179.0	3576.0	222.62282003424536	3571.0	30216.98	536.66805345576506	30138.5	599.28999999999996	72.631989508755723	595.5	53.369999999999997	7.9720198193431511	53.0	18247.0	383.91415707160371	18198.5	0.0	0.0	0.0	264.06	12.070476378337352	263.0	267.55000000000001	32.261548319942733	247.0	267.22000000000003	21.38952079874629	261.0	276.08999999999997	28.726675756167822	264.5	304.61000000000001	34.084569822721832	322.0	276.18000000000001	24.07711776770633	266.5	290.63999999999999	33.09728689787125	272.0	272.07999999999998	15.966640222664251	269.0	285.76999999999998	28.934704076592869	274.0	310.58999999999997	32.31473193452176	324.0
2.0	180.0	3867.3099999999999	231.77125339437592	3869.5	31881.860000000001	671.49793774813634	31823.5	644.38999999999999	79.662650596123157	636.0	54.140000000000001	7.9674588169629086	54.5	19747.529999999999	529.9962727227429	19784.5	0.0	0.0	0.0	264.0	12.026637102698325	262.0	266.94999999999999	32.15194395367098	247.0	266.44999999999999	19.456297181118508	262.0	274.88	27.476273400881713	263.0	303.85000000000002	34.73625627496434	320.0	274.42000000000002	22.950023965129098	266.0	289.44999999999999	32.90239352995463	271.0	270.43000000000001	15.605290769479433	267.0	282.39999999999998	26.887915501206113	270.5	310.11000000000001	33.762374027902716	321.0
2.0	181.0	3947.0700000000002	234.93268206020207	3941.5	32975.900000000001	660.94625348813349	32966.0	655.39999999999998	80.116789750962937	650.0	58.57	11.858545442000885	58.0	19614.509999999998	635.2145227401528	19744.5	0.0	0.0	0.0	264.13999999999999	12.068985044319179	262.0	266.48000000000002	32.016083458162086	247.0	264.98000000000002	19.447354575879977	259.0	273.92000000000002	27.697537796706769	261.5	302.69999999999999	34.386189088062665	320.0	273.33999999999997	22.918211099472838	266.0	287.74000000000001	32.530484164856816	270.0	268.26999999999998	14.757950399699817	264.0	281.43000000000001	29.171991704372878	268.5	307.26999999999998	33.332223148179004	323.0
2.0	182.0	3674.71	215.40809153789928	3674.5	22309.98	966.56800050487914	22453.5	611.0	74.479795918087746	610.0	59.670000000000002	13.463324255175616	61.0	17808.48	456.32073106533301	17811.5	0.0	0.0	0.0	264.19	12.103466445609705	262.5	266.73000000000002	31.761881241513386	247.0	267.70999999999998	19.824376408855841	262.0	276.37	27.029485751674969	265.5	305.22000000000003	32.635434729753484	320.5	275.83999999999997	23.282061764371299	268.0	291.29000000000002	33.34405344285544	271.5	272.69	14.540079091944445	270.0	285.63999999999999	29.841755980504903	273.0	311.70999999999998	34.265228731178787	326.0
2.0	183.0	3513.5300000000002	211.49640446116337	3522.5	30011.830000000002	683.19117463562134	30051.0	585.88999999999999	73.090614308541703	583.0	53.18	10.083035257302237	51.0	17419.529999999999	387.27456552167223	17416.0	0.0	0.0	0.0	263.94999999999999	12.06264896281078	262.0	266.81999999999999	32.357805858865028	246.0	266.0	21.101658702575964	261.0	274.25	27.093680074880933	263.0	303.05000000000001	35.010391314579735	319.0	274.35000000000002	23.839200909426474	266.0	290.38	32.98386878460439	273.5	257.14999999999998	14.496465086358123	253.0	10283.25	27.066353651720434	10272.0	305.49000000000001	32.85559160934406	323.5
2.0	184.0	3726.1399999999999	241.67192720711276	3699.0	30807.18	476.19179707340612	30777.0	621.74000000000001	80.738543459737997	613.0	54.630000000000003	6.8405482236440669	54.0	18762.279999999999	324.35727462167392	18762.0	0.0	0.0	0.0	264.30000000000001	12.087596948939025	263.0	266.83999999999997	31.856779498248088	246.0	264.87	19.082271877321105	260.0	275.02999999999997	28.398751733130812	263.0	301.63999999999999	33.457292179732654	317.5	272.67000000000002	23.979597577941128	264.0	289.29000000000002	34.172589893070729	270.0	269.27999999999997	16.015042928446992	267.0	280.64999999999998	27.912138936312278	267.0	307.88	34.766443591486322	324.0
2.0	185.0	3931.0599999999999	255.23212258648007	3907.0	32279.869999999999	576.11206644193805	32181.0	652.67999999999995	82.741389884386152	646.0	59.020000000000003	9.9055338069182319	59.0	19711.369999999999	426.27947769039969	19783.0	0.0	0.0	0.0	264.19	12.358555740862281	262.0	267.27999999999997	31.47159989577905	248.0	266.31	20.286791269197796	260.0	274.66000000000003	27.971492630891188	262.0	303.66000000000003	33.049121017055811	321.5	274.41000000000003	22.341931429489257	266.0	288.74000000000001	31.037274364866516	272.0	270.27999999999997	16.511256766218615	267.0	282.10000000000002	29.619419305583968	268.0	308.75	32.836983722625924	324.5
2.0	186.0	3819.1900000000001	221.89586273745621	3798.0	32495.860000000001	560.20840800544943	32456.5	635.63999999999999	80.015563486111873	633.0	54.829999999999998	12.793009810048613	53.0	19142.080000000002	486.88942646149138	19190.0	0.0	0.0	0.0	264.22000000000003	11.900907528419838	262.0	266.70999999999998	31.990090653200717	246.5	266.69999999999999	20.550669088864236	260.0	274.74000000000001	26.017924590558717	264.0	305.5	33.297597510931624	324.0	276.93000000000001	24.181503261790819	268.0	290.61000000000001	32.454859420431944	272.0	272.83999999999997	17.425108321040646	270.0	285.44999999999999	27.760178313548348	273.0	310.31999999999999	33.529056055904711	326.5
2.0	187.0	3543.4200000000001	208.50665121285695	3516.5	21557.540000000001	646.76058043142984	21531.5	591.77999999999997	75.68759211389937	589.5	49.880000000000003	10.649206543212504	49.0	17212.369999999999	356.28888994746944	17166.5	0.0	0.0	0.0	264.08999999999997	12.42102652762645	261.5	266.55000000000001	31.768655936315596	247.0	266.14999999999998	20.201175708359152	261.0	273.79000000000002	27.185398654424766	262.0	303.56	34.524576753379613	321.5	273.88	23.550915056532304	265.0	287.91000000000003	33.092021697079801	269.0	269.63999999999999	15.399688308534042	266.0	282.14999999999998	28.053297488887111	271.5	308.63	33.665904116776666	325.0
2.0	188.0	3495.0	211.1303862545607	3450.0	30126.740000000002	536.69491557122103	30051.5	584.01999999999998	75.704686776975706	578.5	53.880000000000003	7.6763011926317741	54.0	17457.040000000001	407.48258662180893	17376.5	0.0	0.0	0.0	264.20999999999998	12.307148329324711	262.0	266.47000000000003	32.002954551103556	246.0	264.70999999999998	19.924003111824693	258.0	272.85000000000002	28.037608671211601	259.0	301.56	35.286915422008768	319.0	273.44	23.696970270479724	265.0	288.04000000000002	32.296414661692708	270.5	268.81	15.743376385007126	266.0	280.55000000000001	29.15214400348626	268.0	305.98000000000002	33.018473617052621	319.5
2.0	189.0	3683.7199999999998	212.13797774090332	3687.5	30882.860000000001	627.347431970515	30847.5	616.53999999999996	78.014155125848802	609.5	54.340000000000003	7.8768267722478198	55.0	19161.150000000001	412.28927647951264	19122.0	0.0	0.0	0.0	263.97000000000003	12.289389732610811	262.0	267.13	32.556613767405231	247.0	267.64999999999998	20.712496228122774	262.0	277.02999999999997	28.390651630422298	265.0	305.05000000000001	34.210342003552086	320.5	276.63999999999999	22.267698578883273	270.0	291.00999999999999	33.133818071571532	273.0	272.98000000000002	16.201222176119924	269.0	285.66000000000003	28.789310516231541	274.0	310.87	31.732839456941136	323.5
2.0	190.0	3908.3000000000002	227.97401167676989	3923.5	32525.549999999999	688.81317314639102	32550.0	652.54999999999995	85.515539523527536	650.5	54.350000000000001	8.7992897440645752	53.0	19976.330000000002	526.49568003925731	20011.0	0.0	0.0	0.0	264.19	11.831901791343606	263.0	267.11000000000001	32.139973553193848	247.0	264.75	20.867858059705121	259.0	275.44	28.295342372906536	263.0	303.73000000000002	33.13875525725129	318.5	275.07999999999998	22.905754735437121	267.0	289.35000000000002	32.382209621951375	271.0	271.06999999999999	16.015152200338278	267.5	282.43000000000001	28.753523262376039	271.0	309.91000000000003	33.309186420565723	324.0
2.0	191.0	3873.21	233.26947056998267	3896.5	24772.189999999999	961.8889821076026	24923.0	643.99000000000001	81.692655116601514	642.5	58.619999999999997	11.024318573045681	59.0	19097.700000000001	583.76643445816592	19196.5	0.0	0.0	0.0	264.07999999999998	12.072845563494964	262.0	266.81	31.841072532187102	246.0	264.60000000000002	20.396078054371142	259.0	273.14999999999998	27.342412110126645	261.0	302.56999999999999	34.25967162714786	316.0	273.69	22.607828290218411	266.0	288.37	30.58583168723715	272.0	269.06999999999999	15.675621199812147	265.5	281.05000000000001	29.216219810235547	269.0	307.06	32.997521119017406	320.5
2.0	192.0	3565.1500000000001	211.62737889980116	3589.0	21152.93	789.51164975572078	21212.0	595.22000000000003	74.840173703700088	591.5	57.460000000000001	12.253505620841736	58.5	17237.130000000001	381.69492150145254	17171.0	0.0	0.0	0.0	264.12	12.035181760156345	263.0	266.76999999999998	31.995266837455816	247.0	267.05000000000001	20.673836122016638	261.5	276.27999999999997	28.354921971326245	264.0	306.01999999999998	34.096328248067998	324.5	276.61000000000001	24.289048972736666	268.5	292.61000000000001	31.552145727351096	276.5	273.13	15.519442644631281	270.0	285.51999999999998	28.507711237488007	274.0	310.83999999999997	32.89489930065146	324.5
2.0	193.0	3531.75	216.10624123333412	3528.5	30051.779999999999	509.76436870381588	29986.5	590.41999999999996	79.253539984028478	585.5	52.659999999999997	9.6811362969436612	51.0	17766.450000000001	303.46809964146149	17724.0	0.0	0.0	0.0	264.38999999999999	12.019896006205711	262.0	266.76999999999998	31.474388000404389	247.0	266.37	19.233125071085045	261.0	275.19	28.471984475972167	263.0	303.16000000000003	33.682850235691156	322.5	274.33999999999997	24.181075244910016	266.0	288.92000000000002	32.158880577532543	269.5	270.01999999999998	14.968620510922172	268.0	283.76999999999998	29.269730097833154	273.0	309.57999999999998	34.023574180265072	325.0
2.0	194.0	3805.0900000000001	247.93818160985214	3772.5	31426.709999999999	482.41271324458273	31401.0	633.13999999999999	83.958325376343709	628.0	55.780000000000001	7.8084313405446553	55.0	19293.049999999999	370.98558934276679	19319.0	0.0	0.0	0.0	263.82999999999998	11.966666202414103	262.0	266.62	31.8002452820729	247.0	264.08999999999997	20.714292167486679	258.0	275.17000000000002	28.396498023523957	264.0	302.94999999999999	34.173783811571113	320.0	273.02999999999997	23.601887636373494	266.0	289.67000000000002	33.30136783977499	271.0	267.56999999999999	15.382623313336381	265.0	281.41000000000003	29.997031519802089	269.0	308.75	33.113252633953067	323.5
2.0	195.0	3896.5999999999999	245.91112215595291	3869.0	32593.5	581.66790353259137	32551.5	648.44000000000005	82.28551755928865	639.5	59.850000000000001	12.835400266450595	58.0	19668.73	476.07872993865203	19740.0	0.0	0.0	0.0	264.06999999999999	12.136107283639181	263.0	266.76999999999998	31.869061799808289	247.0	268.06999999999999	20.257963866094737	262.0	277.61000000000001	27.432424245771642	266.0	304.31999999999999	33.222546561032921	318.5	274.58999999999997	23.229332749779967	266.0	289.14999999999998	32.647013645967682	270.5	271.66000000000003	15.757677493844072	268.0	282.95999999999998	28.358392055968196	271.0	308.24000000000001	32.440135634734943	320.5
2.0	196.0	3679.0799999999999	216.90839909971214	3638.0	23324.009999999998	783.22472503107304	23384.0	612.16999999999996	75.571562773307789	603.5	54.579999999999998	13.967949026252922	53.5	18322.84	415.52176164432103	18333.0	0.0	0.0	0.0	264.12	12.211699308450074	262.0	266.82999999999998	32.015013665466391	246.5	266.74000000000001	19.382786177430734	262.5	275.36000000000001	27.733560896502279	263.0	304.30000000000001	33.828538248053221	321.0	275.47000000000003	23.965998831678181	267.0	289.61000000000001	31.617683343344435	272.0	274.11000000000001	16.087818372918065	270.0	285.20999999999998	27.517374511388258	274.0	310.5	33.313810949814794	327.5
2.0	197.0	3458.3899999999999	207.76770177291752	3431.0	30428.509999999998	579.24285917048644	30466.5	578.40999999999997	71.796809817707071	572.0	50.109999999999999	9.5140895518173476	49.0	16984.810000000001	389.22576212270428	16909.5	0.0	0.0	0.0	264.23000000000002	12.201520397065277	263.5	266.5	32.100000000000001	246.0	265.23000000000002	20.320853820644444	260.0	274.22000000000003	29.427735216968358	261.5	302.22000000000003	33.764946320111342	321.0	273.94999999999999	24.883076578269016	264.0	288.07999999999998	33.001115132673924	269.5	270.97000000000003	15.138992700969242	269.0	282.13999999999999	29.842928810691486	269.0	307.25999999999999	32.576255156171648	322.5
2.0	198.0	3582.5700000000002	236.75351127280032	3548.0	30421.75	510.34830018331598	30359.5	598.23000000000002	73.722975387595412	590.0	54.619999999999997	6.4261652639813107	54.5	17946.5	371.16499026713177	17886.5	0.0	0.0	0.0	264.83999999999997	12.215334624970369	264.0	268.50999999999999	31.823103242770024	249.0	266.80000000000001	20.969501663129719	261.5	275.55000000000001	28.758433545657528	264.0	303.18000000000001	33.537853240778546	317.5	273.81	22.87386937096564	266.5	288.74000000000001	32.776400046374832	270.0	269.06999999999999	15.559726861355889	266.5	283.75999999999999	29.227425476767532	271.0	308.88999999999999	34.127670591471663	325.0
2.0	199.0	3785.9099999999999	239.73268842608846	3752.0	31480.139999999999	674.64713769495836	31372.5	631.05999999999995	75.128266318343861	628.0	54.93	8.5032405587517044	54.0	19658.950000000001	471.61883709198895	19675.0	0.0	0.0	0.0	263.85000000000002	12.240404405084007	262.0	267.13	31.811210288198723	247.0	267.31	20.954090292828273	261.0	276.37	27.349096877227961	265.0	303.94999999999999	35.104237635932215	318.5	276.18000000000001	24.322573876956362	267.0	292.47000000000003	32.6908106354064	275.0	272.94999999999999	15.885449316906337	270.0	286.81	29.026779015247282	275.0	310.38	32.555116341367913	326.5
2.0	200.0	3929.5900000000001	229.9159017988969	3913.5	32913.959999999999	676.03706880614175	32908.0	654.70000000000005	81.022651153859442	648.0	54.299999999999997	10.719608201795436	53.0	19844.080000000002	618.1699714479829	19964.5	0.0	0.0	0.0	263.99000000000001	12.182360198253868	262.0	266.55000000000001	31.950704217591202	246.5	266.35000000000002	19.91601114681351	260.5	274.83999999999997	28.014896037643975	262.5	303.63999999999999	33.100912374132527	318.5	273.81	23.675597141360555	265.0	289.88	33.424625652353981	271.5	270.62	13.654874587487063	268.5	284.88999999999999	30.28428470345634	271.5	309.10000000000002	34.189325819618027	327.0
2.0	201.0	3755.5	234.33776904289246	3742.5	23149.970000000001	962.45768171904569	23301.0	624.08000000000004	77.303904170488053	617.0	58.810000000000002	11.048705806563952	57.0	18206.049999999999	541.01984020921088	18218.0	0.0	0.0	0.0	264.14999999999998	12.083356321817215	262.0	266.87	31.818125337612209	247.0	264.27999999999997	20.131606990004549	259.5	274.13	27.914388762786835	261.5	302.0	34.270687183072361	319.5	272.68000000000001	23.046422715901056	265.0	287.48000000000002	31.974827599222483	269.0	269.50999999999999	14.992328038033321	266.0	283.38999999999999	28.606256308716802	271.0	307.11000000000001	31.422888154973915	320.5
2.0	202.0	3502.46	220.64937887970589	3485.5	30192.34	823.82277487333408	30233.5	585.75999999999999	71.906066503459925	581.5	57.460000000000001	11.394226608243317	57.0	17197.799999999999	413.74731419067848	17100.0	0.0	0.0	0.0	264.12	11.941758664451395	262.0	266.80000000000001	32.460437458543282	246.5	10265.75	19.628232217904902	10261.0	264.72000000000003	26.616941973111789	252.0	304.51999999999998	33.891438446899834	323.0	276.49000000000001	23.902508236584715	267.5	291.36000000000001	33.017728571178239	271.5	274.17000000000002	16.766069903230154	271.0	287.24000000000001	28.843758423617402	275.0	313.10000000000002	32.645826685810846	326.0
2.0	203.0	3628.1199999999999	239.73686741926034	3612.5	30341.360000000001	529.68442529491074	30301.0	605.32000000000005	79.981982971166701	596.0	54.859999999999999	8.7704275836472192	55.0	18292.259999999998	356.92281014247322	18224.5	0.0	0.0	0.0	264.06999999999999	12.022691046516998	262.0	266.77999999999997	31.881210767472428	247.0	266.23000000000002	20.370004909179578	260.0	274.60000000000002	28.607691273501953	262.0	303.12	34.468037367973245	323.5	274.25	23.073957181203227	265.5	290.41000000000003	33.73398731250132	272.0	270.89999999999998	15.309800782505304	268.0	283.93000000000001	30.513687092844087	271.0	308.43000000000001	33.497837243619173	322.5
2.0	204.0	3902.4699999999998	274.09080447909957	3872.5	31946.48	563.96624863550119	31937.5	647.51999999999998	85.884629591097379	647.5	58.43	8.045191110222305	58.0	19593.48	395.10900976819039	19590.0	0.0	0.0	0.0	264.38	12.504223286554028	262.0	266.54000000000002	31.597917652908713	247.0	264.92000000000002	20.361080521426167	259.0	274.24000000000001	29.085088963247127	262.0	301.88	33.508589943475684	318.0	272.94999999999999	23.339826477504069	264.5	289.50999999999999	32.712839986769723	271.0	269.69999999999999	16.080111939908875	266.5	282.56	28.428267622210114	270.0	307.88	33.62834518676172	321.5
2.0	205.0	3853.4099999999999	246.33148783702015	3830.0	32584.459999999999	591.89775164296736	32537.0	642.03999999999996	84.483598408211762	632.0	61.829999999999998	13.272569457343215	61.5	19420.68	434.5700606346461	19450.0	0.0	0.0	0.0	264.13	12.117470858227801	262.5	266.68000000000001	31.268476138117126	247.0	266.73000000000002	19.357094306739327	262.0	276.26999999999998	27.326124862482789	264.5	304.93000000000001	33.712981179361755	319.0	276.38	23.264040921559609	268.0	292.56	31.564955251037503	276.0	271.13999999999999	15.312099790688409	268.0	284.99000000000001	29.291464627088896	272.5	308.29000000000002	34.061501728491066	322.5
2.0	206.0	3574.1399999999999	216.21817777421029	3559.5	22143.25	693.42447858436606	22138.5	594.40999999999997	75.447875384267775	589.5	55.149999999999999	14.107710657651014	53.0	17610.639999999999	331.41012416641706	17583.5	0.0	0.0	0.0	264.06	12.148102732525768	262.0	266.18000000000001	32.18551848269653	246.0	265.56999999999999	20.31317552722863	260.0	275.97000000000003	28.438514377512757	263.0	304.51999999999998	33.004690575734841	322.0	275.22000000000003	23.016767800888115	268.0	290.38999999999999	33.472942804599654	271.5	271.27999999999997	14.898375750396418	268.0	285.64999999999998	29.966439561616259	272.0	310.16000000000003	32.619540156170196	324.5
2.0	207.0	3469.3400000000001	209.33089690726499	3448.5	20149.700000000001	519.20428542145146	20102.0	579.73000000000002	72.42000483291892	569.5	53.119999999999997	7.4609382787957701	52.0	17325.68	365.66601920331618	17270.0	0.0	0.0	0.0	264.51999999999998	11.998733266474423	262.5	266.72000000000003	32.016583203083997	246.0	264.66000000000003	19.84148179950278	258.5	274.39999999999998	28.013568141170452	262.0	301.85000000000002	34.478507798337212	317.0	273.14999999999998	23.924203226021969	264.0	288.41000000000003	34.385780491360087	269.5	270.29000000000002	14.790060851801794	268.0	283.17000000000002	29.81343824519406	269.0	307.67000000000002	32.344413737150965	321.0
2.0	208.0	3693.0900000000001	221.95819854197774	3684.0	20889.349999999999	526.53917945391299	20823.5	617.24000000000001	77.711533249576277	598.0	56.950000000000003	7.4059098023132854	56.0	18245.34	323.42437199444322	18238.5	0.0	0.0	0.0	264.30000000000001	12.048651376813922	262.0	266.87	32.134297876256767	246.0	267.38	18.75248250232486	262.0	274.57999999999998	27.66918141181629	262.0	303.25999999999999	34.274952954015852	322.5	274.39999999999998	24.106845500811591	266.0	290.13999999999999	33.189160881227473	270.5	269.55000000000001	15.807830338158366	266.0	282.64999999999998	29.037346641867952	270.0	308.02999999999997	33.296983346843895	326.5
2.0	209.0	3874.29	222.58136916642417	3853.0	21449.990000000002	690.36021749518568	21483.0	644.77999999999997	79.751310961011782	643.5	56.380000000000003	9.3720648738685135	56.0	18306.080000000002	324.10728717509579	18350.0	0.0	0.0	0.0	263.91000000000003	12.060758682603677	263.0	266.63	32.193059811083508	246.0	267.89999999999998	19.789643756268077	263.0	275.88999999999999	27.971733946968676	264.0	305.20999999999998	32.848834073677565	319.0	276.56	23.376193017683608	267.0	291.11000000000001	31.976833801988587	274.0	272.33999999999997	16.403792244478105	269.0	286.88	29.856081457552328	273.0	311.85000000000002	32.898442212360145	327.0
2.0	210.0	3890.7199999999998	215.50763698764828	3889.0	21188.41	566.33386081003493	21181.5	649.46000000000004	81.562297662584285	648.0	54.539999999999999	10.92466933138024	54.0	17687.810000000001	247.4858256547231	17687.5	0.0	0.0	0.0	264.52999999999997	12.359979773446234	263.0	266.57999999999998	31.963160044025685	246.5	265.55000000000001	19.81987638710191	260.5	274.08999999999997	29.143127834877298	261.0	302.83999999999997	32.683549378854188	321.0	273.69999999999999	23.344164152952661	266.5	289.67000000000002	31.728553386500312	272.0	270.77999999999997	15.660510847351052	267.0	283.81	30.970855654954061	270.0	308.49000000000001	33.911206112434279	323.5
2.0	211.0	3803.8600000000001	224.41515189487541	3801.5	19099.669999999998	384.56687467851418	19082.0	635.88999999999999	78.49788468487543	631.0	58.43	9.6137973766873195	58.0	16815.82	263.71535336419078	16760.0	0.0	0.0	0.0	264.26999999999998	12.160472852648452	263.0	267.27999999999997	31.671463496340046	247.5	264.73000000000002	20.240481713635177	259.0	274.47000000000003	27.403085592684633	262.0	303.04000000000002	34.94307370567163	321.0	273.02999999999997	23.43350379264697	265.0	288.02999999999997	32.639379589691956	270.0	267.94999999999999	15.186424859064097	266.0	282.02999999999997	28.742113700978916	269.5	306.94999999999999	33.035851737165792	320.0
2.0	212.0	3880.0599999999999	223.41556883977444	3867.0	18258.259999999998	499.08715912153059	18171.0	650.11000000000001	81.625595863062458	642.0	58.130000000000003	8.4304863442152609	58.0	17333.450000000001	323.16529439282306	17238.5	0.0	0.0	0.0	264.06	12.070476378337352	263.0	267.60000000000002	32.223283507426736	247.0	267.38999999999999	21.342396772621392	261.0	276.19	28.676364832384177	264.5	304.75	33.981870166310742	322.0	276.38999999999999	24.005372315379738	267.0	290.94999999999999	32.933683365211373	273.0	272.25999999999999	15.878677526796745	269.5	286.94	30.111399834614129	274.0	310.83999999999997	32.113149954496834	324.0
2.0	213.0	4317.1099999999997	243.07360593038482	4319.5	20215.759999999998	456.91283895290144	20201.5	721.70000000000005	94.847509192387335	714.5	59.990000000000002	7.8108834327494607	59.0	18054.310000000001	281.92859716602004	18020.0	0.0	0.0	0.0	264.0	12.026637102698325	262.0	267.0	32.116973705503447	247.0	266.63999999999999	19.417785661604157	262.0	274.98000000000002	27.437193734053778	263.0	303.97000000000003	34.598975418355963	320.0	274.63	22.879534523237137	266.0	289.72000000000003	32.698648290105204	271.0	270.60000000000002	15.564061166674977	267.0	283.61000000000001	28.063818343197703	271.0	310.30000000000001	33.572161086233336	321.0
2.0	214.0	4583.8000000000002	272.58521603344519	4580.5	21404.68	502.21982995497098	21429.5	759.66999999999996	94.904484087950237	758.0	65.340000000000003	11.074493216395954	66.0	17688.389999999999	309.3591729688971	17632.0	0.0	0.0	0.0	264.13999999999999	12.068985044319179	262.0	266.51999999999998	31.991398844064321	247.0	265.14999999999998	19.412560366937686	259.5	274.02999999999997	27.639990955136	261.5	302.81999999999999	34.243066451473062	320.0	273.54000000000002	22.839623464496956	266.5	288.06999999999999	32.278864602089087	270.5	268.49000000000001	14.685703932736761	264.0	282.56	30.222944925999514	269.0	307.5	33.178456865864028	323.0
2.0	215.0	4288.4399999999996	247.42119230171048	4262.0	20048.169999999998	521.12376754471677	19984.5	712.01999999999998	85.321507253446939	712.0	66.900000000000006	14.528936643815337	69.0	17282.860000000001	270.41360986459244	17222.5	0.0	0.0	0.0	264.19	12.103466445609705	262.5	266.77999999999997	31.726827764527609	247.0	267.88999999999999	19.768608954602751	262.0	276.45999999999998	26.976070877724204	265.5	305.32999999999998	32.521394496546421	320.5	276.02999999999997	23.204075073141787	268.0	291.60000000000002	33.123103719307466	272.0	272.83999999999997	14.524269344789774	270.0	286.77999999999997	31.060772688392667	273.0	311.88999999999999	34.084569822721832	326.0
2.0	216.0	4110.0500000000002	225.49369725116486	4100.0	19212.740000000002	462.18157946850283	19197.5	682.15999999999997	82.149828971215769	678.0	60.950000000000003	12.016134985926215	59.5	17564.68	279.49428902931095	17534.0	0.0	0.0	0.0	263.94999999999999	12.06264896281078	262.0	266.88	32.314170266308871	246.0	266.11000000000001	21.076002941734469	261.0	274.33999999999997	27.046707747894196	263.0	303.11000000000001	34.934766351014858	319.0	274.48000000000002	23.754359599871346	266.0	290.38999999999999	32.921085948066782	273.5	272.04000000000002	15.094316811303518	269.0	284.93000000000001	28.346871079538918	273.5	309.48000000000002	32.48275850355077	327.0
2.0	217.0	4272.6099999999997	236.34787475245045	4237.0	19966.16	537.69011000761395	19932.0	708.50999999999999	82.184243623701988	705.0	63.229999999999997	7.4025063323174534	63.0	17801.110000000001	328.13850414116291	17775.0	0.0	0.0	0.0	264.30000000000001	12.087596948939025	263.0	266.88999999999999	31.820086423515569	246.0	265.08999999999997	18.994786126724357	260.0	275.10000000000002	28.367763394388355	263.0	301.75	33.368960127639575	317.5	272.88	23.899071111656202	264.0	289.56	33.970964072277958	271.0	269.42000000000002	15.964448001731848	267.0	281.77999999999997	28.589011875194284	268.0	308.07999999999998	34.640057736672439	324.0
2.0	218.0	4322.7799999999997	235.60940473588909	4299.0	20185.830000000002	603.58210800188567	20146.0	716.27999999999997	82.170564072543641	708.0	67.450000000000003	11.604632695609112	66.5	17507.580000000002	290.80396077082582	17484.5	0.0	0.0	0.0	264.19	12.358555740862279	262.0	267.32999999999998	31.434393584098292	248.0	266.44	20.256021327002991	260.0	274.74000000000001	27.941589074352944	262.5	303.74000000000001	32.95682630351412	321.5	274.56999999999999	22.264435766486425	266.0	289.01999999999998	30.856759389151669	272.0	270.38	16.467410239621771	267.0	283.23000000000002	30.613021739122715	269.0	308.91000000000003	32.686417668505676	324.5
2.0	219.0	4132.4499999999998	214.65909601039502	4103.0	19326.119999999999	507.1837394869832	19245.5	686.24000000000001	79.650878212358705	686.5	62.979999999999997	14.372877234569284	61.5	17212.099999999999	234.95295273735124	17185.0	0.0	0.0	0.0	264.22000000000003	11.900907528419838	262.0	266.75999999999999	31.957822203648355	247.0	266.85000000000002	20.484811446532767	260.5	274.81999999999999	25.973594283425616	264.0	305.60000000000002	33.220776631499753	324.0	277.10000000000002	24.121981676470948	268.0	290.87	32.262874949390358	272.0	272.97000000000003	17.387613407250576	270.0	286.58999999999997	28.657318437006623	274.0	310.5	33.414517802895197	326.5
2.0	220.0	4112.8699999999999	224.11178706172507	4095.5	19244.049999999999	413.87027858980156	19173.0	685.33000000000004	84.026192940058877	683.0	60.259999999999998	9.5536589849125342	59.5	17398.369999999999	227.97077246875313	17379.5	0.0	0.0	0.0	264.08999999999997	12.42102652762645	261.5	266.58999999999997	31.74306065898498	247.0	266.29000000000002	20.168934032318116	261.0	273.88999999999999	27.138126317047021	262.0	303.66000000000003	34.441027859226267	321.5	274.06999999999999	23.488403521738125	265.0	288.14999999999998	32.927306297357518	269.0	269.74000000000001	15.375057723468878	266.0	283.25999999999999	29.19507492711741	272.0	308.81	33.548679556727713	325.0
2.0	221.0	4295.54	252.54011245740745	4284.0	20123.369999999999	384.13491523161497	20127.0	717.20000000000005	88.585100327312389	715.5	65.030000000000001	9.3866447679668799	63.5	17955.91	239.56185401686972	17941.0	0.0	0.0	0.0	264.20999999999998	12.307148329324711	262.0	266.50999999999999	31.976083249829081	246.0	264.81	19.892558910306136	258.0	272.92000000000002	27.993456378232395	260.0	301.63999999999999	35.22627428497087	319.0	273.57999999999998	23.652560115133415	265.0	288.18000000000001	32.181168406383264	270.5	268.93000000000001	15.746907632929076	267.0	281.60000000000002	30.429262232265838	268.0	306.06	32.973874506948675	319.5
2.0	222.0	4365.3800000000001	247.02424091574494	4348.0	20435.650000000001	483.39183640189867	20406.5	731.15999999999997	88.61836378539158	722.5	65.530000000000001	12.611467004278289	65.0	18136.57	262.6690029295425	18111.0	0.0	0.0	0.0	263.97000000000003	12.289389732610811	262.0	267.17000000000002	32.533077014017593	247.0	267.75	20.683024440347211	262.0	277.10000000000002	28.356128085477394	265.0	305.13	34.152790515564021	320.5	276.79000000000002	22.211841436495085	270.0	291.18000000000001	33.016171795046134	273.0	273.12	16.172989828723694	269.5	286.75999999999999	29.640890674876825	274.0	311.04000000000002	31.641403255860826	323.5
2.0	223.0	4369.4300000000003	236.72749122144646	4358.5	20426.25	489.22523187178319	20348.0	728.80999999999995	90.489965742064456	723.0	62.130000000000003	9.9966544403615352	61.0	17811.150000000001	249.08983821103584	17755.0	0.0	0.0	0.0	264.19	11.831901791343606	263.0	267.14999999999998	32.111796897713461	247.0	264.86000000000001	20.831236161111516	259.0	275.5	28.263934616397627	263.0	303.82999999999998	33.096239967706303	318.5	275.19999999999999	22.876625625297102	267.0	289.52999999999997	32.249482166385242	271.0	271.17000000000002	15.988154990492179	268.0	283.52999999999997	29.505407978877365	271.0	310.00999999999999	33.226042496812646	324.0
2.0	224.0	4333.6000000000004	244.33231468637135	4329.0	20236.0	427.92627869762799	20183.0	722.13	89.873316952252281	728.5	64.950000000000003	9.9522610496308843	64.0	17518.240000000002	219.94854489175412	17480.5	0.0	0.0	0.0	264.07999999999998	12.072845563494964	262.0	266.85000000000002	31.813322680914673	246.5	264.70999999999998	20.365311193301224	259.5	273.20999999999998	27.312742447436509	261.0	302.63999999999999	34.19225643329203	316.0	273.81	22.567983959583099	266.0	288.52999999999997	30.467180703176329	272.0	269.14999999999998	15.643768727515758	265.5	282.13	30.077784160406498	269.0	307.18000000000001	32.92487813189291	320.5
2.0	225.0	4179.0299999999997	228.52135370682541	4182.0	19518.049999999999	491.62879034897861	19448.5	698.24000000000001	83.646652054938812	698.0	64.790000000000006	12.345278449674597	65.0	17506.560000000001	257.65621746816049	17493.5	0.0	0.0	0.0	264.12	12.035181760156345	263.0	266.81	31.966762425994911	247.0	267.16000000000003	20.628969920963094	262.0	276.36000000000001	28.302127128539293	264.0	306.08999999999997	34.035597541397742	324.5	276.75999999999999	24.251235020097425	269.0	292.76999999999998	31.424784804354665	277.0	273.23000000000002	15.522148691466654	270.5	286.61000000000001	29.659364457115394	274.5	310.97000000000003	32.809588537499224	324.5
2.0	226.0	4159.4499999999998	218.89432952911321	4157.0	19417.959999999999	496.98271438753284	19368.5	691.62	84.868578402138908	686.5	61.159999999999997	11.383075155686182	61.0	17464.48	275.78953859782285	17444.0	0.0	0.0	0.0	264.38999999999999	12.019896006205711	262.0	266.81	31.446365449762236	247.0	266.41000000000003	19.21931060157986	261.0	275.22000000000003	28.457891699843117	263.0	303.19999999999999	33.631532822635364	322.5	274.39999999999998	24.161539686038221	266.0	289.02999999999997	32.07692472790994	269.5	270.11000000000001	14.95720227850115	268.0	284.81	30.340960762639011	273.0	309.63999999999999	33.953650761000645	325.0
2.0	227.0	4235.7299999999996	232.2325926738105	4224.5	19750.650000000001	469.13216421388114	19726.5	703.62	86.192201503384283	700.0	62.420000000000002	9.7079142971083137	62.0	17319.09	231.93900469735573	17300.0	0.0	0.0	0.0	263.82999999999998	11.966666202414103	262.0	266.64999999999998	31.780300502040568	247.0	264.13	20.694276986645363	258.5	275.19999999999999	28.376751047292217	264.0	303.0	34.127701358280781	320.0	273.13999999999999	23.55589947338034	266.0	289.81	33.207437419951574	271.0	267.67000000000002	15.372088342186951	265.0	282.45999999999998	30.738711749193396	269.0	308.87	33.051673180037348	323.5
2.0	228.0	4200.1499999999996	231.55087453948431	4196.5	19622.240000000002	461.82750286227002	19576.0	698.53999999999996	82.977276407459897	694.5	65.409999999999997	12.13762332584102	65.0	17411.169999999998	210.53042796707555	17415.5	0.0	0.0	0.0	264.06999999999999	12.136107283639181	263.0	266.80000000000001	31.851216617265969	247.0	268.11000000000001	20.23852514389327	262.0	277.63999999999999	27.413690010649791	266.0	304.36000000000001	33.167309206506332	318.5	274.64999999999998	23.208349790538751	266.5	289.25	32.582932648857742	271.0	271.74000000000001	15.735069113289587	268.0	284.0	29.584455377782433	271.0	308.32999999999998	32.39723907989692	320.5
2.0	229.0	4186.5100000000002	224.27485347225178	4184.0	19534.16	442.71536499200022	19538.0	696.26999999999998	83.067786174906573	703.0	62.770000000000003	12.024853429460169	62.5	17705.029999999999	231.9917004980997	17720.5	0.0	0.0	0.0	264.12	12.211699308450074	262.0	266.86000000000001	31.993755640749651	246.5	266.77999999999997	19.378121684002299	263.0	275.38999999999999	27.721073211547925	263.0	304.33999999999997	33.780828882666569	321.0	275.52999999999997	23.934684038023143	267.0	289.70999999999998	31.540226695444026	272.0	274.19	16.059075315845554	270.0	286.24000000000001	28.372211757281104	274.0	310.56	33.238928983948924	327.5
2.0	230.0	4322.54	241.83343110496531	4325.5	20187.259999999998	404.69728489328907	20145.0	721.39999999999998	88.784908627536467	723.5	64.090000000000003	8.9197477542809462	64.0	17891.389999999999	250.90989996411065	17916.5	0.0	0.0	0.0	264.23000000000002	12.201520397065277	263.5	266.52999999999997	32.076924727909933	246.0	265.26999999999998	20.298204354080191	260.0	274.26999999999998	29.399610541638133	261.5	302.26999999999998	33.700105341081645	321.0	274.02999999999997	24.846510821441306	264.0	288.18000000000001	32.926396705379105	270.0	271.06	15.115435819055962	269.0	283.19999999999999	30.596405017583358	269.0	307.32999999999998	32.516166748250015	322.5
2.0	231.0	4419.1000000000004	260.16031595921771	4402.0	20641.619999999999	419.83970226742497	20604.0	736.0	90.603973422803037	737.5	68.420000000000002	11.365896357085086	68.0	17933.23	260.53129773599181	17963.5	0.0	0.0	0.0	264.83999999999997	12.215334624970369	264.0	268.54000000000002	31.802962126191957	249.0	266.81	20.96840241887779	261.5	275.56999999999999	28.74621888179383	264.0	303.18000000000001	33.537853240778546	317.5	273.81999999999999	22.871108412143037	266.5	288.81	32.726348711703238	270.0	269.11000000000001	15.550495168964877	266.5	283.76999999999998	29.225281863482515	271.0	308.93000000000001	34.074405350644049	325.0
2.0	232.0	4286.6599999999999	230.34874516697505	4280.0	20029.57	501.17586244750458	19938.0	715.63999999999999	86.5953255089442	710.0	66.019999999999996	14.000699982500874	67.0	17765.27	231.09330821120719	17774.0	0.0	0.0	0.0	263.85000000000002	12.240404405084007	262.0	267.16000000000003	31.791734774937964	247.0	267.31999999999999	20.948928373546941	261.0	276.38	27.343657399843206	265.0	303.94999999999999	35.104237635932215	318.5	276.19	24.314067944299243	267.0	292.54000000000002	32.643964220051465	275.5	272.99000000000001	15.86662850135466	270.0	286.81999999999999	29.027015003268936	275.0	310.42000000000002	32.509131024990502	326.5
2.0	233.0	4232.1599999999999	219.74078911299102	4201.5	19787.349999999999	482.60864838914762	19753.5	707.82000000000005	88.318217826222011	706.0	61.549999999999997	10.691468561427845	60.0	17491.84	230.8135923207297	17455.0	0.0	0.0	0.0	263.99000000000001	12.182360198253868	262.0	266.58999999999997	31.920242793562835	246.5	266.36000000000001	19.907546307870291	260.5	274.85000000000002	28.010846113603922	262.5	303.63999999999999	33.100912374132527	318.5	273.81999999999999	23.672929687725603	265.0	289.94999999999999	33.37135747913171	272.0	270.64999999999998	13.631856073183872	268.5	284.89999999999998	30.276228298782527	271.5	309.13999999999999	34.116863865249982	327.0
2.0	234.0	4254.1400000000003	244.05233127343814	4260.5	19849.66	452.51590513483609	19813.0	710.50999999999999	87.269524463010569	708.5	65.170000000000002	10.585891554328336	65.0	17380.130000000001	262.75983920683166	17344.0	0.0	0.0	0.0	264.14999999999998	12.083356321817215	262.0	266.89999999999998	31.796697941767476	247.0	264.29000000000002	20.130720305046218	259.5	274.13999999999999	27.910220350258797	261.5	302.0	34.270687183072361	319.5	272.69	23.039398863685658	265.0	287.55000000000001	31.91970394599549	269.0	269.54000000000002	14.982936961757531	266.0	283.39999999999998	28.603146680042038	271.0	307.14999999999998	31.381642723095297	320.5
2.0	235.0	4160.6999999999998	232.19407830519708	4171.5	19435.779999999999	492.06321910908963	19382.0	695.46000000000004	82.499141813718282	689.5	65.069999999999993	13.39720493237302	65.0	17404.689999999999	243.89115174601966	17363.0	0.0	0.0	0.0	264.12	11.941758664451395	262.0	266.82999999999998	32.437649421621167	246.5	267.0	20.583488528429772	261.5	275.22000000000003	27.274376253179465	263.0	304.51999999999998	33.891438446899834	323.0	276.50999999999999	23.896231920535087	267.5	291.44	32.95612841339225	271.5	274.20999999999998	16.770983870959984	271.0	287.26999999999998	28.834651029620591	275.0	313.16000000000003	32.605128430969259	326.0
2.0	236.0	4171.8999999999996	220.89692166257092	4189.0	19462.209999999999	469.57049087437343	19434.5	694.92999999999995	82.401487243859862	698.5	61.920000000000002	11.023320733789797	60.5	17448.07	216.49523112530679	17412.0	0.0	0.0	0.0	264.06999999999999	12.022691046516998	262.0	266.81	31.860538287982521	247.0	266.24000000000001	20.366207305239726	260.0	274.58999999999997	28.611219827193668	262.0	303.12	34.468037367973245	323.5	274.24000000000001	23.082946085801094	265.5	290.43000000000001	33.755075173964578	272.0	270.89999999999998	15.309800782505304	268.0	283.93000000000001	30.513687092844087	271.0	308.44	33.511287650581259	322.5
2.0	237.0	4276.6099999999997	245.96657882728701	4286.0	19934.98	395.21783816017211	19884.0	708.96000000000004	87.269343987450711	713.5	64.920000000000002	9.53800817781155	64.5	17562.09	205.95796148728994	17567.0	0.0	0.0	0.0	264.38	12.504223286554026	262.0	266.56999999999999	31.57887110078509	247.0	264.92000000000002	20.361080521426167	259.0	274.24000000000001	29.085088963247127	262.0	301.88	33.508589943475684	318.0	272.94999999999999	23.339826477504069	264.5	289.50999999999999	32.712839986769723	271.0	269.69999999999999	16.080111939908875	266.5	282.56	28.428267622210114	270.0	307.88	33.62834518676172	321.5
2.0	238.0	4275.4099999999999	249.03441910707846	4293.5	19940.490000000002	439.53544783100261	19913.0	711.28999999999996	85.691340869425076	726.0	67.819999999999993	12.826051613805395	67.0	17795.290000000001	216.44617321634496	17782.5	0.0	0.0	0.0	264.13	12.117470858227801	262.5	266.70999999999998	31.247174272244198	247.0	266.73000000000002	19.357094306739327	262.0	276.26999999999998	27.326124862482789	264.5	304.93000000000001	33.712981179361755	319.0	276.38999999999999	23.255921826493999	268.0	292.55000000000001	31.572891853613914	276.0	271.13999999999999	15.312099790688409	268.0	284.99000000000001	29.291464627088896	272.5	308.29000000000002	34.061501728491066	322.5
2.0	239.0	4278.9399999999996	240.58706615277555	4290.0	19966.799999999999	463.62413655891561	19908.0	710.40999999999997	86.555888881115422	719.5	63.789999999999999	13.024050829139144	62.0	17905.290000000001	230.33433504364908	17886.0	0.0	0.0	0.0	264.06	12.148102732525768	262.0	266.20999999999998	32.166533851193854	246.0	265.57999999999998	20.311661675008278	260.0	275.97000000000003	28.43851437751276	263.0	304.51999999999998	33.004690575734841	322.0	275.22000000000003	23.016767800888115	268.0	290.38999999999999	33.472942804599654	271.5	271.27999999999997	14.898375750396418	268.0	285.64999999999998	29.966439561616259	272.0	310.16000000000003	32.619540156170196	324.5
2.0	240.0	4347.0699999999997	243.23076511823086	4329.5	20282.150000000001	444.12012733043298	20229.0	725.49000000000001	87.517826184155197	728.0	64.400000000000006	10.04987562112089	64.0	17788.189999999999	235.23025719494507	17774.0	0.0	0.0	0.0	264.51999999999998	11.998733266474423	262.5	266.74000000000001	32.001443717432501	246.0	264.66000000000003	19.84148179950278	258.5	274.39999999999998	28.013568141170452	262.0	301.87	34.490188459908424	317.0	273.14999999999998	23.924203226021969	264.0	288.42000000000002	34.391039530668451	269.5	270.29000000000002	14.790060851801794	268.0	283.17000000000002	29.813438245194064	269.0	307.67000000000002	32.344413737150965	321.0
2.0	241.0	4337.7799999999997	242.89407485568685	4319.5	20244.439999999999	453.04468477182246	20177.5	723.13	86.09386215056216	718.5	67.200000000000003	11.862546101069535	66.5	17627.529999999999	226.32072176449066	17619.5	0.0	0.0	0.0	264.30000000000001	12.048651376813922	262.0	266.88999999999999	32.123167652023362	246.0	267.38	18.75248250232486	262.0	274.57999999999998	27.66918141181629	262.0	303.25999999999999	34.274952954015852	322.5	274.39999999999998	24.106845500811591	266.0	290.13999999999999	33.189160881227473	270.5	269.55000000000001	15.807830338158363	266.0	282.64999999999998	29.037346641867952	270.0	308.04000000000002	33.301027011189909	326.5
2.0	242.0	4191.4399999999996	224.15777122375215	4192.5	19568.48	474.74562620418106	19491.5	698.32000000000005	82.460521463303877	698.0	63.310000000000002	13.115406970429854	62.0	17495.439999999999	231.66563491376965	17456.5	0.0	0.0	0.0	263.91000000000003	12.060758682603678	263.0	266.64999999999998	32.180545365173657	246.0	267.89999999999998	19.789643756268077	263.0	275.88999999999999	27.971733946968676	264.0	305.20999999999998	32.848834073677565	319.0	276.56	23.376193017683608	267.0	291.10000000000002	31.985152805637806	274.0	272.35000000000002	16.399618898011013	269.0	286.88	29.856081457552328	273.0	311.85000000000002	32.898442212360145	327.0
2.0	243.0	4194.8100000000004	225.62613744865641	4180.0	19563.189999999999	469.43456828401554	19511.5	699.54999999999995	86.674491633928838	697.5	61.579999999999998	9.6510932023268747	61.0	17357.48	245.25299101132279	17293.0	0.0	0.0	0.0	264.52999999999997	12.359979773446234	263.0	266.58999999999997	31.955623918177537	246.5	265.55000000000001	19.81987638710191	260.5	274.08999999999997	29.143127834877298	261.0	302.83999999999997	32.683549378854188	321.0	273.69999999999999	23.344164152952661	266.5	289.67000000000002	31.728553386500312	272.0	270.79000000000002	15.660328859893076	267.0	283.80000000000001	30.952544321913184	270.0	308.49000000000001	33.911206112434279	323.5
2.0	244.0	4254.2200000000003	238.71923173468872	4259.0	19843.450000000001	458.58703372424299	19798.5	708.75	83.749432833900428	709.0	67.030000000000001	9.968405088077029	67.0	17387.98	232.4507681209077	17369.0	0.0	0.0	0.0	264.26999999999998	12.160472852648452	263.0	267.29000000000002	31.663636872601987	247.5	264.73000000000002	20.240481713635177	259.0	274.47000000000003	27.403085592684633	262.0	303.05000000000001	34.949785407066521	321.0	273.02999999999997	23.43350379264697	265.0	288.02999999999997	32.639379589691956	270.0	267.94999999999999	15.186424859064097	266.0	282.02999999999997	28.742113700978916	269.5	306.94999999999999	33.035851737165792	320.0
2.0	245.0	4176.4799999999996	224.09598300728197	4172.0	19513.709999999999	468.26258221216011	19568.5	697.76999999999998	84.141530173868375	696.5	65.650000000000006	13.00951574809762	64.5	17532.09	195.42845724203013	17524.0	0.0	0.0	0.0	264.06	12.07047637833735	263.0	267.61000000000001	32.216112428410725	247.0	267.38999999999999	21.342396772621392	261.0	276.19	28.676364832384177	264.5	304.75	33.981870166310742	322.0	276.38999999999999	24.005372315379738	267.0	290.94999999999999	32.933683365211373	273.0	272.25999999999999	15.878677526796745	269.5	286.94	30.111399834614129	274.0	310.83999999999997	32.113149954496834	324.0
2.0	246.0	4223.3100000000004	216.52462654395691	4233.5	19698.5	447.83542736143596	19685.5	705.26999999999998	88.194541214295114	700.0	62.25	10.425329730996522	62.0	17641.310000000001	202.23479893430803	17626.5	0.0	0.0	0.0	264.0	12.026637102698325	262.0	267.00999999999999	32.109654311437239	247.0	266.63999999999999	19.417785661604157	262.0	274.98000000000002	27.437193734053778	263.0	303.97000000000003	34.598975418355963	320.0	274.63	22.879534523237137	266.0	289.72000000000003	32.698648290105204	271.0	270.60000000000002	15.564061166674977	267.0	283.61000000000001	28.063818343197703	271.0	310.30000000000001	33.572161086233336	321.0
2.0	247.0	4342.8400000000001	249.50886637552583	4338.5	20226.5	403.5821725497795	20235.0	721.30999999999995	87.874534991657271	718.0	65.219999999999999	10.049457696811308	66.5	17762.82	216.34178422117171	17752.0	0.0	0.0	0.0	264.13999999999999	12.068985044319179	262.0	266.54000000000002	31.976059794790228	247.0	265.14999999999998	19.41256036693769	259.5	274.02999999999997	27.639990955136003	261.5	302.81999999999999	34.243066451473062	320.0	273.54000000000002	22.839623464496956	266.5	288.06999999999999	32.278864602089087	270.5	268.49000000000001	14.685703932736761	264.0	282.56	30.222944925999514	269.0	307.5	33.178456865864028	323.0
2.0	248.0	4300.8699999999999	234.50785296019404	4308.5	20060.810000000001	454.0164467285299	20021.5	715.17999999999995	85.696835414150513	715.0	67.709999999999994	13.068507948499706	68.0	17829.57	213.11190745709169	17819.0	0.0	0.0	0.0	264.19	12.103466445609705	262.5	266.77999999999997	31.726827764527609	247.0	267.88999999999999	19.768608954602751	262.0	276.45999999999998	26.976070877724204	265.5	305.32999999999998	32.521394496546421	320.5	276.02999999999997	23.204075073141787	268.0	291.60000000000002	33.123103719307466	272.0	272.83999999999997	14.524269344789774	270.0	286.77999999999997	31.060772688392667	273.0	311.88999999999999	34.084569822721832	326.0
2.0	249.0	4271.75	228.11178728860111	4249.0	19897.18	449.76194547782717	19816.0	708.88	86.35210246427124	717.0	63.950000000000003	11.657079394084954	63.5	17757.93	197.10480739951524	17751.5	0.0	0.0	0.0	263.94999999999999	12.06264896281078	262.0	266.87	32.32233128968268	246.0	266.12	21.114109026904259	261.0	274.33999999999997	27.046707747894196	263.0	303.12	34.941173420479174	319.0	274.48000000000002	23.754359599871346	266.0	290.38999999999999	32.921085948066782	273.5	272.04000000000002	15.094316811303518	269.0	284.93000000000001	28.346871079538918	273.5	309.48000000000002	32.48275850355077	327.0
2.0	250.0	4297.4300000000003	235.3435894601763	4264.5	20032.84	433.89186947902124	19986.5	715.54999999999995	83.608656848438841	709.0	65.459999999999994	9.882732415683428	65.0	17557.599999999999	203.01019678824017	17526.0	0.0	0.0	0.0	264.30000000000001	12.087596948939025	263.0	266.88999999999999	31.820086423515569	246.0	265.08999999999997	18.994786126724357	260.0	275.10000000000002	28.367763394388355	263.0	301.75	33.368960127639575	317.5	272.88	23.899071111656202	264.0	289.56	33.970964072277958	271.0	269.42000000000002	15.964448001731848	267.0	281.77999999999997	28.589011875194284	268.0	308.07999999999998	34.640057736672439	324.0
2.0	251.0	4266.0600000000004	234.78389297394318	4243.5	19892.060000000001	483.81138514921287	19802.5	709.76999999999998	81.244920456604532	705.0	68.689999999999998	11.839505901852494	68.5	17465.740000000002	227.51675191071101	17433.5	0.0	0.0	0.0	264.19	12.358555740862279	262.0	267.32999999999998	31.434393584098292	248.0	266.44	20.256021327002991	260.0	274.74000000000001	27.941589074352944	262.5	303.74000000000001	32.95682630351412	321.5	274.56999999999999	22.264435766486425	266.0	289.01999999999998	30.856759389151669	272.0	270.38	16.467410239621771	267.0	283.23000000000002	30.613021739122715	269.0	308.91000000000003	32.686417668505676	324.5
2.0	252.0	4169.9499999999998	227.34939520482564	4160.5	19469.130000000001	483.26575825315825	19445.5	693.65999999999997	82.506147649735766	700.0	65.090000000000003	12.731924442125784	65.5	17453.23	220.32725001687828	17390.0	0.0	0.0	0.0	264.22000000000003	11.900907528419838	262.0	266.75999999999999	31.957822203648355	247.0	266.85000000000002	20.484811446532767	260.5	274.81999999999999	25.973594283425616	264.0	305.61000000000001	33.232783512670132	324.0	277.10000000000002	24.121981676470948	268.0	290.87	32.262874949390358	272.0	272.97000000000003	17.387613407250576	270.0	286.57999999999998	28.661884097176863	274.0	310.5	33.414517802895197	326.5
2.0	253.0	4210.96	231.32993407685049	4199.0	19652.619999999999	436.80187224873475	19594.5	701.32000000000005	86.813234014175507	690.5	62.280000000000001	9.9459338425308257	62.5	17422.790000000001	203.98878866251451	17409.5	0.0	0.0	0.0	264.08999999999997	12.42102652762645	261.5	266.58999999999997	31.74306065898498	247.0	266.29000000000002	20.168934032318116	261.0	273.88999999999999	27.138126317047021	262.0	303.66000000000003	34.441027859226267	321.5	274.06999999999999	23.488403521738125	265.0	288.14999999999998	32.927306297357518	269.0	269.74000000000001	15.375057723468878	266.0	283.25999999999999	29.19507492711741	272.0	308.80000000000001	33.538038106007335	325.0
2.0	254.0	4282.8599999999997	250.18461263634899	4267.0	19996.720000000001	419.62192697713027	19977.0	712.87	88.981082821013132	712.5	68.269999999999996	10.194954634523882	67.0	17547.619999999999	205.27171164093704	17530.0	0.0	0.0	0.0	264.20999999999998	12.307148329324711	262.0	266.50999999999999	31.976083249829081	246.0	264.81	19.892558910306136	258.0	272.92000000000002	27.993456378232395	260.0	301.63999999999999	35.22627428497087	319.0	273.57999999999998	23.652560115133415	265.0	288.18000000000001	32.181168406383264	270.5	268.93000000000001	15.746907632929076	267.0	281.60000000000002	30.429262232265838	268.0	306.06	32.973874506948675	319.5
2.0	255.0	4216.8599999999997	234.58913103551922	4200.5	19717.09	437.3687481976736	19729.0	706.51999999999998	85.834198312793731	704.5	66.650000000000006	12.648616525138234	66.0	17718.919999999998	208.94078969890012	17690.5	0.0	0.0	0.0	263.97000000000003	12.289389732610811	262.0	267.17000000000002	32.533077014017593	247.0	267.75	20.683024440347211	262.0	277.10000000000002	28.356128085477394	265.0	305.13	34.152790515564021	320.5	276.79000000000002	22.211841436495085	270.0	291.18000000000001	33.016171795046134	273.0	273.12	16.172989828723694	269.5	286.75999999999999	29.640890674876825	274.0	311.04000000000002	31.641403255860826	323.5
2.0	256.0	4257.3800000000001	232.21071379245186	4255.5	19900.779999999999	439.213696963107	19855.0	712.41999999999996	89.209436720562238	712.5	63.57	9.7254871343290556	63.0	17738.540000000001	216.75176677480624	17722.5	0.0	0.0	0.0	264.19	11.831901791343606	263.0	267.14999999999998	32.111796897713461	247.0	264.86000000000001	20.831236161111516	259.0	275.5	28.263934616397627	263.0	303.82999999999998	33.096239967706303	318.5	275.19999999999999	22.876625625297102	267.0	289.52999999999997	32.249482166385242	271.0	271.17000000000002	15.988154990492179	268.0	283.52999999999997	29.505407978877365	271.0	310.00999999999999	33.226042496812646	324.0
2.0	257.0	4355.7200000000003	246.82358396231103	4321.5	20308.700000000001	427.9695199427174	20265.0	725.64999999999998	92.339198068859147	732.0	68.219999999999999	9.6234920896730625	67.5	17738.169999999998	221.10870878371122	17722.0	0.0	0.0	0.0	264.07999999999998	12.072845563494964	262.0	266.85000000000002	31.813322680914673	246.5	264.70999999999998	20.365311193301224	259.5	273.20999999999998	27.312742447436509	261.0	302.63999999999999	34.19225643329203	316.0	273.81	22.567983959583099	266.0	288.52999999999997	30.467180703176325	272.0	269.14999999999998	15.643768727515758	265.5	282.13	30.077784160406495	269.0	307.18000000000001	32.92487813189291	320.5
2.0	258.0	4267.3199999999997	230.55515088585636	4252.0	19908.349999999999	481.69893865359506	19899.0	713.62	87.876820607029245	714.5	68.170000000000002	13.102713459432746	67.0	17687.029999999999	220.46294269105636	17677.0	0.0	0.0	0.0	264.12	12.035181760156345	263.0	266.81	31.966762425994911	247.0	267.16000000000003	20.628969920963094	262.0	276.36000000000001	28.302127128539293	264.0	306.08999999999997	34.035597541397742	324.5	276.75999999999999	24.251235020097425	269.0	292.76999999999998	31.424784804354665	277.0	273.23000000000002	15.522148691466654	270.5	286.61000000000001	29.659364457115398	274.5	310.97000000000003	32.809588537499224	324.5
2.0	259.0	4211.6800000000003	217.33337893660052	4178.5	19670.23	472.32412292831282	19667.5	702.59000000000003	87.423806254360713	700.0	63.390000000000001	11.891084895836881	63.5	17553.889999999999	218.67555396065652	17529.0	0.0	0.0	0.0	264.38999999999999	12.019896006205711	262.0	266.81	31.446365449762236	247.0	266.41000000000003	19.21931060157986	261.0	275.22000000000003	28.457891699843117	263.0	303.20999999999998	33.642917531034669	322.5	274.39999999999998	24.161539686038221	266.0	289.02999999999997	32.07692472790994	269.5	270.11000000000001	14.95720227850115	268.0	284.81	30.340960762639011	273.0	309.63999999999999	33.953650761000645	325.0
2.0	260.0	4263.8199999999997	233.84599119933617	4260.0	19882.529999999999	425.12215785583328	19865.5	708.75999999999999	88.200693874821653	712.5	64.379999999999995	9.2041077785953807	64.0	17426.549999999999	228.85608469079429	17415.5	0.0	0.0	0.0	263.82999999999998	11.966666202414103	262.0	266.64999999999998	31.780300502040568	247.0	264.13	20.694276986645363	258.5	275.19999999999999	28.376751047292217	264.0	303.0	34.127701358280781	320.0	273.13999999999999	23.55589947338034	266.0	289.81	33.207437419951574	271.0	267.67000000000002	15.372088342186951	265.0	282.45999999999998	30.738711749193396	269.0	308.86000000000001	33.062068900781149	323.5
2.0	261.0	4231.79	233.91713468662357	4239.5	19747.790000000001	466.52653290032708	19690.0	705.32000000000005	86.653433861561425	702.5	67.290000000000006	11.577819311079267	67.0	17444.950000000001	226.99495038436427	17420.0	0.0	0.0	0.0	264.06999999999999	12.136107283639181	263.0	266.80000000000001	31.851216617265969	247.0	268.11000000000001	20.23852514389327	262.0	277.63999999999999	27.413690010649791	266.0	304.36000000000001	33.167309206506332	318.5	274.64999999999998	23.208349790538751	266.5	289.25	32.582932648857742	271.0	271.74000000000001	15.735069113289587	268.0	284.0	29.584455377782433	271.0	308.32999999999998	32.39723907989692	320.5
2.0	262.0	4177.8299999999999	224.26591604610809	4175.5	19509.950000000001	463.19892864729292	19454.5	696.08000000000004	84.089794862396943	698.0	64.489999999999995	12.278839521713769	65.0	17521.34	209.98996261726418	17470.5	0.0	0.0	0.0	264.12	12.211699308450074	262.0	266.86000000000001	31.993755640749651	246.5	266.79000000000002	19.36868348649438	263.0	275.38999999999999	27.721073211547925	263.0	304.33999999999997	33.780828882666569	321.0	275.52999999999997	23.934684038023143	267.0	289.70999999999998	31.540226695444026	272.0	274.19999999999999	16.063000964950479	270.0	286.24000000000001	28.372211757281104	274.0	310.56	33.238928983948924	327.5
2.0	263.0	4249.6700000000001	235.57118053785783	4249.0	19824.380000000001	412.89511452667978	19764.5	708.51999999999998	86.828506839631871	705.0	65.439999999999998	9.1534911372656058	65.0	17547.110000000001	207.39203914326126	17534.0	0.0	0.0	0.0	264.23000000000002	12.201520397065277	263.5	266.52999999999997	32.076924727909933	246.0	265.26999999999998	20.298204354080191	260.0	274.26999999999998	29.399610541638133	261.5	302.26999999999998	33.700105341081645	321.0	274.02999999999997	24.846510821441306	264.0	288.18000000000001	32.926396705379105	270.0	271.06	15.115435819055962	269.0	283.19999999999999	30.596405017583358	269.0	307.32999999999998	32.516166748250015	322.5
2.0	264.0	4328.1899999999996	259.2064696337651	4311.5	20178.959999999999	400.72823509206336	20179.5	718.24000000000001	88.649773829378702	712.0	70.060000000000002	10.08247985368679	69.5	17674.77	211.84564451505724	17661.5	0.0	0.0	0.0	264.83999999999997	12.215334624970369	264.0	268.54000000000002	31.802962126191957	249.0	266.81	20.96840241887779	261.5	275.56999999999999	28.74621888179383	264.0	303.18000000000001	33.537853240778546	317.5	273.81999999999999	22.871108412143037	266.5	288.81	32.726348711703238	270.0	269.11000000000001	15.550495168964877	266.5	283.76999999999998	29.225281863482515	271.0	308.93000000000001	34.074405350644049	325.0
2.0	265.0	4242.75	235.1338501789991	4236.5	19791.220000000001	433.41007325626384	19771.0	706.80999999999995	85.649249266995909	700.0	67.620000000000005	13.36396647706062	69.0	17770.41	209.13598901193453	17756.0	0.0	0.0	0.0	263.85000000000002	12.240404405084007	262.0	267.16000000000003	31.791734774937964	247.0	267.31999999999999	20.948928373546941	261.0	276.38	27.343657399843206	265.0	303.94999999999999	35.104237635932215	318.5	276.19	24.314067944299243	267.0	292.54000000000002	32.643964220051465	275.5	273.0	15.863795258386311	270.0	286.82999999999998	29.020012060645325	275.0	310.42000000000002	32.509131024990502	326.5
2.0	266.0	4272.2799999999997	221.86649499192077	4261.0	19953.27	454.36718312395749	19914.0	713.05999999999995	90.930173209996681	716.0	64.439999999999998	10.225771364547519	64.0	17695.639999999999	228.23284250957397	17662.5	0.0	0.0	0.0	263.99000000000001	12.182360198253868	262.0	266.58999999999997	31.920242793562835	246.5	266.36000000000001	19.907546307870291	260.5	274.85000000000002	28.010846113603922	262.5	303.63999999999999	33.100912374132527	318.5	273.81999999999999	23.672929687725599	265.0	289.94999999999999	33.37135747913171	272.0	270.64999999999998	13.631856073183872	268.5	284.89999999999998	30.276228298782527	271.5	309.13999999999999	34.116863865249982	327.0
2.0	267.0	4339.9799999999996	243.88320893411253	4339.0	20181.860000000001	442.60018120195116	20145.0	720.55999999999995	90.07777972396967	721.0	68.469999999999999	10.592879684014163	68.0	17607.799999999999	238.57195979410488	17583.0	0.0	0.0	0.0	264.14999999999998	12.083356321817215	262.0	266.89999999999998	31.796697941767476	247.0	264.29000000000002	20.130720305046218	259.5	274.13999999999999	27.910220350258797	261.5	302.0	34.270687183072361	319.5	272.69	23.039398863685655	265.0	287.55000000000001	31.91970394599549	269.0	269.54000000000002	14.982936961757533	266.0	283.39999999999998	28.603146680042038	271.0	307.14999999999998	31.381642723095297	320.5
2.0	268.0	4226.6800000000003	231.55728794404206	4197.5	19686.619999999999	496.69247588422348	19616.5	706.69000000000005	86.724932401242029	705.0	68.219999999999999	13.429504830782111	68.0	17567.700000000001	214.52470720175799	17542.5	0.0	0.0	0.0	264.12	11.941758664451395	262.0	266.82999999999998	32.437649421621167	246.5	267.0	20.583488528429772	261.5	275.22000000000003	27.274376253179465	263.0	304.51999999999998	33.891438446899834	323.0	276.50999999999999	23.896231920535087	267.5	291.44	32.95612841339225	271.5	274.20999999999998	16.770983870959984	271.0	287.26999999999998	28.834651029620591	275.0	313.16000000000003	32.605128430969259	326.0
2.0	269.0	4209.4899999999998	218.62399205027796	4204.5	19596.549999999999	484.62778242688478	19563.0	702.07000000000005	87.540762505246661	704.5	64.109999999999999	11.684943303242854	64.0	17491.029999999999	209.40212295962999	17474.0	0.0	0.0	0.0	264.06999999999999	12.022691046516998	262.0	266.81	31.860538287982521	247.0	266.24000000000001	20.366207305239726	260.0	274.58999999999997	28.611219827193668	262.0	303.12	34.468037367973245	323.5	274.24000000000001	23.08294608580109	265.5	290.43000000000001	33.755075173964578	272.0	270.91000000000003	15.31018941750885	268.0	283.93000000000001	30.513687092844087	271.0	308.44	33.511287650581259	322.5
2.0	270.0	4277.3800000000001	237.18797524326564	4267.0	19886.990000000002	415.69660799674563	19872.0	711.55999999999995	91.44783431005898	712.5	66.450000000000003	9.7399948665284217	67.0	17454.669999999998	199.03025172068692	17454.0	0.0	0.0	0.0	264.38	12.504223286554026	262.0	266.56999999999999	31.57887110078509	247.0	264.92000000000002	20.361080521426167	259.0	274.24000000000001	29.085088963247127	262.0	301.88	33.508589943475684	318.0	272.94999999999999	23.339826477504069	264.5	289.50999999999999	32.712839986769723	271.0	269.69999999999999	16.080111939908875	266.5	282.56	28.428267622210114	270.0	307.88	33.62834518676172	321.5
2.0	271.0	4245.0500000000002	242.31320124995256	4245.5	19729.700000000001	450.4543817080704	19645.5	706.15999999999997	88.358782246022386	698.5	69.450000000000003	12.684143644724307	69.0	17529.990000000002	190.0982638005934	17513.5	0.0	0.0	0.0	264.13	12.117470858227801	262.5	266.70999999999998	31.247174272244198	247.0	266.73000000000002	19.357094306739327	262.0	276.26999999999998	27.326124862482789	264.5	304.93000000000001	33.712981179361755	319.0	276.38	23.264040921559609	268.0	292.56	31.564955251037503	276.0	271.13999999999999	15.312099790688409	268.0	284.99000000000001	29.291464627088896	272.5	308.29000000000002	34.061501728491066	322.5
2.0	272.0	4213.3400000000001	238.31127627537899	4223.0	19602.169999999998	405.03585162303841	19552.5	699.16999999999996	85.499830993985	700.0	65.579999999999998	12.973187734708846	66.0	17624.959999999999	178.83008248054912	17617.5	0.0	0.0	0.0	264.06	12.148102732525768	262.0	266.20999999999998	32.166533851193854	246.0	265.57999999999998	20.311661675008278	260.0	275.97000000000003	28.43851437751276	263.0	304.51999999999998	33.004690575734841	322.0	275.23000000000002	23.007761733814959	268.0	290.38999999999999	33.472942804599654	271.5	271.29000000000002	14.884418026916604	268.0	285.63999999999999	29.97082581444829	272.0	310.16000000000003	32.619540156170196	324.5
2.0	273.0	4288.1800000000003	241.18720446988888	4294.0	19973.439999999999	403.76276004604483	19925.0	714.08000000000004	85.995660355624921	712.0	66.599999999999994	9.9317672143481097	67.0	17630.900000000001	204.77985740790032	17621.5	0.0	0.0	0.0	264.51999999999998	11.998733266474423	262.5	266.74000000000001	32.001443717432501	246.0	264.66000000000003	19.84148179950278	258.5	274.39999999999998	28.013568141170452	262.0	301.87	34.490188459908424	317.0	273.14999999999998	23.924203226021969	264.0	288.42000000000002	34.391039530668451	269.5	270.29000000000002	14.790060851801794	268.0	283.17000000000002	29.813438245194064	269.0	307.67000000000002	32.344413737150965	321.0
2.0	274.0	4335.2399999999998	248.71747505955426	4321.5	20184.610000000001	434.18067425900011	20157.5	720.10000000000002	85.899767170813675	711.5	69.879999999999995	11.774786622270486	70.0	17682.77	214.72470072164501	17651.5	0.0	0.0	0.0	264.30000000000001	12.048651376813922	262.0	266.88999999999999	32.123167652023362	246.0	267.38	18.75248250232486	262.0	274.57999999999998	27.66918141181629	262.0	303.25999999999999	34.274952954015852	322.5	274.39999999999998	24.106845500811591	266.0	290.13999999999999	33.189160881227473	270.5	269.55000000000001	15.807830338158363	266.0	282.64999999999998	29.037346641867952	270.0	308.04000000000002	33.301027011189909	326.5
2.0	275.0	4239.6199999999999	223.96909518949261	4245.0	19738.09	471.90401767732385	19637.5	703.75999999999999	82.033544358390358	699.0	65.799999999999997	13.821722034536796	65.5	17688.23	205.4856128783716	17659.0	0.0	0.0	0.0	263.91000000000003	12.060758682603678	263.0	266.64999999999998	32.180545365173657	246.0	267.89999999999998	19.789643756268077	263.0	275.89999999999998	27.96408410801255	264.0	305.20999999999998	32.848834073677565	319.0	276.56	23.376193017683608	267.0	291.10000000000002	31.98515280563781	274.0	272.35000000000002	16.399618898011013	269.0	286.88	29.856081457552328	273.0	311.85000000000002	32.898442212360145	327.0
2.0	276.0	4260.7399999999998	232.03713582097157	4248.0	19846.810000000001	452.17119976840632	19761.0	708.55999999999995	87.103882806680886	709.5	63.920000000000002	10.209485785288111	64.0	17577.060000000001	218.40608141716203	17550.0	0.0	0.0	0.0	264.52999999999997	12.359979773446234	263.0	266.58999999999997	31.955623918177537	246.5	265.55000000000001	19.81987638710191	260.5	274.08999999999997	29.143127834877298	261.0	302.83999999999997	32.683549378854188	321.0	273.69999999999999	23.344164152952661	266.5	289.67000000000002	31.728553386500312	272.0	270.77999999999997	15.660510847351052	267.0	283.81	30.970855654954061	270.0	308.49000000000001	33.911206112434279	323.5
2.0	277.0	4308.2200000000003	242.00655280384456	4315.5	20054.189999999999	430.32117528655272	19999.0	715.07000000000005	84.454514976998126	712.5	69.180000000000007	10.694278844316713	67.0	17514.77	219.66473795309071	17483.0	0.0	0.0	0.0	264.26999999999998	12.160472852648452	263.0	267.29000000000002	31.663636872601987	247.5	264.73000000000002	20.240481713635177	259.0	274.45999999999998	27.409640639745721	262.0	303.02999999999997	34.941795889736404	321.0	273.02999999999997	23.43350379264697	265.0	288.02999999999997	32.639379589691956	270.0	267.94999999999999	15.186424859064097	266.0	282.02999999999997	28.742113700978916	269.5	306.95999999999998	33.025420512084324	320.0
2.0	278.0	4202.21	221.04638857036323	4180.5	19599.599999999999	487.40504716303462	19600.5	701.47000000000003	82.209908770171978	696.5	67.769999999999996	13.478022852035828	69.0	17541.369999999999	207.32480097663182	17512.5	0.0	0.0	0.0	264.06	12.07047637833735	263.0	267.61000000000001	32.216112428410725	247.0	267.38999999999999	21.342396772621392	261.0	276.19	28.676364832384177	264.5	304.75	33.981870166310742	322.0	276.38999999999999	24.005372315379738	267.0	290.94999999999999	32.933683365211373	273.0	272.25999999999999	15.878677526796745	269.5	286.94	30.111399834614129	274.0	310.83999999999997	32.113149954496834	324.0
2.0	279.0	4208.3299999999999	214.94413483507753	4212.5	19618.349999999999	460.97187278618208	19591.5	702.70000000000005	86.810425641163633	696.0	63.539999999999999	10.869609008607439	63.0	17509.18	199.01911365494524	17495.0	0.0	0.0	0.0	264.0	12.026637102698325	262.0	267.00999999999999	32.109654311437239	247.0	266.63999999999999	19.417785661604157	262.0	274.98000000000002	27.437193734053778	263.0	303.97000000000003	34.598975418355963	320.0	274.63	22.879534523237137	266.0	289.72000000000003	32.698648290105204	271.0	270.60000000000002	15.564061166674977	267.0	283.61000000000001	28.063818343197703	271.0	310.30000000000001	33.572161086233336	321.0
2.0	280.0	4290.71	241.69072365318451	4300.0	19992.369999999999	410.38615120396054	19934.5	713.88999999999999	87.494559259419106	714.5	66.019999999999996	10.165608688120944	66.0	17532.639999999999	197.76620135907956	17529.0	0.0	0.0	0.0	264.13999999999999	12.068985044319179	262.0	266.54000000000002	31.976059794790228	247.0	265.14999999999998	19.412560366937686	259.5	274.02999999999997	27.639990955136	261.5	302.81999999999999	34.243066451473062	320.0	273.54000000000002	22.839623464496956	266.5	288.06999999999999	32.278864602089087	270.5	268.49000000000001	14.685703932736761	264.0	282.56	30.222944925999514	269.0	307.5	33.178456865864028	323.0
2.0	281.0	4241.8199999999997	240.94254003807632	4251.0	19784.540000000001	426.41877116280892	19745.5	707.27999999999997	85.500652629088165	701.5	69.269999999999996	13.05209178637662	70.0	17630.549999999999	205.81780170820988	17632.0	0.0	0.0	0.0	264.19	12.103466445609705	262.5	266.77999999999997	31.726827764527609	247.0	267.89999999999998	19.759301607091277	262.0	276.45999999999998	26.976070877724204	265.5	305.32999999999998	32.521394496546421	320.5	276.02999999999997	23.204075073141787	268.0	291.60000000000002	33.123103719307466	272.0	272.83999999999997	14.524269344789774	270.0	286.77999999999997	31.060772688392667	273.0	311.88999999999999	34.084569822721832	326.0
2.0	282.0	4231.0299999999997	228.06891305041989	4244.0	19715.48	427.91154413032604	19667.5	702.94000000000005	88.973571356892265	697.5	65.430000000000007	12.495803295506857	66.0	17666.459999999999	203.22551119384596	17670.0	0.0	0.0	0.0	263.94999999999999	12.06264896281078	262.0	266.87	32.32233128968268	246.0	266.12	21.114109026904259	261.0	274.33999999999997	27.046707747894196	263.0	303.12	34.941173420479174	319.0	274.48000000000002	23.754359599871346	266.0	290.38999999999999	32.921085948066782	273.5	272.05000000000001	15.095943163644991	269.0	284.93000000000001	28.346871079538918	273.5	309.48000000000002	32.48275850355077	327.0
2.0	283.0	4297.1000000000004	235.65799371122552	4282.0	20007.549999999999	423.650029505487	19975.5	714.32000000000005	87.939965885824634	715.0	67.189999999999998	9.796626970544505	66.0	17620.32	222.89212099129929	17597.5	0.0	0.0	0.0	264.30000000000001	12.087596948939025	263.0	266.88999999999999	31.820086423515569	246.0	265.08999999999997	18.994786126724357	260.0	275.10000000000002	28.367763394388355	263.0	301.75	33.368960127639575	317.5	272.88	23.899071111656202	264.0	289.56	33.970964072277958	271.0	269.42000000000002	15.964448001731848	267.0	281.77999999999997	28.589011875194284	268.0	308.07999999999998	34.640057736672439	324.0
2.0	284.0	4314.8000000000002	239.91586025104721	4289.5	20066.919999999998	469.8856175709148	20008.5	717.14999999999998	86.282834329894385	711.0	70.170000000000002	11.284551386741079	70.0	17626.540000000001	241.12546194875398	17619.5	0.0	0.0	0.0	264.19	12.358555740862279	262.0	267.33999999999997	31.42776479484343	248.0	266.43000000000001	20.264380079341191	260.0	274.74000000000001	27.941589074352944	262.5	303.74000000000001	32.95682630351412	321.5	274.56999999999999	22.264435766486425	266.0	289.01999999999998	30.856759389151669	272.0	270.38	16.467410239621771	267.0	283.23000000000002	30.613021739122715	269.0	308.91000000000003	32.686417668505676	324.5
2.0	285.0	4222.5200000000004	225.70132830800972	4212.0	19652.07	468.75768271037435	19620.0	701.45000000000005	86.654067994526372	699.5	66.180000000000007	13.397298235092029	66.0	17611.029999999999	216.07149071545743	17612.0	0.0	0.0	0.0	264.22000000000003	11.900907528419838	262.0	266.76999999999998	31.950854448668505	247.0	266.85000000000002	20.484811446532767	260.5	274.81999999999999	25.973594283425616	264.0	305.61000000000001	33.232783512670132	324.0	277.10000000000002	24.121981676470948	268.0	290.88	32.25252858304291	272.0	272.97000000000003	17.387613407250576	270.0	286.57999999999998	28.661884097176863	274.0	310.5	33.414517802895197	326.5
2.0	286.0	4247.4799999999996	222.73766991687779	4229.5	19783.93	464.76876519404794	19729.5	705.62	89.75018440092478	697.0	63.579999999999998	11.297946716107312	63.5	17499.939999999999	215.66700350308574	17484.5	0.0	0.0	0.0	264.08999999999997	12.42102652762645	261.5	266.60000000000002	31.735784219079886	247.0	266.29000000000002	20.168934032318116	261.0	273.88999999999999	27.138126317047021	262.0	303.66000000000003	34.441027859226267	321.5	274.06999999999999	23.488403521738125	265.0	288.14999999999998	32.927306297357518	269.0	269.74000000000001	15.375057723468878	266.0	283.25999999999999	29.19507492711741	272.0	308.80000000000001	33.538038106007335	325.0
2.0	287.0	4297.54	246.79385810834111	4278.0	20004.459999999999	445.3822048533147	19979.5	712.38	89.630439026036228	706.0	69.030000000000001	10.699023319911028	68.0	17499.66	212.61092257925043	17475.5	0.0	0.0	0.0	264.20999999999998	12.307148329324711	262.0	266.51999999999998	31.968572066953509	246.0	264.81	19.892558910306136	258.0	272.92000000000002	27.993456378232395	260.0	301.63999999999999	35.22627428497087	319.0	273.57999999999998	23.652560115133415	265.0	288.18000000000001	32.181168406383264	270.5	268.93000000000001	15.746907632929076	267.0	281.61000000000001	30.445983314716575	268.0	306.06	32.973874506948675	319.5
2.0	288.0	4204.6999999999998	224.14002319978465	4208.0	19604.959999999999	464.11235536236262	19624.0	701.02999999999997	85.420776746644023	697.5	67.609999999999999	13.350576766567054	68.5	17565.849999999999	192.56221721822794	17554.0	0.0	0.0	0.0	263.97000000000003	12.289389732610811	262.0	267.18000000000001	32.525491541251142	247.0	267.75	20.683024440347211	262.0	277.10000000000002	28.356128085477394	265.0	305.13	34.152790515564021	320.5	276.79000000000002	22.211841436495085	270.0	291.18000000000001	33.016171795046134	273.0	273.12	16.172989828723694	269.5	286.75999999999999	29.640890674876825	274.0	311.04000000000002	31.641403255860826	323.5
2.0	289.0	4222.4700000000003	223.43430600514327	4235.5	19689.639999999999	414.7556996594501	19666.5	703.75	89.958031881539071	700.5	64.230000000000004	10.42674925372237	64.0	17550.450000000001	190.31302504032666	17517.5	0.0	0.0	0.0	264.19	11.831901791343606	263.0	267.16000000000003	32.105986980624031	247.0	264.86000000000001	20.831236161111516	259.0	275.5	28.263934616397627	263.0	303.82999999999998	33.096239967706296	318.5	275.19999999999999	22.876625625297102	267.0	289.52999999999997	32.249482166385242	271.0	271.17000000000002	15.988154990492179	268.0	283.52999999999997	29.505407978877365	271.0	310.00999999999999	33.226042496812646	324.0
2.0	290.0	4313.4200000000001	239.60902236768965	4323.5	20092.209999999999	402.88098230122506	20055.0	717.22000000000003	91.091226800389506	706.5	68.879999999999995	10.764088442594662	69.0	17589.09	188.65938063080773	17565.0	0.0	0.0	0.0	264.07999999999998	12.072845563494964	262.0	266.86000000000001	31.805037336874793	246.5	264.72000000000003	20.36324139227348	259.5	273.20999999999998	27.312742447436509	261.0	302.63999999999999	34.19225643329203	316.0	273.80000000000001	22.576979425955106	266.0	288.52999999999997	30.467180703176325	272.0	269.14999999999998	15.643768727515758	265.5	282.13	30.077784160406495	269.0	307.18000000000001	32.92487813189291	320.5
2.0	291.0	4249.1099999999997	232.75944212856328	4251.5	19804.860000000001	437.12076180387498	19767.0	707.63	86.170140419985373	704.5	69.150000000000006	13.889834412259924	69.5	17663.48	201.31102702037958	17656.0	0.0	0.0	0.0	264.12	12.035181760156345	263.0	266.81999999999999	31.959468080679944	247.0	267.16000000000003	20.62896992096309	262.0	276.36000000000001	28.302127128539293	264.0	306.08999999999997	34.035597541397742	324.5	276.76999999999998	24.242052305858923	269.0	292.76999999999998	31.424784804354665	277.0	273.23000000000002	15.522148691466654	270.5	286.61000000000001	29.659364457115394	274.5	310.97000000000003	32.809588537499224	324.5
2.0	292.0	4233.8000000000002	218.54482377764063	4232.0	19735.220000000001	429.19798648176345	19658.5	704.75	87.578693185043591	712.5	65.379999999999995	12.986747090784512	64.5	17642.400000000001	211.74182392715898	17617.0	0.0	0.0	0.0	264.38999999999999	12.019896006205711	262.0	266.81999999999999	31.439586511275877	247.0	266.41000000000003	19.21931060157986	261.0	275.22000000000003	28.457891699843117	263.0	303.20999999999998	33.642917531034669	322.5	274.39999999999998	24.161539686038221	266.0	289.02999999999997	32.07692472790994	269.5	270.11000000000001	14.95720227850115	268.0	284.81	30.340960762639011	273.0	309.63999999999999	33.953650761000645	325.0
2.0	293.0	4300.4700000000003	227.61706680299702	4272.0	20014.720000000001	413.93289504459534	19966.5	715.16999999999996	88.343427033367917	722.0	66.5	10.163168797181321	66.5	17571.02	239.00100334517427	17523.5	0.0	0.0	0.0	263.82999999999998	11.966666202414103	262.0	266.66000000000003	31.773328437543334	247.0	264.13	20.694276986645363	258.5	275.20999999999998	28.397638986366452	264.0	303.0	34.127701358280781	320.0	273.13	23.537058014968654	266.0	289.81	33.207437419951574	271.0	267.67000000000002	15.372088342186951	265.0	282.45999999999998	30.738711749193396	269.0	308.86000000000001	33.062068900781149	323.5
2.0	294.0	4275.9700000000003	226.19971065410317	4273.0	19911.27	477.54400540683162	19817.5	713.38	86.218070031751466	704.0	69.670000000000002	12.460381214072063	70.5	17573.16	242.10719609297036	17527.0	0.0	0.0	0.0	264.06999999999999	12.136107283639181	263.0	266.81	31.843270874707578	247.0	268.11000000000001	20.23852514389327	262.0	277.63999999999999	27.413690010649788	266.0	304.36000000000001	33.167309206506332	318.5	274.66000000000003	23.197077402121156	266.5	289.25	32.582932648857742	271.0	271.74000000000001	15.735069113289587	268.0	284.0	29.584455377782433	271.0	308.32999999999998	32.39723907989692	320.5
2.0	295.0	4207.2399999999998	219.41673226989778	4183.0	19616.68	466.14128501989609	19561.0	700.78999999999996	85.799568180731526	699.5	66.049999999999997	13.606156694673187	64.5	17582.779999999999	217.6560396589077	17549.0	0.0	0.0	0.0	264.12	12.211699308450074	262.0	266.87	31.985513908643082	246.5	266.79000000000002	19.36868348649438	263.0	275.38999999999999	27.721073211547925	263.0	304.33999999999997	33.780828882666569	321.0	275.52999999999997	23.934684038023143	267.0	289.70999999999998	31.540226695444026	272.0	274.19999999999999	16.063000964950479	270.0	286.25	28.364193977619038	274.0	310.56	33.238928983948924	327.5
2.0	296.0	4257.3100000000004	226.08775707675991	4238.0	19832.860000000001	440.54445905038921	19740.5	709.24000000000001	86.895353155390296	707.5	66.010000000000005	10.278613719758129	65.5	17508.049999999999	212.67145436094617	17473.5	0.0	0.0	0.0	264.23000000000002	12.201520397065277	263.5	266.54000000000002	32.070366383937682	246.0	265.26999999999998	20.298204354080191	260.0	274.26999999999998	29.399610541638133	261.5	302.26999999999998	33.700105341081645	321.0	274.02999999999997	24.846510821441306	264.0	288.18000000000001	32.926396705379105	270.0	271.06	15.115435819055962	269.0	283.19999999999999	30.596405017583358	269.0	307.32999999999998	32.516166748250015	322.5
2.0	297.0	4310.0699999999997	251.85663600548625	4294.5	20054.060000000001	431.21393344835224	20037.0	717.46000000000004	87.548091926666217	714.5	70.579999999999998	10.407862412618645	70.0	17532.509999999998	203.95541154870099	17511.0	0.0	0.0	0.0	264.83999999999997	12.215334624970369	264.0	268.55000000000001	31.797916598418833	249.0	266.81	20.96840241887779	261.5	275.56999999999999	28.74621888179383	264.0	303.18000000000001	33.537853240778546	317.5	273.81999999999999	22.871108412143037	266.5	288.81	32.726348711703238	270.0	269.11000000000001	15.550495168964877	266.5	283.76999999999998	29.225281863482515	271.0	308.93000000000001	34.074405350644049	325.0
2.0	298.0	4209.2200000000003	225.23252784622383	4200.0	19586.080000000002	441.65879771606495	19560.5	701.49000000000001	83.654228225475848	695.5	67.810000000000002	14.356667440600551	67.0	17601.549999999999	191.31384555227569	17588.5	0.0	0.0	0.0	263.85000000000002	12.240404405084007	262.0	267.17000000000002	31.784604763941932	247.0	267.31999999999999	20.948928373546941	261.0	276.38	27.343657399843206	265.0	303.94999999999999	35.104237635932215	318.5	276.18000000000001	24.327507065048813	267.0	292.54000000000002	32.643964220051465	275.5	272.99000000000001	15.86662850135466	270.0	286.81999999999999	29.027015003268936	275.0	310.42000000000002	32.509131024990502	326.5
2.0	299.0	4244.0200000000004	235.66280911505746	4229.0	19781.540000000001	416.22997056915545	19693.5	707.63	88.727972477680339	706.5	64.599999999999994	11.058933040759403	62.5	17587.060000000001	196.10113819149547	17589.0	0.0	0.0	0.0	263.99000000000001	12.182360198253868	262.0	266.60000000000002	31.912380042861109	246.5	266.36000000000001	19.907546307870291	260.5	274.85000000000002	28.010846113603922	262.5	303.63999999999999	33.100912374132527	318.5	273.81999999999999	23.672929687725599	265.0	289.94999999999999	33.37135747913171	272.0	270.64999999999998	13.631856073183872	268.5	284.89999999999998	30.276228298782527	271.5	309.13999999999999	34.116863865249982	327.0
2.0	300.0	4327.2799999999997	253.5869902025733	4324.0	20132.009999999998	406.89019390985572	20070.5	718.40999999999997	88.234244485913734	714.5	69.489999999999995	11.294684590549663	69.0	17599.099999999999	207.5018795095601	17582.5	0.0	0.0	0.0	264.14999999999998	12.083356321817215	262.0	266.91000000000003	31.790279961019532	247.0	264.30000000000001	20.156636624198988	259.5	274.13999999999999	27.910220350258797	261.5	302.0	34.270687183072361	319.5	272.69	23.039398863685655	265.0	287.55000000000001	31.91970394599549	269.0	269.54000000000002	14.982936961757533	266.0	283.39999999999998	28.603146680042038	271.0	307.14999999999998	31.381642723095297	320.5
2.0	301.0	4239.1800000000003	232.59408332973564	4215.5	19760.02	474.27205230753378	19705.0	707.77999999999997	83.437111647036289	704.0	69.299999999999997	14.131878855976653	70.0	17634.560000000001	211.34778541541428	17614.0	0.0	0.0	0.0	264.12	11.941758664451395	262.0	266.83999999999997	32.431379865802811	247.0	267.0	20.583488528429772	261.5	275.22000000000003	27.274376253179465	263.0	304.51999999999998	33.891438446899834	323.0	276.50999999999999	23.896231920535087	267.5	291.44	32.95612841339225	271.5	274.20999999999998	16.770983870959984	271.0	287.29000000000002	28.817111236208255	275.0	313.16000000000003	32.605128430969259	326.0
2.0	302.0	4231.2700000000004	219.70870965894818	4230.5	19724.389999999999	471.01604845270396	19678.0	704.65999999999997	87.746933849565366	705.5	65.310000000000002	12.349651816954193	64.5	17590.349999999999	222.8570562041956	17585.0	0.0	0.0	0.0	264.06999999999999	12.022691046516998	262.0	266.82999999999998	31.849350071861746	247.0	266.24000000000001	20.366207305239726	260.0	274.58999999999997	28.611219827193668	262.0	303.12	34.468037367973245	323.5	274.24000000000001	23.08294608580109	265.5	290.43000000000001	33.755075173964578	272.0	270.91000000000003	15.31018941750885	268.0	283.93000000000001	30.513687092844087	271.0	308.44	33.511287650581259	322.5
2.0	303.0	4292.6999999999998	230.40592440299793	4264.0	20015.060000000001	446.40785880179124	19952.0	713.77999999999997	88.141656440073774	710.0	68.069999999999993	9.9842425851939325	69.0	17537.139999999999	235.8083976452069	17505.0	0.0	0.0	0.0	264.38	12.504223286554026	262.0	266.57999999999998	31.571563154205716	247.0	264.92000000000002	20.367464250613036	259.0	274.24000000000001	29.085088963247127	262.0	301.88	33.508589943475684	318.0	272.94999999999999	23.339826477504069	264.5	289.50999999999999	32.712839986769723	271.0	269.69999999999999	16.080111939908875	266.5	282.56	28.428267622210114	270.0	307.88	33.62834518676172	321.5
[truncated: 294 more columns]
