# Supplementary material for: GutLogo: Agent-based modeling framework to investigate spatial and temporal dynamics in the gut microbiome
Source: PLoS One. 2018 Nov 9;13(11):e0207072. doi: 10.1371/journal.pone.0207072 (PMC6226173; doi:10.1371/journal.pone.0207072)
Supplement: S2 Data — The averages and other extracted values from the raw data. (ZIP) [file pone.0207072.s002.zip › contH.csv]

testConst	step	avg count bacteroides	std count bacteroides	median count bacteroides	avg count bifidos	std count bifidos	median count bifidos	avg count closts	std count closts	median count closts	avg count desulfos	std count desulfos	median count desulfos	avg getNumSeeds	std getNumSeeds	median getNumSeeds	avg row 0	std row 0	median row 0	avg row 1	std row 1	median row 1	avg row 10	std row 10	median row 10	avg row 11	std row 11	median row 11	avg row 12	std row 12	median row 12	avg row 13	std row 13	median row 13	avg row 14	std row 14	median row 14	avg row 15	std row 15	median row 15	avg row 16	std row 16	median row 16	avg row 17	std row 17	median row 17	avg row 18	std row 18	median row 18
1.0	0.0	5489.0	0.0	5489.0	23561.0	0.0	23561.0	920.0	0.0	920.0	69.0	0.0	69.0	1501.0	0.0	1501.0	301.97000000000003	15.743223939206352	303.0	301.22000000000003	17.472023351632746	299.0	302.68000000000001	16.305140293784657	302.0	298.07999999999998	15.102767958225407	297.5	302.26999999999998	17.025190160465172	302.5	298.89999999999998	15.477402882912884	300.0	300.74000000000001	15.733162428450296	302.5	299.87	15.230006565986766	303.5	300.79000000000002	17.484447374738501	300.0	300.51999999999998	17.290159050743288	299.0	300.02999999999997	17.429546752569326	298.0
1.0	1.0	5849.6700000000001	51.492340207063798	5846.0	25082.130000000001	95.952243850782352	25082.0	977.61000000000001	18.372748841694865	976.0	74.629999999999995	5.3993610733122868	75.0	10571.65	68.979761524667509	10569.5	105.51000000000001	9.5598064833970362	106.0	110.53	9.7677581870150743	109.0	129.69999999999999	9.0581455055656956	129.5	128.56	9.5700783695850689	129.0	131.16999999999999	9.9750238094953936	130.0	131.22	9.5588493031326731	131.0	131.63	10.168239769006238	132.0	133.19999999999999	9.6083297195714508	133.5	132.50999999999999	10.790268764029928	132.5	135.27000000000001	10.791529085352085	135.0	135.28	10.773188942926788	134.5
1.0	2.0	5373.4700000000003	60.716300117843147	5371.5	23078.419999999998	121.0969182101675	23064.0	901.44000000000005	21.620971301030856	906.5	68.340000000000003	6.5836464060579685	68.0	11263.51	75.73552600992484	11265.5	105.84	9.5986665740612125	107.0	112.53	9.7390502617041683	112.0	140.22999999999999	9.2009293008912962	140.5	141.94	9.3518126585170638	142.0	143.50999999999999	10.132615654410266	143.0	144.43000000000001	9.7788087209025623	144.0	145.19	9.9254168678197079	146.0	147.08000000000001	10.658029836700591	147.0	145.49000000000001	9.8574793938410039	145.5	148.47999999999999	10.12569009993887	148.0	147.72	11.441223710774999	148.0
1.0	3.0	4153.7600000000002	52.264733807798159	4162.0	17834.560000000001	143.47601332626999	17846.0	695.92999999999995	25.134539979876298	696.5	52.07	7.0388280274488872	52.0	12603.0	86.451836302070532	12598.5	106.65000000000001	9.8024231698085753	107.0	114.87	9.6960352722130718	114.0	151.52000000000001	10.040398398470051	152.0	153.97	8.8695603047727225	155.0	156.08000000000001	10.047566869645605	155.0	158.49000000000001	9.4894625769850638	158.0	159.16	10.021696463174287	159.0	162.16999999999999	10.245052464482551	162.0	160.05000000000001	10.152216506753586	159.0	164.49000000000001	10.936631108344105	165.0	166.05000000000001	10.456935497553767	166.0
1.0	4.0	3106.1599999999999	58.693052399751714	3109.0	13335.290000000001	116.27607621518712	13351.0	521.63	25.5928329811297	522.0	36.780000000000001	5.7629506331392433	37.0	14524.98	104.34739862593605	14527.5	107.22	9.7566182665921684	108.0	116.95999999999999	9.6238453852916823	116.5	164.72	10.060894592430635	165.0	168.16	9.3345808690053129	168.0	172.28	10.509119848969274	172.0	175.44	9.2393939195165817	175.0	178.47999999999999	10.715857408532461	178.0	181.50999999999999	9.5283734183752458	182.0	181.27000000000001	10.660070356240618	181.0	183.88	11.654424052693466	184.0	187.63	11.268234111873962	187.0
1.0	5.0	3588.8299999999999	73.908329029954373	3581.0	15420.93	135.41796446557598	15420.0	602.89999999999998	31.158465944266258	601.0	39.509999999999998	6.1522272389761419	39.5	16464.490000000002	97.500102051228637	16453.5	107.64	9.7463018627579974	108.0	119.41	10.047979896476704	119.0	176.06999999999999	9.6459888036426822	176.0	180.40000000000001	10.975427098751101	181.0	185.25999999999999	10.982367686432649	185.5	189.77000000000001	10.005853286951593	189.0	192.80000000000001	10.427847332982969	193.5	197.09999999999999	10.165136496870074	197.0	196.81	10.427554842819097	196.5	200.50999999999999	11.050334836555859	201.0	206.09	10.868389945157471	205.5
1.0	6.0	4162.0699999999997	92.72402655191371	4165.5	17890.939999999999	148.52803237099724	17883.5	702.28999999999996	37.819649654643818	700.5	43.130000000000003	6.6718138463239516	43.0	17851.259999999998	83.864369072926323	17848.0	107.95	9.7881305671716508	109.0	120.97	9.6430856057591861	119.5	187.40000000000001	9.5854055730574075	186.5	192.83000000000001	9.7826939030105606	192.0	197.58000000000001	11.245603585401719	199.0	204.46000000000001	10.215106460531874	205.0	208.08000000000001	10.361158236413534	209.0	211.22999999999999	9.3036068274621329	211.0	212.69	10.785819394000622	212.5	217.09	10.839829334449874	218.0	223.09999999999999	9.4905215873522994	223.0
1.0	7.0	4633.6499999999996	94.720575906188401	4647.0	19902.119999999999	164.78636351348979	19904.5	780.15999999999997	43.397631271764141	778.0	45.18	7.3652970069101764	45.0	18636.540000000001	92.96175772864882	18637.5	108.55	9.9391901078508393	109.0	122.79000000000001	9.7440186781430178	122.0	200.5	9.5231297376440267	201.0	207.15000000000001	10.6041265552614	207.5	211.75999999999999	11.404490343719878	211.0	220.11000000000001	10.095439564476626	221.0	223.90000000000001	10.320368210485514	226.0	228.38999999999999	9.1966243807170915	229.0	229.75999999999999	10.00511868995066	230.5	233.63999999999999	9.7954275047085098	235.0	239.41	7.692977317008026	239.0
1.0	8.0	4446.3400000000001	108.92320413943027	4444.5	19111.810000000001	162.03775455121564	19111.0	755.44000000000005	46.729074461195992	752.5	36.189999999999998	6.3303949323877102	36.0	17225.66	87.192914849774354	17225.0	109.11	9.7600153688403584	110.0	125.19	9.7403234032551502	125.0	212.47999999999999	9.6368874643216618	213.0	219.94	10.789643182237306	220.0	225.66	10.897908056136279	226.0	232.77000000000001	9.033111313384774	234.0	236.49000000000001	8.8763675002784783	237.0	240.94	7.1074890080815463	241.0	241.16	8.1678883439968732	241.0	244.31999999999999	7.203998889505745	245.0	247.71000000000001	7.4837089734970323	247.0
1.0	9.0	4140.5500000000002	108.65572925529514	4136.0	17817.810000000001	175.51134977544902	17826.0	703.51999999999998	48.056316962497235	701.5	28.789999999999999	4.6974354705519907	29.0	16223.709999999999	105.57275169284924	16222.5	109.55	9.6936835104102723	110.0	126.84999999999999	9.7307502280142817	127.0	222.19	9.6443714154941169	223.0	230.47	9.45775343303049	232.0	236.41	8.073530826100809	237.0	240.69999999999999	6.3992187023104634	240.0	242.63999999999999	6.9678117081333353	243.0	245.19	6.4291445776246166	245.0	246.58000000000001	6.4671168228198885	247.0	248.43000000000001	7.5832117206365792	249.0	249.31999999999999	7.2109361389489512	250.0
1.0	10.0	4583.5500000000002	117.93781200276695	4587.5	19705.66	187.2039647016056	19695.0	779.08000000000004	54.500766967080388	775.0	31.670000000000002	4.4363385804061446	32.0	17644.619999999999	106.89123256843847	17649.5	110.25	9.5366398694718466	111.0	128.88	9.8247442714810642	129.0	233.62	8.8924462326178837	234.0	238.96000000000001	7.6536527227200475	239.0	242.33000000000001	6.3687596908660318	242.5	245.83000000000001	5.1284598077785502	246.0	248.25999999999999	5.8713201241288138	248.0	249.44999999999999	6.3771074947816278	249.0	249.97	7.0971191338457889	250.5	250.44	7.034657063425338	250.0	251.46000000000001	7.2572997733316758	251.0
1.0	11.0	4702.8299999999999	126.13905461830606	4708.0	20208.709999999999	184.627803702476	20209.5	799.95000000000005	59.945537782223624	796.5	31.75	4.7882669098537098	31.0	17812.299999999999	94.593710150305441	17821.0	110.65000000000001	9.7338327497445718	112.0	131.08000000000001	9.821079370415454	130.0	241.09	6.8601676364357171	241.0	245.02000000000001	5.0199203180927086	244.0	246.91999999999999	6.4617025620187754	246.0	250.19	6.4679131101151928	250.0	252.0	6.4946131524518069	253.0	253.06999999999999	7.0615224987250453	254.0	253.31999999999999	6.9366850872733155	254.0	255.34	6.3328034866084391	255.0	258.39999999999998	7.0540768354193588	258.0
1.0	12.0	4525.71	122.55735759227187	4532.0	19404.610000000001	217.70722978348698	19420.5	771.15999999999997	57.049403152005027	767.0	31.920000000000002	5.4178962706940039	31.0	17748.950000000001	90.417075267893964	17747.0	111.45999999999999	9.7574791826577822	113.0	133.37	9.7904596419167156	133.0	243.69	5.3417132083255838	243.0	246.05000000000001	5.4173332923127404	246.0	248.56	5.769436714272894	249.0	249.88	5.2863598061425972	249.5	251.93000000000001	7.4003445865716291	251.0	253.37	6.0541803739234599	253.0	253.72	7.4418814825284603	253.5	255.47999999999999	5.7749112547293748	256.0	256.00999999999999	6.4969146523561463	256.0
1.0	13.0	4462.9700000000003	130.57836382800943	4457.0	18920.669999999998	194.42386967653945	18922.0	758.20000000000005	60.152140444044058	757.0	33.030000000000001	5.2277241702293367	33.0	17787.130000000001	106.53935000740337	17783.0	111.84	9.6547604838235124	113.0	135.02000000000001	9.6405186582465561	134.0	244.50999999999999	4.970905350134923	245.0	247.09	5.4020273971907997	247.0	247.69	5.6137242540046444	248.0	250.41999999999999	5.497599476135016	251.0	250.94	4.5865455410363039	251.0	252.94	6.1770866919608629	253.0	251.83000000000001	5.9263057632896396	252.0	253.78999999999999	6.5288513537987676	253.0	255.75	5.9772485308877696	256.0
1.0	14.0	4470.8199999999997	147.44703320175691	4466.0	19046.09	205.42789951708119	19027.0	761.5	64.845894241655728	761.5	32.07	4.3133629571368095	32.0	17927.02	93.720966704361288	17930.0	112.54000000000001	9.8705825562628284	114.0	136.93000000000001	9.4681096318114104	136.0	248.78999999999999	5.5141545136131258	248.5	251.30000000000001	5.4451813560247926	252.0	253.03	5.4377476955077642	252.5	254.05000000000001	5.7399912891919964	254.0	255.53999999999999	6.5290428088656309	255.5	257.86000000000001	7.0185753540159403	257.5	259.82999999999998	6.4219233878955606	260.0	260.04000000000002	7.3904262393991873	260.0	261.75999999999999	6.7485109468682039	261.5
1.0	15.0	4533.7600000000002	156.33548029797973	4534.0	19325.580000000002	227.94881793946638	19308.5	771.96000000000004	66.764499548787157	767.0	32.170000000000002	4.671306027226219	32.0	17680.029999999999	82.627169260479931	17674.5	113.09999999999999	9.5921843184959705	115.0	139.25	10.165013526798674	138.5	248.09	4.7625518369882345	248.0	250.05000000000001	5.1698646017086363	250.0	251.44	6.3471568438159771	251.0	253.31999999999999	6.343311438042436	253.0	254.94	5.7163274923678049	256.0	255.53999999999999	7.2200000000000006	255.5	255.78999999999999	5.8775760309842013	256.0	257.33999999999997	6.3784324092993252	257.0	260.88	6.7220235048681598	260.0
1.0	16.0	4491.6400000000003	170.78035718430851	4489.5	19053.59	208.16950280960944	19082.0	763.47000000000003	68.371698092119956	766.5	32.960000000000001	4.9777906745864682	33.0	17291.869999999999	98.854605861335557	17288.0	113.43000000000001	9.7521843706935734	115.0	141.38	10.091362643369823	141.0	250.09	5.2001826890985283	250.0	250.52000000000001	5.2028453753691357	250.0	251.63999999999999	5.4763491488399465	251.0	253.28999999999999	6.5578883796539253	253.0	253.93000000000001	6.4826769162129319	254.0	255.58000000000001	6.1419540864451276	255.0	256.44	6.841520298880944	258.0	257.23000000000002	7.6887645301439678	256.5	258.66000000000003	6.3249031613140136	259.0
1.0	17.0	4405.4700000000003	161.4062238576939	4417.0	18794.169999999998	220.77685816226304	18818.5	748.27999999999997	65.220101195873653	746.5	32.0	4.8928519290900274	32.0	17357.630000000001	90.201957295836991	17353.5	114.20999999999999	9.7491486807823389	115.5	143.28	10.05990059593036	143.0	251.00999999999999	4.899989795907743	251.0	253.78999999999999	5.5664980014368108	254.0	255.69999999999999	6.7386942355325781	255.0	256.70999999999998	6.2246204703580119	256.0	258.41000000000003	5.9094754420337523	257.5	258.82999999999998	6.9614007211192783	258.5	260.56999999999999	6.4035224681420457	260.0	261.73000000000002	7.1061311555585585	261.0	261.87	6.9060191137876252	262.0
1.0	18.0	4514.5600000000004	172.80574758959844	4503.0	19348.93	238.27342508135479	19345.0	766.75999999999999	69.487138378263936	763.5	32.600000000000001	4.6173585522460785	32.0	17587.25	89.034417502446772	17607.5	115.05	9.748204962966259	117.0	145.38	10.30706553777553	145.0	251.03999999999999	4.9049362890867396	251.0	251.12	5.2483902293941522	251.0	254.38999999999999	5.313934512204681	255.0	256.45999999999998	5.9656013946625697	256.0	257.68000000000001	5.952948849099915	257.0	258.45999999999998	5.9605704424996109	258.5	259.94	6.7850128960820708	259.5	260.94999999999999	8.0167013166264347	261.0	263.57999999999998	6.9096743772771241	263.0
1.0	19.0	4655.5	175.6525263126039	4656.5	19851.279999999999	234.98634343297482	19866.0	788.15999999999997	69.566474684290284	782.5	35.170000000000002	5.045899325194668	35.0	17512.290000000001	93.157854741293818	17500.0	115.59999999999999	9.7519228873079182	116.5	147.56	10.44922963667657	148.0	250.56	5.1406614360410856	250.0	252.75999999999999	5.4371315967153127	253.0	253.38	5.6758787865845068	253.0	254.13	5.684461276145699	253.0	256.24000000000001	6.6575070409275572	255.5	258.38999999999999	6.080945650143569	259.0	257.98000000000002	7.0625491148734687	257.0	259.25999999999999	6.2763365110548355	259.5	261.76999999999998	7.0637879356617148	262.5
1.0	20.0	4526.9700000000003	173.80980726069518	4518.5	19309.57	210.79118838319596	19313.0	765.71000000000004	69.083036267957993	763.0	35.909999999999997	5.8173791349713495	35.0	17210.860000000001	101.35551489682246	17216.0	116.23	10.005853286951593	118.0	149.61000000000001	10.211655105809246	150.5	252.43000000000001	4.7164711384678268	252.0	254.15000000000001	5.6734028589551082	254.0	254.81	5.7231023055681964	256.0	255.97999999999999	6.2225075331412825	256.0	257.24000000000001	6.0301243768267332	257.0	258.11000000000001	6.5006076639034296	258.0	259.06	6.6735597697181079	259.0	260.81999999999999	6.5945128705614025	261.0	261.52999999999997	7.3177250563272747	261.0
1.0	21.0	4346.0900000000001	166.93466356631868	4329.0	18629.73	214.32292714499772	18602.5	736.76999999999998	70.035684475844178	730.5	34.469999999999999	5.2066399913956021	34.0	17237.580000000002	91.65273372900559	17227.0	116.75	9.992372090750024	118.0	151.22	10.397672816548901	151.5	252.88999999999999	5.813596133203613	253.0	253.09999999999999	5.2981128715798418	252.5	255.93000000000001	6.5042370805498786	256.0	257.77999999999997	5.8285161061800288	258.0	259.61000000000001	5.6566686309169638	260.0	260.44999999999999	6.8707714268486626	260.0	262.85000000000002	6.7548130988207218	263.0	263.81999999999999	7.9339523568017469	262.5	264.08999999999997	6.9441990178853601	263.0
1.0	22.0	4420.6599999999999	167.19995334927577	4401.0	18949.220000000001	237.68107118573832	18963.0	749.17999999999995	67.869194779369522	742.0	35.649999999999999	4.6655653462361881	35.0	17325.049999999999	104.46476678765909	17321.5	117.55	9.8319631813793951	119.0	153.27000000000001	10.551639683006618	154.0	252.77000000000001	5.5997410654422231	253.5	253.87	6.6897757809959515	254.0	255.36000000000001	5.6930132618851328	255.0	255.46000000000001	6.2903418031137228	256.0	257.38	6.0774665774482051	258.0	259.98000000000002	6.3984060515100172	259.0	259.18000000000001	5.8981013894303311	258.0	261.89999999999998	7.4101282040191441	263.0	264.41000000000003	6.0201245834284869	265.0
1.0	23.0	4505.96	163.65469256944638	4491.5	19268.130000000001	241.2167761578784	19251.0	768.74000000000001	71.084966061748943	762.5	37.619999999999997	5.6670627312568191	38.0	17349.299999999999	100.62758071224808	17343.0	117.95999999999999	9.9236283686966011	119.0	154.68000000000001	10.412377250176831	155.0	251.97	5.1506407368404181	252.0	252.78	5.3620518460753441	253.0	252.69999999999999	6.0539243470661246	253.0	254.28	6.1385340269481272	254.0	255.47999999999999	6.1749170034908163	255.0	256.79000000000002	6.7056617868783093	256.5	257.39999999999998	6.3387695966961912	257.0	258.50999999999999	6.5214952273232552	257.0	261.33999999999997	6.9342916004448512	261.0
1.0	24.0	4422.75	160.98865643268161	4406.5	18956.380000000001	250.71153862556864	18988.0	754.69000000000005	71.914073031639646	748.0	36.969999999999999	6.1586605686626372	36.0	17436.84	92.718684201190001	17434.0	118.67	9.8904549945894811	120.0	157.02000000000001	10.787010707327587	157.5	254.22	5.6667098037573806	255.0	255.69	5.9761107754123826	256.5	256.13	5.7177880338466549	255.0	259.51999999999998	6.436582944389051	258.0	260.60000000000002	6.5999999999999988	259.0	261.06999999999999	6.4687788646698996	261.0	262.17000000000002	7.1218747531812152	263.0	264.64999999999998	7.1279379907516036	264.0	266.81	8.5518360601686005	266.0
1.0	25.0	4462.4899999999998	177.12190688901245	4451.0	19157.860000000001	257.91905784567376	19116.5	760.58000000000004	70.201735021294169	753.5	37.350000000000001	5.537824482592419	37.0	17564.799999999999	98.065284377296322	17567.5	119.14	10.065803495002275	120.0	158.56	10.517908537347147	159.0	253.96000000000001	4.9130845708169932	254.0	254.77000000000001	5.8444075833227105	254.0	255.97	5.9236053210861366	255.0	256.37	5.8217780789033862	256.0	258.76999999999998	5.959622471264435	259.0	258.64999999999998	6.4813193101404902	259.0	260.58999999999997	6.703872015484782	260.0	262.17000000000002	6.5666658206429238	262.0	262.63	6.8653550527266987	262.0
1.0	26.0	4585.9200000000001	185.33530046917667	4579.0	19667.619999999999	227.73997365416551	19676.5	784.72000000000003	73.775616568077567	783.5	39.109999999999999	5.2875230495951504	39.0	17680.400000000001	91.567133841788461	17690.0	119.8	10.186265262597475	120.0	160.41999999999999	10.694091826798571	161.0	253.56999999999999	5.0955961378429517	253.0	253.84999999999999	5.8726058951712394	253.0	255.44	5.3839019307561689	256.0	256.19999999999999	5.6035702904487596	255.5	257.24000000000001	6.1092061677438902	257.0	258.67000000000002	6.6828960787969756	258.0	260.13	7.2272470554146695	260.0	260.24000000000001	7.0924184873708622	260.0	262.33999999999997	6.8588920388062675	262.0
1.0	27.0	4544.9799999999996	185.10224093727228	4550.5	19465.369999999999	204.38476728954143	19452.5	776.04999999999995	74.37289492819275	771.5	38.829999999999998	6.4250369648742103	38.0	17634.869999999999	95.49247666701288	17627.5	120.43000000000001	10.25500365675215	121.0	162.09999999999999	10.92840336005219	162.0	255.33000000000001	6.0465775443634229	255.5	255.52000000000001	5.5632364681002011	256.0	256.79000000000002	6.0980242702042435	256.0	259.41000000000003	6.0466436971265312	260.0	261.57999999999998	6.8208210649451866	261.0	263.25999999999999	6.9579019826381572	262.5	263.26999999999998	7.3169050834352101	264.0	264.99000000000001	6.6128586859239622	265.0	266.25	8.1490797026412736	267.0
1.0	28.0	4487.1300000000001	185.51343105015334	4492.0	19248.48	230.41108827484842	19241.5	764.21000000000004	70.432420801787003	756.5	37.969999999999999	5.9303541209610744	37.0	17351.0	102.62796889737223	17366.0	120.89	10.312996654707108	121.5	164.41999999999999	11.342997840077373	164.5	254.30000000000001	5.4009258465563112	254.0	255.46000000000001	6.0040319785957168	255.5	255.09	5.6922666838439682	255.0	258.13	5.354726883791554	258.0	258.23000000000002	6.6721136081454722	258.0	260.48000000000002	6.7918775018399753	260.0	262.74000000000001	6.3915882220305766	263.5	263.27999999999997	6.2114088579001141	263.0	265.89999999999998	7.3246160308919945	266.0
1.0	29.0	4477.7799999999997	188.2934720058027	4473.5	19159.360000000001	243.81835533855931	19195.5	761.35000000000002	67.959896262428174	758.0	38.229999999999997	5.0176787461933028	38.0	17027.790000000001	101.01676049052455	17028.5	121.62	10.462103039064374	122.0	166.15000000000001	10.984875966527797	166.0	254.06999999999999	5.7537031553600331	254.0	254.66999999999999	5.3963969461113592	254.0	255.75	6.3974604336408367	255.5	257.36000000000001	6.4707341160026033	256.0	258.64999999999998	6.5503816682694147	258.0	259.76999999999998	6.3338061227037894	258.0	259.77999999999997	6.0623097908305557	259.5	262.31999999999999	7.9106004828963528	262.0	263.95999999999998	6.5067964467931532	263.0
1.0	30.0	4382.8000000000002	177.51506978282154	4378.0	18768.619999999999	236.14642830244119	18750.0	746.50999999999999	68.325324002158965	746.5	38.43	5.7849027649563833	38.5	17015.970000000001	104.79231412656179	17015.5	122.06999999999999	10.224729825281448	123.0	167.62	11.008887318889226	167.0	255.53999999999999	6.103146729351999	255.0	257.20999999999998	5.2503237995384637	257.0	257.66000000000003	5.6182203587969024	257.0	258.57999999999998	6.1857578355444858	259.0	259.82999999999998	6.4047716586932282	259.0	260.93000000000001	6.1437040944368411	262.0	261.93000000000001	7.3024037138465578	262.0	262.41000000000003	7.2015206727468328	263.0	264.06	7.0125886803661883	264.0
1.0	31.0	4348.3500000000004	180.63672799295276	4349.5	18652.970000000001	236.9565553007555	18662.5	740.88	69.880080137332413	744.5	38.140000000000001	5.9733072916099008	38.0	17180.330000000002	108.83363956056968	17182.0	122.68000000000001	10.126085127037003	124.0	169.19	10.624212912023177	170.0	255.28999999999999	5.9418768078781303	255.0	256.60000000000002	5.9732738092272317	256.5	257.62	5.9846136049038288	257.0	259.08999999999997	6.835341981203281	258.0	258.88999999999999	6.6119513004861137	259.0	262.81999999999999	7.0645311238609461	263.0	263.75	6.9460420384561452	263.5	265.24000000000001	5.9918611465887626	265.0	265.80000000000001	7.712327793863536	265.0
1.0	32.0	4457.6899999999996	187.62402271564267	4434.0	19115.09	226.40512781295391	19094.0	755.77999999999997	67.009190414449861	749.5	39.07	5.6802376710838427	39.5	17248.52	109.04205427265207	17260.5	123.59999999999999	10.428806259586953	124.0	171.0	11.031772296417289	171.0	255.18000000000001	5.4833931101098345	255.0	253.99000000000001	5.0941044355215181	254.0	256.61000000000001	6.4542931448765168	257.0	257.63999999999999	6.2314043361027371	258.0	260.19	7.926783710938504	260.0	259.80000000000001	5.8787753826796285	259.0	261.0	6.1073725938409877	261.0	262.54000000000002	6.7296656677728048	263.0	264.87	6.9593893410269843	265.0
1.0	33.0	4534.8299999999999	189.54936322762998	4519.0	19412.240000000002	224.48390231818408	19421.5	770.17999999999995	70.991320596253175	764.0	40.770000000000003	5.8204037660629693	41.0	17408.27	113.57419205083521	17397.0	124.23	10.257538691128589	124.5	173.86000000000001	10.948077456795785	174.0	255.62	5.2816285367299365	255.0	256.22000000000003	5.9692210547105731	257.0	257.0	5.3740115370177612	257.0	258.5	6.9821200218844703	259.5	259.00999999999999	5.8591722964937638	259.0	259.20999999999998	7.1781543588864114	259.0	260.19999999999999	7.6406805979572257	260.0	261.10000000000002	6.9649120597463394	261.0	263.81999999999999	6.9546818762614873	264.0
1.0	34.0	4454.71	187.42247970827833	4434.5	19104.02	259.77232262117531	19091.5	757.13999999999999	72.418922941452266	748.0	39.890000000000001	6.8788007675756964	40.0	17636.060000000001	114.07469658079306	17630.5	124.73	10.278963955574511	125.0	174.41999999999999	11.185866081801622	174.0	255.72999999999999	5.9478651632329393	256.0	257.86000000000001	5.80348171359228	258.0	258.56	6.2965387317160211	258.0	259.98000000000002	5.9899582636275523	259.5	260.5	6.9778220097678041	260.0	262.88	7.320218575971623	263.0	263.99000000000001	6.6925256816840077	264.0	265.73000000000002	7.1747543511955882	265.0	267.45999999999998	7.4396505294267685	268.0
1.0	35.0	4534.6000000000004	196.33578379908232	4529.0	19444.630000000001	236.74803716187387	19448.5	766.30999999999995	71.717040513395418	767.0	40.140000000000001	6.2658119984563854	40.0	17631.43	104.17631736628051	17630.5	124.81	10.28172650871438	126.0	176.13999999999999	11.191085738211465	176.5	254.84999999999999	5.0147283076952434	255.0	256.48000000000002	5.9270228614372664	255.0	258.32999999999998	5.6551834629833184	258.0	258.94999999999999	6.0636210303745068	258.0	260.33999999999997	6.2565485692992109	261.0	260.30000000000001	6.0999999999999996	260.0	261.88999999999999	6.9855493699493678	262.0	263.50999999999999	6.0141416677693913	263.0	263.82999999999998	7.6394436970240189	264.0
1.0	36.0	4603.4899999999998	195.76743830371791	4596.0	19732.119999999999	209.49526390828029	19757.0	780.99000000000001	73.753982265366531	777.5	41.329999999999998	6.0316747259778527	41.0	17482.060000000001	110.53368898213793	17489.0	125.77	10.399860575988507	127.0	177.81	11.089359765108174	178.5	254.21000000000001	4.9199491867294736	254.0	254.75	5.4486236794258422	254.5	256.37	6.1687194781413099	257.0	257.63999999999999	6.0885466246059075	258.0	258.70999999999998	6.2901430826333353	258.0	259.91000000000003	5.1109588141561071	260.0	260.64999999999998	6.6998134302381871	259.5	261.93000000000001	7.0260301735759727	262.0	263.42000000000002	6.9443214211325213	263.5
1.0	37.0	4446.2399999999998	185.50445385488726	4448.5	19064.57	221.65149469380984	19061.0	754.0	70.267915864923722	749.0	41.170000000000002	6.7291232712739042	41.0	17267.099999999999	119.05523927992417	17280.5	126.48	10.440766255404821	127.0	179.78999999999999	11.402012980171527	180.0	255.38999999999999	4.8618823515177736	255.0	256.82999999999998	5.7880134761418791	257.0	258.83999999999997	7.356249044180057	258.0	260.81999999999999	6.2902782132430355	261.0	261.94	7.3536657525345825	261.0	262.63999999999999	6.9491294418797516	262.0	265.19	7.4225265240347902	265.0	266.02999999999997	7.1825552556175998	266.0	269.05000000000001	7.8554121470486837	268.5
1.0	38.0	4394.04	179.5263724359182	4389.0	18876.43	246.94186583080642	18846.5	744.14999999999998	66.498176666732746	739.5	40.600000000000001	7.0085661871740923	40.0	17074.07	107.80475453336926	17075.5	127.03	10.452229427256176	127.5	181.96000000000001	11.838006588949002	181.5	254.30000000000001	5.2583267300539633	254.5	256.74000000000001	6.3978433866420943	257.0	256.68000000000001	6.3069485490211505	256.0	258.24000000000001	5.6126998850820451	258.0	259.75999999999999	6.1710939062697792	259.0	261.42000000000002	6.8134866258032671	261.0	262.58999999999997	6.31996044291418	262.0	263.0	7.4645830426086093	262.0	265.81	7.5295351782165154	265.0
1.0	39.0	4446.6199999999999	180.49829805291793	4451.0	19058.740000000002	237.85132415019265	19077.0	753.53999999999996	69.317590840997937	756.0	41.270000000000003	6.2543664747118877	41.0	16978.07	103.85550105796032	16976.5	127.34999999999999	10.582414658290423	128.0	183.13999999999999	11.1696195100818	183.0	254.53	5.1931782176235775	254.0	256.08999999999997	6.0681051408162006	256.0	257.05000000000001	6.0106156090703386	257.5	258.19	6.5919572207349759	258.0	259.69	6.5049135274805918	260.5	260.16000000000003	5.7995172212866128	261.0	261.42000000000002	6.9414407726350298	261.0	262.81	7.312585042240535	262.0	262.67000000000002	6.7735588873206085	262.0
1.0	40.0	4386.1099999999997	178.48539968299926	4375.0	18808.119999999999	239.70457984777846	18791.5	742.03999999999996	69.315931790606399	731.5	42.880000000000003	6.2438449692477151	43.0	17072.25	96.29500246637933	17079.5	127.89	10.684470038331334	128.0	184.81	11.067696237248292	185.0	256.30000000000001	5.8728187440104094	256.0	257.44	5.958724695771739	258.0	258.33999999999997	6.919855489820578	258.0	260.66000000000003	7.0245569255291818	261.0	262.44999999999999	5.7816520130495572	262.0	262.76999999999998	6.180380247201624	262.0	263.42000000000002	7.3091449568331868	263.0	263.75	6.1014342576151712	263.0	265.24000000000001	7.5101531275999944	264.0
1.0	41.0	4379.6700000000001	178.9237857301259	4362.5	18794.709999999999	239.08869881280461	18823.0	743.17999999999995	70.214155268008454	738.5	42.600000000000001	7.4067536748564828	42.0	17241.959999999999	119.81860623459114	17260.0	128.5	10.676609948855488	129.0	187.41999999999999	11.426443016092103	187.5	256.04000000000002	5.9931961422933586	255.5	257.39999999999998	5.3028294334251402	256.0	258.25999999999999	5.5436810875085509	258.0	260.22000000000003	6.452255419618786	260.0	261.73000000000002	6.7347679989736848	262.0	262.64999999999998	6.8794985282359065	262.0	263.38	7.5176858141318998	263.0	264.01999999999998	7.4979730594341296	263.0	267.91000000000003	7.0712021608775979	268.0
1.0	42.0	4492.6999999999998	192.32823505663436	4475.5	19250.07	231.67461039138493	19249.5	758.37	69.239100947369337	758.5	43.100000000000001	5.9405386961116591	43.0	17337.32	125.24990059876295	17335.5	129.16999999999999	10.663071790061247	129.0	188.75999999999999	11.290810422640176	188.0	254.47999999999999	5.3562673570313866	254.5	255.81	5.9223221796859375	255.0	258.50999999999999	5.2335360894905465	258.0	258.86000000000001	5.5731858034700403	259.0	259.13999999999999	5.995031275981801	259.0	261.25	6.5503816682694147	261.0	261.62	6.9982569258351761	262.0	263.89999999999998	8.5912746434973197	264.0	263.23000000000002	6.8932648288020966	263.5
1.0	43.0	4554.25	203.02095335211092	4546.0	19484.130000000001	229.97176587572659	19471.0	772.29999999999995	72.863502523554274	764.0	45.149999999999999	6.9070616038949577	45.0	17498.209999999999	128.59255771622244	17503.5	129.56999999999999	10.4280918676429	130.0	190.49000000000001	11.482591170985755	191.0	256.54000000000002	5.8110584233855365	257.0	256.82999999999998	6.2097584494084792	257.0	257.79000000000002	6.253471036152642	257.0	259.26999999999998	6.1916960519715456	259.0	261.13999999999999	6.3639924575693829	261.0	260.63	6.5979618064975192	260.0	262.11000000000001	6.9969922109432137	262.5	262.39999999999998	6.9699354372906495	263.0	262.74000000000001	7.757087082146235	262.0
1.0	44.0	4474.1099999999997	203.65632300520406	4468.5	19175.91	225.02898013367079	19181.0	759.88	72.612021043350666	747.0	44.299999999999997	7.0405965656327734	44.0	17576.34	115.54749845842618	17577.0	129.94999999999999	10.533161918436457	130.5	192.36000000000001	11.412729734818045	193.0	257.19999999999999	5.6850681614207579	257.0	257.56999999999999	5.7467469058590002	257.5	259.44999999999999	6.3330482391972982	259.0	260.70999999999998	6.8895500578775106	260.0	262.95999999999998	6.4419251780814717	262.5	263.0	7.2013887549555324	263.0	264.04000000000002	6.8467802652049521	265.0	265.27999999999997	6.8586879211697624	265.0	268.12	7.1095428826331739	268.0
1.0	45.0	4519.9700000000003	197.06610337650665	4516.0	19391.860000000001	238.96468442010419	19421.5	763.39999999999998	69.171670501730688	757.0	43.170000000000002	5.460869894073654	43.0	17420.619999999999	108.88119947906527	17420.5	130.65000000000001	10.392665683067074	131.0	194.27000000000001	11.9238039232453	193.0	255.00999999999999	5.4396599158403287	254.0	256.18000000000001	6.299809520929978	257.0	258.72000000000003	6.4545797694350329	257.5	258.98000000000002	5.9932962549835631	259.0	260.69	7.0394531037574213	260.0	262.31	6.0970402655714846	263.0	262.67000000000002	7.4027765061495678	263.0	263.25999999999999	7.0478649249258458	262.5	264.75999999999999	6.4809258597826886	265.0
1.0	46.0	4553.0100000000002	198.50549085604661	4540.0	19479.669999999998	269.69820373892003	19470.0	772.44000000000005	71.342178267838165	766.0	44.689999999999998	6.1720255994284399	43.5	17224.330000000002	111.05008374602875	17217.0	131.09	10.415464463959347	131.0	195.65000000000001	11.454584235143587	195.0	253.86000000000001	5.1865595533069895	254.0	254.63999999999999	5.7888168048401738	254.0	256.08999999999997	6.1564519002425415	255.5	257.43000000000001	5.5950960670930394	257.0	258.5	5.3244718047896544	258.0	260.63999999999999	6.8374264164230674	260.0	260.61000000000001	6.0743641642562061	260.0	261.87	7.2147834340332073	262.0	264.0	6.212889826803627	264.0
1.0	47.0	4386.2799999999997	186.02295987323717	4365.0	18799.02	261.9768302732133	18776.5	744.08000000000004	67.958911115467416	733.5	44.289999999999999	6.3910797209861192	44.0	17114.209999999999	107.99428642293998	17117.5	131.68000000000001	10.659155688890184	132.0	197.61000000000001	11.648944158163005	198.0	256.99000000000001	6.1179980385743837	257.0	258.22000000000003	6.4615478021910517	258.0	260.16000000000003	6.0211626784201728	260.0	260.68000000000001	6.4449670286200833	261.0	261.79000000000002	7.0089870880177827	261.0	264.75999999999999	8.3739118696102839	264.0	266.26999999999998	7.2011874020886317	265.0	266.72000000000003	7.972552916099084	267.0	268.0	6.8102863375925686	269.0
1.0	48.0	4388.2600000000002	180.70852885240365	4388.5	18806.48	268.83985865194916	18812.5	742.33000000000004	66.281830843753852	742.5	43.399999999999999	5.5244909267732538	43.5	17042.610000000001	105.12467788297857	17045.5	132.16	10.462045689061007	132.0	199.41	11.588869660152366	199.0	254.97	5.6221970794343381	254.0	256.63	5.4417919842640075	257.0	257.76999999999998	6.3353847554824965	258.0	258.49000000000001	6.8227487129455389	259.0	261.19999999999999	6.2769419305900858	261.0	262.02999999999997	6.9892131173687932	261.0	261.93000000000001	6.0815376345131664	261.0	263.02999999999997	6.859234651183761	263.0	266.35000000000002	6.9215243985700141	266.5
1.0	49.0	4469.5500000000002	191.05079821869367	4465.5	19129.82	250.97383847724049	19146.0	757.62	71.396047509648596	758.5	43.850000000000001	5.1679299530856646	43.0	17030.880000000001	115.44429652434113	17031.5	132.49000000000001	10.617433776577087	132.0	201.21000000000001	11.431793385116791	200.5	255.63	5.1159652070748107	256.0	256.37	6.220377802030999	257.0	257.24000000000001	5.919662152521882	257.0	258.54000000000002	6.2568682261975113	258.0	259.24000000000001	6.8499927007260366	259.0	260.80000000000001	6.6947740813264183	261.0	261.95999999999998	7.118876315824008	262.0	262.92000000000002	7.7403875871948431	263.5	264.23000000000002	6.7213912250366743	264.0
1.0	50.0	4403.3699999999999	184.4790858064946	4410.5	18861.68	252.854459323936	18844.0	744.88	69.726935971688889	736.5	44.899999999999999	6.8782265156070572	45.0	17157.889999999999	133.47410947445951	17168.0	133.22999999999999	10.509857277813053	133.0	203.02000000000001	11.238309481412228	203.0	256.83999999999997	5.5510719685480572	257.0	258.89999999999998	6.6294796175868882	259.0	260.85000000000002	6.7931951245345514	261.0	261.14999999999998	7.208848729166121	261.0	262.72000000000003	5.7724864659867325	263.0	263.95999999999998	7.2331459269117477	264.0	265.22000000000003	7.0633986153975474	264.0	266.86000000000001	7.3932672073989041	266.5	267.32999999999998	7.5855850136953844	267.0
1.0	51.0	4412.3999999999996	190.07103935108051	4401.0	18918.5	277.54968924500707	18894.5	748.39999999999998	68.352322564781957	744.0	44.549999999999997	6.4052712666990148	44.0	17323.41	147.03496828985956	17323.0	133.97	10.722364478043076	134.0	204.69999999999999	11.526057435220425	205.5	256.38	5.2531514350911301	256.0	256.11000000000001	5.789464569370816	255.0	258.91000000000003	6.0101497485503641	259.0	260.58999999999997	6.2371387670950531	261.0	261.97000000000003	5.8608105241510753	262.0	262.58999999999997	6.6409261402307429	261.5	264.45999999999998	6.986300881009921	263.0	265.39999999999998	7.9284298571659191	266.0	267.52999999999997	6.5382795902286102	267.0
1.0	52.0	4531.3999999999996	198.61772327765715	4521.5	19393.23	235.27625698314736	19435.0	767.62	69.05052932454609	765.5	45.270000000000003	5.6033115208776323	45.0	17374.700000000001	134.70957649699594	17400.5	134.28	10.573627570517131	134.0	206.38999999999999	12.175298764301434	207.0	255.16999999999999	5.1265095337861224	254.0	257.13999999999999	5.291540418441496	257.0	257.94	6.0046981606072425	257.0	257.98000000000002	6.5558828543530288	258.0	260.11000000000001	7.2248114162239565	260.0	262.10000000000002	6.0835844697020525	262.0	261.25	7.0829019476482937	261.0	262.86000000000001	6.5115589531232834	263.0	265.63999999999999	6.7164276218835255	266.0
1.0	53.0	4537.4099999999999	193.65702130312755	4522.5	19418.810000000001	233.14989577522869	19392.0	768.25	70.728123826381818	766.0	47.18	7.0148128984314324	46.0	17419.639999999999	120.27655798201079	17420.0	134.94	10.882848891719483	135.0	208.09	11.635372791621247	209.0	256.74000000000001	5.4122453750730841	256.0	257.73000000000002	6.3211628677008482	257.0	258.24000000000001	5.9768218979655066	258.0	259.75	6.6728929258605669	260.0	260.69999999999999	6.142475071174486	260.0	262.00999999999999	7.2725442590609228	261.5	262.50999999999999	6.7297771136940341	263.0	264.43000000000001	6.8282574643901635	263.5	264.56	7.5343480142610879	264.0
1.0	54.0	4448.2200000000003	190.75101991863636	4437.0	19072.689999999999	232.76729559798557	19083.0	754.71000000000004	69.564976101483708	747.0	45.670000000000002	6.992932146102949	45.0	17418.790000000001	113.52896502655172	17404.0	135.38	10.812751731173707	135.0	209.25	11.785054094063378	208.5	256.80000000000001	5.8804761711956628	256.0	256.13999999999999	5.9548635584705032	255.5	259.81	6.6071098068671441	259.0	261.06	6.3242707089434429	260.5	263.01999999999998	5.4625635007750715	263.0	263.85000000000002	7.3896887620521614	263.0	265.73000000000002	7.1398249278256118	266.0	266.66000000000003	8.1378375506027396	266.0	267.22000000000003	7.1632115702385892	266.0
1.0	55.0	4487.3400000000001	184.69662801469875	4476.5	19246.52	258.43596808493976	19281.5	758.44000000000005	67.008405442899473	755.0	45.229999999999997	5.8307032165940331	45.0	17244.130000000001	118.70363558038143	17243.0	135.97999999999999	10.563124537749236	136.0	211.22999999999999	11.955630472710336	211.0	256.23000000000002	6.0396274719555354	256.0	256.88	6.7959988228368609	256.5	258.66000000000003	6.0352630431489889	258.0	258.85000000000002	6.6081389210578791	259.0	260.33999999999997	6.1517802301447668	260.0	263.32999999999998	6.7498962954996573	263.0	262.11000000000001	6.2416263906132672	261.0	264.87	7.9519242954142868	266.0	267.24000000000001	6.4670240451076104	267.0
1.0	56.0	4500.8400000000001	190.11847464147192	4503.0	19286.139999999999	267.69781545615945	19320.5	765.00999999999999	68.794984555561896	765.0	46.82	7.1545509991892571	46.5	17112.349999999999	107.80263215710458	17111.0	136.34	10.879540431470438	136.0	212.81	11.63416950194555	212.5	254.93000000000001	5.7969905985778523	255.0	255.44999999999999	5.7102977155311265	255.0	255.56999999999999	6.6411670661111977	255.0	257.12	6.0452956916928393	257.5	258.20999999999998	6.1193055161513232	258.0	259.81999999999999	6.5028916644828092	259.5	259.99000000000001	6.7357182245102862	259.5	260.92000000000002	6.4228965428379743	260.0	264.11000000000001	6.7939605533149807	264.0
1.0	57.0	4367.8100000000004	180.64671018316386	4366.5	18738.279999999999	278.24094163152915	18742.5	742.67999999999995	68.876103257951513	740.0	46.299999999999997	8.2030482139263334	46.0	17107.639999999999	104.44908041720616	17104.5	137.12	10.856592467252328	137.0	215.13999999999999	11.723497771569713	215.0	257.11000000000001	6.0396937008427836	256.5	258.16000000000003	6.1785435176908807	259.0	258.76999999999998	6.130016313191998	258.0	262.17000000000002	6.5925033181637449	261.0	263.13	7.0408167139899334	262.0	263.75999999999999	6.6454796666606386	263.5	264.73000000000002	7.1635954659653986	265.0	267.26999999999998	7.4924695528243568	267.0	269.60000000000002	9.0697298746985844	269.5
1.0	58.0	4394.75	188.72897896189659	4382.5	18869.52	281.5911390651346	18855.5	742.22000000000003	69.355256469859583	735.0	44.810000000000002	6.6373112025879886	44.0	17091.709999999999	117.60325633246725	17085.0	137.52000000000001	11.070212283420767	138.0	216.25	11.484228315389762	216.5	256.57999999999998	5.2348447923505814	256.0	257.24000000000001	6.0466850422359517	256.0	258.38999999999999	6.2271903776904081	258.0	258.82999999999998	6.1677467522588838	259.0	261.38	6.1331557945318824	261.0	260.86000000000001	6.8235181541489274	262.0	263.13999999999999	7.0965061826225444	263.0	264.69	7.0351901182555112	265.0	265.02999999999997	7.1532579989820029	265.0
1.0	59.0	4492.0500000000002	189.49703823542995	4479.0	19271.360000000001	240.69277180671628	19287.5	761.39999999999998	76.984154213708166	758.0	46.460000000000001	6.8416664636621976	45.0	17127.080000000002	125.56692876709218	17128.0	138.22	11.113577281865638	139.0	217.94999999999999	11.300774309754177	218.0	256.04000000000002	5.4825541492993937	256.0	256.83999999999997	6.2349338408679209	255.5	258.17000000000002	6.120547361143446	258.0	258.73000000000002	6.0130774151011908	258.0	259.69	6.4864397014078525	260.0	260.54000000000002	6.7162787315596129	260.0	262.47000000000003	7.338194600853809	262.0	262.50999999999999	7.4155175139702827	262.0	265.11000000000001	6.9898426305604344	265.0
1.0	60.0	4417.2799999999997	190.99911413407131	4422.0	18928.130000000001	219.12474324000928	18937.5	745.21000000000004	74.942550663825145	740.0	47.229999999999997	7.9156237909592448	47.5	17252.709999999999	138.57368400962716	17256.5	138.86000000000001	11.190192134186079	139.0	219.38999999999999	11.849805905583434	220.0	257.86000000000001	6.3953420549646909	258.0	257.94	5.9863511423904967	258.0	258.94999999999999	6.4286468249546891	259.0	261.63	6.4971609184319892	261.5	263.97000000000003	7.3938555571501396	263.0	265.44999999999999	7.4113089262288883	264.0	265.44999999999999	7.8030442777162303	266.0	266.86000000000001	6.5391436748247092	267.0	268.69	8.4210391282786468	269.0
1.0	61.0	4432.6099999999997	189.95109344249641	4433.0	19020.619999999999	245.87487793591279	19004.5	747.97000000000003	75.580877872647122	746.5	46.829999999999998	7.5789906979755557	46.5	17351.639999999999	127.84400807233793	17359.0	139.50999999999999	11.350325986508054	140.5	221.50999999999999	11.859591055344193	223.0	256.43000000000001	5.9063609777933479	257.0	257.42000000000002	6.2244357173963962	258.0	257.17000000000002	5.6957089111014092	257.0	260.13	5.7177880338466558	259.0	260.62	7.0580167185973712	261.0	262.74000000000001	7.0194301763034863	263.0	264.86000000000001	6.6287555393150521	265.5	265.01999999999998	5.9092808361085698	266.0	268.06999999999999	7.7772167257959328	268.0
1.0	62.0	4535.1300000000001	201.91838227363056	4528.0	19427.279999999999	239.93766190408709	19406.0	767.49000000000001	76.893106973252159	760.0	47.520000000000003	6.2983807442865825	47.0	17325.0	111.40924557683712	17322.5	140.30000000000001	11.26898398259577	141.0	223.19	11.443509077201801	224.5	256.27999999999997	5.8001379293944382	256.0	256.72000000000003	5.6939968387767834	256.0	257.95999999999998	6.396749174385377	258.0	259.31999999999999	6.5679220458224066	258.0	260.36000000000001	6.6761066498371635	259.5	261.69999999999999	6.2777384462878034	261.0	261.89999999999998	6.4054664154923175	261.0	263.94999999999999	7.8311876493926516	264.0	265.79000000000002	6.6697751086524653	265.5
1.0	63.0	4491.9899999999998	191.76738487031625	4483.0	19250.419999999998	235.18606166182551	19218.0	761.40999999999997	76.214446793242544	749.5	49.18	7.9074395350201696	49.0	17303.830000000002	108.47036968684122	17298.5	140.61000000000001	11.122854849363089	141.0	224.63	10.890964144647619	225.5	257.97000000000003	6.3975854820392986	258.0	259.35000000000002	5.4394393093406235	259.0	259.33999999999997	6.0003666554636474	259.0	260.58999999999997	6.5316077653208779	261.0	261.64999999999998	6.3880748273638757	261.0	262.30000000000001	6.4101482042149396	262.0	263.85000000000002	7.620203409358572	263.0	264.31999999999999	7.4991732877697919	264.5	265.98000000000002	7.3688262294615141	266.5
1.0	64.0	4414.5299999999997	179.82038010192281	4407.0	18940.939999999999	239.9298155711374	18928.5	749.76999999999998	74.143085314815437	744.5	47.530000000000001	8.2661417844118787	46.0	17280.470000000001	108.20068899965473	17283.5	141.34999999999999	11.392431698281101	142.0	225.69999999999999	10.461835403025608	226.0	257.07999999999998	6.3524483468974386	256.0	258.31999999999999	6.3716245966001477	258.0	259.17000000000002	6.0283579853887241	259.0	260.92000000000002	7.3657043111979457	260.5	260.64999999999998	6.7814084082880601	261.0	264.73000000000002	7.0097860167055037	266.0	265.29000000000002	7.0672413288354603	265.0	266.94	6.2846161378400822	266.0	267.30000000000001	8.0367904041352229	267.0
1.0	65.0	4464.0100000000002	191.35864208339274	4456.0	19147.669999999998	263.45386901694957	19169.5	757.36000000000001	70.73125476053707	750.0	47.07	6.618542135546166	46.5	17150.709999999999	124.79136949324661	17152.0	142.05000000000001	11.734883893758813	142.0	227.22	10.771796507546918	228.0	256.77999999999997	5.4600000000000009	257.5	255.75	5.2428522771483843	255.0	258.42000000000002	6.5546624627054593	258.0	259.52999999999997	6.3110300268656623	260.0	261.44999999999999	7.8490445278390402	261.0	261.57999999999998	6.2260420814511042	261.0	262.75999999999999	6.2866843407316075	262.0	263.86000000000001	6.8862471637314888	264.0	266.63999999999999	7.1909943679577442	267.0
1.0	66.0	4501.8000000000002	190.14962529544988	4519.0	19275.41	258.78609294164164	19301.0	765.64999999999998	72.731337812527556	755.5	49.200000000000003	7.7006493232713824	49.0	17119.299999999999	135.75503673897333	17118.5	142.61000000000001	11.554994591084844	143.0	229.56	10.564393025630958	230.0	257.23000000000002	5.7355993583931584	257.0	257.72000000000003	5.980100333606452	258.0	258.48000000000002	5.4359543780278363	258.0	259.86000000000001	7.0838125328102803	261.0	260.64999999999998	5.9285327021110383	261.0	260.69999999999999	7.381734213584231	259.5	261.77999999999997	7.8594910776716329	262.0	262.60000000000002	7.0256672281001187	262.5	265.11000000000001	6.8889694439734601	265.0
1.0	67.0	4376.2799999999997	192.87597465729112	4369.0	18785.049999999999	278.39581085210312	18769.5	745.73000000000002	70.578446426653514	738.5	47.829999999999998	8.2389987255733939	48.0	17170.98	126.65575233679677	17166.0	143.09999999999999	11.519114549304561	144.0	229.34	9.9239306728735261	230.0	257.19	5.9911518091265226	257.0	259.25999999999999	5.9474700503659532	260.0	259.79000000000002	6.5563633212322827	259.0	261.49000000000001	6.2633776830077865	261.0	261.82999999999998	6.9886407834428006	261.0	264.39999999999998	7.5113247832855681	265.0	265.68000000000001	7.1552498209356745	266.0	267.27999999999997	7.7331494231005262	267.0	268.66000000000003	7.3867719607417142	269.0
1.0	68.0	4418.1400000000003	189.32522388736265	4408.5	19001.43	275.31869733092958	19017.5	748.42999999999995	67.71074582368739	741.5	46.859999999999999	6.4575846877915586	46.0	17157.189999999999	118.84954312070367	17167.0	143.16	11.494972814234927	143.5	230.44	9.6822724605332198	233.0	256.23000000000002	5.6353438226961821	255.0	257.81	6.1574264104412979	256.5	259.49000000000001	6.0124786901909264	260.0	260.63	6.7255557391192582	260.5	261.49000000000001	6.200798335698396	262.0	261.42000000000002	6.4856456887498872	260.5	263.26999999999998	7.1649912770358641	263.0	265.05000000000001	6.394333428904063	265.0	265.19	7.9557463509088828	265.0
1.0	69.0	4516.4799999999996	193.31282833790414	4504.0	19366.099999999999	245.72673847182361	19389.5	767.83000000000004	70.829944938563941	765.5	48.840000000000003	6.5646325106589165	48.5	17202.919999999998	120.8667596984382	17213.0	144.00999999999999	11.670899708248719	144.5	231.80000000000001	9.2086915465770698	235.0	255.36000000000001	5.1371587477904557	255.0	256.17000000000002	5.5173453761750313	256.0	257.85000000000002	6.3314690238522058	259.0	259.13	6.1687194781413099	259.5	260.20999999999998	6.4440592796776786	260.5	261.75999999999999	5.85682507848749	261.0	262.01999999999998	6.9971136906584563	261.0	263.17000000000002	7.1246824490639584	263.0	264.77999999999997	7.4880972215910759	264.0
1.0	70.0	4428.0600000000004	195.46835140247131	4424.5	18959.419999999998	249.51846344509258	19016.5	751.85000000000002	69.972905470617704	748.0	49.270000000000003	8.761112942999878	49.0	17294.939999999999	126.32860483675103	17316.0	144.53	11.868828922855027	144.0	233.34999999999999	9.31490740694721	235.0	256.75999999999999	5.1285865499180181	256.0	258.22000000000003	5.9018302245998235	258.0	260.41000000000003	7.4633705522371052	260.0	262.27999999999997	6.4623215642677518	262.0	263.41000000000003	7.409581634613386	263.5	264.17000000000002	6.8484377780629657	264.0	266.43000000000001	7.7694980532850391	265.0	267.56	7.2599173549014999	267.0	270.16000000000003	8.07678153722137	270.0
1.0	71.0	4446.2600000000002	184.01383752316019	4421.0	19056.220000000001	271.05145563158294	19043.0	752.36000000000001	69.459703425799333	746.5	48.329999999999998	7.7898074430630171	48.0	17306.23	119.81843389061633	17313.5	144.94	11.791369725354217	145.0	234.86000000000001	8.8238540332442046	237.0	255.5	5.6329388422030648	255.5	258.24000000000001	6.6725107718159569	258.0	258.13	6.4678512660697445	258.0	259.67000000000002	5.8532982155362632	259.5	260.98000000000002	6.2241143948356221	260.0	262.49000000000001	6.9490934660572821	262.0	263.86000000000001	6.5772638688135352	264.0	264.32999999999998	7.5512316876122929	264.0	267.16000000000003	7.9645715515650926	267.0
1.0	72.0	4528.9499999999998	205.09560575497466	4521.5	19390.080000000002	256.8323453149934	19351.0	766.02999999999997	72.233711658753919	762.5	49.140000000000001	6.4807715590043751	49.5	17241.220000000001	113.8240378830412	17251.0	145.41999999999999	11.980133555182096	145.5	235.08000000000001	7.9758134381390846	237.0	255.77000000000001	5.6300177619613239	255.5	257.31	6.3932698988858583	257.0	258.29000000000002	5.99882488492538	258.0	259.56	6.8837780324470073	259.0	261.13	6.5721457683164628	261.0	261.47000000000003	5.9924202122347854	261.0	262.31999999999999	6.9150271149143006	262.0	263.80000000000001	7.3891812807644657	263.0	264.00999999999999	6.8110131404953256	263.0
1.0	73.0	4457.6099999999997	196.32396160428303	4457.0	19063.209999999999	239.99888728908726	19055.5	752.29999999999995	72.142567184707246	746.0	51.619999999999997	8.6991723744273521	52.0	17235.709999999999	120.72823157820213	17243.0	145.87	12.076137627569503	145.5	235.69	7.6585834199282568	238.0	257.22000000000003	5.7837358169266349	256.0	258.72000000000003	6.0034656657634011	259.0	259.77999999999997	7.3260903625330744	259.0	262.13999999999999	7.0993239114721334	263.0	263.68000000000001	6.072692977584162	264.0	263.64999999999998	6.4379732835730223	263.5	264.58999999999997	7.4217181299211301	264.0	265.06	6.3432168495172858	264.0	266.25	7.6175783553567733	266.0
1.0	74.0	4405.2600000000002	196.47008016489431	4416.5	18882.029999999999	255.52496766461005	18910.0	746.75	72.547553370186094	747.0	50.329999999999998	9.2044065533851764	49.0	17245.830000000002	120.72083954313771	17256.5	146.44999999999999	11.986137826672943	146.0	237.46000000000001	7.3599184778093836	239.5	257.52999999999997	6.0538500146600924	257.5	258.55000000000001	5.28464757576132	258.0	259.38999999999999	5.7530774373373417	259.0	261.20999999999998	6.7235332973073021	261.0	262.68000000000001	6.711005885856455	263.5	263.61000000000001	6.9669146686320191	263.0	264.39999999999998	7.718808198161164	264.0	265.13999999999999	8.0199999999999996	264.5	269.30000000000001	7.4505033387013526	269.0
1.0	75.0	4477.3400000000001	198.83909172997144	4479.0	19166.529999999999	266.35598191142617	19156.5	757.13999999999999	69.394959471131614	753.5	49.380000000000003	7.8035632886521782	48.0	17157.380000000001	134.21473689576715	17159.0	147.37	12.037985711903797	146.0	237.84999999999999	6.9876677081841834	239.5	255.78999999999999	5.2863881809795243	256.0	256.94999999999999	6.3598349035175428	256.0	259.48000000000002	5.6470877450239785	259.0	259.82999999999998	5.6498761048362818	260.0	260.16000000000003	6.0575902799710706	260.0	262.29000000000002	6.7160926140130028	261.0	262.80000000000001	7.121797525905941	263.0	264.99000000000001	8.6005755621353597	265.5	264.64999999999998	7.2778774378248503	264.5
1.0	76.0	4504.6999999999998	202.66452575623589	4505.5	19279.91	265.29817545546746	19269.0	764.13	74.544705378718888	761.0	51.560000000000002	8.4715051791284406	51.5	17166.939999999999	121.34667857011991	17172.5	147.96000000000001	12.08546234117669	146.0	238.36000000000001	6.5107910425692506	240.0	257.48000000000002	6.0786182640465265	258.0	257.80000000000001	6.4621977685614045	258.0	258.86000000000001	6.6453291867295778	259.0	260.22000000000003	6.4630952337096197	260.0	262.06	6.4820058623855008	261.0	261.69	6.7921940490536619	261.0	263.06999999999999	7.1627578487618866	263.0	263.47000000000003	7.5371811707030103	263.0	263.63999999999999	8.0777719700422335	263.0
1.0	77.0	4394.1899999999996	203.59802037348007	4381.5	18845.669999999998	248.90749506593812	18839.0	747.42999999999995	73.54104364230902	749.0	50.509999999999998	9.3973347285280848	50.0	17242.759999999998	137.45094543145203	17246.5	148.21000000000001	12.178090983401299	148.5	239.19999999999999	6.4838260309789302	240.0	258.31999999999999	6.1137222704339456	258.0	258.93000000000001	6.130668805277284	259.0	260.49000000000001	6.5230284377733634	260.0	261.67000000000002	6.7706055859132714	261.0	263.75999999999999	6.4870948813779492	263.5	263.69	7.5613424733971675	263.0	264.98000000000002	6.8087884384815487	265.0	266.06	7.0693988429002932	266.0	269.17000000000002	7.3567044252164973	269.0
1.0	78.0	4451.8500000000004	201.07090167401151	4434.5	19115.220000000001	242.71009785338558	19119.0	753.57000000000005	68.33685023470133	750.0	48.829999999999998	7.7628023290561776	49.5	17225.939999999999	128.22790803877288	17217.0	148.78	12.125658744991959	148.0	240.00999999999999	6.3142616353774885	241.0	256.04000000000002	5.8701277669229661	256.0	257.29000000000002	6.5928673579862043	258.0	259.69999999999999	6.5658205884717882	259.0	259.88999999999999	6.2464309809682534	260.0	261.38999999999999	7.3087550239421768	261.5	263.48000000000002	6.1245081435165067	263.0	263.69999999999999	7.6687678280151372	264.0	264.14999999999998	6.9862364689437753	264.0	265.49000000000001	6.4722407248185698	265.0
1.0	79.0	4529.6800000000003	201.43921564581211	4518.5	19434.110000000001	267.60186453012619	19458.5	771.28999999999996	71.836104432242152	766.0	51.289999999999999	8.5244295996858348	51.0	17234.880000000001	124.12544300021652	17236.5	149.16	11.977245092257235	149.0	239.84	5.2947521188437143	241.0	254.71000000000001	5.472284714815193	255.0	255.69	5.9374994736841868	255.0	257.06999999999999	6.3580736076267632	257.0	258.07999999999998	5.9559717930829725	258.5	259.37	5.5419400935051621	259.0	261.56999999999999	7.2211564170844547	261.5	261.63	6.2460467497449939	261.0	262.93000000000001	7.5050049966672239	263.0	264.83999999999997	6.532564580622223	264.0
1.0	80.0	4412.0699999999997	199.59525320006986	4392.0	18951.77	248.34821742867413	18927.5	750.15999999999997	69.613033262457392	746.0	51.520000000000003	9.8218939110540191	50.5	17290.889999999999	108.00804553365457	17298.0	149.88999999999999	12.501115950186206	150.0	240.74000000000001	5.3900278292416992	241.0	258.01999999999998	6.2641519777221246	258.0	259.11000000000001	6.5343630140970905	259.0	260.95999999999998	6.0562694788128448	261.0	261.58999999999997	6.5591081710854553	262.0	262.55000000000001	7.0843136576523769	262.5	265.88	8.5056216704012879	265.0	267.24000000000001	7.2334224264866478	267.0	267.48000000000002	8.2310145182717314	268.0	268.88999999999999	7.0240942476592663	269.0
1.0	81.0	4432.6300000000001	197.14363570757234	4418.0	19068.119999999999	254.47008782959145	19073.0	752.01999999999998	69.900640912655447	750.0	50.049999999999997	8.9748259036039251	50.0	17259.610000000001	116.51840155099968	17282.5	150.55000000000001	12.130436925354335	149.5	241.03	5.016881501490742	241.5	255.78	5.7629506331392424	255.5	257.38999999999999	5.7234517557152529	257.0	258.62	6.7004178974150559	259.0	259.22000000000003	6.7684267004969474	260.0	262.12	6.4238306328856467	262.0	262.81	6.8886791186699936	262.0	263.0	6.2529992803453931	262.5	263.82999999999998	6.8571933033858681	263.0	267.18000000000001	6.9171959636835503	267.0
1.0	82.0	4513.6999999999998	210.8548078655073	4484.0	19375.400000000001	233.45633424689942	19404.5	767.34000000000003	72.700924340753744	765.5	50.640000000000001	7.3736286860676685	51.0	17204.540000000001	122.75760017204638	17207.0	150.99000000000001	12.443066342345041	150.5	241.05000000000001	4.990741427884239	241.0	256.57999999999998	5.4077352006177222	256.0	257.38	6.2494479756215275	257.5	258.04000000000002	5.9764872625983232	258.0	259.31999999999999	6.3259465694866561	259.0	260.23000000000002	7.1649912770358624	260.0	261.81999999999999	6.7828902394185917	262.0	262.56999999999999	7.2667117735603064	262.5	263.91000000000003	7.8116515539289129	264.0	264.93000000000001	6.5836995678721548	264.0
1.0	83.0	4428.7299999999996	201.35440670618561	4415.0	18999.799999999999	230.69286941732724	18998.0	751.95000000000005	72.080146365001227	743.0	51.93	9.6615267944564547	51.0	17216.48	112.13317796263513	17216.0	151.61000000000001	12.415228552064598	152.0	241.33000000000001	4.5211834733839327	241.0	257.64999999999998	5.8006465156911595	258.0	259.79000000000002	6.7458061045363591	259.0	261.56999999999999	7.2142289955337571	261.5	261.60000000000002	7.1944422994419792	261.0	263.69999999999999	5.9388551085204968	264.0	264.81999999999999	7.5144926641790004	265.0	266.14999999999998	7.0857250863972974	265.5	267.60000000000002	7.6837490849194188	267.5	268.05000000000001	7.8985758209945676	268.0
1.0	84.0	4397.1000000000004	190.2185847912869	4403.0	18904.630000000001	299.30277830317578	18883.5	747.51999999999998	68.89665884496867	743.0	50.600000000000001	9.0807488677971939	49.5	17219.34	119.36257537436094	17215.5	152.25	12.580441168734904	152.5	241.49000000000001	4.160516794822489	242.0	257.08999999999997	5.2461319083682971	257.0	257.10000000000002	5.8677082408722399	256.0	259.74000000000001	6.0969172538259038	260.0	261.38	6.2542465573400614	261.0	262.69	5.9627091158298171	263.0	263.39999999999998	6.942621983083912	262.0	265.05000000000001	7.1138948544380387	264.0	266.17000000000002	8.1080885540304752	267.0	268.56	6.7488073020349297	268.0
1.0	85.0	4488.1099999999997	201.47168014388524	4500.0	19245.540000000001	248.08500236813993	19275.5	760.15999999999997	71.145867061973462	753.0	50.350000000000001	8.0391230865063896	49.0	17174.360000000001	120.52713553387056	17184.5	152.50999999999999	12.459931781514696	152.0	241.87	4.2512468759177002	242.0	255.75	5.2789677021175265	255.0	257.75999999999999	5.4242418825122458	258.0	258.63999999999999	6.0704530308701017	257.5	258.97000000000003	6.4412033037313767	259.0	260.73000000000002	7.5416907918582829	261.0	262.52999999999997	6.2967531315750342	262.0	262.25999999999999	7.2271986274074411	262.0	263.57999999999998	6.5439743275780051	263.5	266.44	6.7989999264597731	267.0
1.0	86.0	4481.5200000000004	202.63901302562641	4475.0	19226.23	255.81524016367752	19227.0	760.82000000000005	72.747560783850332	765.0	53.109999999999999	8.2920383501283919	53.0	17190.799999999999	127.08438141644312	17194.0	153.08000000000001	12.823166535610461	153.0	242.09999999999999	3.6097091295560095	242.0	257.56	5.6521146485187295	257.0	258.66000000000003	6.6335812348986876	258.0	258.80000000000001	6.0712436946642168	259.0	260.43000000000001	6.819464788383323	260.0	261.60000000000002	6.4637450444769238	261.0	262.58999999999997	7.4338348111859469	262.0	263.18000000000001	6.7236597177430104	263.0	265.17000000000002	6.9527764238468075	264.0	265.19	7.6048602880000358	265.0
1.0	87.0	4394.4499999999998	198.27956904330813	4387.5	18890.040000000001	238.55602780059866	18862.5	748.75999999999999	72.475391685730131	742.0	51.219999999999999	8.7699258833812266	50.5	17268.310000000001	132.28565266120131	17275.0	153.5	12.733027919548437	152.5	241.90000000000001	3.8039453203220464	242.0	257.69	6.1704051730822336	257.0	256.77999999999997	6.2331051651644707	255.5	260.76999999999998	6.7614421538603722	260.5	261.79000000000002	6.6892376247222662	262.0	263.98000000000002	5.7236002655671196	264.0	264.68000000000001	7.3551070692410718	264.0	266.42000000000002	7.1863481685763038	266.0	267.25999999999999	8.2190267063685827	267.0	267.75	7.1671123892401747	267.0
1.0	88.0	4465.2799999999997	196.95030236077324	4463.0	19170.450000000001	263.66715286512272	19196.0	753.96000000000004	68.357431198078231	754.0	50.119999999999997	7.56740378201137	49.5	17218.459999999999	114.78095835111327	17228.0	154.16	12.391706904216223	153.5	242.40000000000001	3.2924155266308657	242.0	256.94999999999999	6.2311716394270515	256.5	257.57999999999998	7.0826266314129533	257.0	259.44999999999999	6.1601542188487448	259.0	259.50999999999999	6.6685755600427896	260.0	260.97000000000003	6.4256594992265192	260.5	263.88999999999999	7.0383165600873632	263.0	262.76999999999998	6.324326051050817	262.0	265.41000000000003	7.9411523093314358	267.0	268.10000000000002	6.7446274915668978	268.0
1.0	89.0	4518.9099999999999	195.57474760305843	4518.5	19387.529999999999	273.51093049455994	19389.0	769.13	70.603492123265397	769.0	51.890000000000001	7.8878324018706172	52.0	17221.130000000001	111.7706271790581	17215.5	154.55000000000001	12.66599778935714	154.5	241.96000000000001	3.2091120267139317	242.0	255.62	5.8391437728488933	255.5	256.26999999999998	6.0230474014405706	256.0	256.13	6.8332349586414782	255.5	257.91000000000003	6.2017658775545543	258.5	258.91000000000003	6.2226923433510679	259.0	260.48000000000002	6.7505259054387778	260.0	260.68000000000001	6.9496474730737248	260.5	261.79000000000002	6.5883154144287905	261.0	264.77999999999997	7.0407101914508594	265.0
1.0	90.0	4404.8400000000001	193.23269495610725	4398.5	18926.369999999999	260.42460156444514	18895.5	748.96000000000004	71.494044507217524	745.5	51.810000000000002	9.637110562819128	51.0	17262.25	106.14258099368038	17265.0	155.16999999999999	12.590516272178833	156.0	243.25	3.4824560298731697	243.0	257.85000000000002	6.2199276523123634	258.0	258.69	6.3713342401729323	259.0	259.49000000000001	6.3284990321560448	259.0	262.75	6.7266261974335988	261.5	263.70999999999998	7.2308989759227043	263.0	264.33999999999997	6.7988528444142693	264.0	265.44	7.0303911697714225	265.0	267.89999999999998	7.4182208109492134	267.5	270.5	9.1613317809148249	270.0
1.0	91.0	4427.7799999999997	200.34368370377936	4423.0	19048.889999999999	259.0438918407458	19032.0	750.80999999999995	70.617801580054874	748.0	49.799999999999997	7.7884529914483016	49.0	17231.119999999999	105.70830430954798	17226.0	155.5	12.847178678604887	157.0	242.81	3.2701529016240207	243.0	257.35000000000002	5.44127742354679	257.0	257.76999999999998	6.2223066462526591	256.5	259.0	6.4451532177288078	259.0	259.44999999999999	6.3943334289040639	260.0	262.01999999999998	6.3261046466210153	261.5	261.32999999999998	6.7956677376104837	262.0	263.75999999999999	7.103689182389668	264.0	265.43000000000001	7.2612051341357926	265.0	265.81	7.2217657120679286	265.5
1.0	92.0	4517.6099999999997	194.43533089436187	4500.0	19389.990000000002	251.07968834615036	19404.0	768.40999999999997	73.421399469092123	767.0	51.460000000000001	7.1153636590127984	51.0	17208.080000000002	106.44770359195169	17199.5	156.21000000000001	13.083802963970376	157.0	242.71000000000001	2.6088119901595053	243.0	256.82999999999998	5.7219839216831074	257.0	257.38999999999999	6.3559342350279238	257.0	258.88	6.1762124315797298	259.0	259.35000000000002	6.1145318708794045	259.0	260.36000000000001	6.3253774590928558	260.0	261.25	6.7887775040871681	261.0	263.24000000000001	7.4687616108696355	262.0	263.25999999999999	7.5466813898560732	262.0	265.63	7.4008850822046961	265.5
1.0	93.0	4425.8000000000002	194.54063842806727	4426.5	18957.830000000002	251.00538061961942	18988.0	752.24000000000001	72.973847370136667	749.0	53.310000000000002	8.8799718468022171	54.0	17238.470000000001	96.044308004170659	17236.5	156.63	13.17850902037101	158.0	242.59	2.7059009590153145	242.0	258.69	6.4120121646796644	259.0	258.64999999999998	6.1796035471541373	259.0	259.80000000000001	6.49307323229917	260.0	262.04000000000002	6.6946545840692933	262.0	264.41000000000003	7.5353765665691856	264.0	265.85000000000002	7.6842371124269722	265.0	265.97000000000003	8.0404664043822738	266.5	267.56999999999999	6.8545678200744362	268.0	269.5	8.5691306443536028	269.5
1.0	94.0	4416.6999999999998	197.09979705722682	4433.5	18948.93	261.00054616801094	18946.0	749.58000000000004	69.330827198296134	748.5	52.020000000000003	8.8892969350787254	52.0	17246.32	112.30617792445793	17249.5	157.13	13.351146018226302	157.0	243.25	2.7472713735632306	243.0	257.19	6.1248591820547187	257.0	258.12	6.4996615296490639	259.0	257.75	5.8828139525230609	258.0	260.81999999999999	5.9688859932151495	260.0	261.19999999999999	7.0738956735309566	262.0	263.12	7.1558088291960402	262.5	265.48000000000002	6.7431150071758399	266.0	265.58999999999997	6.0598597343502929	266.0	268.56999999999999	7.9577069561526326	268.5
1.0	95.0	4509.8199999999997	198.46165271910843	4519.0	19299.040000000001	253.55922069607331	19314.5	765.39999999999998	70.107060985324438	763.0	52.210000000000001	7.3787465060130639	52.0	17187.32	111.59963082376214	17197.5	157.91	13.141609490469575	159.0	243.59	2.9768943548604474	243.0	256.80000000000001	6.212889826803627	256.5	257.41000000000003	5.79671458672928	257.0	258.68000000000001	6.4527203565628035	259.0	259.67000000000002	6.5284837443314494	258.5	260.87	6.8200513194550076	261.0	262.27999999999997	6.2049657533301499	262.0	262.44999999999999	6.5945052884958715	261.5	264.37	7.9292559550061199	264.0	266.37	6.7166286185853687	266.0
1.0	96.0	4466.7200000000003	197.5256985812226	4458.0	19110.610000000001	251.65134193959707	19126.0	756.70000000000005	71.314304315473763	757.0	54.390000000000001	8.8565173742278631	54.0	17217.59	120.33952758757199	17225.5	158.13	12.934956513262811	158.0	243.72	3.0002666548158685	243.0	258.77999999999997	6.5139542522188467	259.0	259.66000000000003	5.5968205259772263	260.0	259.81	5.9978246056382813	259.5	261.20999999999998	6.7635715417226123	261.0	262.19999999999999	6.6783231428256009	261.0	262.66000000000003	6.4795370204976832	262.5	264.19	7.806016910050861	263.0	264.86000000000001	7.7820562835281519	265.0	266.27999999999997	7.4727237336863999	267.0
1.0	97.0	4414.5600000000004	193.26061781956508	4412.5	18904.150000000001	242.33177154471511	18901.5	750.28999999999996	73.249067570857179	746.5	52.740000000000002	10.024589767167532	53.0	17287.130000000001	114.9968395217886	17292.0	158.87	13.008193571745464	158.5	243.34999999999999	2.2688102609076854	243.0	257.55000000000001	6.6066254623673037	256.5	258.77999999999997	6.4569032825341282	258.0	259.80000000000001	6.291263784010332	260.0	261.32999999999998	7.5472577801477003	261.0	261.26999999999998	6.8262068530040914	261.5	265.22000000000003	7.1464396730120097	266.0	265.99000000000001	7.3464208972805247	265.0	267.64999999999998	6.3346270608458077	267.0	267.81999999999999	8.1109555540638976	268.0
1.0	98.0	4494.7299999999996	204.74739827406844	4488.0	19242.360000000001	239.51294411784926	19236.5	759.97000000000003	71.435489079308468	759.5	51.75	8.0416105352099709	52.0	17226.799999999999	112.16942542422154	17237.5	159.78	13.397447518090901	159.5	243.52000000000001	2.8826376810136924	243.0	257.24000000000001	5.5373639938151076	258.0	256.11000000000001	5.3101694888204847	256.0	259.04000000000002	6.9208669977106201	259.0	259.88	6.4749980694977811	260.0	261.87	8.0307596153788587	261.0	262.19	6.3776092699380698	261.0	263.30000000000001	6.4335060425867328	263.0	264.33999999999997	7.0202848945039262	264.5	266.95999999999998	7.3156271091410892	266.5
1.0	99.0	4538.9700000000003	207.54052399471291	4522.0	19410.880000000001	253.63873048097366	19416.5	769.89999999999998	75.183176309597357	774.5	55.109999999999999	9.1158049562284962	54.0	17223.68	104.18194469292652	17222.5	160.19999999999999	13.328165665236908	161.0	244.53	3.0412333024613551	244.0	257.70999999999998	5.7763223594255892	257.0	258.12	6.0848664734733493	258.5	258.99000000000001	5.5883718559165336	259.0	260.43000000000001	7.0855557297928291	261.0	261.19	6.2477115810510968	261.0	261.07999999999998	7.4628144824858129	260.0	262.31	7.7584727878623116	262.0	262.98000000000002	7.2304633323183385	263.0	265.64999999999998	6.9258573476501812	265.0
1.0	100.0	4404.3199999999997	202.78145280079244	4394.5	18883.759999999998	253.13242068135008	18858.5	748.21000000000004	74.315583157235608	751.0	54.009999999999998	10.899995412843072	53.0	17275.93	115.06887111638838	17260.0	160.84999999999999	13.239618574566263	161.0	242.91999999999999	2.3735205918634876	242.5	257.82999999999998	6.2338671785658049	258.0	259.68000000000001	5.9831095594180779	260.0	260.23000000000002	6.710968633513346	259.0	261.81	6.2748625482953804	261.0	262.31	6.9852630587544802	262.0	264.76999999999998	7.6234572209726466	265.0	266.12	7.2281117866286495	266.0	267.63	7.7982754503800402	268.0	269.06999999999999	7.4528585120073236	269.0
1.0	101.0	4444.2799999999997	202.17443359633779	4430.5	19100.779999999999	263.4812167878386	19145.0	752.34000000000003	71.790419973698448	754.0	52.270000000000003	8.3962551176104689	52.0	17243.189999999999	110.84481900386685	17247.5	160.78999999999999	13.189613337774537	161.0	242.81999999999999	2.2555708811739881	243.0	256.76999999999998	5.7893954779406815	256.0	258.27999999999997	6.3672285964931392	257.0	259.99000000000001	6.1943441945051783	260.0	261.06	6.6900224214870923	261.0	261.88999999999999	6.2751812722821017	262.0	261.92000000000002	6.6070871040118719	261.0	263.63	7.2286305757038098	263.0	265.47000000000003	6.5566073544173742	265.0	265.48000000000002	7.9441550840854074	265.0
1.0	102.0	4526.9700000000003	199.84711431491826	4520.5	19428.360000000001	261.35567795630539	19465.5	767.74000000000001	72.348271575760535	764.5	53.350000000000001	8.9200616589797175	53.0	17222.990000000002	110.0121352397089	17225.0	161.59999999999999	13.484806264830059	162.0	243.21000000000001	2.4425191913268556	243.0	255.88	5.4667723567018962	256.0	256.77999999999997	5.7316315303759717	256.5	258.16000000000003	6.333592977133911	259.0	259.75	6.3219854476264024	260.0	260.62	6.4850289128114156	261.0	262.08999999999997	5.8993135193851156	262.0	262.52999999999997	7.0632216445471965	261.0	263.69999999999999	7.3191529564560946	263.5	265.19	7.4265671746776798	265.0
1.0	103.0	4417.2299999999996	200.11540945164617	4409.0	18933.880000000001	267.07827616637036	18932.0	749.01999999999998	69.455594447099799	742.0	54.329999999999998	10.370202505255142	54.0	17236.169999999998	117.29442058341907	17241.0	162.13	13.554818331501163	162.5	243.5	2.8722813232690143	243.0	257.19	5.3641308708867266	256.5	258.55000000000001	5.9082569341557925	258.0	260.79000000000002	7.6476074690062381	260.0	262.75999999999999	6.6032113399466459	262.0	263.88999999999999	7.5271442127808346	264.0	264.64999999999998	7.0659394279883267	264.0	266.69999999999999	7.9164385932059131	266.0	267.88	7.3733031946340031	267.0	270.54000000000002	8.2114797692011638	270.0
1.0	104.0	4418.1300000000001	195.60908235560024	4409.5	18991.630000000001	271.80638899775698	18988.0	748.74000000000001	67.872324256651183	744.0	52.960000000000001	9.452957209254679	52.0	17234.290000000001	122.41521923355774	17234.0	162.56	13.468719315510292	163.0	243.69999999999999	2.8160255680657444	243.0	255.91	5.6834760490390037	256.0	258.70999999999998	6.8924523937420128	258.0	258.51999999999998	6.466034333345287	257.0	260.08999999999997	5.9918194231802415	260.0	261.48000000000002	6.3851076733286183	261.0	262.81	7.1353976763737554	263.0	264.38999999999999	6.6586710385781931	264.0	264.58999999999997	7.6342583136805118	265.0	267.35000000000002	7.94528161867155	267.0
1.0	105.0	4505.9899999999998	207.25933006743031	4509.0	19342.240000000002	271.64087026808028	19360.5	765.35000000000002	69.164929697065404	765.0	53.119999999999997	8.0190772536495736	53.0	17206.82	132.41777675221707	17222.0	162.74000000000001	13.553316937192903	164.0	243.13999999999999	2.6796268396924225	242.5	256.23000000000002	5.5151699883140513	256.0	257.82999999999998	6.4281490337421401	257.0	258.63	6.2460467497449939	259.0	260.0	7.0894287499064408	260.0	261.44	6.5533502882113659	261.5	262.00999999999999	5.9219844646874913	262.0	262.66000000000003	6.8865375915622495	262.5	264.10000000000002	7.4518454090245321	263.5	264.37	6.8068421459587265	263.0
1.0	106.0	4448.5200000000004	196.55551276929376	4426.0	19086.669999999998	262.88115394603699	19056.0	753.38999999999999	69.766309204371709	749.5	56.289999999999999	10.364646641347692	56.0	17246.279999999999	133.6752841777417	17257.0	163.31999999999999	13.632226523939513	163.5	242.78	2.147463620180794	243.0	257.62	5.9393265611515256	257.0	259.06999999999999	6.2020238632240048	259.0	260.24000000000001	7.289883400987974	259.5	262.54000000000002	7.1685702898137222	263.0	264.0	6.1951594006934156	264.0	263.83999999999997	6.3870493970220705	264.0	265.01999999999998	7.4832880473759671	264.0	265.39999999999998	6.3324560795950253	264.0	266.44999999999999	7.6894408119186402	266.0
1.0	107.0	4405.96	195.65704280705054	4394.5	18920.290000000001	267.02308121209302	18910.0	749.34000000000003	69.185579422304471	744.0	54.969999999999999	10.648431809426214	55.0	17288.41	135.89548152900448	17291.0	163.84	13.540841923602832	165.0	243.69	2.9485420125885948	243.0	257.86000000000001	6.2241786606748359	258.0	258.85000000000002	5.4006943997971213	259.0	259.64999999999998	5.8743084699392485	259.0	261.49000000000001	6.8592929664798543	261.0	263.01999999999998	6.7141343447982935	264.0	263.95999999999998	7.1343114594191928	263.5	264.75	7.8030442777162303	264.5	265.44	7.9753620607468347	265.0	269.67000000000002	7.5512316876122929	269.5
1.0	108.0	4489.3000000000002	202.36632625019411	4479.0	19255.139999999999	254.36234076608116	19264.5	761.38	67.175855781672027	765.0	53.729999999999997	8.5450043885301774	54.0	17209.43	128.75738852586286	17203.0	164.41999999999999	13.56847817553612	164.0	243.5	2.5	243.0	256.06	5.1842453645636795	256.0	257.14999999999998	6.5808434109922409	256.0	259.63	5.6791812790225311	259.0	260.04000000000002	5.6866862055154757	260.0	260.38999999999999	5.989816357785938	260.0	262.68000000000001	6.7792034930366274	261.5	263.04000000000002	7.1357129987128829	263.0	265.44	8.8298584360113033	265.0	264.92000000000002	7.2438663709375533	265.0
1.0	109.0	4508.6099999999997	201.72317145038147	4488.5	19343.580000000002	263.14878605078155	19357.0	767.28999999999996	72.630475008773004	759.5	56.409999999999997	9.772507354819437	56.0	17213.23	133.80708912460506	17176.0	164.86000000000001	13.39329683087775	164.5	243.38	2.6787310428633928	243.0	257.79000000000002	6.0783139109460276	258.0	258.06	6.4199999999999999	258.0	259.19	6.6131611200695852	259.0	260.58999999999997	6.4870563432114565	260.0	262.31999999999999	6.5785712734605211	261.0	261.95999999999998	6.7851602781363978	262.0	263.42000000000002	7.1640491343932036	263.0	263.81999999999999	7.7322441761755032	263.0	263.99000000000001	8.1221856664324044	263.0
1.0	110.0	4397.1999999999998	196.56439148533491	4366.0	18886.689999999999	261.33781567159394	18906.0	748.86000000000001	70.101643347356699	740.0	55.68	10.777643527228019	56.0	17265.970000000001	133.18291594645314	17277.0	165.11000000000001	13.603598788555914	165.0	243.56999999999999	2.7468345417953368	243.0	258.69999999999999	6.2537988455018292	259.0	259.31	6.2493119621283109	259.0	260.77999999999997	6.6551934607492811	260.5	261.93000000000001	6.8047850811028567	261.0	264.06999999999999	6.651699031074692	264.0	264.06999999999999	7.6042816886277969	263.0	265.22000000000003	7.0336050500436826	265.0	266.30000000000001	7.1014083110323964	267.0	269.48000000000002	7.3341393496442393	269.5
1.0	111.0	4447.21	200.99140752778462	4431.5	19116.779999999999	246.60862028728843	19100.5	754.78999999999996	69.3116577496167	751.0	53.590000000000003	9.0588023490967071	52.0	17217.779999999999	121.35168560840019	17215.0	165.53999999999999	13.353965703116062	164.5	243.97999999999999	2.7421889066947953	243.0	256.35000000000002	5.8384501368085688	255.5	257.70999999999998	6.6772674051590899	258.0	259.97000000000003	6.7326889130569514	259.0	260.11000000000001	6.3716481384332582	260.0	261.68000000000001	7.365975834877549	261.5	263.76999999999998	6.0479004621438683	264.0	264.06	7.5905467523756158	264.0	264.41000000000003	7.0655431496807086	264.0	265.80000000000001	6.5635356325687768	266.0
1.0	112.0	4529.25	204.12693967235194	4523.5	19434.380000000001	254.53871139769683	19456.0	771.73000000000002	72.59295489233098	767.0	55.960000000000001	9.5235707589118057	55.5	17220.509999999998	123.31005595651961	17199.0	165.94999999999999	13.356927041801194	166.5	243.11000000000001	2.2666936272906404	243.0	255.21000000000001	5.3633851250865812	255.0	255.84999999999999	5.9789213073931657	255.0	257.42000000000002	6.4221180306811538	257.0	258.47000000000003	5.9303541209610744	259.0	259.60000000000002	5.5623735940693511	259.0	261.82999999999998	7.2719392186678791	262.0	261.87	6.2843535864876348	262.0	263.16000000000003	7.5308963609918314	263.0	265.20999999999998	6.5715979791828403	265.0
1.0	113.0	4408.3699999999999	199.97938168721294	4400.0	18924.029999999999	261.45923028265804	18940.5	751.33000000000004	74.032973059306499	744.5	56.479999999999997	11.210245313997371	56.5	17252.919999999998	132.68516721924874	17247.0	166.59999999999999	13.709121051329292	166.0	243.72999999999999	2.7851570871317115	243.0	258.42000000000002	6.2947279528189304	258.0	259.35000000000002	6.4534874292896864	259.0	261.20999999999998	6.0453205043239855	261.0	261.81	6.5401758386147391	262.0	262.81	7.1452011868106284	263.0	266.13999999999999	8.5848937093012392	265.0	267.47000000000003	7.2366497773486325	267.0	267.72000000000003	8.1781171427168982	268.0	269.25	7.1531461609560303	269.0
1.0	114.0	4426.8299999999999	193.29351023766941	4410.0	19047.419999999998	271.60015390275464	19077.0	753.10000000000002	72.692434269324067	748.5	54.969999999999999	10.140468430994694	54.0	17238.93	137.82476228892978	17243.0	167.21000000000001	13.332137863073575	168.0	243.86000000000001	2.9428557558942638	244.0	256.05000000000001	5.8862127042776828	256.0	257.72000000000003	5.7828712591583775	257.5	258.91000000000003	6.8455752132308065	259.0	259.36000000000001	6.7609466792750261	260.0	262.36000000000001	6.5138621416176754	262.0	263.13999999999999	7.0682671143640272	262.0	263.22000000000003	6.3915256394698128	263.0	264.10000000000002	7.0221079456243043	263.0	267.41000000000003	7.0612959150569523	267.0
1.0	115.0	4517.6000000000004	203.11774910135253	4510.0	19381.48	238.78414855262062	19392.5	766.75999999999999	76.925954007733949	766.5	54.93	7.7488773380406535	54.0	17219.869999999999	125.97846284186832	17230.5	167.40000000000001	13.569819453478368	168.0	243.53999999999999	2.7871849597757228	243.0	256.92000000000002	5.4729882148603251	257.0	257.61000000000001	6.2608226296549878	257.5	258.43000000000001	5.9232676792459751	258.0	259.57999999999998	6.3327403231144732	260.0	260.55000000000001	7.2558597009589425	260.0	262.12	7.0003999885720809	262.0	262.81	7.316686408477544	263.0	264.12	7.8054852507707686	264.5	265.16000000000003	6.5950284305679832	264.0
1.0	116.0	4436.7799999999997	196.25476198044214	4415.5	19031.450000000001	262.36380752687671	19017.0	754.90999999999997	74.212275938688194	745.5	56.979999999999997	10.470892989616502	56.5	17262.619999999999	137.0504126225091	17271.5	168.03	13.623843070147275	169.5	243.58000000000001	3.0567302792362954	242.5	257.98000000000002	6.046453505981833	258.0	260.14999999999998	6.8649471957182593	259.0	261.88999999999999	7.3114909560225803	261.5	261.87	7.3002123256793015	261.5	263.79000000000002	6.0171338692104896	264.0	265.07999999999998	7.7468445188992918	266.0	266.32999999999998	7.1274890389252787	266.0	267.75	7.7412854229772465	268.0	268.25999999999999	7.7943825926111678	269.0
1.0	117.0	4411.4700000000003	198.05137994974939	4404.5	18954.959999999999	265.4310803202971	18939.0	748.88	71.604228925392391	752.0	55.82	9.9853692971266721	55.0	17275.380000000001	125.23176753523845	17274.5	168.71000000000001	13.85084473958177	170.0	243.53	2.4958164996649894	243.0	257.36000000000001	5.2659661981444579	257.0	257.31	6.0277607782658391	256.0	259.92000000000002	6.1962569346340048	260.0	261.56999999999999	6.3202136039852324	261.5	262.93000000000001	6.1567117847110566	263.0	263.60000000000002	7.0071392165419404	262.5	265.18000000000001	7.1726982370653234	264.0	266.27999999999997	8.1302890477522389	267.0	268.75	6.753332510694257	269.0
1.0	118.0	4499.6000000000004	204.9444802867352	4496.5	19284.48	233.52445182464299	19306.5	762.21000000000004	73.208236558463824	762.5	54.899999999999999	7.9012657213892004	54.0	17208.34	125.29630641004546	17215.0	169.03	13.75314873038171	170.0	243.77000000000001	2.9894982856660079	243.0	256.16000000000003	5.2435102746156605	255.5	257.93000000000001	5.492276395084283	258.0	258.94	6.0627056666145362	258.0	259.13	6.5217405652172324	259.0	260.85000000000002	7.5091610716510813	260.0	262.68000000000001	6.337002445951871	262.5	262.42000000000002	7.3555149377864772	262.0	263.75999999999999	6.6032113399466459	264.0	266.62	6.8480362148575136	267.0
1.0	119.0	4485.0200000000004	206.45420702906492	4473.0	19251.619999999999	231.80033563392439	19252.5	760.41999999999996	73.880739032578717	762.5	58.060000000000002	9.6610765445678979	57.5	17235.759999999998	124.33431706491977	17237.0	169.63	14.157439740292029	169.5	243.87	2.8588634105182424	243.0	257.92000000000002	5.608350916267633	257.0	258.85000000000002	6.5899544763222746	258.0	258.98000000000002	6.1983546203811217	259.0	260.60000000000002	6.936858078409851	259.5	261.88	6.6907099772744605	261.0	262.94999999999999	7.5780934277692831	262.0	263.25999999999999	6.6986864383996956	264.0	265.38	7.0480919403764872	265.0	265.35000000000002	7.5886428299136597	265.0
1.0	120.0	4398.46	197.72594265801339	4383.0	18920.580000000002	236.83062217542735	18912.0	746.92999999999995	73.014417069507573	745.0	56.380000000000003	10.457322793143568	55.0	17285.84	115.6925857607133	17277.5	170.19999999999999	13.939870874581299	171.0	243.55000000000001	2.9912372022292044	243.0	257.97000000000003	6.3157818201708018	257.5	257.04000000000002	6.1950302662698915	256.0	260.94999999999999	6.8591180191042058	261.0	262.08999999999997	6.8499562042395565	262.0	264.19999999999999	5.853204250664759	264.0	264.82999999999998	7.3499047612877275	264.5	266.61000000000001	7.2579542572270324	266.0	267.44	8.1722946593964654	267.5	268.06	7.2564729724570736	267.0
1.0	121.0	4466.4399999999996	195.7395371405583	4460.0	19203.860000000001	252.0950225609383	19216.5	753.08000000000004	70.680786639651942	746.5	54.390000000000001	8.7428771008175552	54.0	17212.09	101.24821924359955	17225.5	170.90000000000001	13.69634987870856	172.0	243.87	2.3776248652804757	243.0	257.10000000000002	6.2217360921209117	256.5	257.81	7.1044985748467839	257.5	259.80000000000001	6.2545983084447556	259.0	259.76999999999998	6.8627326918655367	260.0	261.35000000000002	6.5473276991456597	261.0	264.11000000000001	7.0454169500463211	263.0	262.92000000000002	6.3775857501095183	262.0	265.64999999999998	8.0440972147283247	267.0	268.49000000000001	6.7089417943517748	269.0
1.0	122.0	4512.2600000000002	196.1573154384001	4514.5	19387.849999999999	259.86478695660173	19417.0	766.54999999999995	72.290991831624495	768.0	56.710000000000001	9.5103049372772475	56.0	17213.27	121.22053085183218	17207.5	171.11000000000001	13.770181552906266	172.0	243.34999999999999	2.5627134057478997	243.0	255.88	5.8004827385313371	256.0	256.56999999999999	6.0037571569809511	256.5	256.50999999999999	7.0135511689870773	256.0	258.10000000000002	6.3206012372241922	259.0	258.99000000000001	6.1797977313177501	259.0	260.68000000000001	6.7422251519806125	260.0	260.88999999999999	7.0027066195864585	261.0	261.95999999999998	6.6240772942350246	261.5	265.08999999999997	7.0343372111379479	265.0
1.0	123.0	4399.6099999999997	191.3099001620146	4393.0	18914.310000000001	276.07671741745992	18906.5	747.74000000000001	70.341967558492414	747.0	57.170000000000002	11.122998696394781	57.0	17261.43	117.08759584174577	17261.5	171.91	13.721585185393121	173.0	244.44999999999999	3.027787971440536	244.0	258.00999999999999	6.2104669711705256	258.0	259.06999999999999	6.5103840132514463	259.5	259.74000000000001	6.3523538944237039	259.0	262.99000000000001	6.7579508728607953	262.0	263.91000000000003	7.2264721683543485	263.0	264.47000000000003	6.8109544118280514	264.0	265.69999999999999	6.9806876452108924	265.5	268.08999999999997	7.4606903165859926	268.0	270.62	9.2279791937346705	270.0
1.0	124.0	4431.7600000000002	195.79586921076756	4428.5	19049.98	256.39243280565046	19051.0	749.14999999999998	71.262946192253381	743.0	54.799999999999997	9.1706052144882992	54.0	17219.040000000001	115.55024188637599	17214.5	172.16	13.907350574426461	173.0	243.81	2.8590033228382232	243.0	257.63999999999999	5.6276460443066245	257.0	258.05000000000001	6.3219854476264024	258.0	259.23000000000002	6.5051594907427139	259.0	259.63	6.5339957147215824	260.0	262.30000000000001	6.41482657598785	262.0	261.60000000000002	6.9310893804653828	262.0	263.98000000000002	7.0113907322299482	264.0	265.75	7.397803728134452	265.0	265.99000000000001	7.2642893664831369	266.0
1.0	125.0	4520.7200000000003	200.44141687784986	4521.5	19392.580000000002	236.95261889246976	19397.5	765.58000000000004	75.225551510108588	769.0	55.700000000000003	8.2140124178138425	56.0	17202.330000000002	121.09946779404109	17198.0	172.86000000000001	13.890298772884622	173.0	243.78	2.4640616875394983	243.0	257.02999999999997	5.8402996498467443	257.0	257.67000000000002	6.3766056801404929	257.0	259.08999999999997	6.2643355593390746	259.0	259.56	6.1649330896612335	259.0	260.58999999999997	6.5024533831470102	260.5	261.45999999999998	6.7504370228897024	261.0	263.49000000000001	7.5239550769525465	263.0	263.45999999999998	7.609756894934292	262.5	265.77999999999997	7.5014398617865359	266.0
1.0	126.0	4426.75	196.87734125592004	4402.5	18959.400000000001	240.88926916739152	18961.0	751.52999999999997	73.901482393792335	743.5	58.060000000000002	10.817411890096448	59.0	17241.459999999999	124.72453006526023	17231.0	173.38999999999999	13.823816405030847	175.0	243.41	2.4983794747796022	243.0	258.89999999999998	6.4753378290248298	259.0	258.81999999999999	6.2247570233704712	259.0	260.04000000000002	6.5588413610941982	260.0	262.23000000000002	7.0112124486425316	262.0	264.60000000000002	7.5696763471102235	264.0	266.18000000000001	7.8503248340434935	265.0	266.17000000000002	8.0809096022663187	266.5	267.79000000000002	6.8502481706869567	268.0	269.63	8.6506126950638578	270.0
1.0	127.0	4421.6000000000004	192.65243315359402	4422.0	18959.880000000001	262.49130576078136	18960.0	750.05999999999995	71.719010032208331	752.5	56.460000000000001	10.618304949472869	56.0	17266.169999999998	114.89996127066362	17256.5	173.86000000000001	14.047077987966038	174.0	244.16	2.7485268781658294	244.0	257.56	6.2854116810277434	257.5	258.39999999999998	6.4373907757724318	259.0	258.07999999999998	6.0210962457014414	258.0	260.99000000000001	6.0041568933531373	260.0	261.31999999999999	7.1440604700688253	262.0	263.26999999999998	7.1733604398496533	263.0	265.48000000000002	6.6910088925363134	266.0	265.80000000000001	6.2497999967998981	267.0	268.73000000000002	8.0272722639761014	268.5
1.0	128.0	4517.8800000000001	208.05303554622793	4509.0	19343.93	262.84231984214415	19364.5	765.24000000000001	72.729927815171123	763.0	55.350000000000001	8.3419122507971757	56.0	17223.16	105.16441603508289	17224.0	174.49000000000001	14.063068655169113	175.5	244.36000000000001	3.021655175561897	244.0	257.02999999999997	6.2313000248744244	257.0	257.66000000000003	5.8381846493580518	257.0	258.94999999999999	6.4627780404405053	259.0	259.97000000000003	6.4349902874829574	259.0	261.02999999999997	6.8563182539902563	261.0	262.56	6.4192211365554304	262.0	262.56	6.6743089529928117	261.0	264.56999999999999	8.0240326519774339	264.0	266.52999999999997	6.819758060224717	266.0
1.0	129.0	4469.5500000000002	203.8779230323872	4473.5	19171.490000000002	238.78544742090125	19173.0	759.48000000000002	74.611457565175598	760.5	58.32	9.827390294477981	59.0	17247.049999999999	120.76327049231485	17248.0	174.63999999999999	13.737190396875192	175.5	244.44	3.0637232250972017	244.0	259.01999999999998	6.6723009524451165	259.0	259.81999999999999	5.6663568542759464	260.0	260.08999999999997	6.0829187073312099	259.0	261.51999999999998	6.8388303093438445	261.0	262.26999999999998	6.6300150829391038	261.0	262.88	6.6412047099905003	262.5	264.45999999999998	7.9074901201329357	264.0	265.13999999999999	7.8320112359469958	265.0	266.55000000000001	7.6070690807958359	267.0
1.0	130.0	4418.8100000000004	195.23625150058581	4426.5	18943.049999999999	271.6078561087657	18966.0	750.71000000000004	74.998972659630468	748.5	56.939999999999998	10.517433146923254	55.5	17284.549999999999	127.48681304354581	17303.5	175.34999999999999	13.888394435643022	175.0	244.12	2.6049184248263901	244.0	257.82999999999998	6.6858881235031147	257.0	258.99000000000001	6.4691498668681335	259.0	259.99000000000001	6.3190109985661529	260.0	261.58999999999997	7.7007726885034069	261.0	261.42000000000002	6.7752195536380952	261.5	265.31999999999999	7.1272435064336053	266.0	266.25999999999999	7.5360732480516672	265.0	267.89999999999998	6.4210591026714585	267.0	268.02999999999997	7.9905631841566711	268.5
1.0	131.0	4483.6599999999999	204.4431079787235	4491.0	19229.18	258.22766621723554	19243.5	756.85000000000002	69.753476615864813	753.5	54.969999999999999	8.1221364184554297	54.0	17216.23	123.03494259762142	17215.0	176.09999999999999	14.058805070133094	176.0	244.25	3.1855140872392953	244.0	257.50999999999999	5.6471143073254675	258.0	256.29000000000002	5.3894248301650904	256.0	259.16000000000003	6.968098736384265	258.5	260.04000000000002	6.5006461217328235	260.0	262.08999999999997	8.1376839456936381	261.5	262.45999999999998	6.3614778157280396	261.0	263.49000000000001	6.5642897559446594	263.0	264.63	7.1507412203211498	265.0	267.12	7.4233146235357692	267.0
1.0	132.0	4532.1800000000003	198.98529493407295	4541.5	19398.82	268.21481614556643	19396.5	766.30999999999995	70.053792902311869	762.0	58.630000000000003	8.8833045653067639	59.0	17213.23	122.94892069473404	17207.5	176.56	13.850862789010653	177.0	245.22	3.2390739417308767	244.0	257.97000000000003	5.6823498660325384	257.0	258.36000000000001	6.1425076312528901	259.0	259.17000000000002	5.6250422220637599	259.0	260.58999999999997	7.1806615294135678	261.0	261.37	6.3240098039139694	261.0	261.27999999999997	7.5247325533868645	260.0	262.5	7.7427385336197423	262.0	263.20999999999998	7.2983491283988329	263.0	265.80000000000001	6.8556546004010439	266.0
1.0	133.0	4396.2700000000004	204.30045790452846	4383.0	18879.91	272.37305648687061	18857.0	745.77999999999997	69.740889010680107	742.0	57.969999999999999	10.965815063186138	57.0	17260.790000000001	122.38613442706654	17254.5	177.22999999999999	13.817999131567491	178.0	243.47	2.4918065735526103	243.0	258.01999999999998	6.2753167250745205	258.0	259.98000000000002	6.0298922046749732	260.0	260.31999999999999	6.7392581194075056	259.0	262.14999999999998	6.3912048942276911	261.0	262.64999999999998	7.2032978558435294	262.0	265.0	7.6039463438401507	265.5	266.33999999999997	7.2652873308631092	266.0	267.79000000000002	7.8870716999403516	268.0	269.07999999999998	7.5162224554625841	269.5
1.0	134.0	4440.6599999999999	205.16409140003032	4424.5	19084.82	280.98805597391504	19075.0	748.50999999999999	68.618728493028783	748.0	55.579999999999998	9.6521292987609737	54.0	17219.709999999999	115.75476620856698	17219.5	177.06999999999999	13.661811739297244	178.0	243.46000000000001	2.3682060721145022	243.0	256.95999999999998	5.7998620673253951	256.0	258.50999999999999	6.3332377185764939	257.5	260.39999999999998	6.3403469936589421	260.0	261.19	6.7419507562722529	261.0	262.13	6.4150681991698262	262.0	262.01999999999998	6.6151039296446434	261.0	263.66000000000003	7.3037250769727082	263.0	265.73000000000002	6.6900747379980752	265.0	265.67000000000002	7.9247145058986179	265.0
1.0	135.0	4528.9099999999999	202.1398572770843	4527.0	19430.790000000001	260.71924727568546	19467.5	766.24000000000001	71.927341115878875	763.5	57.409999999999997	8.8894263031986487	58.0	17212.75	119.72162503073537	17215.0	177.88	13.957277671523197	178.5	243.69999999999999	2.6210684844162313	243.0	256.10000000000002	5.492722457943783	256.0	256.92000000000002	5.719580404190503	257.0	258.41000000000003	6.4561521047757235	259.0	259.89999999999998	6.4226162893325638	260.0	260.81999999999999	6.5197852725377388	261.0	262.26999999999998	6.0097504107907849	262.0	262.66000000000003	7.0798587556532508	261.5	263.91000000000003	7.3526797835891093	264.0	265.42000000000002	7.49023364121574	265.0
1.0	136.0	4419.8599999999997	198.83988634074404	4436.5	18944.970000000001	258.62592503459513	18948.0	747.75999999999999	70.117489972188821	736.5	58.850000000000001	10.403244686154412	57.5	17257.09	125.06870871644915	17262.5	178.43000000000001	14.03513804705889	178.0	244.0	2.9529646120466801	243.0	257.33999999999997	5.359514903421764	257.0	258.69	5.9358150240720944	259.0	261.06999999999999	7.8016088084445769	260.0	262.91000000000003	6.5940806789119604	262.0	263.97000000000003	7.6137441512044512	264.0	264.88999999999999	7.0737472389109302	264.0	266.92000000000002	8.0095942469016492	266.0	267.98000000000002	7.2992876364752206	267.0	270.68000000000001	8.1986340325690836	270.0
1.0	137.0	4426.8199999999997	194.58527076837032	4412.0	19022.130000000001	275.21746510714036	19021.0	748.54999999999995	68.572935623320078	743.0	57.18	9.7297276426424197	56.5	17267.169999999998	131.4481688727538	17263.5	178.75999999999999	13.977925454086526	179.5	244.05000000000001	2.8403344873447565	244.0	256.07999999999998	5.6633558955799339	257.0	258.93000000000001	6.9141232271344419	259.0	258.67000000000002	6.5300153139177244	258.0	260.36000000000001	6.1522678745321215	260.0	261.68000000000001	6.4449670286200833	261.0	263.12	7.140420155705125	263.0	264.54000000000002	6.7917891604495493	265.0	264.73000000000002	7.7017595392221914	265.0	267.54000000000002	8.0974316915920941	267.0
1.0	138.0	4518.8400000000001	208.84366018627426	4542.0	19383.939999999999	266.74837656488182	19403.5	765.37	70.823817321576229	761.0	57.060000000000002	8.611411034203396	56.0	17230.139999999999	128.89445449669276	17231.5	179.05000000000001	13.990264472124892	180.0	243.56999999999999	2.83991197046669	243.0	256.5	5.5108982933819419	256.5	258.06999999999999	6.5624004754357985	257.0	258.88999999999999	6.191760654288891	259.0	260.05000000000001	7.106862880343197	260.0	261.79000000000002	6.8793822397072839	262.0	262.20999999999998	5.7711264065171894	262.5	262.94	7.0311023317826917	263.0	264.29000000000002	7.448885822725436	264.0	264.56999999999999	6.8938450809399532	263.5
1.0	139.0	4451.9499999999998	199.25432868572767	4452.0	19084.830000000002	240.58229589892935	19084.0	753.86000000000001	71.364840082494396	753.0	59.700000000000003	9.2612094242598797	60.0	17252.459999999999	133.7400029908778	17261.5	179.59	14.129469204467663	180.5	243.19999999999999	2.3664319132398459	243.0	257.83999999999997	6.039403944099119	257.0	259.23000000000002	6.2383571555338202	259.0	260.52999999999997	7.4906007769737668	259.5	262.79000000000002	7.2184416600814885	263.5	264.01999999999998	6.238557525582336	264.0	264.10000000000002	6.4474801279259477	264.0	265.20999999999998	7.4983931612046062	264.5	265.56999999999999	6.4749594593325446	264.5	266.72000000000003	7.7357352591722011	266.0
1.0	140.0	4411.7200000000003	193.52586803835811	4404.5	18942.110000000001	283.17669024833242	18903.5	748.63999999999999	69.785029913298743	743.0	57.539999999999999	10.620188322247397	55.5	17286.220000000001	129.19044701524953	17286.5	180.15000000000001	13.961643886018582	181.0	244.22	3.1099196131089948	243.0	258.02999999999997	6.2248775088350135	258.0	259.08999999999997	5.5679349852526112	259.0	259.97000000000003	5.9823991842738149	260.0	261.66000000000003	6.9860146006145722	261.5	263.30000000000001	6.7992646661238316	264.0	264.07999999999998	7.1030697589140983	264.0	264.93000000000001	7.8118563734876743	265.0	265.62	8.0109674821459613	265.0	269.82999999999998	7.6184709752023076	270.0
1.0	141.0	4488.8699999999999	197.22974699573086	4487.0	19257.02	239.32488295202404	19270.0	758.84000000000003	70.883103769516183	758.5	56.229999999999997	8.2193126233280598	56.0	17209.27	138.57213680967757	17204.5	180.81	13.981913316853312	181.0	243.97999999999999	2.5415743152620975	244.0	256.14999999999998	5.2656908378673348	256.0	257.31999999999999	6.5937546208514615	256.0	259.91000000000003	5.7203059358744088	259.0	260.31	5.802921677913635	260.0	260.56	5.9200000000000008	260.0	262.88	6.7635493640543496	261.5	263.13999999999999	7.0922774903411661	263.0	265.76999999999998	9.0220341387073013	265.0	265.19	7.312585042240535	265.0
1.0	142.0	4513.0100000000002	201.7240935039739	4485.5	19338.200000000001	270.01651801325039	19340.0	763.86000000000001	73.510818251465537	763.0	59.049999999999997	8.9223035142277016	59.5	17225.540000000001	133.62300849778828	17205.5	181.38999999999999	13.822369550840406	182.0	243.78	2.816309642067079	243.0	258.02999999999997	6.0950061525809804	259.0	258.39999999999998	6.6060578259654976	258.5	259.43000000000001	6.7457468081747622	259.5	260.73000000000002	6.4464796594730691	260.5	262.55000000000001	6.6141892927251478	261.0	262.06999999999999	6.9227956780479944	262.0	263.62	7.3290927132899606	264.0	264.00999999999999	7.8402742298978287	264.0	264.13999999999999	8.1768208981241592	263.0
1.0	143.0	4401.9899999999998	196.92574717390312	4389.5	18900.07	264.82176100162161	18891.5	746.41999999999996	74.100361672531662	745.5	57.920000000000002	10.38140645577467	58.0	17284.720000000001	120.02400426581343	17288.5	181.63999999999999	14.183455150279849	182.5	243.97999999999999	2.8739519828974176	244.0	258.98000000000002	6.3843245531536068	259.0	259.51999999999998	6.4660343333452861	259.5	261.04000000000002	6.7408011393305465	260.5	262.13	6.8288432402567265	261.0	264.32999999999998	6.6152173055765902	264.0	264.22000000000003	7.646672478928334	264.0	265.47000000000003	6.9849194698292694	265.0	266.5	7.2408563029520199	267.0	269.73000000000002	7.3943965271007759	270.0
1.0	144.0	4457.5200000000004	196.07138903980865	4437.5	19148.279999999999	258.3982616040596	19158.5	752.75999999999999	71.958754853040645	743.5	55.520000000000003	8.2758443677971609	54.0	17235.23	119.08735071366731	17221.5	182.03999999999999	13.97348918488149	183.0	244.41999999999999	2.9433993952571234	244.0	256.70999999999998	6.0733763262290932	257.0	257.85000000000002	6.7710782007003871	258.0	260.16000000000003	6.8039988242209448	260.0	260.35000000000002	6.4302021741155224	260.5	261.94999999999999	7.4838158715991936	262.0	263.99000000000001	6.2569880933241366	264.0	264.12	7.7049075270245782	264.0	264.66000000000003	7.2141804801377116	264.0	265.98000000000002	6.6135920648313355	266.0
1.0	145.0	4534.8299999999999	207.94085962119135	4519.0	19453.189999999999	265.04911601437198	19481.5	769.04999999999995	74.948298846604914	767.5	58.399999999999999	8.5592055706122636	57.5	17227.580000000002	120.35997507477309	17220.5	182.41999999999999	14.007983438025619	183.0	243.69	2.5325678668102851	243.0	255.24000000000001	5.3909553884260628	255.5	255.96000000000001	5.9981997299189693	255.0	257.56999999999999	6.5103840132514454	257.0	258.62	6.0062966959683237	259.0	259.83999999999997	5.6616605338010153	260.0	262.01999999999998	7.4080766734693029	262.0	262.05000000000001	6.3802429420830054	262.0	263.37	7.4641208457527002	263.0	265.31	6.6146730833806133	265.0
1.0	146.0	4412.1800000000003	205.86453701402777	4412.0	18936.490000000002	248.8162974967677	18917.0	747.54999999999995	73.593936570888772	744.0	58.920000000000002	10.516349176401476	58.0	17272.630000000001	113.87393512125591	17273.0	183.13	14.400454853927357	183.0	244.16	2.8096974926137515	244.0	258.63	6.2732049225256459	258.0	259.56999999999999	6.4346794791970803	259.0	261.30000000000001	6.0737138556240868	261.0	262.01999999999998	6.54977862221312	262.0	262.87	7.1605237238626609	263.0	266.48000000000002	8.6688868950978932	265.5	267.62	7.242623833943056	268.0	267.85000000000002	8.2575722824568718	268.0	269.37	7.2713891382596216	269.0
1.0	147.0	4432.7200000000003	205.78746706250115	4425.0	19064.119999999999	255.13099694078727	19053.5	749.90999999999997	70.501360979771164	744.0	57.289999999999999	9.9922920293594313	56.5	17255.959999999999	117.46283837878259	17246.5	183.72999999999999	13.915354828390113	184.0	244.41	3.2313928885234615	244.0	256.22000000000003	5.9440390308274393	256.0	257.82999999999998	5.8258990722462745	257.5	259.16000000000003	6.920578010542183	259.0	259.61000000000001	6.8657046251641205	260.0	262.54000000000002	6.6097201151032108	262.0	263.31999999999999	7.1650261688286943	262.0	263.55000000000001	6.4751447860260232	263.0	264.35000000000002	7.0871362340511013	264.0	267.50999999999999	7.0249483983869947	267.0
1.0	148.0	4519.0299999999997	211.73069947459203	4507.0	19386.52	251.10103464541919	19426.5	765.5	73.092749298408521	760.0	56.450000000000003	8.5292145007614852	57.0	17221.959999999999	126.71139806663015	17223.5	183.83000000000001	14.200742938311361	184.5	244.03999999999999	3.0884300218719543	243.0	257.00999999999999	5.5470622855706253	257.0	257.89999999999998	6.4288412641781711	257.5	258.64999999999998	5.9133323938368285	258.0	259.76999999999998	6.3700156985677845	260.0	260.70999999999998	7.3134054994920117	260.0	262.31999999999999	7.0041130773282063	262.5	262.93000000000001	7.3569762810546022	263.0	264.33999999999997	7.8983795806481716	265.0	265.41000000000003	6.5346690811394579	265.0
1.0	149.0	4437.4899999999998	207.8907643451243	4437.5	19021.799999999999	256.92399654372497	18997.5	751.63999999999999	73.840709639060208	745.0	58.829999999999998	10.354762189446941	59.5	17258.529999999999	127.1300479823712	17257.0	184.49000000000001	14.243240502076764	185.0	244.00999999999999	3.1890280651007132	243.0	258.25	6.2759461438097128	258.0	260.27999999999997	7.0129594323651991	260.0	262.13	7.2741391243225477	262.0	262.02999999999997	7.3803184213148958	261.5	264.01999999999998	6.0481071419081189	264.0	265.48000000000002	7.8070224797934342	266.0	266.54000000000002	7.1713597037103085	266.5	267.81999999999999	7.7451662344974874	268.0	268.45999999999998	7.8223014516189542	269.0
1.0	150.0	4417.5900000000001	197.14010728413439	4395.5	18990.09	285.42614088411733	18982.0	750.17999999999995	72.643978415282291	747.5	56.890000000000001	10.412391656098997	56.0	17294.369999999999	122.99745159961648	17287.5	185.00999999999999	14.239729632264792	186.0	243.90000000000001	2.7073972741361771	243.0	257.54000000000002	5.3449415338242936	257.5	257.5	6.1717096496837893	256.0	260.13	6.2668253526007884	260.0	261.69	6.3177448508150427	261.5	263.19	6.3367105030922781	263.0	263.80000000000001	7.041306696913578	263.0	265.32999999999998	7.2291839096816446	264.5	266.68000000000001	8.1533796673526737	267.0	268.88999999999999	6.691629099105838	269.0
1.0	151.0	4515.1999999999998	204.32532882635965	4516.0	19336.02	273.77406670464609	19375.5	763.74000000000001	72.859813340414192	765.0	56.140000000000001	9.4127785483352362	55.0	17236.419999999998	118.38979516833366	17238.0	185.25999999999999	13.965400101679867	187.0	244.15000000000001	3.106042498099471	243.0	256.33999999999997	5.2558919319179314	256.0	258.13999999999999	5.4772620897671125	258.5	259.14999999999998	6.1259693110560063	258.0	259.20999999999998	6.4981458894056852	259.0	260.99000000000001	7.6635435667842318	260.5	262.98000000000002	6.5176376088272967	263.0	262.52999999999997	7.369470808680906	262.0	263.94999999999999	6.5503816682694147	264.0	266.81999999999999	6.8882218315033965	267.0
1.0	152.0	4495.5500000000002	195.9380195367913	4476.5	19279.799999999999	280.31286092507423	19271.0	763.24000000000001	73.088319176185735	766.0	60.020000000000003	10.405748411334958	59.5	17252.990000000002	130.06817404730489	17264.0	185.91999999999999	14.358746463392965	187.0	244.27000000000001	2.9456917693472273	244.0	258.13999999999999	5.8805101819485017	257.0	258.97000000000003	6.5870403065413221	258.0	259.22000000000003	6.2154324065184721	259.0	260.82999999999998	6.8717610552172141	260.0	262.18000000000001	6.705788544235495	261.5	263.08999999999997	7.4620305547484858	263.0	263.42000000000002	6.7560047365288316	264.0	265.55000000000001	7.0616924317050227	266.0	265.57999999999998	7.6722617265054245	265.0
1.0	153.0	4405.5299999999997	195.90683780817864	4398.5	18930.540000000001	251.63284443808206	18892.0	749.5	72.291009122850127	747.0	58.450000000000003	11.368707050496113	57.5	17311.200000000001	132.885589888445	17303.0	186.36000000000001	14.223586045719975	187.0	244.00999999999999	3.1858907702556287	243.0	258.19999999999999	6.474565622495458	258.0	257.19	6.2621002866450484	256.0	261.06	6.9639356688585234	261.0	262.29000000000002	6.9889841894226663	262.0	264.50999999999999	5.9874786012143701	264.0	264.94999999999999	7.3869817923154519	265.0	266.88	7.2942168873704327	267.0	267.75999999999999	8.1940466193450465	268.0	268.24000000000001	7.3022188408729569	267.5
1.0	154.0	4470.8100000000004	204.55012564161382	4451.0	19230.110000000001	259.13251031084462	19273.0	755.66999999999996	71.77186844439818	754.5	56.710000000000001	9.6956639793260155	56.0	17247.130000000001	113.74160672330946	17237.5	187.02000000000001	13.98283233111232	188.0	244.31	2.4927695441014999	244.0	257.25	6.2070524405711289	257.0	258.11000000000001	7.1706275875965009	258.0	260.13	6.2716106384245505	260.0	259.94	6.9077058420288866	260.0	261.54000000000002	6.6459310860104477	261.0	264.19999999999999	7.1568149340331555	263.5	263.10000000000002	6.4768819658845107	262.0	265.94	8.1839110454598654	267.0	268.61000000000001	6.8962236042634233	269.0
1.0	155.0	4514.7799999999997	200.4585533221269	4503.0	19399.130000000001	266.34198523702565	19397.5	767.11000000000001	72.782126239894907	764.0	59.899999999999999	9.6514247652872474	60.0	17234.099999999999	110.97328507348064	17234.5	187.13	14.227898650187242	188.0	243.74000000000001	2.5597656142701815	243.0	256.10000000000002	5.9321159799855563	256.0	256.77999999999997	6.0853594799321433	256.5	256.69999999999999	7.0448562795844181	256.0	258.23000000000002	6.2703349192846156	259.0	259.11000000000001	6.2560290920039687	259.0	260.81	6.7966094488355013	260.0	261.11000000000001	7.0553454911860989	261.0	262.25	6.7102533484213547	262.0	265.31	7.1269839343161134	265.5
1.0	156.0	4403.7200000000003	195.02959160086451	4396.0	18927.66	274.95313127876904	18947.5	745.75	71.454233604454814	748.0	60.030000000000001	11.330891403592217	60.5	17280.310000000001	122.50956656522787	17281.0	187.84	14.105828582539916	189.5	244.99000000000001	3.1320759888610623	245.0	258.25	6.4782327837150158	258.0	259.31	6.6538635393281096	260.0	259.92000000000002	6.4771598714251288	259.0	263.12	6.7576327215971137	262.0	264.11000000000001	7.2234271644420973	264.0	264.64999999999998	6.8503649537816598	264.0	265.86000000000001	7.0753374477829665	265.5	268.25	7.5529795445241339	268.0	270.89999999999998	9.3653617121817554	270.5
1.0	157.0	4437.5600000000004	198.95011032919788	4428.5	19071.439999999999	280.28643634682004	19076.0	748.37	70.533914537618003	749.0	57.710000000000001	9.5092533881477781	57.0	17253.84	135.15463144117555	17234.0	188.21000000000001	14.309643601431867	190.0	244.25	2.9236107812087435	244.0	257.88999999999999	5.7652319988010898	257.0	258.25	6.4472862508190225	258.0	259.36000000000001	6.6536005290368898	259.0	259.75	6.4936507451509895	260.0	262.49000000000001	6.501530589022865	262.0	261.85000000000002	7.0941877618230542	263.0	264.13	7.1716873886136439	264.0	265.79000000000002	7.3828111177247377	265.5	266.19	7.2796909275050963	266.0
1.0	158.0	4522.8400000000001	193.74027562693306	4520.5	19421.040000000001	251.82775542024748	19424.0	765.77999999999997	73.590295555867968	768.0	58.93	9.2306608647485255	58.0	17237.240000000002	130.17581342169521	17238.0	189.05000000000001	14.398176967935907	190.0	244.22999999999999	2.5133841727837787	244.0	257.20999999999998	5.931770393398585	257.0	257.83999999999997	6.44316692318304	257.0	259.31999999999999	6.2863025698736452	259.5	259.69	6.1379068093284044	259.0	260.77999999999997	6.5308192441683772	261.0	261.62	6.8363440521963197	261.0	263.63999999999999	7.6505163224451707	263.0	263.70999999999998	7.7746961355412472	263.0	265.98000000000002	7.5881222973802949	266.0
1.0	159.0	4427.5600000000004	189.08862049314337	4405.0	18984.040000000001	247.78950421678479	18991.0	747.41999999999996	72.059306130436767	741.0	60.950000000000003	11.070117433884791	62.0	17272.27	129.68152181401945	17271.0	189.5	14.421165001483063	190.5	243.88999999999999	2.781708108339191	243.0	259.08999999999997	6.5910469578057178	259.0	258.95999999999998	6.2704385811520389	259.0	260.14999999999998	6.6773872135738843	260.0	262.41000000000003	7.1205266659145368	262.0	264.75999999999999	7.5922592158065827	264.0	266.43000000000001	7.9400944578764294	266.0	266.44	8.1342731697429489	266.5	268.08999999999997	7.0980208509133025	268.5	269.89999999999998	8.687347120957007	270.0
1.0	160.0	4427.8000000000002	189.0827861017496	4414.0	19001.73	279.13566074581013	18987.0	747.38	69.588904287968205	748.5	59.170000000000002	10.370202505255142	57.5	17277.34	127.92757482263157	17280.0	189.96000000000001	14.455393457114889	191.0	244.63	2.9787749159679717	244.0	257.80000000000001	6.395310782127793	258.0	258.64999999999998	6.4890292032013539	259.0	258.27999999999997	6.054882327510585	258.0	261.01999999999998	6.0514130581212182	260.0	261.44	7.3161738634343569	262.0	263.45999999999998	7.2089111521782545	263.0	265.69999999999999	6.7963225350184784	266.0	266.16000000000003	6.390179966166837	267.0	268.99000000000001	8.1492269572027496	269.0
1.0	161.0	4516.3599999999997	210.13560003007581	4517.5	19366.0	256.93808592732995	19354.0	763.21000000000004	69.602915887195408	762.0	58.049999999999997	8.9948596431517487	58.0	17219.639999999999	121.8630805453399	17222.0	190.66999999999999	14.436796736118438	192.0	244.88	3.3534459888299977	244.0	257.26999999999998	6.3195806822921412	257.0	257.75999999999999	5.851700607515733	257.5	259.13999999999999	6.5376142437436604	259.0	260.12	6.4935044467529242	259.0	261.20999999999998	6.9127346253129076	261.5	262.68000000000001	6.5220855560165729	261.5	262.69	6.6673757956185433	262.0	264.74000000000001	8.0294707173013578	264.0	266.72000000000003	6.8586879211697633	266.0
1.0	162.0	4463.0799999999999	199.08318261470507	4438.5	19164.25	254.85000980969178	19161.5	756.39999999999998	71.355728571713144	758.5	60.579999999999998	10.178585363398982	62.0	17239.209999999999	128.26202048930932	17240.0	190.74000000000001	14.146815896165467	192.0	244.99000000000001	3.2725983560467671	244.0	259.38	6.7212796400685493	259.5	259.94999999999999	5.7417331878101052	260.0	260.22000000000003	6.1263039428353538	260.0	261.69999999999999	6.869497798238239	262.0	262.41000000000003	6.7053635248210073	261.5	263.08999999999997	6.5925639928634743	263.0	264.62	7.7405167786136868	264.0	265.39999999999998	7.8434686204510307	265.5	266.70999999999998	7.5276756040626509	267.0
1.0	163.0	4403.6700000000001	189.4587055270884	4371.0	18914.389999999999	255.54991273721851	18895.5	747.15999999999997	71.470654117616704	751.5	58.93	10.53684487880504	58.5	17281.970000000001	116.34040183874215	17274.5	191.56	14.348742105146359	192.5	244.58000000000001	2.6913936910084333	244.0	257.94999999999999	6.7399925815982922	257.0	259.20999999999998	6.485823000976823	258.5	260.27999999999997	6.3923078774414481	261.0	261.75	7.7205893557422156	261.5	261.63999999999999	6.8709824625012681	261.5	265.63999999999999	7.3925908854744549	266.0	266.37	7.6048076898761883	265.5	268.02999999999997	6.3725269713042412	267.0	268.19999999999999	8.1117199162692994	268.5
1.0	164.0	4479.6199999999999	207.19632139591667	4468.0	19234.689999999999	241.88371979114262	19248.5	757.55999999999995	69.356372454158816	755.0	57.030000000000001	9.1361425120233335	56.0	17211.299999999999	110.06557136543651	17220.0	192.22999999999999	14.365830988842937	194.0	244.72999999999999	3.5010141387889311	244.0	257.70999999999998	5.6449889282442349	258.0	256.43000000000001	5.3390167634125296	256.0	259.41000000000003	6.980107449029707	259.0	260.18000000000001	6.4115208804151917	261.0	262.38999999999999	8.2205778385707156	262.0	262.75	6.5686756656117522	262.0	263.64999999999998	6.6623944644549535	263.0	264.75999999999999	7.1569826044220601	265.0	267.25	7.5051648882619491	267.0
1.0	165.0	4529.79	201.77677244915978	4527.5	19423.189999999999	253.61055557685293	19433.5	769.63	72.383237700451062	766.5	61.530000000000001	9.7953611469919775	63.0	17220.060000000001	118.10239794347953	17217.5	192.63	14.109326702575144	193.0	245.87	3.5430354217817244	245.0	258.19	5.7735517664605718	258.0	258.55000000000001	6.2022173454338088	259.0	259.38	5.7057514842481529	260.0	260.79000000000002	7.1809400498820484	261.5	261.52999999999997	6.3819354431081479	261.0	261.38999999999999	7.5483706851213928	260.0	262.70999999999998	7.7605347753875842	262.0	263.32999999999998	7.2512826451600967	263.5	266.01999999999998	6.8497883178971311	266.0
1.0	166.0	4398.6000000000004	194.53220813017057	4390.5	18894.720000000001	286.44947477696655	18851.5	747.58000000000004	72.501197231494032	746.5	60.219999999999999	10.960456194885321	60.0	17277.439999999999	126.31011994294045	17282.5	193.09	14.05211372000668	194.0	243.90000000000001	2.5278449319529082	243.0	258.22000000000003	6.3317927950936621	258.0	260.25	6.1128962039282166	261.0	260.52999999999997	6.9129660783197835	259.0	262.32999999999998	6.4483408718832473	261.5	262.77999999999997	7.3750661013986845	262.0	265.13	7.7313064872633266	265.5	266.5	7.3054773971315523	266.0	268.04000000000002	8.0211221160134443	268.0	269.35000000000002	7.4557025155246102	270.0
1.0	167.0	4444.5	191.76227470490642	4430.5	19111.639999999999	300.88295132825323	19134.5	751.69000000000005	73.651842475256529	740.5	57.009999999999998	9.4503915262808018	56.0	17237.970000000001	132.34352685341281	17211.0	192.81999999999999	13.896316058581858	194.0	243.93000000000001	2.6429339757171384	244.0	257.17000000000002	5.9094077537431788	256.0	258.72000000000003	6.4204049716509326	257.5	260.5	6.5536249511243776	260.0	261.38999999999999	6.952546296142156	261.0	262.25999999999999	6.4955677196069619	262.5	262.16000000000003	6.7048042477017926	261.0	263.76999999999998	7.3073319344340719	264.0	265.92000000000002	6.8493503341557869	266.0	265.86000000000001	8.0585606655283044	265.0
1.0	168.0	4530.8199999999997	200.41888034813488	4512.5	19453.849999999999	244.79115077959827	19460.0	769.90999999999997	76.922050804694479	761.5	58.75	8.6433500449767742	59.5	17227.02	130.30663682253487	17227.0	193.86000000000001	14.350623679826603	195.0	244.13	2.6595300336713623	244.0	256.31999999999999	5.6265086865657636	256.0	257.13	5.7890500084210705	257.0	258.69	6.5934740463582617	259.0	260.06	6.4495271144480046	260.0	260.97000000000003	6.5535562864753061	261.0	262.42000000000002	5.9298903868452744	262.0	262.85000000000002	7.1657169913414807	262.0	264.04000000000002	7.3768828105101418	264.0	265.58999999999997	7.6316380941446642	265.0
1.0	169.0	4430.29	203.63812486860115	4415.5	18988.540000000001	249.30019735250914	18977.0	753.00999999999999	77.257685054627416	746.5	59.810000000000002	10.356345880666597	61.0	17285.080000000002	117.43965940005106	17294.0	194.25	14.445327964431961	194.5	244.44	3.1026440337234948	243.0	257.55000000000001	5.3653984008645619	257.0	258.79000000000002	5.9871445614750272	258.5	261.30000000000001	7.8847954951285839	261.0	263.11000000000001	6.7600221893126955	262.5	264.10000000000002	7.6765877836445009	264.0	265.0	7.0992957397195395	264.5	267.12	8.2222624623639931	267.0	268.31999999999999	7.430854594190361	267.5	270.93000000000001	8.2864407317013988	270.0
1.0	170.0	4427.3500000000004	200.00766860298134	4402.5	19028.549999999999	264.77996053326996	19007.0	751.13999999999999	72.607440390086737	742.0	57.829999999999998	9.8438356345481512	57.0	17280.509999999998	115.09939139717463	17304.5	194.69999999999999	14.364887747560021	196.0	244.52000000000001	3.0182113908737409	244.0	256.38	5.8477004027224249	257.0	259.14999999999998	7.0687693412644323	259.0	258.88999999999999	6.4060830466050005	258.0	260.64999999999998	6.3077333488345868	260.5	261.86000000000001	6.5314929380655373	261.0	263.35000000000002	7.3829194767381834	263.0	264.80000000000001	6.9885620838624591	265.0	264.76999999999998	7.7702702655699181	265.0	267.66000000000003	8.1095252635403998	267.0
1.0	171.0	4522.9700000000003	211.99643652665486	4518.0	19396.029999999999	239.70617242782882	19436.0	767.41999999999996	73.432442421589116	765.5	57.799999999999997	9.8893882520608916	57.0	17242.810000000001	118.75425844996045	17241.5	194.84	14.442797512947415	196.0	243.99000000000001	3.1416396992653377	243.0	256.58999999999997	5.4719192245500121	256.5	258.31	6.7612055138118681	258.0	259.11000000000001	6.509831026992944	259.0	260.23000000000002	7.1286113654764485	260.0	262.0	6.9483811064160834	262.0	262.43000000000001	5.8142153382894239	262.5	263.08999999999997	7.0513757522911797	263.0	264.39999999999998	7.4632432628181151	264.0	264.72000000000003	6.9297619006716245	264.0
1.0	172.0	4450.4300000000003	206.94029356314348	4430.0	19098.610000000001	236.18488076081417	19062.0	754.99000000000001	73.265748477716372	752.0	61.119999999999997	10.534021074594451	61.0	17248.68	122.64949082650121	17249.5	195.34999999999999	14.515078366994786	195.0	243.58000000000001	2.5265787143882927	243.0	257.98000000000002	6.0728576469401947	257.0	259.50999999999999	6.3710203264469341	259.5	260.99000000000001	7.6661528813349396	260.0	262.94999999999999	7.2916047616419801	263.5	264.13999999999999	6.2434285452786265	264.0	264.27999999999997	6.4947363302908609	264.0	265.31999999999999	7.4375802516678764	265.0	265.75	6.4936507451509895	265.0	266.87	7.6872036528246079	267.0
1.0	173.0	4412.0900000000001	200.61570701218787	4408.0	18940.880000000001	253.58242368113764	18968.5	747.80999999999995	71.231410908390686	744.0	59.850000000000001	11.366067921669304	59.0	17280.040000000001	110.58046120359602	17274.0	195.80000000000001	14.481022063376606	196.5	244.65000000000001	3.2446109165815247	244.0	258.18000000000001	6.2536069591876329	258.0	259.33999999999997	5.6554752231797458	259.0	260.10000000000002	6.0124870062229654	260.0	261.85000000000002	7.0304694011139812	261.5	263.55000000000001	6.7147226301612788	264.0	264.27999999999997	7.1317319074682004	264.0	265.11000000000001	7.9346014392658697	265.0	265.81	8.0556750182712822	265.0	269.92000000000002	7.7132094487314431	270.0
1.0	174.0	4492.3999999999996	203.22091427803389	4495.5	19254.619999999999	243.92210969897744	19290.5	758.07000000000005	69.194834344768822	754.0	58.270000000000003	10.352637345140609	58.0	17224.279999999999	119.52498316251712	17228.0	196.36000000000001	14.429497565750516	196.0	244.36000000000001	2.6590223767392405	244.0	256.27999999999997	5.3405617682037905	256.0	257.50999999999999	6.7564709723345953	256.0	260.10000000000002	5.7956880523368408	259.0	260.45999999999998	5.8692759349003181	261.0	260.62	5.9846136049038288	260.0	263.07999999999998	6.8024701395890013	261.5	263.27999999999997	7.0200854695651671	263.0	266.0	9.2422940875087942	265.0	265.37	7.4426540964900418	265.0
1.0	175.0	4517.5900000000001	206.87600610027252	4493.0	19364.830000000002	261.54066815698087	19388.5	765.12	73.404261456675655	760.0	61.810000000000002	9.6194542464736532	62.0	17243.459999999999	130.69195996693907	17234.0	196.94999999999999	14.066538309051024	197.0	244.25999999999999	3.093929540244897	244.0	258.17000000000002	6.0482311463766001	259.0	258.66000000000003	6.6230204589748922	259.0	259.63999999999999	6.6536005290368907	260.0	260.98000000000002	6.5068886574153098	261.0	262.68000000000001	6.7540802482647475	262.0	262.25999999999999	6.927654725807284	262.0	263.82999999999998	7.3634978101443069	264.0	264.22000000000003	8.0269296745393248	264.0	264.27999999999997	8.1695532313584938	264.0
1.0	176.0	4407.8299999999999	205.16598426639831	4380.5	18934.799999999999	253.56170846561201	18923.0	747.74000000000001	71.355114743093225	744.0	60.770000000000003	10.756258643227207	61.0	17296.18	118.30058157084436	17289.0	197.03	14.412116430281847	197.0	244.34	2.9162304435692317	244.0	259.24000000000001	6.6665133315699574	259.0	259.80000000000001	6.5192024052026492	260.0	261.16000000000003	6.8770924088600118	260.5	262.26999999999998	6.817411532245945	261.0	264.58999999999997	6.6016588824325053	265.0	264.43000000000001	7.793914292574688	264.0	265.64999999999998	7.1559415872406342	265.0	266.64999999999998	7.3503401281845449	267.0	269.81	7.4225265240347902	270.0
1.0	177.0	4455.3000000000002	199.49839598352665	4447.5	19158.259999999998	263.99877348199931	19184.5	753.51999999999998	71.121512919791016	748.0	57.990000000000002	9.9644317449616757	57.0	17239.939999999999	116.26468251365073	17235.0	197.53999999999999	14.18761431672006	199.0	244.84999999999999	3.0866648668101302	244.0	256.94	6.0906814068706634	257.0	258.02999999999997	6.8344056069273504	258.0	260.32999999999998	6.9239511841144576	260.0	260.44	6.5089476876066525	260.0	262.08999999999997	7.6355680862657493	262.0	264.13999999999999	6.3843872063025744	264.0	264.27999999999997	7.773133216406368	264.0	264.79000000000002	7.3570306510167542	264.5	266.07999999999998	6.6282426026813468	266.0
1.0	178.0	4531.4099999999999	206.60532882769508	4536.0	19448.779999999999	253.38104033253947	19467.5	770.99000000000001	72.116779600866806	775.5	61.060000000000002	9.814091909086649	61.0	17238.380000000001	115.05170837497373	17240.0	198.16999999999999	14.265381172615053	199.5	244.08000000000001	2.667133292507144	244.0	255.53	5.4542735538291431	256.0	256.16000000000003	6.0526357894722196	255.0	257.74000000000001	6.6009393270958032	257.0	258.81	6.0558979515840594	259.0	260.10000000000002	5.8163562476863468	260.0	262.11000000000001	7.3782043886029616	262.0	262.29000000000002	6.5807218449042502	262.5	263.51999999999998	7.4986398766709703	264.0	265.49000000000001	6.6984998320519509	265.0
1.0	179.0	4409.54	213.30590334071866	4382.5	18953.580000000002	238.10578237413725	18938.0	747.13	72.25948449857637	735.5	62.020000000000003	10.81016188592937	62.0	17288.330000000002	120.92948813254773	17275.0	198.93000000000001	14.744663441394653	200.0	244.50999999999999	3.0182610887728059	244.0	258.77999999999997	6.3993437163509199	258.0	259.75	6.4472862508190225	259.0	261.44999999999999	6.1569066908635213	261.0	262.19999999999999	6.583312236253116	262.0	263.05000000000001	7.147552028491992	263.0	266.68000000000001	8.8146242120693952	266.0	267.72000000000003	7.3185790970652222	268.0	267.89999999999998	8.1688432473637285	268.0	269.5	7.3191529564560955	269.0
1.0	180.0	4427.4700000000003	205.04528548591406	4405.0	19067.32	283.59742170901342	19066.5	750.25999999999999	70.872225871634654	752.0	59.450000000000003	10.514157122660858	60.0	17263.48	112.88777436020254	17263.0	199.38	14.553198961053202	199.5	244.86000000000001	3.3407184855955765	244.0	256.29000000000002	6.0138091090422874	256.0	258.12	5.9468983512415949	258.0	259.42000000000002	7.1206460381063739	260.0	259.82999999999998	6.9700143471875293	260.0	262.72000000000003	6.6439145087817026	262.5	263.51999999999998	7.1964991488917738	262.0	263.73000000000002	6.6510976537711439	263.0	264.62	7.1941365013460796	264.0	267.77999999999997	7.1562280567349168	267.0
1.0	181.0	4515.25	206.98610460608219	4516.5	19411.040000000001	263.66125691879722	19429.5	767.66999999999996	71.606990580529214	768.5	59.009999999999998	9.4577957262778725	59.0	17217.93	107.57892498068568	17219.5	199.53	14.857627670661289	199.0	244.44999999999999	3.3922706259966939	244.0	257.18000000000001	5.618505139269697	257.0	258.02999999999997	6.4053961626116456	257.5	258.77999999999997	5.9574826898615498	259.0	260.05000000000001	6.4720553149675721	260.0	261.05000000000001	7.4355564687520195	261.0	262.58999999999997	7.1611381776921474	262.5	263.13	7.3248276430234167	263.0	264.54000000000002	7.9340027728757443	265.0	265.63999999999999	6.4907934799991898	265.0
1.0	182.0	4426.3699999999999	205.17200856842047	4430.5	19037.759999999998	246.61148067354853	19041.5	753.47000000000003	71.562763361960805	745.0	61.740000000000002	11.375078021710447	61.0	17246.27	112.10235100121675	17247.0	200.11000000000001	14.826931577369608	201.5	244.34	3.3263192871400658	243.0	258.43000000000001	6.45794859069039	258.0	260.50999999999999	7.0901269382148584	260.0	262.30000000000001	7.4518454090245321	262.0	262.23000000000002	7.4011553152193743	262.0	264.20999999999998	6.2550699436537078	264.0	265.86000000000001	7.9887671138918552	266.0	266.75999999999999	7.2209694639985837	267.0	267.91000000000003	7.8078101923650784	268.0	268.70999999999998	7.9035371828061907	269.0
1.0	183.0	4399.3100000000004	197.49641490416982	4395.5	18966.5	287.43651472977473	18964.5	749.67999999999995	70.22205921218773	745.5	59.869999999999997	11.420731149974593	59.0	17278.599999999999	120.63614715333046	17271.0	200.63	15.020422763690775	201.5	244.31999999999999	2.7381745744199728	244.0	257.75999999999999	5.4701371097989862	258.0	257.68000000000001	6.2671843757783288	256.0	260.19	6.2828257973622028	260.0	261.81999999999999	6.3708398190505457	262.0	263.47000000000003	6.4937739412455686	263.0	263.95999999999998	7.1929409840481799	263.0	265.44999999999999	7.280624973173663	264.5	266.88	8.1058990864678311	267.5	269.08999999999997	6.7839442804315553	269.0
1.0	184.0	4497.6199999999999	211.62952440526817	4497.0	19326.07	232.6309633303357	19342.5	764.88	71.971561050181478	762.0	59.210000000000001	10.023267930171277	59.0	17234.290000000001	123.18971507394602	17230.5	200.97999999999999	14.760067750522014	202.0	244.40000000000001	3.1717503054307414	243.5	256.52999999999997	5.2753293736031308	256.0	258.31	5.527558231262697	259.0	259.33999999999997	6.2084136460129651	258.5	259.35000000000002	6.6428533026102565	259.0	261.19	7.8034543632932207	261.0	263.13999999999999	6.4684155710652966	263.0	262.66000000000003	7.4110997834329551	262.5	264.04000000000002	6.5816715202142992	264.0	267.0	6.9426219830839129	267.5
1.0	185.0	4494.9200000000001	207.18782203594884	4484.5	19298.200000000001	243.27322088548914	19345.5	763.61000000000001	75.016117601486158	763.0	62.700000000000003	11.185258155268478	61.5	17253.700000000001	130.3207197647404	17249.0	201.31999999999999	14.890856254762518	202.5	244.65000000000001	2.9338541204361199	244.0	258.37	5.9910850436294094	258.0	259.13	6.6462846764188477	258.0	259.37	6.2219852137400649	259.0	261.02999999999997	6.8781610914546052	260.5	262.31999999999999	6.7169635997227202	262.0	263.25	7.4072599522360489	263.0	263.68000000000001	6.813046308370434	264.0	265.83999999999997	7.1101617421828047	266.0	265.72000000000003	7.6773432904879284	265.5
1.0	186.0	4407.9099999999999	197.98040786906162	4389.0	18941.049999999999	242.84926909505	18947.0	750.03999999999996	75.04784074175619	745.5	61.060000000000002	12.117607024491264	61.0	17294.759999999998	117.72596315171944	17293.5	201.78	15.050302322544885	202.5	244.34	3.3651745868528131	243.0	258.39999999999998	6.6272166103123551	258.0	257.27999999999997	6.3278432344678066	256.0	261.25999999999999	6.9708249153166939	261.0	262.54000000000002	7.1685702898137222	263.0	264.72000000000003	6.0828940480662652	264.5	265.13	7.4466838257038956	265.5	267.04000000000002	7.3809484485396588	267.0	267.88	8.1991219042041319	268.5	268.44	7.428754942788192	268.0
1.0	187.0	4472.8800000000001	197.57455706644009	4460.5	19200.009999999998	251.13492369640667	19202.0	755.57000000000005	73.079033244837063	751.5	58.039999999999999	10.306231124906912	57.0	17233.169999999998	122.98528814455818	17238.5	202.55000000000001	14.6692706021806	204.5	244.71000000000001	2.6544114225191242	244.0	257.35000000000002	6.2631860901620993	257.0	258.26999999999998	7.2496275766414389	258.0	260.31	6.3193274958653634	260.0	260.20999999999998	7.0246636930176232	260.5	261.63999999999999	6.7074883525802713	261.5	264.41000000000003	7.2333878646177965	263.5	263.18000000000001	6.492118298367644	262.0	266.11000000000001	8.2992710523274269	267.0	268.81	6.9551347938052217	269.0
1.0	188.0	4526.8000000000002	199.7592050444735	4537.0	19391.360000000001	284.46927848187755	19388.0	767.63999999999999	74.916689729325341	766.5	61.289999999999999	9.9822792988375149	61.0	17240.09	129.10531321367066	17234.5	202.53	14.832703731956624	203.5	244.06999999999999	2.6879546127120526	244.0	256.19999999999999	6.0266076693277464	256.0	257.00999999999999	6.2185126839140565	256.5	256.92000000000002	7.2617904128389714	256.0	258.51999999999998	6.3521334998565644	259.0	259.25	6.2311716394270507	259.0	261.10000000000002	6.921704992268884	260.5	261.30000000000001	7.1965269401288285	261.0	262.50999999999999	6.7830597815440186	262.0	265.39999999999998	7.1091490348704873	266.0
1.0	189.0	4418.5200000000004	191.82515372077771	4409.0	18928.080000000002	273.98232351741234	18933.5	747.88999999999999	73.967681456160292	745.0	61.509999999999998	11.255660798016258	62.0	17279.98	125.32397855159243	17275.0	203.28	14.66634242065826	205.0	245.31	3.3337516404195444	245.0	258.49000000000001	6.6850504859724129	257.5	259.50999999999999	6.6415284385448503	260.0	259.94999999999999	6.5259098982440751	259.5	263.31	6.8828700409059014	262.0	264.27999999999997	7.32950202946967	264.0	264.88	6.9602873503900691	264.0	265.89999999999998	7.0971825395716008	265.0	268.41000000000003	7.4967926475260072	268.0	271.07999999999998	9.3655539078049213	270.5
1.0	190.0	4445.3999999999996	198.70958708628027	4445.0	19079.790000000001	303.08570718527784	19068.0	750.88999999999999	72.0519111474498	750.0	58.880000000000003	10.004279084471804	58.5	17251.790000000001	118.69745532234464	17260.0	203.41	14.896372041540854	204.0	244.55000000000001	3.0639027399707057	244.0	258.02999999999997	5.7488346645211497	258.0	258.32999999999998	6.4823683943447712	257.5	259.56999999999999	6.8341129636551958	259.0	259.87	6.6402635489865913	260.0	262.70999999999998	6.6306786982932593	262.0	262.01999999999998	7.1077141191806534	263.0	264.35000000000002	7.2819983521008851	264.0	266.01999999999998	7.4256043525089597	266.0	266.38999999999999	7.3046492044450702	266.0
1.0	191.0	4524.1800000000003	207.5624426528075	4516.5	19422.849999999999	246.06390938128249	19433.0	766.30999999999995	74.246440318711592	760.5	59.859999999999999	10.202960354720584	59.5	17238.93	114.58283073829166	17240.0	204.41	15.026706225916577	205.5	244.47	2.655014124256216	244.0	257.50999999999999	6.1652169467099851	257.0	258.01999999999998	6.376488061621381	257.0	259.39999999999998	6.3608175575157002	259.5	259.81	6.3477476320345314	259.0	260.82999999999998	6.5849145780336436	261.0	261.89999999999998	7.009279563550022	261.5	263.97000000000003	7.7142141531072372	263.0	263.94999999999999	7.8311876493926516	263.5	266.14999999999998	7.6398625642088618	266.0
1.0	192.0	4434.25	201.01762982385401	4436.5	19002.959999999999	234.63238992091436	19022.0	749.49000000000001	73.866297456959344	742.5	62.549999999999997	11.160085125123377	63.0	17279.099999999999	124.25646864449352	17284.5	204.84999999999999	15.256719830946624	206.0	244.19	2.9451485531293664	243.5	259.26999999999998	6.5143764091430887	259.0	259.05000000000001	6.3551160492944581	259.0	260.30000000000001	6.6835619246027793	260.0	262.63	7.4507113754325491	262.0	265.00999999999999	7.6426369794724636	265.0	266.54000000000002	7.9704705005413574	266.0	266.57999999999998	8.1623280992618756	267.0	268.24000000000001	7.2029438426243466	268.0	270.19	8.7860059185047223	270.0
1.0	193.0	4434.04	200.97108846796846	4444.0	19010.919999999998	271.8257044504806	19014.5	750.07000000000005	72.065838647725457	745.0	60.380000000000003	11.096648142569899	61.0	17297.389999999999	122.77580339790086	17303.0	205.36000000000001	15.068855298263369	206.5	244.94999999999999	3.1220986531498327	244.5	258.0	6.4621977685614045	258.0	258.86000000000001	6.5742223874767109	259.5	258.44999999999999	6.0751543190276243	258.0	261.29000000000002	6.2230137393388434	260.0	261.67000000000002	7.3973711546738006	262.0	263.45999999999998	7.3094733052388934	263.0	265.79000000000002	6.7886596615237682	266.0	266.36000000000001	6.3443202945626878	267.0	268.98000000000002	8.1400000000000006	269.0
1.0	194.0	4524.1400000000003	205.75689636072957	4514.5	19384.029999999999	280.23645212570045	19391.5	765.25	72.383060863713141	761.0	58.990000000000002	10.301936711123787	59.0	17243.830000000002	120.76953713581915	17248.5	206.13	15.142427150229254	207.0	245.19	3.5119652617871946	244.0	257.37	6.2859446386362654	257.0	258.00999999999999	5.945578188872803	258.0	259.35000000000002	6.6126772187972405	259.0	260.33999999999997	6.5103302527598395	259.0	261.38	7.0182333959480143	262.0	262.97000000000003	6.5900758720973771	262.5	262.83999999999997	6.8010587411078873	262.0	264.89999999999998	8.1074040234837188	264.0	266.85000000000002	6.8649471957182593	266.0
1.0	195.0	4472.8599999999997	203.69305437348621	4468.5	19171.580000000002	247.3829897143294	19147.5	759.82000000000005	73.894164857585338	756.5	62.609999999999999	10.446908633658094	63.0	17266.919999999998	120.83887453961164	17263.0	206.03	14.761744476856384	207.0	245.31	3.4487533979686051	245.0	259.56	6.8648670781013674	260.0	260.06999999999999	5.7710570955415097	260.0	260.36000000000001	6.1830736693007307	260.0	261.83999999999997	6.9249115517817268	262.0	262.5	6.7297845433564962	262.0	263.31	6.5980224310015805	263.0	264.81999999999999	7.8196930886064822	264.0	265.54000000000002	7.915074225804835	266.0	266.92000000000002	7.5162224554625841	267.0
1.0	196.0	4424.0100000000002	205.4030425772705	4417.0	18974.700000000001	261.73839993397991	18971.5	752.45000000000005	76.522202660404389	751.5	61.079999999999998	11.474040264876187	62.0	17326.34	126.40935250209931	17332.5	206.63	14.859108317796194	207.5	244.83000000000001	2.8567639034403944	245.0	258.13999999999999	6.789727535034082	258.0	259.36000000000001	6.5337890997490868	259.0	260.48000000000002	6.4334749552632911	261.0	261.91000000000003	7.7512515118527796	261.5	261.69	6.9263193689000513	262.0	265.74000000000001	7.3791869470829914	266.0	266.76999999999998	7.8776328931983111	266.0	268.23000000000002	6.4681604803838928	267.0	268.36000000000001	8.1308302159127628	269.0
1.0	197.0	4492.4300000000003	209.14441206974669	4495.5	19270.93	262.81500166466907	19281.5	761.20000000000005	74.132449035493224	755.5	59.299999999999997	10.574024777727731	58.0	17253.369999999999	125.80148290063994	17246.0	207.49000000000001	15.108603509259218	209.5	245.03999999999999	3.6412085905644016	244.5	257.81	5.6739668663114342	258.0	256.47000000000003	5.4137879529955732	256.0	259.51999999999998	7.0575916572156547	259.0	260.35000000000002	6.4224216616475749	261.0	262.50999999999999	8.3636056817619036	262.0	262.97000000000003	6.5443945480082419	262.5	263.88	6.7502296257238541	263.0	264.95999999999998	7.2827467345775521	265.0	267.38999999999999	7.5311287334635306	267.5
1.0	198.0	4538.04	202.66434910955601	4544.0	19438.25	278.1006787118651	19478.5	769.95000000000005	75.685318919853941	767.0	63.100000000000001	10.790273397833811	63.0	17246.869999999999	114.91533013484317	17250.0	208.06999999999999	15.038121558226612	209.5	246.16999999999999	3.6525470565072804	245.0	258.44	5.8691055536597734	258.0	258.75999999999999	6.2627789359037731	259.0	259.49000000000001	5.7749372290960874	260.0	260.94999999999999	7.2599931129443922	262.0	261.70999999999998	6.5807218449042502	261.0	261.58999999999997	7.647345944836025	260.0	262.89999999999998	7.7453211682925058	262.0	263.5	7.3177865505902808	264.0	266.13999999999999	6.8702547259908773	266.0
1.0	199.0	4409.0699999999997	198.89174216140799	4390.5	18918.02	282.37652097863946	18847.0	748.66999999999996	76.636682469950372	752.0	62.200000000000003	12.158124855420757	61.5	17297.509999999998	111.90670176535451	17306.5	208.56999999999999	15.130270982371728	209.0	244.06	2.5722363810505446	243.0	258.36000000000001	6.3458963117907938	258.0	260.44999999999999	6.0751543190276243	261.0	260.68000000000001	7.1188201269592417	260.0	262.47000000000003	6.5840033414329309	261.5	262.92000000000002	7.3873946692998596	262.0	265.25999999999999	7.7892490010269917	265.5	266.72000000000003	7.4284318668208833	266.5	268.13999999999999	8.0994073857289077	268.0	269.49000000000001	7.5835282026244215	270.0
1.0	200.0	4452.7200000000003	199.13061442179099	4459.5	19109.91	285.43672135869275	19158.5	753.53999999999996	76.473972042780659	740.5	59.469999999999999	11.116163906672123	59.5	17248.34	118.51963719147979	17241.0	208.36000000000001	15.009010626953398	209.5	244.19999999999999	2.6981475126464081	244.0	257.18000000000001	5.8964056848218984	256.5	258.91000000000003	6.502453383147011	258.0	260.69999999999999	6.6053009015486959	260.0	261.55000000000001	6.9762095725400899	261.0	262.43000000000001	6.5973555308168734	262.5	262.42000000000002	6.7248494406938208	262.0	263.94	7.4132583929065907	264.0	266.11000000000001	6.9611708785232391	266.0	266.08999999999997	8.1376839456936398	266.0
1.0	201.0	4542.9499999999998	209.36281307815864	4532.0	19443.029999999999	238.55156486596354	19474.5	769.67999999999995	75.682610948618844	772.5	60.030000000000001	9.9914513460257606	61.0	17239.68	110.48247643857373	17246.5	209.24000000000001	15.46034928454076	211.5	244.43000000000001	2.8187053765869177	244.0	256.44	5.6750682815275448	256.0	257.41000000000003	5.9817973887452922	257.0	258.92000000000002	6.6357817926752221	259.5	260.36000000000001	6.6310180213900782	260.5	261.10000000000002	6.5855903304107821	261.0	262.61000000000001	6.108837860018876	262.0	262.99000000000001	7.3259743379293907	262.0	264.18000000000001	7.2957247755106556	264.0	265.81	7.6546652441501317	266.0
1.0	202.0	4437.5799999999999	203.45462295067173	4439.0	18981.5	266.48960580105182	19005.0	750.88	73.092719199657637	745.5	61.520000000000003	11.68373228039739	63.0	17281.0	113.65465234648337	17273.0	209.72999999999999	15.421968097490023	210.0	244.78999999999999	3.1884008530923462	244.0	257.75	5.4924948793785875	257.0	258.94999999999999	6.0997950785251795	258.5	261.54000000000002	7.9604271242189011	261.0	263.26999999999998	6.655606659050699	263.0	264.14999999999998	7.7670779576363209	264.0	265.14999999999998	7.1768725779408955	264.5	267.29000000000002	8.3141986986119125	267.0	268.5	7.5398938984577235	267.0	271.00999999999999	8.3468497051282764	270.0
1.0	203.0	4434.7399999999998	195.01064688883014	4429.5	19024.91	288.46629248492792	19004.0	751.40999999999997	73.576367809236132	741.5	59.939999999999998	11.037046706433745	60.0	17277.5	114.21913149731091	17288.5	210.03	15.214108583811278	212.0	244.78999999999999	3.0603757939181255	244.0	256.52999999999997	5.9151584932273797	257.0	259.31999999999999	7.163630364556786	259.0	259.07999999999998	6.4228965428379743	258.0	260.76999999999998	6.3762920259348235	261.0	262.08999999999997	6.586493756164959	261.5	263.47000000000003	7.434319067675264	263.0	264.94999999999999	7.0786651283981499	265.0	264.94999999999999	7.8209654135534956	265.0	267.80000000000001	8.2134036793524281	267.0
1.0	204.0	4528.1400000000003	208.20235445354598	4530.0	19381.84	256.70367040617083	19397.0	767.53999999999996	75.364370892352042	766.5	59.270000000000003	9.785555681717824	59.0	17237.25	110.40528746396161	17235.0	210.25	15.239668631568076	212.0	244.41999999999999	3.3709939187129963	243.5	256.89999999999998	5.5830099408831435	256.0	258.56	6.7399109786405926	258.0	259.38	6.5844969435789098	259.0	260.39999999999998	7.1637978754289255	260.0	262.12	7.0003999885720809	262.0	262.69999999999999	5.8300943388593636	263.0	263.23000000000002	7.022613473629316	263.0	264.69	7.4855794698874183	264.0	264.93000000000001	7.0274533082760504	264.0
1.0	205.0	4460.1499999999996	200.0120183888958	4434.0	19095.490000000002	239.07883616079448	19095.5	755.0	74.747842778236745	750.0	62.649999999999999	11.203905569041538	63.0	17262.900000000001	118.23540079011869	17269.5	210.86000000000001	15.675471284781201	212.5	243.86000000000001	2.6571413210441026	243.0	258.06999999999999	6.1437040944368411	257.0	259.64999999999998	6.4286468249546882	260.0	261.19	7.7996089645571338	260.0	263.23000000000002	7.3605094932348267	264.0	264.24000000000001	6.3499921259793695	264.0	264.5	6.5322277976200436	264.0	265.48000000000002	7.5053047906131054	265.0	265.88	6.5670084513422093	265.0	267.06	7.7004155732012274	267.0
1.0	206.0	4416.5200000000004	205.46860976801298	4418.0	18956.23	278.11022473113064	18959.0	751.71000000000004	73.673916008313284	743.0	60.920000000000002	11.687326469299983	61.0	17302.009999999998	127.01303043388896	17304.5	211.40000000000001	15.385057685949702	213.0	244.93000000000001	3.3563521865263177	244.0	258.32999999999998	6.3483147369991038	258.0	259.50999999999999	5.6876972493268303	259.0	260.29000000000002	6.1421413204191255	260.0	261.94	7.0934053881052082	262.0	263.66000000000003	6.7856024050927113	264.0	264.45999999999998	7.2366014122652906	264.0	265.24000000000001	7.9134316197209902	265.0	265.91000000000003	8.2025544801604333	266.0	270.06	7.7920728949362372	270.0
1.0	207.0	4494.6499999999996	201.32204921468488	4492.0	19276.220000000001	268.88661476540625	19277.5	761.38999999999999	71.188748408719761	765.0	59.119999999999997	10.074998759305135	58.5	17231.16	134.87925859819958	17238.0	211.91999999999999	15.340586690214948	213.0	244.63	2.9177217139405185	244.0	256.54000000000002	5.4615382448537337	256.0	257.64999999999998	6.7710782007003871	256.0	260.30000000000001	5.9000000000000004	259.5	260.56999999999999	5.8911034620009861	260.5	260.73000000000002	6.0693574618735404	260.5	263.13	6.9161477717006612	262.0	263.38	7.0424143587267007	263.5	266.19999999999999	9.3209441581848367	265.0	265.69	7.5189028454954778	266.0
1.0	208.0	4522.6000000000004	209.38529079187961	4505.0	19367.66	254.52144192582281	19389.0	767.34000000000003	73.90375091969284	772.0	62.390000000000001	10.487034852616825	63.0	17248.549999999999	126.73834265919686	17242.0	212.31999999999999	14.969889779153354	213.0	244.52000000000001	3.2232902444551907	244.0	258.44	6.1324057269557759	259.0	258.75	6.6743913580190961	259.0	259.73000000000002	6.6420704603308769	260.0	261.24000000000001	6.5163179787361507	261.0	262.88	6.8106974679543653	262.0	262.38	6.9739228558968156	262.0	264.05000000000001	7.4824795355550426	264.0	264.38999999999999	8.1276011221023872	264.0	264.44	8.2514483577127233	264.0
1.0	209.0	4410.8500000000004	199.32267181632901	4406.5	18927.950000000001	248.71298217021163	18936.5	749.82000000000005	75.489387333584844	750.0	61.07	11.648394739190461	61.5	17301.93	124.12584380377844	17298.5	212.46000000000001	15.434001425424324	214.5	244.5	3.018277654557314	244.0	259.47000000000003	6.7947847648030759	259.0	260.04000000000002	6.5907814407701304	260.0	261.38	6.91343619338459	261.5	262.41000000000003	6.8148294182613256	261.0	264.72000000000003	6.660450435218328	265.0	264.50999999999999	7.8211188457918217	264.0	265.73000000000002	7.1608030275940431	265.0	266.86000000000001	7.452543190079477	267.0	269.95999999999998	7.5510529067144017	270.0
1.0	210.0	4462.7299999999996	194.90632904038802	4462.0	19179.209999999999	271.15970552425375	19205.5	754.44000000000005	71.380014009525098	750.5	58.390000000000001	10.232199177107528	57.5	17249.59	128.07818666736347	17239.5	212.87	15.205693012815958	215.0	245.22	3.4280606762424726	244.0	257.07999999999998	6.1687600050577416	257.0	258.31	6.9580097729163901	258.0	260.50999999999999	7.0135511689870782	260.0	260.48000000000002	6.5642669049940396	261.0	262.35000000000002	7.8260782004781939	262.0	264.42000000000002	6.313762744988126	265.0	264.44	7.8426016091600612	264.0	264.93000000000001	7.3746254142159655	264.5	266.25999999999999	6.7596153736732685	266.0
1.0	211.0	4535.8000000000002	203.422909230991	4531.5	19460.43	268.63146706966404	19483.0	772.19000000000005	72.467191887087779	768.0	60.810000000000002	10.751460365922391	60.0	17253.029999999999	122.76004683935243	17251.5	213.33000000000001	15.014696134121397	215.5	244.30000000000001	2.8407745422683579	244.0	255.75999999999999	5.4242418825122458	256.0	256.29000000000002	6.0618396547582822	255.5	258.07999999999998	6.6972830312000404	258.0	258.92000000000002	6.0789472772841187	259.0	260.31999999999999	5.9209458703825346	260.0	262.44	7.5568776621035747	263.0	262.38	6.5418346050630172	262.0	263.68000000000001	7.6169285148280075	264.0	265.61000000000001	6.7644585888302986	265.0
1.0	212.0	4413.71	199.30967337286967	4408.0	18932.560000000001	241.77536350918803	18942.0	750.10000000000002	72.745927721075901	751.5	62.159999999999997	12.007264467812808	62.5	17285.900000000001	132.16523748701852	17302.0	214.03999999999999	15.443393409480963	216.0	244.74000000000001	3.0874585017454086	244.0	258.93000000000001	6.6034157827597078	258.0	259.92000000000002	6.5904172857262981	259.5	261.64999999999998	6.1585306689177086	261.0	262.35000000000002	6.5778035847842107	262.0	263.19999999999999	7.1986109771260729	263.0	266.92000000000002	8.8404524771077178	266.0	267.85000000000002	7.2888613651241849	268.0	268.08999999999997	8.2123017479875902	268.0	269.66000000000003	7.4313121317839954	269.0
1.0	213.0	4442.8699999999999	205.79288884701532	4424.5	19067.200000000001	273.33678859604686	19043.0	753.00999999999999	72.906171892371361	746.0	59.969999999999999	11.234282353581825	61.0	17274.040000000001	134.77699506963344	17295.5	214.53	15.416520359666119	217.0	245.05000000000001	3.51390096616282	244.0	256.41000000000003	6.1287763868491725	256.0	258.35000000000002	6.1210701678709745	258.0	259.67000000000002	7.2167236333394396	260.0	259.99000000000001	7.0206766055701495	260.0	263.01999999999998	6.8014410237831218	263.0	263.73000000000002	7.2372024982032954	262.0	263.82999999999998	6.6694152667231625	263.0	264.75	7.1991318921103256	264.0	267.87	7.2230949045405737	267.0
1.0	214.0	4530.8000000000002	212.8987083098439	4509.0	19408.290000000001	254.47382163986927	19393.5	769.47000000000003	72.8463389608565	767.5	59.380000000000003	9.7516972881647632	59.0	17247.16	127.36033291413774	17259.0	214.69	15.397853746545328	217.5	244.62	3.5065082346973031	244.0	257.36000000000001	5.8369855233673489	257.0	258.19	6.4213627837087657	257.5	259.04000000000002	6.0957690244955964	259.0	260.24000000000001	6.4484416722181788	260.0	261.27999999999997	7.445911629881194	261.0	262.82999999999998	7.2457642799086424	263.0	263.32999999999998	7.3458219417570962	263.0	264.69999999999999	7.9617837197452186	265.0	265.81999999999999	6.4488448578020536	265.0
1.0	215.0	4454.0699999999997	200.93403171190292	4456.5	19068.630000000001	278.99249649408131	19062.5	756.23000000000002	72.483909248880892	749.5	62.840000000000003	11.538388102330412	64.5	17280.549999999999	125.99185489546537	17292.0	215.15000000000001	15.398944769041806	217.5	244.53999999999999	3.4825852466235481	243.0	258.58999999999997	6.5895295734976411	259.0	260.77999999999997	7.1646074560997413	260.0	262.5	7.5146523539016759	262.0	262.36000000000001	7.5624334707817429	262.0	264.37	6.3160984792829185	264.0	266.04000000000002	8.0547129061190024	266.0	266.94999999999999	7.2696286012422942	267.0	268.06999999999999	7.8756015643251027	268.0	268.93000000000001	7.9249668769023884	269.5
1.0	216.0	4425.5699999999997	201.51254328204982	4401.0	18980.52	280.11677850496568	18970.5	754.0	72.196952844285605	749.5	60.799999999999997	11.369256791892775	60.0	17308.970000000001	117.48212246976132	17297.0	215.72999999999999	15.570391774133366	218.0	244.44999999999999	3.0012497396917834	244.0	257.93000000000001	5.5664261425083152	258.0	257.82999999999998	6.3813086432173147	256.0	260.22000000000003	6.3001269828472513	260.0	262.02999999999997	6.5168320524623002	262.0	263.57999999999998	6.4221180306811556	263.0	264.04000000000002	7.212378248539105	263.0	265.57999999999998	7.3636675644681304	265.0	267.04000000000002	8.1681332016563015	268.0	269.19	6.7700738548408763	269.0
1.0	217.0	4517.6899999999996	212.01158907003176	4516.0	19334.560000000001	253.52255599847521	19329.5	765.52999999999997	72.167645797822729	760.5	59.939999999999998	9.6341268415980501	59.5	17246.939999999999	126.09494993852847	17255.0	215.94	15.190009874914498	218.0	244.72999999999999	3.4142495515120155	244.0	256.70999999999998	5.271233252285465	256.0	258.47000000000003	5.678829104665855	259.0	259.64999999999998	6.2727585638218208	259.0	259.5	6.7475921631349358	259.5	261.31999999999999	7.8356620651990845	261.0	263.31999999999999	6.5144147856887349	263.0	262.83999999999997	7.470903559811223	263.0	264.14999999999998	6.6683956091401768	264.0	267.12	7.0757049118798045	267.0
1.0	218.0	4510.21	209.02699801700257	4485.0	19298.5	272.83256770407746	19287.5	765.02999999999997	73.083439300569324	770.0	63.920000000000002	10.983332827516428	63.5	17262.919999999998	126.10960946732014	17260.0	216.41	15.493931069938318	219.0	244.80000000000001	3.0854497241083023	244.0	258.56999999999999	6.0469083009418956	257.5	259.26999999999998	6.7629209665646703	258.0	259.52999999999997	6.2425235281895413	259.0	261.20999999999998	6.9242977983330558	261.0	262.44999999999999	6.7961386095340934	261.5	263.41000000000003	7.4190228467096668	263.0	263.94	6.8917631996463733	264.0	265.99000000000001	7.2339408347041374	266.0	265.85000000000002	7.6842371124269713	265.5
1.0	219.0	4422.1800000000003	203.9698203166341	4411.0	18945.029999999999	253.03467963897756	18962.5	749.75	75.012848899371903	745.0	61.869999999999997	12.248799941218731	62.5	17315.0	117.8208810016289	17329.0	216.75999999999999	15.523607828079141	219.5	244.53	3.4970130111282116	243.5	258.54000000000002	6.6338827243176368	258.0	257.39999999999998	6.3166446789415023	256.0	261.43000000000001	6.9960774724126669	261.0	262.82999999999998	7.3212772109789697	263.0	264.95999999999998	6.1529180069297196	265.0	265.29000000000002	7.5197007919198491	265.5	267.25999999999999	7.5094873327012142	267.0	268.06999999999999	8.1477051983978903	268.5	268.62	7.4522211454035636	268.0
1.0	220.0	4477.8999999999996	207.54105617925336	4475.0	19210.380000000001	271.16422256632603	19246.5	754.54999999999995	72.114266965698263	745.5	58.710000000000001	11.012079730913685	58.0	17238.439999999999	119.71727694865098	17240.0	217.5	15.171354586852157	220.0	244.94	2.8313247782619362	244.0	257.48000000000002	6.2952045240802148	257.0	258.43000000000001	7.2363734010898035	258.0	260.48000000000002	6.3913691803869384	260.5	260.38	6.9939688303566241	261.0	261.88	6.9112661647486853	262.0	264.54000000000002	7.1825065262761854	263.5	263.27999999999997	6.6031507630827271	262.0	266.33999999999997	8.5629667755982801	267.0	268.94999999999999	6.9157429102013328	269.0
1.0	221.0	4526.8699999999999	201.38791696623707	4502.0	19384.82	277.19655048358737	19376.0	769.50999999999999	74.858599372416791	768.0	61.859999999999999	10.15974409126529	62.0	17232.290000000001	124.82389955453242	17246.5	217.71000000000001	15.409928617615334	220.5	244.22999999999999	2.7887452375575648	244.0	256.38	6.0725283037627751	257.0	257.04000000000002	6.2815921548601032	256.5	257.06999999999999	7.2405179372749293	256.0	258.70999999999998	6.3879495927879715	260.0	259.36000000000001	6.2825472541000433	259.5	261.26999999999998	7.0793431898729153	260.0	261.44999999999999	7.2655006709792547	261.0	262.67000000000002	6.8703056700557363	262.0	265.60000000000002	7.1063352017759467	266.0
1.0	222.0	4418.7799999999997	199.82645370420803	4405.5	18928.669999999998	281.8715329720261	18923.5	750.20000000000005	72.173679412927271	747.0	62.299999999999997	11.903360869939211	63.0	17281.860000000001	120.56848842048241	17299.0	218.44	15.316213631312408	222.0	245.47999999999999	3.4741329853648382	245.0	258.61000000000001	6.7303714607739149	258.0	259.56999999999999	6.7442642296991897	260.0	260.20999999999998	6.6004469545630009	260.0	263.47000000000003	7.0035062647219792	262.5	264.42000000000002	7.3704545314383427	264.0	264.93000000000001	6.991788040265523	264.5	266.10000000000002	7.0149839629182331	266.0	268.57999999999998	7.6291283905830287	269.0	271.19999999999999	9.4148818367518565	270.0
1.0	223.0	4442.1000000000004	207.37837399304684	4433.5	19081.200000000001	259.54290589418929	19094.0	752.82000000000005	72.313260194794154	750.5	59.140000000000001	10.341199156770941	59.0	17256.889999999999	108.01313762686463	17254.5	218.50999999999999	15.435993651203669	221.0	244.72999999999999	3.3995735026617675	244.0	258.26999999999998	5.9461836500397469	258.0	258.50999999999999	6.653562955289444	258.0	259.69999999999999	7.0334913094422751	259.0	260.10000000000002	6.7520367297579176	260.0	262.87	6.7552276053438778	262.0	262.32999999999998	7.3267387014960477	263.0	264.52999999999997	7.3368317412899691	264.0	266.29000000000002	7.4488858227254369	266.0	266.47000000000003	7.2917144760337402	266.0
1.0	224.0	4522.4399999999996	201.96209149243825	4497.0	19419.419999999998	269.23900831788848	19417.5	767.58000000000004	73.072865004733458	765.0	60.310000000000002	9.9776700687084272	59.0	17235.610000000001	114.88906780020457	17238.5	219.28999999999999	15.406683614587534	222.0	244.72999999999999	2.8101779303097518	244.0	257.66000000000003	6.150154469604808	258.0	258.18000000000001	6.4859540547247168	257.5	259.56	6.4565006001703438	259.5	260.01999999999998	6.4729900355245409	259.5	261.16000000000003	6.6943558315942528	261.0	262.17000000000002	7.0172002964145186	262.0	264.05000000000001	7.6607767230222814	263.0	264.25	7.9213319587049247	264.0	266.39999999999998	7.8140898382345201	266.0
1.0	225.0	4435.3500000000004	194.53860156791504	4418.5	19009.310000000001	242.91680448252234	18975.5	752.42999999999995	71.784295636301948	748.0	63.299999999999997	12.041179344233687	64.0	17278.07	115.89316243851489	17266.5	219.80000000000001	15.441502517566095	221.5	244.44999999999999	3.1284980421921311	244.0	259.39999999999998	6.542170893518449	259.0	259.13999999999999	6.4699613600082646	259.0	260.39999999999998	6.7320130718827338	260.5	262.81999999999999	7.4811496442725973	262.0	265.20999999999998	7.7463475264152724	265.0	266.75999999999999	8.0001499985937752	266.0	266.63	8.2044561062876067	267.0	268.54000000000002	7.2614323655873845	268.5	270.43000000000001	8.8963531854350304	270.0
1.0	226.0	4428.1800000000003	195.28319845803426	4421.0	19012.299999999999	250.89828616393535	19019.5	751.91999999999996	72.146889052820569	744.0	61.810000000000002	11.008810108272375	61.0	17288.610000000001	115.66485161880426	17282.0	220.11000000000001	15.215712273830626	222.0	245.16	3.2610427780082865	245.0	258.07999999999998	6.4894992102626841	258.0	259.00999999999999	6.5719023121163316	260.0	258.63	6.3319112438504703	258.0	261.36000000000001	6.2426276518786539	261.0	261.88999999999999	7.4617625263740477	262.0	263.70999999999998	7.3502312888779224	263.0	265.94	6.8495547300536259	266.0	266.50999999999999	6.3945210923101969	267.0	269.23000000000002	8.3340926320745918	269.0
1.0	227.0	4518.3999999999996	200.62906070656862	4518.0	19364.720000000001	280.61571873293207	19422.5	765.05999999999995	72.718198547543807	765.0	60.479999999999997	9.9019997980206007	61.0	17234.68	118.17655266591593	17238.0	220.83000000000001	15.212531018867306	222.5	245.41999999999999	3.6665515133432938	244.5	257.63	6.3319112438504686	257.0	258.18000000000001	6.0850308133977435	258.0	259.57999999999998	6.5164100546236341	259.0	260.5	6.5992423807585672	259.5	261.45999999999998	7.0319556312593443	262.0	263.13	6.6987386872455312	263.0	262.94	6.8144258745693325	262.5	265.02999999999997	8.1196736387615971	264.0	267.0	6.955573304911681	266.5
1.0	228.0	4469.1099999999997	202.27495618588082	4460.0	19177.209999999999	253.4701282202698	19181.0	757.10000000000002	72.018400426557648	758.5	63.659999999999997	10.265690429776267	65.5	17239.540000000001	130.92352118698915	17238.5	220.72999999999999	14.715879178628779	224.0	245.53999999999999	3.7267143705950954	245.0	259.87	6.9866372454851273	260.0	260.18000000000001	5.7937552588972894	260.0	260.52999999999997	6.2329046198381697	260.0	262.04000000000002	6.9482659707296754	262.0	262.69999999999999	6.882586723027905	262.0	263.48000000000002	6.7874590238173838	263.0	265.04000000000002	7.9522575411011429	265.0	265.61000000000001	7.8726043975294484	266.0	267.06	7.6050246547923823	267.0
1.0	229.0	4415.6099999999997	199.4224608713873	4412.5	18943.959999999999	244.45093249975545	18939.5	749.70000000000005	72.669732351234103	753.0	61.670000000000002	10.936228783268938	61.0	17299.099999999999	129.81429043059939	17314.5	221.36000000000001	14.849592587003858	225.5	245.16999999999999	3.1338634303364272	245.0	258.30000000000001	6.9390201037322283	258.0	259.44999999999999	6.5564853389601963	259.0	260.55000000000001	6.5503816682694147	261.0	262.07999999999998	7.7300452780045212	261.5	261.93000000000001	7.0487658494235719	262.0	265.87	7.4035869684903419	266.0	266.98000000000002	8.0274279816140357	266.0	268.38	6.5494732612630768	268.0	268.5	8.1394102980498531	269.0
1.0	230.0	4488.1300000000001	211.43673545531294	4478.5	19253.130000000001	250.36044635684769	19227.5	756.41999999999996	70.030876047640589	751.0	59.350000000000001	9.7029634648389749	59.0	17241.779999999999	132.04912570706404	17239.0	222.12	15.071350304468409	225.5	245.25	3.8480514549574307	245.0	257.98000000000002	5.6497433570030413	258.0	256.63999999999999	5.4397058744016666	256.0	259.63	7.1925725578543878	259.0	260.44	6.4161047372997277	261.0	262.63999999999999	8.3731953279497784	262.0	263.16000000000003	6.6418672073446334	262.0	264.04000000000002	6.8861019452227108	263.0	265.06999999999999	7.42597468350115	265.0	267.52999999999997	7.6882442729143303	267.0
1.0	231.0	4537.9499999999998	196.44767114934194	4531.5	19444.400000000001	256.97299469010358	19455.5	768.21000000000004	72.770364160144197	772.5	63.600000000000001	10.406728592598157	64.5	17239.84	115.13224743745778	17229.0	222.31	14.765293766126025	224.0	246.44999999999999	3.9506328606946002	245.5	258.69	6.0128113225013138	258.5	258.94	6.3211074978993995	259.0	259.73000000000002	5.9377689412775245	260.0	261.10000000000002	7.2629195231669748	262.0	261.86000000000001	6.6378008406399172	261.0	261.75	7.6907411866477471	260.5	263.06999999999999	7.7785024265600136	262.0	263.67000000000002	7.3973711546738006	264.0	266.31	7.020961472618974	266.0
1.0	232.0	4415.0100000000002	198.38066916915065	4384.5	18952.189999999999	275.63518262369917	18926.5	749.60000000000002	72.963141379740492	747.5	62.700000000000003	11.435471131527549	64.0	17304.16	118.20090693391485	17304.5	222.81	14.809925725674656	225.5	244.21000000000001	2.8435716977069521	243.5	258.41000000000003	6.296181382393617	258.5	260.67000000000002	6.217805078964763	261.0	260.86000000000001	7.269140251776685	260.0	262.51999999999998	6.6037565067164632	261.5	263.07999999999998	7.4547702848578759	263.0	265.5	7.8287930104199335	265.5	266.76999999999998	7.4831210066388749	266.5	268.30000000000001	8.1406387955737234	268.5	269.61000000000001	7.6510064697397802	270.0
1.0	233.0	4451.1199999999999	205.05932214849437	4419.0	19121.73	273.59919060552795	19126.5	752.82000000000005	72.064745888679852	750.5	59.210000000000001	10.04419732980192	59.0	17256.549999999999	117.88607848257571	17263.5	222.43000000000001	14.228320350624665	225.0	244.30000000000001	2.7874719729532709	244.0	257.37	6.0920521993824064	256.5	259.04000000000002	6.5405198570144254	258.0	260.93000000000001	6.8560265460396224	260.0	261.72000000000003	7.0485175746393658	261.0	262.54000000000002	6.6609608916431862	263.0	262.48000000000002	6.8767434153093152	262.0	264.07999999999998	7.5228717920751507	264.0	266.38999999999999	7.0439974446332672	266.0	266.31	8.2215509485741194	266.0
1.0	234.0	4537.1599999999999	206.41587729629714	4521.5	19458.169999999998	257.13700842158056	19475.0	770.23000000000002	75.674018658982291	761.5	60.789999999999999	10.341465079958448	61.0	17243.59	120.62761665555695	17266.0	223.16	14.72665610381393	226.5	244.63999999999999	3.0381573362813188	244.0	256.55000000000001	5.7137990864222727	256.0	257.56999999999999	5.9367583747361659	257.0	259.04000000000002	6.6677132511828976	259.5	260.52999999999997	6.6819982041302586	260.5	261.31	6.6613737321966848	261.0	262.82999999999998	6.3372785957380797	262.5	263.19999999999999	7.4175467642610791	263.0	264.43000000000001	7.384111320937679	264.5	265.98000000000002	7.8281287674641638	266.0
1.0	235.0	4433.6700000000001	199.65936266551589	4420.0	18981.57	277.40080226992853	18979.5	754.40999999999997	74.859748196210219	745.0	63.060000000000002	11.990679713844415	64.5	17277.049999999999	125.97089941728603	17273.5	223.56999999999999	14.558334382751346	226.0	244.81999999999999	3.2905318719015626	244.0	257.83999999999997	5.5977138190514877	257.0	259.10000000000002	6.1587336360651292	259.0	261.66000000000003	8.0165079679371605	261.0	263.39999999999998	6.766091929614908	263.0	264.24000000000001	7.7718980950601768	264.0	265.31999999999999	7.2922973060620606	264.5	267.49000000000001	8.4634449250881278	267.0	268.63	7.6008617932442366	268.0	271.16000000000003	8.3805966374715837	270.5
1.0	236.0	4439.5200000000004	194.410981171332	4446.5	19031.77	298.59815320929232	19020.5	753.27999999999997	73.339222793809313	748.5	60.380000000000003	10.462103039064372	62.0	17272.540000000001	130.89655610442927	17274.0	223.71000000000001	14.512267224662038	226.5	244.90000000000001	3.1384709652950433	244.5	256.75999999999999	6.1042935709220281	257.0	259.39999999999998	7.2801098892805181	259.0	259.31	6.4910630870451396	258.5	260.91000000000003	6.4499534882043914	261.0	262.22000000000003	6.5659424304512441	261.5	263.66000000000003	7.4902870438989186	263.0	265.04000000000002	7.0525456396963504	265.0	265.13999999999999	7.8930602430236139	265.0	268.0	8.2292162445763939	267.5
1.0	237.0	4528.4799999999996	207.89735351850922	4536.0	19374.220000000001	268.59261270556198	19381.0	768.53999999999996	75.746210466266888	765.0	60.350000000000001	9.7646044466737116	60.0	17233.950000000001	134.50735110022799	17230.5	223.78	14.435082265092914	226.0	244.62	3.6380764148104414	244.0	257.10000000000002	5.6026779311325763	257.0	258.79000000000002	6.9861219571375939	258.0	259.57999999999998	6.7352505521324151	259.0	260.56999999999999	7.2763383648645696	260.0	262.29000000000002	7.1530343211814671	262.0	262.88999999999999	5.8870960583296075	263.0	263.33999999999997	7.1052375048269845	263.0	264.91000000000003	7.567159308485583	264.5	265.01999999999998	7.0851676056392634	264.5
1.0	238.0	4459.2700000000004	207.98205956283823	4439.5	19090.650000000001	246.51841209126752	19086.5	757.37	74.96394533374027	751.0	64.069999999999993	11.812074330954745	65.0	17268.860000000001	120.80314730999355	17270.0	224.31	14.674941226458113	227.0	243.94999999999999	2.6995369973386176	243.0	258.23000000000002	6.186848955647779	257.0	259.92000000000002	6.6252245244972645	260.0	261.44999999999999	7.95408699977565	260.0	263.38999999999999	7.4470061098403839	264.0	264.37	6.3224283309500633	264.0	264.62	6.5219322290253832	264.5	265.57999999999998	7.5049050626906668	265.0	266.04000000000002	6.6692128471057206	265.0	267.14999999999998	7.7876504800870459	267.0
1.0	239.0	4423.8400000000001	201.82183826335543	4426.0	18972.189999999999	253.07432485339166	18964.5	753.66999999999996	73.56929454602647	747.0	61.869999999999997	11.959644643550243	62.0	17296.759999999998	121.79877831899628	17304.5	224.78	14.299356628883693	228.0	245.21000000000001	3.6449828531832633	244.0	258.52999999999997	6.436544103787373	258.0	259.63	5.7942298884321115	259.0	260.35000000000002	6.1650223032848794	260.0	262.16000000000003	7.2508206432099813	262.0	263.79000000000002	6.8283160442381403	264.0	264.61000000000001	7.1664426321571852	264.0	265.38	7.8724583199912859	265.0	266.14999999999998	8.2466659929937745	265.5	270.19	7.8367021124960461	270.0
1.0	240.0	4493.8000000000002	201.26301200170886	4488.0	19266.459999999999	249.69599195822107	19251.5	760.87	71.845202345041798	756.0	60.649999999999999	9.4661238107263301	60.0	17240.630000000001	123.97085584926806	17244.0	225.18000000000001	14.043774421429591	228.5	244.81999999999999	3.1124909638423048	244.0	256.60000000000002	5.5063599591744818	256.5	257.80000000000001	6.9166465863162339	256.5	260.44	5.9452838452003283	260.0	260.70999999999998	5.9854740831449602	260.0	260.86000000000001	6.0811512068028692	261.0	263.32999999999998	7.0880956539821041	262.0	263.52999999999997	6.9634115202248399	264.0	266.41000000000003	9.4827158557029438	265.5	265.75	7.5490065571570408	266.0
1.0	241.0	4522.8699999999999	206.80046687568188	4502.5	19393.34	256.17639313566735	19395.5	767.37	75.050470351624043	767.0	63.990000000000002	10.650347412173934	64.0	17261.099999999999	123.7210976349628	17273.5	225.59999999999999	13.663820841916801	228.5	244.66999999999999	3.4089734525220341	244.0	258.54000000000002	6.1958373122605472	259.0	259.00999999999999	6.7416540996998648	259.0	259.95999999999998	6.6677132511828976	260.0	261.41000000000003	6.6152777719457863	261.0	263.08999999999997	6.8162966484741565	262.0	262.66000000000003	7.0967880058516615	262.0	264.12	7.4716530968722044	264.0	264.48000000000002	8.2540656648708595	264.0	264.56999999999999	8.4110106408207574	264.0
1.0	242.0	4410.3100000000004	202.77897795383029	4394.0	18947.07	256.0567614807311	18957.5	750.88	74.576039047404493	747.0	63.240000000000002	11.895478132466975	63.5	17320.299999999999	114.27786312317885	17311.5	225.69	13.88790480958161	230.0	244.65000000000001	3.1603006186120965	244.0	259.61000000000001	6.776274787816682	259.5	260.17000000000002	6.7112666464684603	260.0	261.54000000000002	7.0291108968346769	261.5	262.58999999999997	6.8397295268161011	262.0	264.94	6.6750580521820178	265.0	264.68000000000001	8.0310397832410221	264.0	265.85000000000002	7.2074614116205984	265.0	266.94999999999999	7.4878234487733488	267.0	270.06999999999999	7.6383964285705934	270.0
1.0	243.0	4467.1599999999999	202.76926394303453	4445.5	19198.110000000001	253.74727170947079	19211.5	756.69000000000005	71.931035721724456	751.0	59.640000000000001	9.9302769347083171	59.0	17281.200000000001	112.45905921712132	17274.5	226.00999999999999	13.557650976478191	230.0	245.44	3.6036648012821617	245.0	257.24000000000001	6.313667713777785	257.0	258.38	7.0025423954446717	259.0	260.63	7.1044422722688081	260.0	260.66000000000003	6.5790880827056872	261.0	262.44999999999999	7.8477703840007953	262.5	264.55000000000001	6.3629788621368215	265.0	264.61000000000001	7.9760829985651478	264.0	265.05000000000001	7.4878234487733479	265.0	266.43000000000001	6.8428868177107827	266.0
1.0	244.0	4535.6000000000004	203.98597991038503	4541.0	19476.549999999999	250.7206563089687	19486.0	771.63999999999999	73.693760929945753	767.5	62.520000000000003	10.599509422610085	62.0	17264.080000000002	114.79744596462065	17262.0	226.38	13.35348643613345	230.0	244.5	3.0545048698602528	244.0	255.88999999999999	5.5098003593596747	256.0	256.38999999999999	6.097368284760238	256.0	258.25	6.851824574520279	258.0	259.07999999999998	6.2059326454611146	259.0	260.49000000000001	5.9841373647335336	260.0	262.54000000000002	7.6215746404532441	263.0	262.55000000000001	6.6503759292238511	262.5	263.80000000000001	7.6498365995621116	264.0	265.85000000000002	6.8765907250613658	265.0
1.0	245.0	4422.3800000000001	204.7555020017777	4418.0	18987.740000000002	253.84868012262737	18977.0	752.91999999999996	73.403907252952152	751.5	64.340000000000003	11.466664728682007	64.0	17314.84	125.86911614848179	17316.0	226.94	13.743958672813303	230.0	244.84999999999999	3.1539657575820326	244.0	259.07999999999998	6.7670968664561011	258.5	260.02999999999997	6.5931100400342171	259.5	261.75	6.1909207715815588	261.5	262.39999999999998	6.6483080554378633	262.0	263.32999999999998	7.1443054246021704	263.0	267.11000000000001	8.8678013058480278	266.0	267.94999999999999	7.3910418751350608	268.0	268.13	8.2615434393338383	268.0	269.86000000000001	7.5855388734090603	269.0
1.0	246.0	4449.2799999999997	200.65936708760944	4439.0	19102.790000000001	274.83010370044985	19121.5	755.74000000000001	73.661064342025355	751.0	62.189999999999998	11.560012975771263	62.0	17298.939999999999	128.78515597692149	17315.5	227.34999999999999	13.563461947452797	230.5	245.28	3.6635501907302972	245.0	256.63999999999999	6.2650139664648794	256.0	258.5	6.157109711544857	258.0	259.87	7.3534413712220479	260.0	260.14999999999998	7.0715981220654776	260.0	263.06	6.8217593038746243	263.0	263.88999999999999	7.2400207182024001	262.0	263.99000000000001	6.711922228393294	263.5	264.93000000000001	7.2446601024478712	264.5	268.06	7.210852931519268	267.0
1.0	247.0	4536.0500000000002	210.18717253914426	4532.0	19424.689999999999	245.62828399840274	19429.0	769.75999999999999	75.350264763967488	772.0	61.350000000000001	10.350241543075214	59.5	17260.549999999999	121.67911694288384	17281.0	227.40000000000001	13.409697983176205	231.0	244.74000000000001	3.6540935948604281	244.0	257.47000000000003	5.862516524496967	257.0	258.44999999999999	6.4689643684286899	258.0	259.19	6.0509420754127206	259.0	260.42000000000002	6.5653331979420511	260.0	261.49000000000001	7.6256081724672944	261.0	262.93000000000001	7.3392847062912079	263.0	263.5	7.4759614766262672	263.0	264.89999999999998	8.1234229238665154	265.0	266.02999999999997	6.4690880346459974	265.0
1.0	248.0	4451.5299999999997	203.11762380453354	4445.0	19064.389999999999	240.29539716773601	19054.0	754.59000000000003	73.691667778657305	752.5	65.049999999999997	12.355059692288014	66.0	17269.759999999998	117.38203610433753	17273.5	227.84999999999999	13.244149651827405	231.0	244.74000000000001	3.5682488702443398	243.5	258.74000000000001	6.6567559666852736	259.0	260.89999999999998	7.2339477465627295	260.0	262.61000000000001	7.6326862898982029	262.0	262.45999999999998	7.5913371681147188	262.0	264.58999999999997	6.4297667142750985	264.0	266.31	8.2385617676873686	266.0	267.19999999999999	7.4632432628181169	267.0	268.13999999999999	7.8765728588009631	268.0	269.05000000000001	8.0079647851373572	269.5
1.0	249.0	4424.9399999999996	203.76819280741535	4415.5	18986.709999999999	270.27927390016424	19006.0	751.83000000000004	72.694986759748446	744.0	62.590000000000003	12.043334255927633	62.0	17288.549999999999	119.62720217408749	17291.0	228.33000000000001	13.232577224410973	233.0	244.59999999999999	3.1749015732775092	244.0	258.01999999999998	5.6497433570030413	258.0	258.08999999999997	6.5239481910879702	257.0	260.42000000000002	6.3768017061846916	260.0	262.06999999999999	6.5257260132494066	262.0	263.72000000000003	6.5468771181380827	263.0	264.17000000000002	7.3499047612877284	263.5	265.75	7.5011665759400383	265.0	267.20999999999998	8.1673679970967381	268.5	269.37	6.752266286218279	269.0
1.0	250.0	4508.0500000000002	209.20972133244669	4496.5	19303.919999999998	246.70839791138042	19302.5	764.80999999999995	72.88521043394195	764.5	61.740000000000002	10.473413961073057	61.0	17244.07	126.49476313270839	17237.0	228.44999999999999	12.640708049788984	233.0	244.86000000000001	3.5525202321732108	244.0	256.88999999999999	5.3233354205798458	256.5	258.63	5.754398317808735	259.0	259.82999999999998	6.3451635124715269	259.0	259.56999999999999	6.7871275220081131	259.5	261.45999999999998	7.9302206778878475	261.0	263.43000000000001	6.6185421355461642	264.0	262.94	7.519069091317089	263.0	264.25999999999999	6.7195535565988314	264.0	267.36000000000001	7.1323488417210763	267.5
1.0	251.0	4502.54	207.06305416466745	4479.5	19294.279999999999	249.26428063402909	19275.5	766.15999999999997	74.3803361110986	764.0	65.640000000000001	10.608034690742672	66.5	17266.419999999998	126.35989711929967	17259.5	228.72	12.81801856762581	233.0	244.94999999999999	3.2353516037673553	244.5	258.75	6.1682655584856265	258.0	259.42000000000002	6.7987940107051346	258.0	259.67000000000002	6.2945293708108148	259.0	261.39999999999998	7.0099928673287533	260.5	262.68000000000001	6.8379529100455203	262.0	263.56	7.4837423793179845	263.5	264.12	7.0018283326571211	264.0	266.19999999999999	7.3088986858486411	266.0	266.04000000000002	7.7355284240961844	266.0
1.0	252.0	4420.5799999999999	202.40410964207226	4419.0	18973.299999999999	269.56084656344291	18950.0	752.40999999999997	73.963517358221949	751.0	63.439999999999998	12.32746527068724	64.5	17320.169999999998	130.51781908996182	17314.0	228.94	12.631563640341602	232.5	244.71000000000001	3.6859055875049216	244.0	258.73000000000002	6.6975443260944534	258.0	257.62	6.5004307549577049	257.0	261.50999999999999	6.914470334016916	261.0	262.94	7.4213475865236225	263.0	264.97000000000003	6.1667738729419943	265.0	265.48000000000002	7.5808706623975599	265.5	267.41000000000003	7.5194348191868778	267.0	268.30000000000001	8.2613558209291522	268.5	268.73000000000002	7.6090143908393291	268.0
1.0	253.0	4483.5900000000001	203.45147308387817	4485.0	19234.549999999999	266.85326960710074	19241.5	758.91999999999996	72.219897535236086	757.0	60.109999999999999	11.399907894364761	61.0	17262.02	118.0244025615042	17257.0	229.61000000000001	12.469879710726964	234.0	245.19	3.061682543961735	244.0	257.66000000000003	6.3280644750191986	257.0	258.54000000000002	7.3039989047096645	258.5	260.64999999999998	6.4612305329557778	261.0	260.48000000000002	7.1238753498359317	261.0	262.0	6.9771054170049629	262.0	264.69999999999999	7.2821700062550043	263.0	263.48000000000002	6.6969843959800315	262.0	266.42000000000002	8.6106678022090701	267.0	269.14999999999998	6.9747759820656601	269.5
1.0	254.0	4535.3999999999996	193.60227271393276	4539.5	19422.23	282.63835037022136	19438.5	773.10000000000002	71.41421427138998	774.5	63.079999999999998	10.617608016874611	63.0	17264.310000000001	114.40084746189603	17266.5	229.43000000000001	12.340384921063038	233.5	244.44	2.9776500801806782	244.0	256.58999999999997	6.2275115415388838	257.0	257.17000000000002	6.2849900556802796	257.0	257.16000000000003	7.2701031629544302	256.0	258.85000000000002	6.4736002347997976	260.0	259.49000000000001	6.3079235886304135	259.0	261.44	7.2874138073805037	260.5	261.63	7.3588789907159091	261.0	262.82999999999998	6.942701203422196	263.0	265.70999999999998	7.0954844795827725	266.0
1.0	255.0	4417.5	193.13246749316906	4403.0	18948.310000000001	283.44067086429214	18944.5	751.94000000000005	72.411852620962534	750.5	63.549999999999997	11.402083143005052	65.0	17292.630000000001	112.04826236939151	17282.0	230.09	12.218097233202887	234.5	245.69	3.6130181289332057	245.0	258.68000000000001	6.7570407724091757	258.0	259.66000000000003	6.7456949234307952	260.0	260.37	6.6852898216906063	260.0	263.56	7.1236507494402046	262.5	264.52999999999997	7.4544684585824097	264.0	265.01999999999998	7.0879898419791783	264.5	266.22000000000003	7.1099648381690317	266.0	268.70999999999998	7.6462997587068227	269.0	271.36000000000001	9.4599365748402331	270.5
1.0	256.0	4446.2200000000003	206.43238990042238	4452.0	19076.93	268.90646161816198	19055.0	754.12	72.669702077275645	749.0	60.340000000000003	10.362644450139165	61.5	17263.419999999998	120.61576845504072	17258.0	230.02000000000001	12.305267164917632	233.0	244.87	3.413663720989518	244.0	258.49000000000001	6.0506115393404656	258.0	258.69	6.7582468140783369	258.0	259.76999999999998	7.115974985903196	259.0	260.18000000000001	6.8386840839448055	260.0	263.02999999999997	6.8256208508823581	262.5	262.50999999999999	7.4101214564944877	263.0	264.67000000000002	7.3919618505509073	264.0	266.36000000000001	7.4424727073735379	266.0	266.63999999999999	7.2821974705441761	266.0
1.0	257.0	4534.7799999999997	207.93477727402887	4539.0	19433.43	256.20079059206665	19434.0	770.21000000000004	75.253876312120951	770.5	61.009999999999998	10.275694623722524	60.5	17237.02	130.48356065037464	17245.5	230.63999999999999	12.278045447057117	235.5	244.94	2.9759704299606207	244.5	257.79000000000002	6.2004757881956127	258.0	258.35000000000002	6.6141892927251487	257.5	259.67000000000002	6.4931579373984114	260.0	260.13999999999999	6.5238332290149765	260.0	261.24000000000001	6.643974713979576	261.0	262.27999999999997	6.991537742156587	262.0	264.20999999999998	7.7952485528044582	263.0	264.45999999999998	8.1503619551526665	264.0	266.5	7.8402806072231881	266.0
1.0	258.0	4441.9200000000001	197.18436449171116	4432.0	18997.349999999999	257.03530399538505	18989.0	753.28999999999996	76.684065489513529	754.5	64.359999999999999	11.954513791869578	65.0	17270.84	126.16479065095776	17268.5	230.84	12.356957554349696	235.0	244.53	3.3569480186621896	244.0	259.43000000000001	6.4965452357387612	259.0	259.25999999999999	6.4724338544321949	259.0	260.62	6.8858986341653328	260.5	262.95999999999998	7.5138804888020418	262.0	265.31	7.7970443117889223	265.0	266.83999999999997	8.0804950343404087	266.0	266.81	8.232490510167624	267.0	268.69	7.3914748190060147	269.0	270.67000000000002	9.0554458752730671	270.0
1.0	259.0	4438.0	197.36124239576523	4437.5	18996.5	270.48306786192734	19022.5	751.87	75.629049313078113	745.5	62.210000000000001	11.603701995484029	62.5	17287.119999999999	134.40842830715641	17295.0	231.00999999999999	12.073520613309112	235.0	245.37	3.3783279888134006	245.0	258.30000000000001	6.6279710319222129	258.0	259.13999999999999	6.6633625145267308	260.0	258.73000000000002	6.3825621814440643	258.0	261.51999999999998	6.3253142214438647	261.0	262.01999999999998	7.5405304853173298	262.0	263.81	7.3657246758211095	263.5	266.00999999999999	6.8519997081144117	266.5	266.63999999999999	6.5199999999999996	267.0	269.31	8.3817599583858282	269.0
1.0	260.0	4529.8500000000004	208.76835847417109	4551.0	19355.470000000001	261.76750963402617	19390.0	766.59000000000003	75.315084146537345	760.5	60.729999999999997	10.008851082916561	61.0	17243.43	125.4973509680583	17253.0	231.61000000000001	11.859928330306216	237.0	245.52000000000001	3.7268753668455301	245.0	257.67000000000002	6.4094539549013065	257.0	258.38999999999999	6.2111110117272892	258.0	259.75999999999999	6.5819753873742179	259.5	260.60000000000002	6.6873013989201953	259.5	261.67000000000002	7.1162560381144235	262.0	263.32999999999998	6.7172241290580743	263.0	263.07999999999998	6.9522370500436761	263.0	265.17000000000002	8.2268523749973781	264.0	267.14999999999998	7.0247775765500231	266.5
1.0	261.0	4480.6700000000001	196.11369432041201	4483.5	19182.52	276.91549180210194	19202.5	760.36000000000001	73.991150822243611	759.0	64.560000000000002	11.181520469059654	65.0	17253.900000000001	129.00538748439928	17250.5	231.34999999999999	11.26177161906598	236.0	245.63999999999999	3.7296648643008128	245.0	260.08999999999997	7.0853299146899298	260.0	260.27999999999997	5.7915110290838605	260.0	260.63999999999999	6.2984442523531152	260.0	262.13	6.9665701747703661	262.0	262.73000000000002	6.8903628351488155	262.0	263.54000000000002	6.8270344952988191	263.5	265.22000000000003	7.9618841991076454	264.5	265.82999999999998	7.9624807692075468	266.5	267.10000000000002	7.5610845782863709	267.0
1.0	262.0	4427.8100000000004	199.22247338089144	4422.0	18959.59	263.01023155002923	18973.5	752.88	73.031401465397053	748.0	63.009999999999998	11.567622919165371	63.0	17308.939999999999	120.33883994787385	17302.5	231.75999999999999	11.383426549154697	237.0	245.31999999999999	3.2152138342573733	245.0	258.39999999999998	6.9469417731833616	258.0	259.54000000000002	6.6399096379393594	259.0	260.74000000000001	6.5262853140205257	261.0	262.31999999999999	7.8624169311987009	261.5	262.02999999999997	7.1168181092395493	261.5	265.91000000000003	7.3879564156808613	266.0	267.16000000000003	8.0879169135198214	266.0	268.48000000000002	6.6369872683319215	267.5	268.73000000000002	8.1998231688250449	269.0
1.0	263.0	4492.6300000000001	210.98225778486685	4479.5	19253.240000000002	260.70324585628003	19257.0	762.40999999999997	72.893771338846221	760.5	60.630000000000003	10.315672542301835	60.0	17263.369999999999	127.34525158010408	17272.0	232.49000000000001	11.441586428463493	236.5	245.37	3.9310431185628074	245.0	258.22000000000003	5.8009999138079644	258.5	256.74000000000001	5.436211916399138	256.0	259.80000000000001	7.1819217483901898	259.5	260.58999999999997	6.3860707794386373	261.0	262.79000000000002	8.4809138658519565	262.0	263.33999999999997	6.7605029398706717	263.0	264.13	6.8871692298069753	263.0	265.19	7.4695314444749474	265.5	267.67000000000002	7.6825191181018218	267.5
1.0	264.0	4544.0900000000001	205.76258624929849	4528.5	19450.060000000001	257.55748173951383	19447.5	773.45000000000005	75.02657862384504	777.0	65.030000000000001	12.041141972421055	65.0	17260.560000000001	132.92391207002598	17258.5	232.65000000000001	10.954793471353076	236.5	246.66	4.1236391694715486	246.0	258.80000000000001	6.0415229867972871	258.5	259.08999999999997	6.4157540476548824	259.0	259.85000000000002	5.9805936160217401	260.0	261.25999999999999	7.3329666574995409	262.0	261.88999999999999	6.736312047403981	261.0	261.93000000000001	7.8450685146785055	261.0	263.20999999999998	7.770836505808111	262.0	263.76999999999998	7.492469552824355	264.0	266.47000000000003	7.0334273295456748	266.0
1.0	265.0	4417.3900000000003	210.39467174812199	4404.5	18967.639999999999	238.82916572311683	18944.0	754.24000000000001	75.076377110246852	750.0	64.609999999999999	12.462660229662044	64.5	17305.080000000002	137.99751302106861	17324.5	233.03	11.195048012402626	238.0	244.25999999999999	2.9244486659881721	243.0	258.63999999999999	6.3883018087751609	259.0	260.82999999999998	6.1871722135398812	261.0	260.98000000000002	7.2759604177043196	260.0	262.63999999999999	6.6581078393189168	261.5	263.08999999999997	7.4633705522371061	263.0	265.55000000000001	7.909962073233979	265.5	266.92000000000002	7.5639672130436937	267.0	268.41000000000003	8.2971019036769711	268.0	269.63999999999999	7.638743352148964	270.0
1.0	266.0	4453.9899999999998	207.04610573493042	4462.0	19131.5	258.55825262404602	19150.5	755.61000000000001	74.56794150303466	758.0	60.920000000000002	11.449611347115674	61.0	17259.330000000002	120.26579355743677	17256.0	232.5	10.656922632730332	237.0	244.47999999999999	2.9033773437154182	244.0	257.55000000000001	6.1812215621186075	257.0	259.19	6.6116488110001734	258.0	261.06999999999999	6.8589430672662681	260.0	261.87	7.1716873886136439	261.0	262.66000000000003	6.7900220912748139	263.0	262.62	7.0096790226086672	262.0	264.22000000000003	7.5572217117139031	264.5	266.54000000000002	7.201971952180874	266.0	266.44999999999999	8.25878320335387	266.0
1.0	267.0	4531.6899999999996	204.44220185666171	4547.0	19426.740000000002	260.27991163361031	19468.5	770.38	74.950220813550629	774.5	62.450000000000003	10.677429465934205	62.0	17244.73	112.48047430554337	17235.5	233.11000000000001	11.194547780057933	238.0	244.71000000000001	3.1250439996902442	244.0	256.77999999999997	5.8559030046611946	256.0	257.70999999999998	6.0071540682755931	257.0	259.08999999999997	6.8030801847398514	260.0	260.66000000000003	6.7397626070952974	261.0	261.47000000000003	6.7667643671107687	261.5	262.86000000000001	6.3135093252485177	262.5	263.29000000000002	7.4287212896971715	263.0	264.52999999999997	7.4141149168326219	264.5	266.11000000000001	7.9219883867625054	266.0
1.0	268.0	4439.7399999999998	194.05054083923602	4442.5	18995.689999999999	255.66367340707598	19013.0	752.01999999999998	73.590757571858163	751.5	65.379999999999995	12.044733288869454	66.5	17276.34	113.9607142834758	17273.0	233.38999999999999	10.905865394364632	238.0	245.03	3.5339920769577287	244.0	257.95999999999998	5.5909212121080722	257.0	259.16000000000003	6.2076082350612296	259.0	261.76999999999998	7.9597173316644856	261.0	263.49000000000001	6.7475847530801722	263.0	264.35000000000002	7.7205893557422156	264.0	265.50999999999999	7.3735947813803806	265.0	267.58999999999997	8.4428608895326462	267.0	268.74000000000001	7.7014544080972129	268.0	271.19999999999999	8.4297093662830402	270.5
1.0	269.0	4443.6999999999998	193.72983766059372	4429.5	19044.73	252.56376838335308	19039.5	752.05999999999995	72.562086519063115	749.5	62.469999999999999	11.639978522316955	63.0	17282.509999999998	101.26149268107793	17282.0	233.38	10.90759368513514	238.0	245.06999999999999	3.2007967758044247	245.0	256.87	6.15411244616151	257.0	259.50999999999999	7.3817274401050605	259.0	259.43000000000001	6.4548508890601015	259.0	261.06999999999999	6.5776211505376327	261.0	262.32999999999998	6.6784054983206875	262.0	263.75999999999999	7.6146175215830763	263.0	265.25	7.1810514550447282	265.0	265.22000000000003	7.8633071922696738	265.0	268.06	8.1790219464187768	267.5
1.0	270.0	4531.1899999999996	204.6447504823908	4532.0	19380.700000000001	255.99896484165714	19386.5	767.75999999999999	74.037304110833219	768.0	62.159999999999997	9.3805330338952491	61.5	17249.950000000001	105.14869233613891	17259.0	233.24000000000001	10.706185128233118	238.0	244.80000000000001	3.954743986657038	244.0	257.23000000000002	5.7163887201624082	257.0	258.95999999999998	7.0127312796085386	258.0	259.72000000000003	6.8118719894020332	259.0	260.68000000000001	7.2813185619089618	260.5	262.47000000000003	7.3341052624024972	262.0	263.00999999999999	5.9101522823020387	263.0	263.47000000000003	7.1714085087937924	263.0	265.02999999999997	7.6882442729143303	265.0	265.19	7.1002746425754548	265.0
1.0	271.0	4469.2700000000004	200.79361817547888	4443.5	19127.560000000001	253.52579040405337	19136.5	755.61000000000001	72.795040353035048	752.0	65.900000000000006	11.096395811253309	66.5	17283.810000000001	110.21403676483318	17271.5	233.66999999999999	10.832409704216326	238.0	244.0	2.8178005607210741	243.0	258.32999999999998	6.2706538734010824	257.0	259.97000000000003	6.6999328354842485	260.0	261.54000000000002	8.0005249827745679	260.5	263.60000000000002	7.5325958341065915	264.0	264.43000000000001	6.3281197839484671	264.0	264.70999999999998	6.580721844904251	264.5	265.68000000000001	7.5523241455859127	265.0	266.12	6.6892152006046279	265.0	267.29000000000002	7.8361916770839644	267.0
1.0	272.0	4427.3599999999997	194.06249096618336	4414.0	18991.349999999999	248.33438646309133	18978.0	753.02999999999997	73.098352238610673	752.5	63.960000000000001	11.918825445487487	63.0	17329.740000000002	126.15582586626746	17326.0	233.90000000000001	10.655045753069293	238.0	245.34999999999999	3.7586566749305534	244.0	258.60000000000002	6.4976918978972833	258.0	259.72000000000003	5.8942005395133954	259.0	260.39999999999998	6.2609903369994102	260.0	262.26999999999998	7.3305593238169777	262.0	264.00999999999999	6.8883887811301694	264.0	264.70999999999998	7.2405731817308503	264.5	265.54000000000002	7.9390427634570653	265.0	266.22000000000003	8.3145414786384944	266.0	270.19999999999999	7.8625695545413139	270.0
1.0	273.0	4505.6099999999997	203.56895121800869	4490.0	19297.610000000001	268.00984664746926	19304.0	764.10000000000002	73.72604695763907	766.0	62.520000000000003	9.6493315830683315	62.0	17258.790000000001	127.42042968064423	17265.5	234.09999999999999	10.440785411069418	238.5	244.94999999999999	3.1823733281939126	244.5	256.69	5.5347899689148097	257.0	257.97000000000003	7.0447924029030133	257.0	260.50999999999999	5.9741024430453136	260.0	260.89999999999998	6.0506198029623377	261.0	260.91000000000003	6.0532553225516601	261.0	263.43000000000001	7.1515802449528589	262.0	263.64999999999998	7.070183873139368	264.0	266.60000000000002	9.6446876569435886	265.5	265.82999999999998	7.6119051491725775	266.0
1.0	274.0	4526.2799999999997	208.64391100628839	4503.0	19388.93	250.72320415151046	19403.5	769.21000000000004	77.506940979501962	770.5	66.040000000000006	10.73864050985971	66.0	17265.48	123.97277765703242	17283.0	234.40000000000001	10.016985574512923	238.5	244.71000000000001	3.4504927184389187	244.0	258.60000000000002	6.2321745803531527	259.0	259.13999999999999	6.7823594714523932	259.0	260.01999999999998	6.6947442072121026	260.0	261.51999999999998	6.6249226410577826	261.0	263.19999999999999	6.9483811064160834	262.0	262.81	7.1424015568994728	262.0	264.14999999999998	7.5224663508719001	264.0	264.56	8.4015712816115524	264.0	264.76999999999998	8.4188538412304066	264.0
1.0	275.0	4416.7799999999997	199.97687766339388	4408.5	18955.830000000002	261.71912635495329	18964.0	753.12	75.741835203538599	752.0	65.209999999999994	11.507645284766124	65.5	17314.82	133.0916511280854	17325.0	234.40000000000001	10.165628362280414	239.0	244.75999999999999	3.2376534712658804	244.0	259.64999999999998	6.8298975102119952	260.0	260.27999999999997	6.801588049860122	260.0	261.70999999999998	7.1697907919269168	262.0	262.72000000000003	6.8294655720634534	262.0	265.08999999999997	6.6619741818773202	265.0	264.70999999999998	8.009113558940216	264.0	265.92000000000002	7.2741734925694468	265.0	266.98000000000002	7.4712515685124679	267.0	270.23000000000002	7.7702702655699172	270.0
1.0	276.0	4461.7700000000004	198.90851439795131	4434.5	19179.389999999999	242.06329316936925	19223.0	756.09000000000003	72.842445730494248	750.5	61.43	10.826130425964765	60.5	17262.580000000002	132.5767083616123	17271.0	234.47	9.9694082071103889	239.0	245.62	3.7517462600767657	245.0	257.32999999999998	6.4047716586932273	257.0	258.55000000000001	7.1782658072824246	259.0	260.80000000000001	7.2277243998370606	260.0	260.81	6.6598723711494658	261.0	262.52999999999997	7.9416056311050855	262.5	264.68000000000001	6.3669144803428921	265.0	264.69	7.9758322449760684	264.0	265.16000000000003	7.6114650363776883	265.0	266.61000000000001	6.8788007675756973	266.0
1.0	277.0	4532.1099999999997	202.89035930768125	4525.0	19448.720000000001	269.92291788582901	19429.0	771.38999999999999	76.154040601927349	773.0	64.280000000000001	11.432480045904301	64.0	17254.560000000001	122.56046018190369	17259.5	234.69	9.6630171271709955	239.0	244.59999999999999	3.1368774282716241	244.0	255.97999999999999	5.5117692259382558	256.0	256.44	6.1600649347226861	255.5	258.38999999999999	6.9237200983286442	258.0	259.23000000000002	6.1658008401180142	259.0	260.58999999999997	6.071400168000789	260.0	262.63	7.6113796384098462	263.0	262.72000000000003	6.7083231883981274	263.0	263.92000000000002	7.6245393303464564	264.0	265.83999999999997	6.815746474158205	265.0
1.0	278.0	4418.6899999999996	209.77596120623548	4413.0	18977.75	242.72183152736795	18959.0	752.12	73.524047766700107	747.5	65.549999999999997	11.539822355651754	66.5	17300.689999999999	122.68143258048465	17302.5	235.08000000000001	10.047566869645605	239.0	244.90000000000001	3.2015621187164243	244.0	259.22000000000003	6.8067319618154496	258.0	260.16000000000003	6.6853870493786669	260.0	261.79000000000002	6.2646548189026348	261.0	262.51999999999998	6.6384938050735594	262.0	263.41000000000003	7.202909134509472	263.0	267.16000000000003	8.8901293578890073	266.0	268.06	7.4051603628820892	268.0	268.23000000000002	8.2059185957453913	268.0	269.99000000000001	7.6583222705759768	269.0
1.0	279.0	4445.6199999999999	202.41649043494454	4423.5	19098.709999999999	248.54743189178197	19085.5	755.78999999999996	75.663768740395156	753.5	62.469999999999999	11.512128387053369	63.0	17283.73	121.24041034242666	17280.5	235.38999999999999	9.8670106922005498	240.0	245.36000000000001	3.7510531854400573	244.5	256.75999999999999	6.3578612756177693	256.0	258.55000000000001	6.2006048092101462	258.0	259.97000000000003	7.4289366668453969	260.0	260.26999999999998	7.1244017292682207	260.0	263.14999999999998	6.88095196902289	263.0	264.0	7.1735625737843813	262.0	264.06999999999999	6.7959620363860189	263.5	265.01999999999998	7.2745858988673717	265.0	268.18000000000001	7.308050355601007	268.0
1.0	280.0	4531.46	209.06130297116204	4523.5	19428.91	270.6448261097928	19424.0	771.79999999999995	74.707027781862678	775.0	61.240000000000002	10.758364187923739	61.0	17257.990000000002	122.30449664668916	17248.5	235.09999999999999	9.7780366127357095	240.0	244.91	3.9040876014761761	244.0	257.49000000000001	5.8523414117769992	257.0	258.50999999999999	6.4861313585218117	258.0	259.20999999999998	6.0237778843513148	259.0	260.52999999999997	6.6429737316957684	260.0	261.69999999999999	7.7491935064237492	261.0	263.02999999999997	7.3965600112484724	263.0	263.61000000000001	7.4818380094733401	263.0	265.05000000000001	8.1453974734201893	265.0	266.10000000000002	6.4459289477933268	265.5
1.0	281.0	4453.79	202.87997905165506	4431.5	19088.060000000001	265.1893595150454	19085.5	757.73000000000002	73.733961645906419	751.5	65.209999999999994	12.062582642203949	66.0	17288.950000000001	126.56131913029351	17288.5	235.34999999999999	9.8289114351488589	240.0	244.83000000000001	3.649808214139477	244.0	258.87	6.6598123096675925	259.0	261.0	7.2553428588868218	260.0	262.64999999999998	7.5741336138201305	262.0	262.48000000000002	7.6164033506636208	262.0	264.69	6.4042095530986494	264.0	266.48000000000002	8.2322293456875961	266.0	267.20999999999998	7.467656928381218	267.0	268.19	7.9456843632251086	268.0	269.13999999999999	7.9498679234311806	269.5
1.0	282.0	4424.9099999999999	204.33986860130844	4420.5	19000.75	269.01436299945027	18976.0	751.95000000000005	74.178349267154758	748.5	62.829999999999998	11.531743146636593	63.0	17312.099999999999	117.88125381077349	17309.5	235.63999999999999	9.7719189517719585	240.0	244.78999999999999	3.3772622048043588	244.0	258.14999999999998	5.6839686839390655	258.0	258.17000000000002	6.574275625496699	257.0	260.58999999999997	6.4313217926022022	260.5	262.12	6.5349521803912243	262.0	263.83999999999997	6.6418672073446352	263.5	264.30000000000001	7.3871510069850341	263.5	265.76999999999998	7.4750986615562471	265.0	267.31999999999999	8.2035114432784209	268.5	269.50999999999999	6.8534589806899691	269.0
1.0	283.0	4514.1599999999999	213.09306511475214	4520.0	19319.790000000001	247.90608282170086	19321.0	765.64999999999998	72.790847638971741	762.0	62.280000000000001	10.697738078678128	62.0	17256.200000000001	128.25825509494504	17268.0	235.61000000000001	9.1388128331857192	239.5	244.94999999999999	3.5619517121937512	244.0	257.0	5.3851648071345037	256.0	258.72000000000003	5.7811417557434099	259.0	259.99000000000001	6.3300789884487223	259.0	259.69999999999999	6.8709533545207542	260.0	261.57999999999998	7.9814535017125809	261.5	263.51999999999998	6.670052473556713	264.0	263.02999999999997	7.5808376845834129	263.0	264.33999999999997	6.7412461755969124	264.0	267.38	7.1144641400459667	268.0
1.0	284.0	4506.0200000000004	203.69933627776012	4485.5	19302.799999999999	255.67929130064485	19299.5	767.38999999999999	76.507371540264018	768.0	66.390000000000001	12.317382027038052	66.5	17259.009999999998	131.25825650221017	17260.0	235.68000000000001	9.5140737857134567	240.0	245.13	3.3185991020308556	245.0	258.79000000000002	6.1567767541141194	258.0	259.48000000000002	6.8021761223890715	258.0	259.75	6.3013887358264133	259.0	261.52999999999997	7.0745388542292984	261.0	262.69999999999999	6.8476273263079968	262.0	263.62	7.5083686643637844	264.0	264.14999999999998	7.0133800695527686	264.0	266.23000000000002	7.3182716538811263	266.0	266.11000000000001	7.7973008150256717	266.0
1.0	285.0	4428.3100000000004	197.74102735648967	4416.5	18963.02	246.26806451507269	18928.0	753.75	76.293299181513959	751.5	65.049999999999997	12.790132915650252	65.0	17310.889999999999	123.07614675476317	17325.5	235.86000000000001	9.1269052805427968	240.0	244.84999999999999	3.7399866309921488	244.0	258.76999999999998	6.7643994559753784	258.0	257.70999999999998	6.5058358417654532	257.0	261.58999999999997	6.9815399447399864	261.0	263.06	7.4656814826243423	263.0	265.10000000000002	6.3095166217389425	265.0	265.58999999999997	7.6316380941446633	266.0	267.50999999999999	7.5173066985456964	267.0	268.31999999999999	8.2606053046977124	268.5	268.81999999999999	7.6437948690424715	268.0
1.0	286.0	4484.1599999999999	199.4640679420732	4471.5	19206.450000000001	258.08341190398113	19220.5	758.03999999999996	72.835969136134921	751.5	60.950000000000003	10.957531656353998	61.0	17262.52	119.25799595834235	17276.5	236.34	9.1161614729007514	240.0	245.34	3.1850274724089895	244.0	257.72000000000003	6.375076470129593	257.0	258.69	7.3548555390299821	258.5	260.75999999999999	6.5193864742013865	261.0	260.57999999999998	7.1821723733143585	261.0	262.13	7.0762348745642969	262.0	264.79000000000002	7.3841654911032428	263.5	263.56	6.7813273037068473	262.0	266.55000000000001	8.6224996375761016	267.5	269.18000000000001	6.9359642444291767	270.0
1.0	287.0	4536.21	200.88779430318803	4515.5	19403.66	274.83384871591056	19393.5	774.12	74.284490978938535	772.5	64.840000000000003	11.279822693641952	66.0	17264.939999999999	122.71648788976972	17276.5	236.02000000000001	8.8294733704791266	240.0	244.53999999999999	3.0738249787520435	244.0	256.68000000000001	6.2528073694941213	257.0	257.20999999999998	6.4378490196648759	257.0	257.25999999999999	7.4533482408914722	256.0	258.89999999999998	6.4892218331630485	260.0	259.56999999999999	6.3659327674740647	260.0	261.64999999999998	7.3285401001836652	261.0	261.70999999999998	7.3922865204211341	261.0	262.91000000000003	6.980107449029707	263.0	265.74000000000001	7.077598462755569	266.0
1.0	288.0	4431.9300000000003	198.58918676504018	4408.0	18974.57	267.89595946934327	18941.5	755.21000000000004	74.312084481596941	748.0	65.670000000000002	12.657847368332421	67.0	17309.880000000001	114.59941361106522	17311.5	236.56	8.6871399205952695	240.0	245.80000000000001	3.6823905279043938	245.0	258.79000000000002	6.8341714933121187	258.0	259.70999999999998	6.7576549186829595	260.0	260.37	6.7493036677867755	259.5	263.63	7.1269278093720017	262.5	264.63	7.5095339402655341	264.0	265.01999999999998	7.1133395813780753	264.5	266.31	7.1647679655380321	266.0	268.75	7.6333151382607021	269.0	271.43000000000001	9.4797204600135778	270.5
1.0	289.0	4457.1499999999996	201.5248557870716	4431.5	19104.599999999999	259.39741710356327	19095.5	754.91999999999996	73.215938155568281	743.5	62.270000000000003	11.64032216049023	61.0	17280.889999999999	116.44156431446633	17280.0	236.22	8.7299255437832919	240.0	244.97	3.5169731304063161	244.0	258.56999999999999	6.0848253877987322	258.0	258.75999999999999	6.8104625393581006	258.0	259.88	7.2003888783870558	259.0	260.19	6.8639565849442841	260.0	263.11000000000001	6.9164947769806062	262.0	262.60000000000002	7.4525163535546834	263.0	264.75	7.5543034093157786	264.0	266.43000000000001	7.4956720846098923	266.0	266.80000000000001	7.3280283842245044	266.0
1.0	290.0	4536.3400000000001	197.65471003747925	4522.5	19436.529999999999	274.52476955640998	19479.5	771.09000000000003	76.18623169575983	760.5	62.960000000000001	10.781391375884652	62.0	17265.889999999999	117.44614893643809	17258.5	236.77000000000001	8.7302405465141675	240.0	245.03999999999999	3.059150208799823	245.0	257.82999999999998	6.2418827287926515	258.0	258.48000000000002	6.6760467344080228	258.0	259.70999999999998	6.4981458894056852	260.0	260.22000000000003	6.5537470198352938	260.0	261.25999999999999	6.6807484610633256	261.0	262.29000000000002	7.0346215250004747	262.0	264.36000000000001	7.8543236500668847	263.5	264.56	8.2417473875386396	264.0	266.52999999999997	7.8376718481957379	266.0
1.0	291.0	4448.5600000000004	197.41779656353174	4444.0	19025.380000000001	231.12601670949982	18993.0	754.92999999999995	76.492908821667896	744.5	66.219999999999999	13.333101664654025	67.0	17293.290000000001	128.18520156398708	17296.0	237.05000000000001	8.7548557955000028	240.0	244.63999999999999	3.3808874574584702	244.0	259.52999999999997	6.6233752724724884	259.0	259.29000000000002	6.4889059170248418	259.0	260.69999999999999	6.9491006612366766	260.5	263.02999999999997	7.5239019132362426	262.0	265.35000000000002	7.8248003169410012	265.0	266.89999999999998	8.0888812576276568	266.0	266.81	8.2373478741643549	267.0	268.79000000000002	7.4071519492987319	269.0	270.76999999999998	8.9909454452799338	270.0
1.0	292.0	4443.4300000000003	195.14155144407357	4442.0	19030.16	258.23004162955169	19042.0	751.73000000000002	75.874482535302988	743.0	63.890000000000001	11.999912499680986	63.0	17298.869999999999	119.06407140695298	17301.0	236.97	8.3838594930974359	240.0	245.50999999999999	3.4161235340660623	245.0	258.37	6.7151396113558217	258.0	259.19999999999999	6.727555276621664	260.0	258.87	6.4523716569955889	259.0	261.61000000000001	6.3888887922705306	261.0	262.11000000000001	7.581418073157554	262.0	263.89999999999998	7.3600271738628784	263.5	266.06999999999999	6.9631242987612971	266.5	266.72000000000003	6.5346461266085401	267.0	269.36000000000001	8.3791646361674967	269.0
1.0	293.0	4518.71	200.36742724305267	4498.0	19353.380000000001	282.94903357318606	19405.5	763.89999999999998	75.456543785148298	758.5	62.109999999999999	10.369083855384718	62.5	17246.73	139.5788562068052	17245.0	237.40000000000001	8.5358069331493187	240.0	245.63999999999999	3.7802645410076794	245.0	257.75	6.4766889689099632	257.5	258.51999999999998	6.24256357596781	259.0	259.91000000000003	6.5423161036440298	260.0	260.75	6.7147226301612788	259.5	261.76999999999998	7.1496223676499167	262.0	263.43000000000001	6.6831953435463793	263.0	263.11000000000001	6.9626072702688049	263.0	265.22000000000003	8.2928644026054119	264.0	267.22000000000003	7.0690593433638673	266.5
1.0	294.0	4474.1000000000004	199.25955435060072	4465.5	19188.490000000002	264.74691669592676	19197.0	758.85000000000002	75.859261135341924	751.5	65.920000000000002	12.928789579848534	69.0	17253.720000000001	138.5079116873834	17254.5	237.09	7.7460893359165439	240.0	245.78	3.7909893167879014	245.0	260.18000000000001	7.0560328797419869	260.0	260.35000000000002	5.7937466289094832	260.0	260.75	6.299801584177076	260.0	262.22000000000003	7.067644586423401	262.0	262.87	6.9636987298417772	262.0	263.60000000000002	6.8102863375925686	264.0	265.31	7.9695608411003418	265.0	265.86000000000001	7.9234083575188761	266.5	267.24000000000001	7.6264277351850644	267.0
1.0	295.0	4421.6999999999998	199.47603866128884	4423.5	18957.75	263.23207916209606	18978.5	750.16999999999996	76.076416187935664	743.0	63.990000000000002	11.765623655378409	64.0	17295.68	121.18266212622993	17296.5	237.41999999999999	7.9475530825531449	240.0	245.44999999999999	3.3056769352131194	245.0	258.45999999999998	6.9619250211417825	258.0	259.62	6.7391097334885419	259.0	260.80000000000001	6.5375836514724615	261.0	262.38999999999999	7.9004999841782171	261.5	262.10000000000002	7.102816342831904	262.0	265.92000000000002	7.4130695396711328	266.0	267.25	8.1146472504970912	266.0	268.56999999999999	6.6306183723692014	268.0	268.80000000000001	8.1890170350292948	269.0
1.0	296.0	4489.0200000000004	210.21279599491558	4474.0	19231.759999999998	261.97023189667942	19256.5	756.94000000000005	70.814379895611594	751.5	61.299999999999997	9.4398093201081128	60.0	17239.52	130.47248598842592	17243.0	238.0	7.8943017423962205	240.0	245.50999999999999	4.028635004564201	245.0	258.26999999999998	5.8221216064249299	258.5	256.70999999999998	5.4300920802505734	256.0	259.83999999999997	7.2245691913082268	259.5	260.63999999999999	6.3757666205719916	261.0	262.89999999999998	8.5188027327788252	262.0	263.39999999999998	6.8658575575087486	263.0	264.19	6.9002826029083764	263.0	265.25999999999999	7.5108188634795336	266.0	267.75999999999999	7.7757571978553948	267.5
1.0	297.0	4543.8400000000001	199.39391766049434	4531.5	19449.34	287.44708104275475	19479.0	770.58000000000004	74.651212984117009	772.5	65.730000000000004	11.734440762132637	66.0	17254.810000000001	125.39271868812799	17266.5	238.05000000000001	7.4704417540062522	240.0	246.78999999999999	4.1359279490822853	246.0	258.88	6.0766438105256757	259.0	259.12	6.4734534832653265	259.0	259.93000000000001	6.0551713435707164	260.0	261.32999999999998	7.3349233124825508	262.0	261.93000000000001	6.7368464432551827	261.0	261.97000000000003	7.8669625650564781	261.0	263.30000000000001	7.8339006886735563	262.0	263.86000000000001	7.5086883008951704	264.0	266.56	7.1166284151977477	266.0
1.0	298.0	4423.1099999999997	203.65563557142241	4400.0	18964.360000000001	269.88669919060482	18960.0	751.48000000000002	75.970583780829273	753.0	65.25	12.456624743484889	66.0	17300.419999999998	119.49737905075575	17311.0	238.22	7.9064277647999797	240.0	244.36000000000001	2.981677380267691	243.0	258.70999999999998	6.4285223807652727	259.0	260.88	6.2068993869725331	261.0	261.06	7.2771148128911642	260.0	262.68000000000001	6.6811376276798837	262.0	263.13999999999999	7.4900200266754959	263.0	265.57999999999998	7.8932629501366547	265.5	267.02999999999997	7.6465090073836963	267.0	268.39999999999998	8.287339742040265	268.0	269.74000000000001	7.7027527546975048	270.5
1.0	299.0	4463.4799999999996	200.47141841170276	4447.0	19134.790000000001	258.10843825803136	19140.0	754.74000000000001	73.35838329734375	751.0	61.380000000000003	11.356742490696881	61.0	17267.369999999999	116.5179518357579	17274.5	237.55000000000001	7.2613703940785168	240.0	244.56999999999999	2.95382802478411	244.0	257.63	6.2091142685571512	257.0	259.23000000000002	6.6149149654398434	258.0	261.14999999999998	6.8532838843871042	260.0	261.94999999999999	7.2060738269878968	261.5	262.72000000000003	6.8294655720634552	263.0	262.68000000000001	7.0183758805011278	262.0	264.22000000000003	7.5717633349174349	265.0	266.61000000000001	7.2206578647655091	266.0	266.5	8.319254774317228	266.0
1.0	300.0	4546.6700000000001	203.35565175327685	4535.0	19452.490000000002	286.29765961320749	19466.5	770.25999999999999	73.953447519368567	776.5	62.729999999999997	11.141682996746946	63.0	17249.509999999998	123.05823783883793	17245.5	238.00999999999999	7.6986946945569947	240.0	244.81999999999999	3.1317087987231509	244.0	256.85000000000002	5.828164376542583	257.0	257.79000000000002	6.0568886402178475	257.0	259.18000000000001	6.7666535303649162	260.0	260.68000000000001	6.7659145723250154	261.0	261.54000000000002	6.7578398915629831	261.5	262.85000000000002	6.3267290126889417	262.5	263.32999999999998	7.4807152064491795	263.0	264.5	7.412826721298698	264.5	266.17000000000002	7.8728076313345801	266.0
1.0	301.0	4448.0500000000002	190.974887092518	4427.5	18999.970000000001	295.09705030718283	19015.5	754.37	74.195640707524049	748.0	65.640000000000001	11.904217739944107	66.5	17289.23	132.25799446536305	17291.0	238.31	7.300267118400531	240.0	245.12	3.5532520315902167	244.0	257.99000000000001	5.5650606465698109	257.0	259.20999999999998	6.2342521604439458	259.0	261.86000000000001	8.0137631609625188	261.0	263.54000000000002	6.7533991441347512	263.0	264.35000000000002	7.7580603245914501	264.0	265.57999999999998	7.3718111750098423	265.0	267.63999999999999	8.4764615258962852	267.0	268.77999999999997	7.7143761899456269	268.0	271.26999999999998	8.4295373538528207	270.5
1.0	302.0	4444.9899999999998	189.99192061769364	4445.0	19036.02	297.44357380854609	19020.0	751.69000000000005	75.686021827019033	738.0	62.869999999999997	10.986951351489639	63.0	17295.41	130.2361773855483	17292.5	238.25999999999999	7.2644614390882412	240.0	245.13	3.2791919736422876	245.0	256.97000000000003	6.2136221320579192	257.0	259.57999999999998	7.402945359787549	259.0	259.49000000000001	6.4583202150404411	259.0	261.06999999999999	6.6034157827597086	261.0	262.36000000000001	6.732785456258056	262.0	263.83999999999997	7.657310232712268	263.5	265.25999999999999	7.2008610596233567	265.0	265.27999999999997	7.9209595378337845	265.0	268.17000000000002	8.2656578685546869	267.5
1.0	303.0	4530.9700000000003	210.0312098236831	4535.5	19378.57	268.57364930312878	19392.5	767.35000000000002	74.869536528550782	768.0	62.380000000000003	10.745957379405521	61.5	17254.779999999999	128.58814719872123	17235.5	237.97	6.9662830835388823	240.0	244.94	4.1323601004752728	244.0	257.25	5.6997806975356511	257.0	259.06999999999999	7.0203347498534567	258.0	259.75999999999999	6.8192668227603459	259.0	260.77999999999997	7.3397275153782102	261.0	262.54000000000002	7.3504013495862939	262.0	263.19999999999999	5.9481089431852219	263.0	263.56999999999999	7.2059072988763875	263.0	265.11000000000001	7.7316169072193439	265.0	265.25999999999999	7.0761854130597781	265.0
[truncated: 291 more columns]
