# Supplementary material for: GutLogo: Agent-based modeling framework to investigate spatial and temporal dynamics in the gut microbiome
Source: PLoS One. 2018 Nov 9;13(11):e0207072. doi: 10.1371/journal.pone.0207072 (PMC6226173; doi:10.1371/journal.pone.0207072)
Supplement: S2 Data — The averages and other extracted values from the raw data. (ZIP) [file pone.0207072.s002.zip › flow1H.csv]

testConst	step	avg count bacteroides	std count bacteroides	median count bacteroides	avg count bifidos	std count bifidos	median count bifidos	avg count closts	std count closts	median count closts	avg count desulfos	std count desulfos	median count desulfos	avg flowDist	std flowDist	median flowDist	avg getNumSeeds	std getNumSeeds	median getNumSeeds	avg row 0	std row 0	median row 0	avg row 1	std row 1	median row 1	avg row 10	std row 10	median row 10	avg row 11	std row 11	median row 11	avg row 12	std row 12	median row 12	avg row 13	std row 13	median row 13	avg row 14	std row 14	median row 14	avg row 15	std row 15	median row 15	avg row 16	std row 16	median row 16	avg row 17	std row 17	median row 17
0.333	0.0	5489.0	0.0	5489.0	23561.0	0.0	23561.0	920.0	0.0	920.0	69.0	0.0	69.0	0.27799999999999997	5.5511151231257827e-17	0.27800000000000002	1501.0	0.0	1501.0	300.63	15.738904027917576	299.0	299.99000000000001	14.602393639400356	301.0	297.56	16.676522419257559	297.0	301.01999999999998	16.228357895979496	302.0	298.82999999999998	17.310722110876831	300.5	302.70999999999998	16.282072963845852	302.0	301.05000000000001	16.87861072481974	300.5	299.63	16.309908031622985	297.5	303.19	18.39113645210649	303.5	303.06999999999999	16.144506805721878	302.0
0.333	1.0	5847.9300000000003	41.819195353330265	5853.0	25114.0	99.804609112004442	25117.5	981.0	18.448848202530151	982.5	73.129999999999995	5.1665365575015541	73.0	0.27799999999999997	5.5511151231257827e-17	0.27800000000000002	10569.68	72.582488246132769	10571.0	105.61	9.7343669542502855	107.0	112.59999999999999	8.368990381163071	113.0	128.84999999999999	9.8512689537947349	128.0	128.09	9.5079913756797243	129.0	131.24000000000001	10.675317325494358	131.0	130.66	10.511155978292779	131.0	131.44	10.551132640622049	130.5	131.66999999999999	9.4689545357446931	131.5	133.56	11.220802110366263	134.5	133.49000000000001	9.9934928828713332	133.0
0.333	2.0	5389.7299999999996	53.739344060008776	5385.5	23092.330000000002	107.1138697835159	23084.5	902.33000000000004	27.813685480353012	902.0	66.159999999999997	6.5676784330537989	66.0	0.27799999999999997	5.5511151231257827e-17	0.27800000000000002	11268.15	84.756518923325288	11258.5	106.31	9.5882167267954461	108.0	114.73999999999999	8.4883685122642962	115.0	140.99000000000001	11.157504201209157	139.5	141.00999999999999	9.3824250596527552	140.0	143.53999999999999	10.179803534449965	144.0	144.21000000000001	9.9682445796639634	145.0	146.21000000000001	9.6034316783116651	146.0	144.72	9.4953462285479606	144.0	147.91	10.529097777112719	149.5	146.53	10.136523072533302	146.0
0.333	3.0	4156.6800000000003	60.450952018971542	4151.5	17815.720000000001	104.24069071144913	17813.5	697.26999999999998	28.157008008664558	692.5	52.109999999999999	6.7333424092348082	52.0	0.27799999999999997	5.5511151231257827e-17	0.27800000000000002	12604.309999999999	99.700119859506685	12588.0	106.84	9.4960202190180691	108.0	116.95	8.7113431800153514	117.5	150.80000000000001	9.1967385523347343	150.0	152.18000000000001	9.5293021780191225	150.0	155.47999999999999	9.38134318741192	157.0	157.53999999999999	10.085058254665661	159.0	158.78999999999999	8.8150950079962254	159.0	160.53	10.507573459176957	160.0	163.34999999999999	10.059199769365353	164.0	161.71000000000001	10.551108946456766	161.0
0.333	4.0	3115.3000000000002	57.917959218190688	3108.5	13329.959999999999	118.43360333959278	13328.0	522.37	24.683458023542812	525.5	36.109999999999999	6.3228079205365715	35.5	0.27799999999999997	5.5511151231257827e-17	0.27800000000000002	14521.9	110.67895012151136	14500.0	107.53	9.3171401191567362	109.0	118.73999999999999	8.6886362566285396	118.0	164.53999999999999	9.7585039837056993	164.0	167.99000000000001	9.5775727614046353	169.0	171.06	10.057653801956	171.0	175.63	10.500147618009947	175.0	177.33000000000001	9.4626159173877493	175.5	179.90000000000001	9.6969067232803674	180.0	185.0	10.904127658827184	185.5	183.59999999999999	10.283968105745952	182.0
0.333	5.0	3603.2199999999998	73.562841163185098	3598.5	15415.700000000001	123.43763607587437	15400.5	604.12	29.782303470349635	605.5	38.619999999999997	6.3698979583663666	38.0	0.27799999999999997	5.5511151231257827e-17	0.27800000000000002	16467.889999999999	107.02335212466483	16467.0	108.33	9.5885921802942473	110.0	121.15000000000001	9.0336869549481289	120.5	176.13	9.2570567676772946	176.0	180.65000000000001	9.378032842766121	180.0	185.18000000000001	10.381117473567093	185.0	189.84	10.135797945894542	190.0	192.09999999999999	9.2741576436892643	192.5	195.80000000000001	9.9959991996798401	196.5	200.66999999999999	10.710793621389595	201.0	201.71000000000001	10.444419562618116	202.0
0.333	6.0	4177.0200000000004	87.74804613209345	4174.0	17855.200000000001	140.57517561788782	17853.5	700.77999999999997	37.555713280405158	700.5	42.240000000000002	7.4338684411280775	42.0	0.27799999999999997	5.5511151231257827e-17	0.27800000000000002	17848.98	74.954383460875718	17857.5	108.65000000000001	9.6243181576670676	110.0	123.06999999999999	8.9947262326320967	122.5	187.00999999999999	8.9671567400151986	187.5	191.28999999999999	9.8328988604581919	193.0	197.31	10.478258443081083	196.0	202.22	11.132457051343156	201.5	206.75999999999999	10.081785556140341	207.5	209.84	10.493540870459313	210.0	215.93000000000001	10.450124401173413	215.0	217.16999999999999	10.081721083227803	216.0
0.333	7.0	4646.5200000000004	94.83780680720109	4646.0	19887.400000000001	146.19657998735809	19899.0	779.99000000000001	41.640724057105444	783.5	44.289999999999999	7.8055044680020513	44.0	0.27799999999999997	5.5511151231257827e-17	0.27800000000000002	18637.810000000001	78.829016865618712	18639.0	109.28	9.6250506492173837	110.5	125.45	9.0866660552702179	125.0	201.21000000000001	9.7234716022622276	200.0	205.47999999999999	10.445554078171249	205.0	212.11000000000001	10.910449119995015	211.0	218.63	9.9856446962627299	219.5	223.19	10.197739945693849	223.0	226.91999999999999	10.957810000177956	227.0	232.24000000000001	8.3906138035307052	233.5	234.69	8.6898734167995784	235.5
0.333	8.0	4466.7399999999998	105.02015235182247	4461.5	19113.93	159.22752620071697	19109.5	746.98000000000002	43.483325539797441	747.0	35.18	6.3093264299764993	35.0	0.27799999999999997	5.5511151231257827e-17	0.27800000000000002	17224.98	94.504812575868314	17215.5	109.65000000000001	9.7369142956072068	111.0	127.37	9.0550041413574185	127.5	213.03	10.262996638409271	214.0	218.19999999999999	10.774970997640782	219.0	225.31	10.408357219081214	225.0	232.77000000000001	8.6658582956335035	234.5	236.84	8.2882084915861043	238.0	239.50999999999999	7.9075849663471844	240.5	243.49000000000001	7.0192520969117504	243.0	244.36000000000001	6.9721158911767951	244.5
0.333	9.0	4160.0799999999999	113.56158505410183	4147.0	17801.029999999999	180.03413315257748	17797.5	693.39999999999998	49.565108695532984	696.0	28.309999999999999	5.37902407505302	28.0	0.27799999999999997	5.5511151231257827e-17	0.27800000000000002	16218.07	101.2881291168911	16201.0	110.36	9.6514454875940743	111.5	128.91999999999999	9.5829849212027867	128.5	223.47999999999999	10.283462451917643	223.5	229.41999999999999	9.2403246696206534	230.0	235.13	8.2796799455051406	235.5	239.88	6.0353624580467411	240.0	242.84	6.4571201010977015	242.0	244.58000000000001	6.5025841017244836	245.0	245.59999999999999	5.793099343184096	245.0	247.88999999999999	6.7600221893126946	248.0
0.333	10.0	4601.29	115.52829047467118	4597.0	19688.610000000001	194.9673252111748	19699.0	768.22000000000003	51.596042483895985	767.5	31.870000000000001	5.3770902912262875	32.0	0.27799999999999997	5.5511151231257827e-17	0.27800000000000002	17642.950000000001	100.48346878964719	17650.0	111.09999999999999	9.6150923032490958	112.0	131.22	9.0857911047965434	131.0	233.24000000000001	8.5756865614363491	234.0	239.19	8.0171004733631719	239.0	242.87	6.8478536783433093	244.0	245.72	5.7880566686928692	245.5	247.40000000000001	5.8838762733422598	248.0	248.88999999999999	6.1463729141665331	249.0	250.19999999999999	5.6196085272908469	251.0	250.77000000000001	7.0240373005843306	250.0
0.333	11.0	4727.7600000000002	126.96126338375811	4716.5	20197.5	193.85966573787337	20196.0	785.70000000000005	55.256040393788616	788.5	30.690000000000001	5.0964595554168772	31.0	0.27799999999999997	5.5511151231257827e-17	0.27800000000000002	17822.5	98.732213588068603	17820.0	111.91	9.6427122740440616	113.0	133.37	9.0792675916067154	133.0	241.78	6.2170410968562857	242.0	245.03	6.5076186120577164	246.0	248.15000000000001	6.0454528366368052	248.0	250.63999999999999	5.9607382093160233	250.0	252.08000000000001	6.1541530692695643	252.0	254.03999999999999	6.7630170781981622	253.0	255.63999999999999	6.6686130492029596	255.0	256.47000000000003	7.0376913828328673	256.0
0.333	12.0	4555.71	134.05008728083692	4535.5	19399.700000000001	184.66615824238073	19400.0	759.69000000000005	56.960107970403293	764.0	31.100000000000001	5.243090691567331	32.0	0.27799999999999997	5.5511151231257827e-17	0.27800000000000002	17767.68	84.419296372334216	17780.5	112.23	9.5423843980422411	113.0	134.78999999999999	9.0865780137519323	134.0	244.34	5.1033714346498433	244.0	247.31999999999999	5.3551470568043227	247.0	248.33000000000001	6.1384933004769175	248.0	249.91	6.0466436971265312	250.0	252.28999999999999	5.4996272600968155	252.0	252.88	6.3044111541047201	253.0	254.77000000000001	7.1858959079574776	255.0	254.47	7.6386582591447301	254.0
0.333	13.0	4499.7600000000002	136.89938787299232	4484.0	18910.689999999999	171.32756316483344	18924.0	746.03999999999996	56.204433988787748	756.0	33.170000000000002	5.1924079192605817	34.0	0.27799999999999997	5.5511151231257827e-17	0.27800000000000002	17795.869999999999	90.051946675238497	17791.0	113.17	9.9910509957661606	114.0	136.80000000000001	8.8408144421201378	136.0	245.16	4.2537512856301314	245.0	247.63999999999999	5.1855954335061663	247.0	248.78999999999999	5.5087112830497853	249.0	249.99000000000001	5.4653362202155504	250.0	250.16999999999999	5.6445637563942883	250.5	251.28999999999999	6.395772040965813	251.0	252.59	5.3424619792750985	252.0	254.28	6.1450467858267759	255.0
0.333	14.0	4508.4200000000001	142.91824096314647	4500.0	19044.82	201.07045431887801	19041.5	748.69000000000005	60.635582787666849	753.0	32.079999999999998	4.5971295391798561	33.0	0.27799999999999997	5.5511151231257827e-17	0.27800000000000002	17924.48	92.217729314920788	17914.5	113.67	9.7149935666473812	115.0	139.08000000000001	8.9851878110588199	138.5	248.88	4.8358660031063723	249.0	250.68000000000001	6.0047980815344655	250.0	251.80000000000001	5.0159744815937808	252.0	253.84	6.23493384086792	252.0	256.06	6.5357784540175476	255.5	256.51999999999998	6.1894749373432321	256.0	258.31	6.3807444706711136	257.5	260.20999999999998	6.831244396155066	260.0
0.333	15.0	4561.75	157.33946580562679	4541.0	19329.400000000001	204.80126952731518	19368.5	758.94000000000005	60.769041460269882	759.5	31.600000000000001	4.3220365569948616	31.5	0.27799999999999997	5.5511151231257827e-17	0.27800000000000002	17685.220000000001	83.53485260656177	17683.5	114.52	10.131613889208372	115.0	141.25999999999999	9.3087270880609658	140.5	249.53999999999999	4.7421935852514503	250.0	250.96000000000001	5.5098457328676629	251.0	252.56999999999999	5.5213313611845463	253.0	253.62	6.472681051928947	253.5	255.36000000000001	6.2586260473046318	255.0	257.37	6.2986585873501673	256.0	258.32999999999998	6.0680392220222172	258.0	259.00999999999999	6.8446986785394719	259.0
0.333	16.0	4515.3199999999997	158.96948638024847	4482.5	19021.32	191.65880517210786	19033.0	748.80999999999995	65.502014472838923	749.0	32.420000000000002	4.8850383826537129	32.0	0.27799999999999997	5.5511151231257827e-17	0.27800000000000002	17291.740000000002	97.952194462400882	17279.5	114.97	10.030408765349495	116.0	143.16999999999999	8.8091486535306007	142.0	249.28	4.8168039196130863	249.0	250.41999999999999	5.770927135218396	250.0	251.68000000000001	6.3794670623806811	251.0	251.97	5.2961401038869811	252.0	253.34	5.4465034655272184	254.0	254.59999999999999	6.3229739838148946	255.0	256.70999999999998	5.9653918563661854	256.0	258.06999999999999	7.6553967891938832	258.0
0.333	17.0	4433.46	154.38921076292863	4414.5	18768.689999999999	221.06477308698464	18778.5	735.25	63.259208815792185	733.0	32.399999999999999	4.919349550499537	33.0	0.27799999999999997	5.5511151231257827e-17	0.27800000000000002	17368.220000000001	111.9726377290452	17360.0	115.48999999999999	10.101975054413863	117.0	144.62	9.411461098044235	144.0	252.03999999999999	5.6690739984586553	252.0	254.28999999999999	5.3540545383849052	255.0	254.21000000000001	5.5557087756649013	254.0	256.31999999999999	6.2958398963124846	256.0	258.76999999999998	6.8671027369626554	259.0	259.32999999999998	6.0663910193788197	260.0	261.18000000000001	6.6788921236983603	262.0	262.69999999999999	7.6752850109947053	262.5
0.333	18.0	4560.2799999999997	161.07619811753693	4534.0	19351.5	239.1470049990173	19370.5	754.53999999999996	66.916279035822072	755.5	32.219999999999999	4.5112747644097233	32.0	0.27799999999999997	5.5511151231257827e-17	0.27800000000000002	17603.490000000002	95.95597896952539	17590.5	116.2	10.301456207740729	116.5	146.68000000000001	9.4455068683475094	146.0	251.43000000000001	5.1696324821016049	251.0	253.81999999999999	5.8640941329415917	254.0	254.36000000000001	6.1408794158491657	254.0	256.38999999999999	5.4459067197299653	256.0	256.98000000000002	6.3481965943092842	256.0	258.82999999999998	6.7838853174268809	259.0	260.89999999999998	7.4303431953039683	261.0	261.74000000000001	7.3520337322403542	262.0
0.333	19.0	4686.6099999999997	184.76097504613901	4657.5	19842.639999999999	203.30359170462287	19872.0	775.91999999999996	73.930599889355705	784.0	34.859999999999999	5.2000384613962227	35.0	0.27799999999999997	5.5511151231257827e-17	0.27800000000000002	17518.59	93.099419439650646	17501.5	116.59	10.152925686717104	118.0	148.5	9.2157473923713855	148.0	250.50999999999999	5.0685204941876281	250.5	252.25	5.9133323938368285	252.0	254.21000000000001	5.2159275301714079	253.0	255.19	6.5600228658138073	254.5	256.44	6.3250612645254272	256.0	256.16000000000003	6.7315971358957611	256.0	258.81	7.2037420831120818	259.0	260.31999999999999	6.2464069672092286	260.5
0.333	20.0	4553.6800000000003	172.84761381054702	4512.5	19292.689999999999	217.95323787454961	19267.5	755.02999999999997	71.488244488167425	758.5	36.100000000000001	5.452522352086234	36.0	0.27799999999999997	5.5511151231257827e-17	0.27800000000000002	17237.490000000002	95.885086953081498	17224.5	117.45	10.345409610063779	118.0	150.11000000000001	9.8192616830391071	148.5	252.84999999999999	5.5899463324794096	252.0	253.49000000000001	5.7210051564388564	254.0	254.88	6.0287312097986252	254.0	256.50999999999999	4.9809537239368131	256.5	257.61000000000001	6.1235528902753833	259.0	257.22000000000003	6.3774289490358109	257.0	258.63	6.878451860702377	259.0	260.19	6.6222277218470831	260.0
0.333	21.0	4385.3900000000003	163.89752255601667	4365.5	18649.450000000001	210.96409054623493	18642.0	725.36000000000001	70.731396140610713	726.0	33.670000000000002	5.1284598077785493	33.5	0.27799999999999997	5.5511151231257827e-17	0.27800000000000002	17257.66	94.546837070311355	17261.5	118.03	10.505669897726655	118.5	152.06999999999999	10.029212331983006	151.5	253.93000000000001	5.6058094865951338	254.0	254.44999999999999	5.7067941963943296	255.0	256.05000000000001	5.0007499437584357	256.0	257.68000000000001	6.7777282329701016	256.5	259.25	6.0784455249677114	259.0	261.31999999999999	6.0297263619504315	261.0	261.49000000000001	6.7860076628309223	261.0	263.74000000000001	7.3818967752197677	264.5
0.333	22.0	4458.4399999999996	169.42900105944082	4444.5	18962.34	229.64303690728357	18957.0	738.38999999999999	70.722400270352821	738.5	35.109999999999999	5.0037885646777687	35.0	0.27799999999999997	5.5511151231257827e-17	0.27800000000000002	17340.57	114.15509230866576	17349.0	118.37	10.559976325731038	119.0	154.33000000000001	10.546141474491986	154.0	252.24000000000001	6.4499922480573559	251.5	253.28	5.8652877167279689	253.0	255.58000000000001	5.9584897415368605	255.0	256.29000000000002	6.0898193733476207	256.0	257.55000000000001	5.9789213073931657	258.0	258.81999999999999	6.6247716941793549	258.0	261.05000000000001	6.7740312960599764	262.0	260.43000000000001	6.5272582299155282	260.0
0.333	23.0	4546.5200000000004	179.51832664104242	4527.5	19272.939999999999	239.2641143172122	19241.5	753.47000000000003	72.966492995072755	755.0	38.009999999999998	5.2659187232618772	38.0	0.27799999999999997	5.5511151231257827e-17	0.27800000000000002	17347.080000000002	100.67121534977116	17360.0	119.23	10.794308685599093	120.0	156.13	10.340846193614912	155.5	251.56999999999999	4.5149861572323786	251.5	253.15000000000001	5.6945149047131309	253.0	253.91	5.1050856995744942	253.5	254.91999999999999	5.6047836711152375	255.0	256.37	5.9441652063178729	257.0	257.04000000000002	6.604422760544634	257.0	258.19	5.7335765452289902	258.0	258.31	5.9054127713479936	258.5
0.333	24.0	4454.0100000000002	167.80497579035014	4438.5	18936.360000000001	228.42769184142279	18922.5	735.88	73.111186558556142	739.5	36.439999999999998	5.2560821911381863	36.0	0.27799999999999997	5.5511151231257827e-17	0.27800000000000002	17437.299999999999	106.62724792472139	17445.0	119.69	10.798791599063295	121.0	157.47999999999999	10.316472265265876	156.5	254.03	4.9223063699855176	254.0	255.50999999999999	5.3263402069338381	255.0	256.94	5.5187317383616321	257.0	257.91000000000003	6.3578219540971732	258.0	259.73000000000002	6.6043243409148227	260.0	260.85000000000002	5.5015906790672817	260.5	262.58999999999997	6.8689082101888657	261.0	264.25	6.9517983284902618	264.0
0.333	25.0	4497.1199999999999	171.36477350961022	4500.5	19129.150000000001	244.66247668982672	19137.0	742.70000000000005	71.442774302234369	747.0	36.009999999999998	4.8569434833030529	36.0	0.27799999999999997	5.5511151231257827e-17	0.27800000000000002	17556.009999999998	119.10100713260152	17574.0	120.36	10.488584270529554	122.0	159.53	10.155249873833732	159.0	254.02000000000001	5.2172406499988098	254.0	255.06999999999999	5.8570555742625494	255.0	256.43000000000001	6.2004112766815718	256.0	257.63999999999999	5.6701322735893909	257.5	258.55000000000001	6.0850225965069349	258.0	260.72000000000003	7.2416572688853487	261.0	261.44	7.2764276949613125	261.0	263.43000000000001	7.3133508052055047	262.0
0.333	26.0	4629.9700000000003	176.45987957606681	4608.0	19652.369999999999	244.30356751386174	19691.0	765.34000000000003	78.443638365389461	767.0	39.270000000000003	5.471480604004733	40.0	0.27799999999999997	5.5511151231257827e-17	0.27800000000000002	17657.619999999999	119.65891358356885	17652.0	120.95	10.444496158264409	122.0	161.58000000000001	10.529178505467554	160.0	252.27000000000001	4.8843730406266062	252.0	253.5	4.9406477308142502	253.0	254.46000000000001	5.3486820806624884	254.0	255.55000000000001	5.4687749999428572	255.0	256.72000000000003	6.2371147175597148	257.0	258.37	6.9435653665822139	258.0	258.26999999999998	6.4153799575707131	258.0	259.60000000000002	5.7999999999999998	260.0
0.333	27.0	4573.3299999999999	170.75263131208257	4548.0	19446.400000000001	251.98543608708817	19492.5	755.26999999999998	75.283445059322304	758.5	38.689999999999998	6.2011208664240689	38.0	0.27799999999999997	5.5511151231257827e-17	0.27800000000000002	17619.970000000001	115.71321921025273	17621.0	121.63	10.742118040684527	123.0	163.19	10.032641725886556	162.0	255.03999999999999	5.8650149189921077	255.0	256.27999999999997	6.0911082735410309	255.5	257.51999999999998	6.5413760020350482	257.5	260.04000000000002	7.3074208856476854	260.0	261.69	6.0393625491437426	262.0	261.60000000000002	6.962758074211683	262.5	264.04000000000002	6.6587085835017588	265.0	266.11000000000001	7.051092113991988	266.0
0.333	28.0	4517.8900000000003	174.47749969551947	4493.0	19201.759999999998	229.04244672112634	19226.5	744.95000000000005	75.515478545792178	741.5	37.210000000000001	5.3875690250798653	37.0	0.27799999999999997	5.5511151231257827e-17	0.27800000000000002	17355.369999999999	102.92032403757773	17356.0	122.05	10.670871567027692	123.0	165.02000000000001	10.539430724664401	163.0	254.09999999999999	5.294336596779619	253.0	256.08999999999997	5.2841177125419909	256.0	256.5	6.2153036933041337	256.0	258.07999999999998	5.7769888350246958	258.0	260.37	6.3382253036634797	259.0	261.67000000000002	7.2733142376773463	262.0	262.54000000000002	6.7888437896301603	263.0	263.33999999999997	6.8850853298996952	263.0
0.333	29.0	4512.8599999999997	182.33036060952659	4491.0	19135.689999999999	229.06565412562398	19147.0	742.83000000000004	78.267624852169874	745.0	38.350000000000001	5.5015906790672817	39.0	0.27799999999999997	5.5511151231257827e-17	0.27800000000000002	17054.509999999998	88.03595799444679	17050.5	122.81999999999999	10.858526603549858	123.5	167.02000000000001	10.517585274196735	166.0	253.65000000000001	5.6344919912978852	253.0	254.83000000000001	5.3517380354423176	254.0	255.65000000000001	5.8760105513860337	256.0	256.10000000000002	5.7105166141076928	256.0	258.54000000000002	5.8487947476381841	257.5	259.22000000000003	6.4770054809302104	259.0	261.07999999999998	7.2120454796125628	261.0	261.25	6.4534874292896864	260.5
0.333	30.0	4422.1800000000003	172.96342850440956	4400.5	18802.560000000001	229.74748399057606	18802.5	731.02999999999997	78.414980073962909	729.0	39.310000000000002	6.2796417095245163	40.0	0.27799999999999997	5.5511151231257827e-17	0.27800000000000002	17045.389999999999	98.269313114522191	17042.0	123.22	10.633513060132103	124.0	169.41	10.604805514482573	169.0	256.01999999999998	6.009958402518274	255.0	257.88999999999999	6.1966039085938034	258.0	258.45999999999998	5.7487737822947942	259.0	257.75999999999999	6.2098631224850678	258.0	259.56	6.0337716231226386	260.0	260.76999999999998	6.1120454841239535	260.0	261.92000000000002	6.7715286309665714	262.0	263.12	6.6381925250778924	264.0
0.333	31.0	4390.6000000000004	166.92243707782367	4374.0	18679.860000000001	223.62419457652609	18710.5	725.17999999999995	79.482624516305449	723.0	37.140000000000001	6.4622287177103219	37.0	0.27799999999999997	5.5511151231257827e-17	0.27800000000000002	17194.959999999999	107.56243954094757	17194.5	124.03	10.740069832175207	125.0	171.09999999999999	10.757787876696584	171.5	255.19	6.2140083681952021	255.0	255.93000000000001	5.5195199066585499	256.0	258.36000000000001	6.6701124428303302	258.5	259.54000000000002	5.8692759349003181	259.0	260.73000000000002	6.6721136081454739	261.0	261.22000000000003	5.7490520957806606	261.0	264.12	7.1683749901912925	264.0	265.12	7.0289117223080853	265.0
0.333	32.0	4482.1499999999996	178.12497719298099	4463.5	19088.880000000001	215.41287241016957	19088.5	742.13	82.110127877138268	740.5	38.590000000000003	5.7655788954796199	38.0	0.27799999999999997	5.5511151231257827e-17	0.27800000000000002	17239.75	111.50339680924523	17246.5	124.48999999999999	10.751274343072081	125.0	173.11000000000001	10.991719610688765	172.0	253.94999999999999	5.4577925940805034	254.0	255.78	6.1960955447765649	255.0	256.76999999999998	6.2431642618146785	256.0	256.67000000000002	6.6828960787969756	256.5	258.52999999999997	6.0257032784563824	258.0	260.99000000000001	6.4876729264043513	260.0	261.98000000000002	6.5817626818353157	261.5	262.50999999999999	6.7297771136940332	262.0
0.333	33.0	4557.8999999999996	181.24102736411533	4531.5	19380.939999999999	247.36057972118354	19388.5	756.20000000000005	79.700815554171086	753.5	41.479999999999997	6.5337278792432132	41.0	0.27799999999999997	5.5511151231257827e-17	0.27800000000000002	17403.48	119.28465785674199	17402.0	124.95	10.636141217565701	126.0	175.49000000000001	11.104499088207445	175.0	253.69999999999999	4.9809637621649081	254.0	254.96000000000001	5.3868729333445389	255.0	257.70999999999998	6.3502677108921954	258.0	257.88999999999999	6.4496434009951287	258.0	259.16000000000003	6.246150814701803	258.0	259.88	6.6110211011613025	260.0	261.19	6.2557093922272315	261.0	261.60000000000002	6.6437940967492359	262.0
0.333	34.0	4486.46	181.40360635885935	4471.0	19089.580000000002	270.93509111962595	19100.0	741.98000000000002	81.815032848493075	735.0	39.93	6.779756632800324	39.0	0.27799999999999997	5.5511151231257827e-17	0.27800000000000002	17623.470000000001	116.19651070492607	17623.0	125.45999999999999	11.138599552906101	126.5	176.41999999999999	10.978324097966865	176.0	255.28999999999999	5.2465131277830608	255.0	256.41000000000003	5.7932633290745557	255.5	259.07999999999998	6.0027993469713774	259.0	260.05000000000001	6.7681238168343238	260.0	262.02999999999997	6.9057295052731389	262.0	263.31999999999999	5.8598293490510454	263.0	263.63999999999999	6.8695269123863243	264.0	265.16000000000003	6.7256523847133227	265.0
0.333	35.0	4556.0200000000004	183.25703151584662	4550.5	19417.349999999999	258.78973607931209	19445.5	753.73000000000002	83.101366414758786	761.5	39.530000000000001	6.1845856773109702	39.0	0.27799999999999997	5.5511151231257827e-17	0.27800000000000002	17607.599999999999	104.98133167377902	17628.0	125.98999999999999	10.868757978720474	127.5	177.93000000000001	10.867617034106418	178.0	255.24000000000001	5.6588338021185951	255.0	256.29000000000002	6.3518422524492841	257.0	257.86000000000001	6.3608489999370361	257.0	258.91000000000003	5.7447280179308757	259.0	260.27999999999997	6.2403205045894881	260.0	261.32999999999998	6.4203660331791053	261.0	262.39999999999998	6.2864934582006837	262.5	263.80000000000001	6.0827625302982193	264.0
0.333	36.0	4629.3500000000004	188.34810192831782	4614.5	19671.139999999999	259.0301148515361	19704.0	764.53999999999996	82.458161512369415	776.0	42.140000000000001	7.0908673658446046	41.5	0.27799999999999997	5.5511151231257827e-17	0.27800000000000002	17473.689999999999	123.21912960250935	17477.5	126.26000000000001	10.962317273277581	128.0	179.72	10.904201025292958	179.0	254.25	5.2064863391734741	254.0	254.69999999999999	5.3507008886686984	255.0	255.74000000000001	5.96593664062903	256.0	256.66000000000003	5.9551994089199063	256.0	257.67000000000002	5.5010089983565749	257.0	258.38999999999999	5.2969708324664202	257.0	260.36000000000001	6.3898669782711428	260.0	260.81999999999999	7.0517799171556685	260.5
0.333	37.0	4481.3000000000002	191.28614691085184	4475.5	19072.32	236.93496491653571	19084.0	736.69000000000005	79.900650185089233	737.0	40.859999999999999	6.8993043127550191	40.0	0.27799999999999997	5.5511151231257827e-17	0.27800000000000002	17295.34	112.46921534357747	17293.0	126.79000000000001	10.826167373544527	127.0	180.84999999999999	11.061080417391423	182.0	255.34	5.8944380563375161	255.0	256.89999999999998	6.1016391240387202	256.0	258.24000000000001	5.4737921041997932	258.0	260.69999999999999	6.738694235532579	260.0	261.80000000000001	5.6124860801609122	261.0	263.26999999999998	7.7972495150533696	262.0	265.88	7.7656680330799626	266.0	266.74000000000001	6.3081217489836057	266.0
0.333	38.0	4437.8199999999997	189.68987215979666	4433.0	18878.93	249.10978523534561	18874.5	730.19000000000005	77.470729311140474	727.0	39.280000000000001	5.9884555604930378	39.5	0.27799999999999997	5.5511151231257827e-17	0.27800000000000002	17107.889999999999	103.74968867423169	17110.0	127.5	11.073843054694246	128.5	182.84	11.358450598563168	183.0	255.90000000000001	5.6718603649948927	255.0	257.29000000000002	6.2726310269296093	257.0	258.37	5.8526148002410006	259.0	258.85000000000002	6.0669184929418654	259.0	261.13999999999999	6.6030598967448402	261.0	260.95999999999998	8.0223687275018722	261.0	263.31999999999999	7.3455837072352521	263.0	265.04000000000002	6.758579732458589	264.0
0.333	39.0	4487.5	192.90425086036856	4467.0	19073.599999999999	252.29403480859389	19086.0	740.75	81.93941359321532	741.5	41.420000000000002	6.5531366535423325	42.0	0.27799999999999997	5.5511151231257827e-17	0.27800000000000002	16999.84	113.92424851628384	16997.0	127.89	11.105759766895734	128.0	184.44999999999999	11.31138806689966	185.0	253.41	4.6045520954811661	253.0	253.61000000000001	4.2211254423435465	254.0	256.79000000000002	5.1191698545760334	257.0	257.94	6.3100237717460308	257.5	259.69999999999999	6.4335060425867328	258.0	259.01999999999998	5.758437288014866	259.0	261.47000000000003	6.3568152403542459	261.0	262.01999999999998	6.2096376705891627	261.0
0.333	40.0	4428.0	174.79233392800728	4415.5	18826.459999999999	261.02116465911342	18821.0	731.72000000000003	79.307891158446523	732.5	42.450000000000003	6.3029754878152584	43.0	0.27799999999999997	5.5511151231257827e-17	0.27800000000000002	17092.66	100.00062199806558	17089.5	128.59999999999999	11.019981851164729	128.0	186.61000000000001	11.363885779081027	187.0	255.44	5.5196376692677935	255.0	258.37	6.1606087361558686	258.0	259.06999999999999	6.2773481662243329	258.0	261.35000000000002	6.7681238168343221	261.0	263.23000000000002	7.118785008693548	262.5	263.93000000000001	7.2336090577249195	264.0	263.06	6.523526653582401	263.0	263.24000000000001	6.6814968382840672	264.0
0.333	41.0	4417.54	178.33487712727424	4405.0	18783.959999999999	227.53715828409213	18797.0	728.44000000000005	77.955412897373591	736.0	40.619999999999997	6.2558452666286426	41.0	0.27799999999999997	5.5511151231257827e-17	0.27800000000000002	17238.939999999999	110.3390067020725	17248.5	129.12	11.097999819787349	130.0	188.11000000000001	11.399030660543026	189.0	255.55000000000001	5.3895732669665044	256.0	256.83999999999997	5.8748957437557987	256.0	258.66000000000003	5.9753158912311903	259.0	259.69	7.3030062303136498	260.0	261.74000000000001	6.5736139223413472	262.0	263.26999999999998	7.3087002948540736	262.5	264.13999999999999	7.6563960190157347	264.0	265.19	7.4480802895779794	265.5
0.333	42.0	4517.8800000000001	195.48597289831309	4507.0	19213.369999999999	229.12274679743169	19233.0	746.32000000000005	80.059337993765595	753.0	42.25	6.2695693632019092	43.0	0.27799999999999997	5.5511151231257827e-17	0.27800000000000002	17318.040000000001	126.50224662036639	17321.0	129.72	11.262397613297091	130.5	189.52000000000001	12.12805013182251	190.0	254.59999999999999	5.6017854296643668	254.0	255.87	6.3916429812685873	255.0	257.06	5.7303054019833883	257.5	257.82999999999998	6.4931579373984123	258.0	260.85000000000002	6.3755391928840019	261.0	260.41000000000003	6.5925639928634743	260.0	260.83999999999997	7.2079400663435029	260.0	263.27999999999997	7.2678469989399206	262.0
0.333	43.0	4574.4200000000001	187.20871667740261	4592.0	19427.360000000001	254.14155583060395	19440.5	757.51999999999998	78.576902458674212	766.5	44.899999999999999	6.7638746292343424	45.0	0.27799999999999997	5.5511151231257827e-17	0.27800000000000002	17459.52	128.90767859208387	17460.5	130.36000000000001	11.259236208553402	131.0	191.58000000000001	11.827239745604214	192.0	255.80000000000001	5.0596442562694062	256.0	257.58999999999997	6.0416802298698329	257.0	257.37	5.5975976990133898	257.0	257.94999999999999	6.4503875852540835	258.0	259.13999999999999	5.6921349246130841	259.0	261.35000000000002	6.5074956780623374	261.5	262.19	6.6853496542813682	262.5	262.88	7.3610868762703783	262.0
0.333	44.0	4497.2299999999996	180.25076171822408	4498.5	19131.43	243.17759991413683	19117.0	742.28999999999996	79.891463248584955	746.0	42.439999999999998	7.2805494298164062	43.0	0.27799999999999997	5.5511151231257827e-17	0.27800000000000002	17529.5	95.120817910697127	17530.0	131.11000000000001	11.243571496637534	131.5	193.16	11.734325715608888	193.0	257.22000000000003	6.1588635315291738	256.0	257.64999999999998	6.4208644277854061	258.0	259.81999999999999	5.4412866125577324	260.0	260.33999999999997	6.9241894832536168	259.0	262.18000000000001	7.1475590238906053	261.5	264.44999999999999	6.8853104505171014	264.5	266.02999999999997	7.1867308284086997	265.0	266.99000000000001	7.685694503426479	267.0
0.333	45.0	4539.9899999999998	186.11085379418364	4532.5	19322.380000000001	238.6000326906935	19330.5	748.40999999999997	81.245688500990624	752.0	42.329999999999998	6.1482599164316403	42.5	0.27799999999999997	5.5511151231257827e-17	0.27800000000000002	17393.18	108.68747673950297	17404.0	131.41	11.197405949593861	132.0	194.62	11.730115088949468	194.5	255.88	5.6289963581441409	256.0	257.45999999999998	6.2600638974374698	257.0	257.60000000000002	6.4730209330729025	257.0	259.30000000000001	6.4645185435575945	259.5	260.81999999999999	6.2054492182274776	261.0	261.85000000000002	7.0389985083106801	262.0	263.32999999999998	7.421664233849441	263.0	263.82999999999998	8.1695226298725689	264.0
0.333	46.0	4573.1800000000003	186.58646145956035	4566.0	19405.889999999999	269.31843215791974	19417.0	758.58000000000004	83.315926448668861	770.0	45.100000000000001	6.5306967469022785	45.0	0.27799999999999997	5.5511151231257827e-17	0.27800000000000002	17220.799999999999	102.15821063429019	17222.0	132.19999999999999	11.754998936622666	132.5	196.74000000000001	11.307183557367415	196.5	254.59999999999999	5.3404119691274756	254.0	256.37	5.7282719907490431	255.5	255.96000000000001	5.6620137760341063	256.0	258.02999999999997	6.0654018828104048	257.0	257.63999999999999	6.0341030816518213	258.0	259.26999999999998	6.0973026823342149	259.0	259.80000000000001	5.8275209137333865	260.0	261.81	6.6763687735175328	262.0
0.333	47.0	4434.1499999999996	177.52190709881415	4417.5	18844.099999999999	245.72112241319422	18853.5	733.85000000000002	82.529797649091577	741.0	43.450000000000003	7.2489654434270827	43.5	0.27799999999999997	5.5511151231257827e-17	0.27800000000000002	17148.060000000001	104.72457400247565	17135.5	132.66999999999999	11.438579457257793	133.0	198.66	11.580345417991641	198.0	256.14999999999998	5.1427132916389562	256.0	257.11000000000001	6.4697681565879934	257.0	259.07999999999998	5.3341915976087702	259.0	260.14999999999998	6.6458633750627154	260.0	262.68000000000001	6.6945948346408537	262.0	263.29000000000002	6.8400219297894074	263.0	264.91000000000003	7.3213318460509624	263.5	266.44999999999999	6.8765907250613658	266.0
0.333	48.0	4424.9899999999998	178.25456487843445	4416.5	18822.779999999999	260.90552236393927	18806.5	730.05999999999995	79.618316987989644	730.5	42.07	6.2757549346672228	42.0	0.27799999999999997	5.5511151231257827e-17	0.27800000000000002	17077.150000000001	101.57956241291849	17065.5	133.38	11.805744364503239	134.0	200.84	11.757312618111337	201.0	256.43000000000001	5.3707634466619369	257.0	257.37	6.1427274072678832	257.0	258.76999999999998	6.170664469893012	259.0	259.61000000000001	6.8729833405879859	259.0	261.44	7.1166284151977477	260.5	263.38999999999999	6.7140077450059588	262.0	263.68000000000001	6.5694444209537233	264.0	264.93000000000001	7.192016407100307	264.0
0.333	49.0	4504.8999999999996	185.04353541801993	4472.0	19129.389999999999	263.42892381057931	19118.0	743.36000000000001	84.813032017491267	751.5	44.159999999999997	6.4026869359668055	44.5	0.27799999999999997	5.5511151231257827e-17	0.27800000000000002	17058.77	112.42169319130538	17065.5	133.69999999999999	11.610770861575041	134.0	201.97999999999999	11.496938722981872	202.0	254.34999999999999	5.1563068178687743	255.0	256.30000000000001	6.7904344485459847	256.0	256.82999999999998	6.654404556382187	256.0	257.23000000000002	5.2418603567817419	257.0	258.25	5.8040933831219501	258.0	260.24000000000001	6.2531911853069069	261.0	261.36000000000001	6.5276642070498685	260.0	263.13	7.8887958523465409	263.0
0.333	50.0	4435.0900000000001	173.56002391103777	4436.0	18880.490000000002	285.70535504256827	18877.0	734.92999999999995	81.016819858594801	737.0	44.600000000000001	7.4899933244296024	45.0	0.27799999999999997	5.5511151231257827e-17	0.27800000000000002	17186.689999999999	118.96728079602391	17202.5	134.03999999999999	11.780424440570894	134.0	204.00999999999999	12.394752922103772	204.0	256.76999999999998	6.3132479754877373	256.0	259.35000000000002	6.6111647990350377	259.0	258.89999999999998	5.7835974963685013	259.0	261.11000000000001	6.4232312740551389	261.0	263.5	7.8096094652677737	263.5	263.89999999999998	6.8432448443702487	263.0	266.39999999999998	7.4833147735478827	266.0	267.81999999999999	7.6646982980414835	267.5
0.333	51.0	4442.4200000000001	177.40350503865474	4433.0	18917.759999999998	266.83654622258922	18902.0	735.85000000000002	82.777940902151002	736.0	43.25	6.8357516046152522	43.0	0.27799999999999997	5.5511151231257827e-17	0.27800000000000002	17322.990000000002	118.67202661116056	17324.5	135.15000000000001	11.752765631969353	136.0	205.87	11.907690792088953	206.0	256.05000000000001	5.5215486957917888	255.0	258.01999999999998	6.0810854294278753	258.0	259.11000000000001	6.318061411540727	259.0	259.87	5.6296625120872035	260.0	261.13999999999999	6.2865252723583325	261.0	263.23000000000002	6.9768975913367113	263.0	264.83999999999997	7.6820830508397915	265.0	265.19999999999999	7.0950687100267036	265.0
0.333	52.0	4545.2600000000002	190.47984775298409	4542.0	19351.119999999999	243.77888669858186	19396.5	751.48000000000002	84.51857547308758	761.5	44.969999999999999	6.0090847888842438	45.0	0.27799999999999997	5.5511151231257827e-17	0.27800000000000002	17348.27	129.60793609960771	17348.0	135.31999999999999	11.708014349154173	135.5	207.61000000000001	12.227751224162192	207.5	254.44999999999999	5.6469018054150721	254.0	256.18000000000001	6.1747550558706372	256.5	257.83999999999997	5.5094827343408559	257.0	259.12	6.6517366153509121	259.0	260.38999999999999	6.6345987067794834	260.0	260.16000000000003	6.6749082390696586	261.0	263.0	7.244308110509933	262.0	264.05000000000001	6.9618603835469148	265.0
0.333	53.0	4555.3599999999997	183.90592812631135	4567.5	19398.91	248.1586224574919	19412.0	755.24000000000001	80.385710172890796	764.5	46.939999999999998	6.8670517691364461	47.0	0.27799999999999997	5.5511151231257827e-17	0.27800000000000002	17409.310000000001	114.48106349960241	17413.0	136.11000000000001	11.577473817720339	136.0	209.22	12.096759896765745	209.5	256.81999999999999	6.0981636580203382	256.0	257.14999999999998	5.7399912891919955	256.5	258.36000000000001	6.2538308259817841	258.5	260.25	5.7712650259713421	260.0	260.76999999999998	6.347999684940131	262.0	260.18000000000001	6.3896478776220524	260.5	262.14999999999998	6.7814084082880592	262.0	263.16000000000003	6.7582838058193442	263.0
0.333	54.0	4481.4899999999998	177.56849354544855	4470.0	19087.139999999999	259.71911827972929	19075.5	740.63999999999999	82.224147304791174	741.0	44.43	7.5752953737791637	44.0	0.27799999999999997	5.5511151231257827e-17	0.27800000000000002	17421.189999999999	115.02701378371953	17421.0	136.59	11.867683008911216	136.5	210.78	11.830114116102177	210.5	257.23000000000002	5.7859398545093788	257.0	258.12	5.892843116866425	258.0	259.36000000000001	4.5858914073492851	259.0	260.91000000000003	6.941318318590497	259.0	262.31	6.4663668315368561	262.0	264.47000000000003	6.171636735907259	265.0	264.82999999999998	7.2774377359067799	264.0	266.57999999999998	7.4835553047999852	266.0
0.333	55.0	4509.9799999999996	191.77220757972202	4498.5	19217.080000000002	250.64300030122527	19251.0	745.42999999999995	80.951992563494073	746.5	44.149999999999999	6.1747469583781323	44.5	0.27799999999999997	5.5511151231257827e-17	0.27800000000000002	17247.299999999999	108.36461599618207	17264.0	137.08000000000001	12.042989662039904	137.0	212.75999999999999	12.423461675394666	212.5	255.40000000000001	6.4915329468469931	255.0	256.47000000000003	6.2457265390024883	256.0	258.63	6.2107245954075276	258.0	259.42000000000002	6.4500852707541778	259.0	260.30000000000001	6.3929648833698431	260.0	262.07999999999998	7.1115117942670958	261.0	264.14999999999998	7.2296265463715335	265.0	263.41000000000003	7.5313942932235332	263.0
0.333	56.0	4536.7299999999996	186.23398481480226	4554.0	19274.790000000001	265.09610691219137	19341.5	750.95000000000005	80.135432238180385	754.5	47.280000000000001	6.286620713865279	48.0	0.27799999999999997	5.5511151231257827e-17	0.27800000000000002	17134.82	117.24626902379455	17138.0	137.87	12.189876947697217	137.5	214.34	12.34116688162023	215.0	254.87	5.0629141805880931	254.0	256.33999999999997	6.4516974510589069	255.5	256.91000000000003	5.4554468194640116	257.0	257.83999999999997	6.3870493970220705	258.0	258.99000000000001	6.1862670488752745	259.5	259.55000000000001	6.5914717628159494	260.0	260.86000000000001	6.008360841360977	261.0	261.05000000000001	6.4395263800997045	260.0
0.333	57.0	4411.21	186.45397796775481	4400.0	18755.18	239.50667548108134	18753.5	728.23000000000002	80.907212904660113	731.0	45.619999999999997	7.9934723368508624	45.0	0.27799999999999997	5.5511151231257827e-17	0.27800000000000002	17135.799999999999	113.79006986552035	17120.5	138.21000000000001	12.254219681399546	138.5	215.61000000000001	12.504315255142924	215.5	257.41000000000003	5.390909014257244	257.0	258.41000000000003	5.2879012850090161	258.0	259.44	5.4338200191025834	259.0	260.44999999999999	6.4736002347997985	260.0	262.38999999999999	6.7392803770135581	263.0	263.23000000000002	5.8409845060571772	263.5	265.12	6.9645961835557992	265.0	266.75	6.6473679001541655	267.0
0.333	58.0	4442.5699999999997	192.77677531279539	4441.0	18886.98	206.32818421146445	18891.5	732.20000000000005	79.608291025495575	732.0	44.229999999999997	6.4526816130969928	43.0	0.27799999999999997	5.5511151231257827e-17	0.27800000000000002	17120.130000000001	119.60632550162219	17102.5	138.71000000000001	12.106440434743815	139.0	217.69999999999999	12.06358155772986	218.0	256.60000000000002	5.7549978279752629	256.5	257.61000000000001	6.1966039085938025	258.0	258.99000000000001	5.945578188872803	258.0	259.95999999999998	6.0347659440942696	259.5	261.0	6.4482555780614028	260.0	263.17000000000002	7.2939084173027577	263.0	263.72000000000003	7.5737441203146023	264.0	265.63999999999999	7.8390305523068333	264.5
0.333	59.0	4539.5299999999997	194.75186545961506	4522.0	19264.099999999999	251.04790379527174	19275.0	748.41999999999996	81.092685243491601	752.5	47.609999999999999	6.864247955894367	48.0	0.27799999999999997	5.5511151231257827e-17	0.27800000000000002	17154.669999999998	127.1305671347375	17155.0	139.34999999999999	11.866233606330191	139.0	219.66999999999999	12.132646042805337	219.5	254.74000000000001	5.1896435330376978	254.5	256.02999999999997	5.2658427625594753	255.0	256.63	5.4417919842640075	257.0	257.97000000000003	5.9823991842738149	257.5	259.07999999999998	6.6508345341017172	259.0	260.58999999999997	6.980107449029707	261.0	260.49000000000001	6.4660575314483557	259.0	261.89999999999998	6.1392181912683306	262.0
0.333	60.0	4454.0799999999999	186.95816002517782	4452.0	18942.990000000002	252.58881586483596	18949.0	736.32000000000005	80.459788714611975	740.0	47.359999999999999	8.3000240963505636	47.0	0.27799999999999997	5.5511151231257827e-17	0.27800000000000002	17257.049999999999	126.29025100933167	17267.5	140.09999999999999	12.112390350380887	141.0	220.63999999999999	11.496538609511996	221.0	257.32999999999998	6.195248179048197	257.0	258.72000000000003	6.1287519120943372	258.0	259.61000000000001	6.811600399318797	259.0	261.93000000000001	7.5541445577907762	262.0	263.73000000000002	6.5678839819229466	264.0	263.95999999999998	6.8730197147978558	265.0	265.89999999999998	7.3218850031941907	265.0	268.06999999999999	7.7126584262496678	268.5
0.333	61.0	4459.8599999999997	187.89891005538058	4460.5	18970.580000000002	252.34944739388672	18975.0	737.80999999999995	82.60516872448116	735.5	46.329999999999998	7.5525558587805222	46.0	0.27799999999999997	5.5511151231257827e-17	0.27800000000000002	17324.759999999998	130.21083825857201	17338.0	140.59	12.002578889555362	141.0	222.25999999999999	11.293909863284727	223.0	256.45999999999998	5.4980360129777246	256.0	258.25999999999999	5.6100267379041959	258.5	258.62	6.8509561376496935	258.0	259.70999999999998	5.8656542687069448	260.0	262.69999999999999	6.7268120235368567	261.5	263.38999999999999	7.4079619329475497	264.0	264.26999999999998	6.8100734210432723	265.0	265.32999999999998	7.2374788428015453	265.0
0.333	62.0	4556.7299999999996	186.19467527295188	4538.5	19359.189999999999	270.47471952106724	19378.0	753.13999999999999	86.719319646777663	755.0	47.469999999999999	6.4906933373870013	48.0	0.27799999999999997	5.5511151231257827e-17	0.27800000000000002	17299.82	133.23643495680901	17305.5	141.36000000000001	12.565444679755666	141.0	223.86000000000001	11.995015631502945	225.0	255.94999999999999	6.2102737459793182	255.0	256.69999999999999	5.7349803835758681	256.0	257.63	6.2284107122122254	258.0	258.0	6.185466837676846	258.0	260.37	6.2732049225256459	260.0	260.92000000000002	6.665853283713945	261.0	263.04000000000002	7.6353388922823848	263.0	263.18000000000001	6.6277899785675167	263.0
0.333	63.0	4515.0299999999997	187.37051288823437	4521.0	19211.080000000002	256.89237746573951	19196.0	749.70000000000005	83.9554048289924	746.5	48.960000000000001	8.1558813135062227	49.0	0.27799999999999997	5.5511151231257827e-17	0.27800000000000002	17307.689999999999	125.62019702261256	17332.5	141.93000000000001	12.496603538561988	142.5	225.80000000000001	11.354294341789807	226.0	258.19	6.3885757411178901	258.0	260.02999999999997	6.3126143553998295	260.0	260.31	6.1166902815166306	260.0	259.62	6.4339412493432047	259.0	261.25999999999999	6.171904082209962	262.0	262.56999999999999	6.255005995200964	262.5	263.49000000000001	6.7401706209857926	263.0	264.33999999999997	6.3878321831431979	265.0
0.333	64.0	4455.0699999999997	177.82594045864062	4451.0	18948.990000000002	236.34802707025077	18973.0	736.62	81.605732641769734	734.0	46.030000000000001	7.9302648127285122	46.0	0.27799999999999997	5.5511151231257827e-17	0.27800000000000002	17310.799999999999	114.34273042043382	17308.0	142.68000000000001	12.65928907956525	144.0	227.37	11.372471147468346	229.0	257.07999999999998	6.290755121605037	257.0	257.72000000000003	5.3349414242332589	257.0	259.81	6.5661175743356894	260.0	260.81	6.4026478897406189	260.0	262.20999999999998	6.6817587505087301	262.0	262.89999999999998	5.8881236400062109	262.0	265.61000000000001	7.3046492044450702	265.0	266.56999999999999	7.2556943155014464	266.5
0.333	65.0	4507.1700000000001	192.57315778685253	4494.5	19175.0	238.52559611077382	19200.5	745.97000000000003	84.234132630424824	737.0	46.68	7.125840301325872	46.0	0.27799999999999997	5.5511151231257827e-17	0.27800000000000002	17173.950000000001	108.26766599497746	17178.0	143.13999999999999	12.610329099591334	143.0	228.94	10.783153527609629	231.0	255.69999999999999	5.790509476721371	256.0	257.68000000000001	6.3543371015393886	257.0	258.26999999999998	6.5587422574758962	257.5	258.35000000000002	6.872226713373184	258.0	260.13	6.5094623433890453	259.0	262.97000000000003	7.0391121599247164	262.0	263.50999999999999	6.8854847323917578	263.0	263.94	6.8917631996463733	263.0
0.333	66.0	4542.0900000000001	184.22546485217507	4532.0	19279.310000000001	259.58438685714515	19308.5	752.66999999999996	84.816160606337277	757.5	50.229999999999997	7.8164633946561786	51.0	0.27799999999999997	5.5511151231257827e-17	0.27800000000000002	17132.93	118.48723602143821	17146.5	143.94	12.648968337378349	143.5	230.97999999999999	10.682677566977297	233.0	255.50999999999999	5.3544280740336774	255.0	256.57999999999998	5.7344223771884817	256.0	259.39999999999998	6.1073725938409877	260.0	259.72000000000003	6.6137432668648399	259.0	260.86000000000001	6.7779347887096106	260.0	261.70999999999998	6.6442381053059814	261.5	262.45999999999998	6.5809117909298855	263.0	263.04000000000002	6.5725489728110809	263.0
0.333	67.0	4425.8999999999996	186.69057287394023	4390.0	18796.57	274.18687988304623	18839.5	728.29999999999995	84.923082845596213	727.5	47.770000000000003	8.8587301573081003	48.5	0.27799999999999997	5.5511151231257827e-17	0.27800000000000002	17189.599999999999	118.36443722672784	17168.0	144.40000000000001	13.008458786497346	145.5	231.28	10.364439203352973	233.0	257.11000000000001	5.5243008607424704	256.0	258.22000000000003	5.9625162473573194	257.0	260.54000000000002	5.9706281076617049	260.0	261.72000000000003	6.8993912774968775	262.0	263.37	6.8769978915221435	263.0	264.91000000000003	6.1418156924479588	264.0	264.91000000000003	6.8133618720863485	265.5	266.49000000000001	6.7579508728607962	265.5
0.333	68.0	4466.3500000000004	187.4372628374625	4452.0	18981.860000000001	249.21151739034858	18998.0	733.88999999999999	85.701913047492695	732.5	46.560000000000002	7.596472865744996	47.0	0.27799999999999997	5.5511151231257827e-17	0.27800000000000002	17168.919999999998	108.21780629822432	17168.0	145.02000000000001	12.945253956566475	145.5	232.24000000000001	9.4616277669331286	235.0	256.63999999999999	6.0572601066818983	257.0	258.06	6.6705621951976442	259.0	259.16000000000003	6.6071476447859094	258.0	260.14999999999998	5.906564145084686	260.0	261.75	6.5914717628159494	261.5	262.83999999999997	6.561585174330971	262.0	263.69999999999999	6.558200972827839	263.0	265.06	6.1446236662630529	265.5
0.333	69.0	4550.6700000000001	187.59621824546463	4534.0	19305.43	246.12733513366615	19316.5	749.05999999999995	88.023612741127593	754.5	49.380000000000003	7.533631262545307	50.0	0.27799999999999997	5.5511151231257827e-17	0.27800000000000002	17194.689999999999	109.57688579257945	17190.5	145.18000000000001	12.931651093344579	147.0	233.34	9.1435441706156819	235.5	255.56999999999999	5.4318597183653408	255.0	255.97999999999999	5.6462022634687825	256.0	257.10000000000002	6.2345809803065348	257.0	258.17000000000002	5.8992457144960486	257.0	258.99000000000001	5.8215032422906035	258.0	259.88	5.61120307955433	259.0	262.02999999999997	6.7029172753361648	262.0	262.0	7.306161783043132	261.0
0.333	70.0	4460.1300000000001	174.40795022016627	4465.5	18937.5	279.93401008094747	18944.5	736.52999999999997	86.943252182098647	740.5	49.090000000000003	9.5153507554897843	49.5	0.27799999999999997	5.5511151231257827e-17	0.27800000000000002	17290.700000000001	126.94065542606907	17274.5	145.69	12.682030594506545	147.0	234.12	8.7100861074962985	237.0	257.05000000000001	6.3077333488345877	256.0	258.35000000000002	6.4689643684286899	258.0	259.63	5.7387367948007517	260.0	261.92000000000002	7.0394317952516587	262.0	263.04000000000002	6.0081944043114985	263.0	264.42000000000002	7.7190413912609639	263.5	266.94	8.1077987148177275	267.5	267.94	6.4541769421050121	267.0
0.333	71.0	4473.4799999999996	176.23838855368598	4460.5	19008.869999999999	302.87544155972768	19035.0	739.26999999999998	83.192289907178292	738.5	47.079999999999998	8.1026909110492422	47.0	0.27799999999999997	5.5511151231257827e-17	0.27800000000000002	17300.439999999999	134.24956759706902	17290.5	146.47999999999999	12.756551258079121	147.5	235.34999999999999	8.6676121279162004	238.0	257.35000000000002	5.8879113444412523	257.0	258.44999999999999	6.3045618404453769	258.0	259.69	6.0244418828635071	260.0	260.44	6.0701235572268217	260.0	262.23000000000002	7.0283070507768794	262.0	262.29000000000002	8.291314732899723	262.0	264.62	7.407806692942251	264.5	266.51999999999998	7.3600000000000021	266.0
0.333	72.0	4559.79	188.41254177999934	4551.0	19354.810000000001	275.05412903644986	19367.5	755.70000000000005	87.734884738056166	757.5	50.289999999999999	7.3161396924881092	50.5	0.27799999999999997	5.5511151231257827e-17	0.27800000000000002	17256.790000000001	127.26305787619596	17272.5	146.56999999999999	12.878086037917281	147.0	235.91	8.0300622662592112	239.0	254.78	4.8591768850289858	254.0	254.91	4.4274033021625669	255.0	258.08999999999997	5.3218323911976029	258.0	259.04000000000002	6.7065937703129146	258.5	260.55000000000001	6.4921105967166026	259.0	260.24000000000001	6.1678521383055225	260.0	262.69999999999999	6.383572667401852	263.0	263.19999999999999	6.2337789502034795	262.0
0.333	73.0	4490.1899999999996	179.11011668803079	4485.5	19081.16	233.52848734148046	19082.5	745.63	85.289349276448348	744.0	51.219999999999999	9.7134751762693057	53.0	0.27799999999999997	5.5511151231257827e-17	0.27800000000000002	17259.349999999999	111.76684436808618	17272.0	147.44999999999999	13.256224952828765	148.0	237.25	7.605754400452331	239.0	256.85000000000002	5.5738227456566998	256.0	259.68000000000001	6.3574837789804857	259.0	260.73000000000002	6.5556921831336776	260.0	262.58999999999997	7.0286485187409964	263.0	264.54000000000002	7.4409945571811837	264.5	265.11000000000001	7.4187532645317162	264.0	264.08999999999997	6.3009443736633637	264.0	264.35000000000002	6.904165409374257	264.5
0.333	74.0	4452.1499999999996	175.52597386142028	4448.0	18929.009999999998	216.05223882200343	18947.5	736.78999999999996	84.203835423334482	730.5	48.719999999999999	9.7283914394929649	48.0	0.27799999999999997	5.5511151231257827e-17	0.27800000000000002	17254.119999999999	108.42732865841526	17255.5	147.75	13.029485791849194	148.0	237.96000000000001	6.8511604856403707	239.5	256.73000000000002	5.4586719996717168	257.0	258.04000000000002	6.1804854178292503	257.0	259.85000000000002	6.0288887865012066	259.0	261.00999999999999	7.3246092045924192	261.0	262.51999999999998	6.4598451993836532	263.0	264.01999999999998	7.1525939350699907	263.5	265.24000000000001	7.6238048243642753	265.0	266.00999999999999	7.4128199762303675	265.0
0.333	75.0	4511.3500000000004	188.07149571373117	4518.5	19162.950000000001	242.68998228192279	19151.5	743.86000000000001	84.370376317757405	741.5	49.109999999999999	7.3224244618841912	48.5	0.27799999999999997	5.5511151231257827e-17	0.27800000000000002	17153.439999999999	120.92942735331214	17160.0	148.27000000000001	13.212005903722567	148.5	238.12	6.7383677548795147	239.5	255.78999999999999	5.896261527442622	254.5	256.93000000000001	6.4950057736694893	256.5	258.17000000000002	5.8686540194494343	258.0	258.86000000000001	6.5878979955673254	259.0	262.0	6.7793805026713168	262.0	261.24000000000001	6.8733107015469619	260.5	261.68000000000001	7.3292291545564314	261.0	264.47000000000003	7.4544684585824097	263.0
0.333	76.0	4527.6099999999997	175.12069523617131	4521.0	19223.310000000001	249.96566544227628	19181.5	748.28999999999996	78.470541606388821	746.5	52.039999999999999	9.0110154810653835	53.5	0.27799999999999997	5.5511151231257827e-17	0.27800000000000002	17148.049999999999	113.20515668466697	17151.0	148.80000000000001	13.134686901483416	149.5	239.12	6.2085102883058836	241.0	256.98000000000002	5.1536006830176513	256.5	258.61000000000001	6.1268180975119533	258.0	258.32999999999998	5.741175837753099	258.0	259.0	6.5421708935184499	259.5	260.04000000000002	5.8871385239350369	260.0	262.38	6.4214951529998059	262.5	263.32999999999998	6.9886407834428006	264.0	264.01999999999998	7.696726576928663	263.0
0.333	77.0	4430.7799999999997	175.23324912812637	4406.0	18825.23	248.7314959951795	18794.5	728.67999999999995	79.872758810498084	729.0	48.75	9.5826666434766476	49.0	0.27799999999999997	5.5511151231257827e-17	0.27800000000000002	17227.959999999999	112.52572328139019	17239.5	149.72999999999999	13.155877013715202	150.0	239.78	5.5706014037983369	241.0	258.18000000000001	6.4270988789655323	257.0	258.82999999999998	6.6076546519926422	259.0	260.92000000000002	5.5383752130024559	261.0	261.51999999999998	7.0476662804080066	260.5	263.13	7.0450762948317323	262.0	265.52999999999997	7.0490495813265488	266.0	266.86000000000001	7.3743067470779913	266.0	267.76999999999998	7.5694847909220346	268.5
0.333	78.0	4483.8500000000004	179.47820898370921	4460.5	19077.419999999998	264.22907410048578	19079.0	736.73000000000002	80.988623275124269	735.5	47.969999999999999	7.4423853702962726	47.5	0.27799999999999997	5.5511151231257827e-17	0.27800000000000002	17208.990000000002	129.98080589071603	17203.5	149.78	12.968099321026193	149.0	239.59	5.1304873062897247	240.0	256.76999999999998	5.7058829290478794	257.0	258.48000000000002	6.2136623661090571	258.0	258.72000000000003	7.0385794021236991	258.0	260.31	6.7137098537246906	260.0	261.82999999999998	6.634839862423207	262.0	263.06	7.1900208622784954	262.0	264.25	7.4463078099149245	263.0	264.69	8.2990300638086616	264.5
0.333	79.0	4559.1499999999996	185.56828258083331	4556.0	19356.23	283.75034290728178	19358.5	750.0	82.103471302984502	758.0	51.909999999999997	7.7834375439133581	51.5	0.27799999999999997	5.5511151231257827e-17	0.27800000000000002	17235.919999999998	130.00512912958473	17230.5	150.47	13.601805027274875	150.0	240.15000000000001	4.9241750578142538	241.0	255.52000000000001	5.7714469589523203	254.0	257.37	5.7786763190197812	257.0	256.69	5.7422904837703914	257.0	258.75999999999999	6.130448596962542	257.5	258.64999999999998	6.2102737459793182	259.0	260.37	6.0409519117437114	261.0	260.70999999999998	5.8366000376931781	261.0	262.74000000000001	6.6236243854856385	263.5
0.333	80.0	4460.6899999999996	172.3075561314709	4455.5	18968.540000000001	300.64861283564903	18954.0	733.32000000000005	81.965709903593222	729.0	50.729999999999997	9.5935968228813948	51.0	0.27799999999999997	5.5511151231257827e-17	0.27800000000000002	17311.5	123.63102361462514	17306.5	150.65000000000001	13.210128689759234	151.0	240.74000000000001	4.3991362788620227	242.0	257.00999999999999	5.318825058224796	257.0	258.35000000000002	6.4317571471565991	258.0	260.13	5.6189945719852767	260.5	261.02999999999997	6.9144124840799019	261.0	263.39999999999998	7.1274118724821847	263.0	264.16000000000003	7.0862119640891352	264.0	265.70999999999998	7.51970079191985	264.0	267.25	6.9359570356224092	267.0
0.333	81.0	4477.2200000000003	183.85649730156396	4480.5	19054.07	251.02793689149422	19068.0	736.55999999999995	79.575915954514798	736.0	49.329999999999998	8.6093611841994413	49.0	0.27799999999999997	5.5511151231257827e-17	0.27800000000000002	17299.41	113.0767080348557	17310.0	151.53999999999999	13.729836124295147	151.0	241.84	4.9451390273681888	242.0	257.43000000000001	5.5068230405561431	258.0	258.36000000000001	6.3898669782711428	258.0	259.82999999999998	6.2674636018089487	260.0	260.44	6.9818622157702297	261.0	262.08999999999997	7.1191221368930035	261.0	264.23000000000002	6.7983159679438261	264.0	264.67000000000002	6.8250347984460857	265.5	265.66000000000003	7.2968760438971412	265.0
0.333	82.0	4569.1199999999999	192.21879616728432	4553.0	19410.310000000001	243.78189822052005	19398.5	751.41999999999996	85.119231669464682	763.5	51.710000000000001	7.3678965790787272	51.5	0.27799999999999997	5.5511151231257827e-17	0.27800000000000002	17249.639999999999	136.364036314565	17255.0	151.94	13.40583455067233	152.5	241.53999999999999	4.1986188205170514	242.0	255.31999999999999	5.5242737079185344	255.0	257.12	6.8662653604415835	256.0	257.73000000000002	6.7791666154476555	257.0	258.19	5.5185052323976276	258.0	259.07999999999998	6.0227568438382102	259.0	261.11000000000001	6.4836640875356899	261.0	261.97000000000003	6.5550819979615804	262.0	263.86000000000001	8.007521464223494	263.5
0.333	83.0	4465.04	173.16979644268224	4437.5	19013.209999999999	277.4017409822801	18997.0	737.34000000000003	81.578087744197575	747.5	52.119999999999997	9.7327077424527655	52.0	0.27799999999999997	5.5511151231257827e-17	0.27800000000000002	17237.830000000002	130.88621432374001	17235.0	152.13999999999999	13.760101743809889	152.0	241.62	3.8256502715224765	242.0	257.56999999999999	6.4610448071500013	257.0	260.32999999999998	6.6813995539856768	260.0	259.72000000000003	5.936463593756808	259.5	261.97000000000003	6.522967116274617	262.0	264.39999999999998	8.0249610590955527	263.5	265.0	7.2594765651526147	264.5	267.27999999999997	7.6014209198017708	268.0	268.54000000000002	7.5649454723745357	268.0
0.333	84.0	4444.1499999999996	171.58440342874991	4451.0	18902.360000000001	271.08203629159937	18914.5	731.98000000000002	82.974089931737126	736.0	49.960000000000001	9.1912131952207492	48.0	0.27799999999999997	5.5511151231257827e-17	0.27800000000000002	17230.23	122.53790066750777	17244.5	153.16999999999999	13.728113490206876	153.0	242.05000000000001	3.9481008092499357	242.0	256.81999999999999	5.5666506985798918	256.0	258.94999999999999	6.3425152739272139	259.0	260.13	6.6507969447277517	260.0	260.56999999999999	5.9131294590935521	261.0	261.72000000000003	6.3938720662834658	261.0	263.93000000000001	7.3678422893001718	263.0	265.68000000000001	7.77416233429686	265.0	265.79000000000002	7.0544950209068835	266.0
0.333	85.0	4521.29	186.55333258883371	4514.0	19200.470000000001	244.09635208253317	19218.0	744.49000000000001	84.96146126332809	750.0	51.329999999999998	8.0387250232857195	51.0	0.27799999999999997	5.5511151231257827e-17	0.27800000000000002	17161.279999999999	111.61667258971663	17155.5	153.31999999999999	13.688593791913034	153.0	242.19999999999999	3.246536616149585	242.0	255.25	5.691001669302163	255.0	256.95999999999998	6.1056039832272129	257.5	258.38999999999999	5.4587452770760416	258.0	259.63999999999999	6.8242508746381816	259.0	261.13999999999999	6.6302639464805617	261.0	260.92000000000002	6.8098164439285735	261.0	263.61000000000001	7.1636513036300142	263.0	264.69	7.2590564125098238	265.5
0.333	86.0	4510.21	175.3319306344398	4510.5	19188.77	276.46453135981113	19178.0	744.97000000000003	82.565544266358472	746.0	54.409999999999997	9.2131373592278543	55.0	0.27799999999999997	5.5511151231257827e-17	0.27800000000000002	17180.91	121.39770137856812	17180.5	154.09999999999999	13.773525329413673	153.0	242.28999999999999	3.4184645676092651	242.0	257.61000000000001	6.2831441173985496	257.0	257.74000000000001	5.8440054756990074	257.0	259.02999999999997	6.4752683342082431	259.0	260.81	5.8884548058043205	260.0	261.37	6.6131006343469467	262.0	260.99000000000001	6.5612422604259937	261.0	262.87	6.8653550527266987	262.0	263.88	6.7531918379385614	263.0
0.333	87.0	4434.9899999999998	172.90879069613553	4428.0	18871.240000000002	282.88425618970035	18893.0	728.25999999999999	82.474556076404554	727.0	51.789999999999999	10.460683534071757	52.5	0.27799999999999997	5.5511151231257827e-17	0.27800000000000002	17254.790000000001	132.52805702944565	17269.5	154.50999999999999	13.980339766972762	154.5	242.31	3.0877014104346294	242.0	257.97000000000003	5.8727421193170057	258.0	258.86000000000001	5.9950312759818019	259.0	259.92000000000002	4.7173721498308776	260.0	261.60000000000002	7.1274118724821847	260.0	263.14999999999998	6.8123050430819676	263.0	265.13999999999999	6.3230056144210396	266.0	265.62	7.192746346146234	265.0	267.19	7.6924573446981173	266.0
0.333	88.0	4495.2399999999998	186.32166379677915	4476.5	19154.110000000001	278.39532664899389	19161.0	738.89999999999998	82.768291029838238	727.5	50.920000000000002	8.597301902341222	50.0	0.27799999999999997	5.5511151231257827e-17	0.27800000000000002	17216.900000000001	129.30580033393707	17236.5	154.97	13.924406630086612	155.0	242.65000000000001	3.2415274177461466	242.0	256.04000000000002	6.5998787867657098	256.5	257.29000000000002	6.331342669608083	257.0	259.51999999999998	6.550541962311212	258.0	260.13	6.8740890305552487	260.0	260.86000000000001	6.5192330837300174	261.0	262.74000000000001	7.4479795918087737	262.0	264.95999999999998	7.4295625712419984	265.5	264.08999999999997	7.8142114125482944	263.5
0.333	89.0	4564.4300000000003	190.40395242746408	4561.0	19381.220000000001	293.11337669918782	19426.5	753.10000000000002	83.703823090704759	761.5	54.289999999999999	8.6282037528097355	55.0	0.27799999999999997	5.5511151231257827e-17	0.27800000000000002	17246.959999999999	134.00917282037076	17265.0	155.72	13.974319303636939	155.5	242.71000000000001	2.9199143823064402	242.0	255.80000000000001	5.4442630355264798	255.0	257.20999999999998	6.6622743864239036	257.0	257.60000000000002	5.4790510127210892	257.0	258.26999999999998	6.5419492507967387	258.0	259.58999999999997	6.1140739282413001	260.0	260.22000000000003	6.6401506007017641	260.0	261.47000000000003	6.1602840843584472	261.0	261.83999999999997	6.5600609753263726	261.0
0.333	90.0	4451.9399999999996	187.03560195855763	4427.5	18925.18	261.64098990792706	18901.5	733.91999999999996	83.861872147001336	731.5	52.359999999999999	10.192664028604103	52.0	0.27799999999999997	5.5511151231257827e-17	0.27800000000000002	17302.799999999999	121.24957731885088	17305.0	155.99000000000001	14.09361202814949	156.0	242.43000000000001	3.0797889538083605	242.0	258.14999999999998	5.510671465438671	258.0	259.10000000000002	5.2943365967796199	259.0	260.07999999999998	5.7038232791698578	260.0	261.00999999999999	6.5688583482976703	260.5	263.0	6.915200647848188	263.0	264.07999999999998	6.1378823709810533	264.0	265.83999999999997	7.1606144987703404	265.0	267.35000000000002	6.7990808202285695	267.0
0.333	91.0	4474.8999999999996	187.1287524673854	4464.0	19060.869999999999	231.37660447849947	19073.5	739.38	82.138149480007158	734.5	50.359999999999999	8.8662506168052797	49.0	0.27799999999999997	5.5511151231257827e-17	0.27800000000000002	17265.970000000001	113.51708726002444	17266.0	156.66	13.993012541979658	156.0	242.63	3.0221019175401742	242.0	257.44	5.9955316695018803	256.5	258.24000000000001	6.3326455766922569	258.0	259.66000000000003	6.0716060478262257	260.0	260.64999999999998	6.119436248544468	260.0	261.64999999999998	6.4905700828201525	261.0	263.89999999999998	7.4316889062984863	263.5	264.14999999999998	7.649019545013596	263.5	266.31999999999999	7.8713150108479333	265.0
0.333	92.0	4566.3100000000004	182.56306828052601	4548.5	19415.040000000001	252.34876342078633	19438.5	753.73000000000002	85.435689849149114	761.0	54.640000000000001	8.3000240963505636	56.0	0.27799999999999997	5.5511151231257827e-17	0.27800000000000002	17229.639999999999	112.38598845051816	17235.5	157.11000000000001	13.781795964242107	157.0	243.33000000000001	2.8637562745457235	243.0	255.56999999999999	5.293873817914438	256.0	256.56	5.3950347542902817	256.0	257.31999999999999	5.6760549680213623	258.0	258.57999999999998	6.0351967656407037	258.0	259.56999999999999	6.8341129636551958	260.0	261.08999999999997	6.9312264427011758	261.0	261.17000000000002	6.574275625496699	260.5	262.69	6.2891891369237731	262.5
0.333	93.0	4460.7299999999996	187.73810774587028	4451.0	18984.060000000001	251.1445328889323	19003.5	737.51999999999998	85.941780293405614	737.0	53.93	10.412737392251856	53.0	0.27799999999999997	5.5511151231257827e-17	0.27800000000000002	17255.130000000001	120.19256674187469	17245.0	157.81	14.156761635345845	158.5	242.94999999999999	2.4794152536434875	243.0	258.06	6.303681464033537	258.0	259.43000000000001	6.2693779595746175	258.0	260.20999999999998	6.9358416936951492	259.0	262.52999999999997	7.6438929872153496	263.0	264.31	6.447782564572103	264.0	264.38999999999999	7.0638445622762678	265.0	266.47000000000003	7.2311202451625709	266.0	268.99000000000001	7.8389986605433215	268.5
0.333	94.0	4451.2799999999997	189.66323207200705	4444.5	18937.110000000001	240.92458965410734	18933.0	736.12	85.104439367168141	729.0	51.420000000000002	9.9711383502587108	50.0	0.27799999999999997	5.5511151231257827e-17	0.27800000000000002	17255.299999999999	112.15119259285656	17254.5	158.24000000000001	14.133025153872754	158.0	242.96000000000001	2.7961401967712565	242.0	257.16000000000003	5.8493076513378917	256.0	258.75999999999999	5.7238448616292876	259.0	259.06	7.0182903901163858	259.0	260.42000000000002	5.9383162596816943	261.0	263.31	6.9046288821340704	262.0	263.88999999999999	7.4885178773906924	264.0	264.68000000000001	6.8918502595456896	265.0	265.77999999999997	7.2699105909220094	265.0
0.333	95.0	4537.2399999999998	188.81234705389372	4516.5	19279.779999999999	236.73270074072994	19283.0	750.04999999999995	87.820313709300763	756.5	52.479999999999997	7.4906341520594903	52.0	0.27799999999999997	5.5511151231257827e-17	0.27800000000000002	17184.169999999998	112.6124375901703	17189.0	158.91	14.372261478278217	158.5	243.18000000000001	2.7762564723022263	243.0	256.58999999999997	6.4747123488229192	256.0	257.17000000000002	5.7044806950326334	256.5	258.31999999999999	6.5297473151723109	259.0	258.54000000000002	6.4318271121043056	258.0	260.85000000000002	6.3172383206587988	260.5	261.25	6.4859463457540256	261.0	263.44	7.67114072351694	263.0	263.68000000000001	6.7836273482555036	263.0
0.333	96.0	4488.46	180.08439243865638	4480.0	19111.630000000001	262.88939328166128	19133.0	744.75	87.389401531306987	735.5	54.869999999999997	9.5766956723078565	55.5	0.27799999999999997	5.5511151231257827e-17	0.27800000000000002	17212.880000000001	122.02198818245832	17209.5	159.30000000000001	14.162273828732447	158.0	243.59	2.8216838944148228	243.0	259.00999999999999	6.4614162534230832	258.0	260.66000000000003	6.5486181748518515	260.5	260.97000000000003	6.2792595104837003	261.0	260.08999999999997	6.4390915508323063	259.5	261.62	6.2060937795041422	262.5	263.08999999999997	6.4669853873346588	262.5	263.95999999999998	6.823371600609188	264.0	264.72000000000003	6.5529840530860453	265.0
0.333	97.0	4438.25	180.37429833543359	4430.0	18896.279999999999	242.77961528925778	18912.5	731.21000000000004	83.544155391026607	735.5	51.649999999999999	10.389778630943008	50.5	0.27799999999999997	5.5511151231257827e-17	0.27800000000000002	17268.150000000001	113.45143234001057	17261.5	159.93000000000001	14.504657872559422	160.0	243.68000000000001	2.8385911998736271	243.0	257.70999999999998	6.3910797209861192	257.0	258.33999999999997	5.3985553623168476	257.5	260.30000000000001	6.5061509358452483	260.0	261.23000000000002	6.4028977814736354	261.0	262.69	6.7626843782628203	263.0	263.26999999999998	5.9478651632329402	263.0	266.10000000000002	7.2725511342306826	266.0	267.26999999999998	7.5456676311642576	267.0
0.333	98.0	4508.6099999999997	193.3143499588171	4496.5	19187.939999999999	233.83715786846196	19204.5	742.97000000000003	85.654241576234853	742.5	51.710000000000001	8.1157809236080301	51.0	0.27799999999999997	5.5511151231257827e-17	0.27800000000000002	17210.27	128.36820907062619	17213.0	160.44999999999999	14.43563299616612	160.5	243.88	2.8116898833263955	243.0	256.19999999999999	5.861740355901139	256.5	258.14999999999998	6.3974604336408358	257.0	258.80000000000001	6.6211781428987386	258.0	258.89999999999998	6.9606034221179405	259.0	260.63	6.5109983873442943	259.5	263.47000000000003	7.1936847303728841	262.0	263.93000000000001	7.1024714008575911	263.0	264.56999999999999	6.9213510241859568	264.0
0.333	99.0	4563.2399999999998	183.04142263433161	4548.0	19375.119999999999	279.62525923099292	19411.5	753.87	82.886266051741046	758.0	56.57	9.1282583223745366	58.0	0.27799999999999997	5.5511151231257827e-17	0.27800000000000002	17230.0	134.4946839098111	17227.5	161.09	14.463813466717552	160.0	244.63	3.2761410226057115	244.0	256.10000000000002	5.4230987451824992	256.0	257.10000000000002	5.77148161220323	257.0	259.77999999999997	6.2698963308813971	260.0	260.33999999999997	6.7575439325245981	260.0	261.29000000000002	7.0089870880177827	260.0	262.08999999999997	6.7721414633777401	261.5	262.91000000000003	6.7217482844867078	263.0	263.56999999999999	6.766468798420636	264.0
0.333	100.0	4445.1099999999997	183.42343879668161	4434.0	18899.439999999999	285.5837642443982	18932.5	730.20000000000005	82.864829692698933	730.5	53.969999999999999	10.741931856048986	53.5	0.27799999999999997	5.5511151231257827e-17	0.27800000000000002	17295.889999999999	122.35128891842537	17298.5	161.33000000000001	14.758085919251183	160.0	243.44	2.8436596139481956	243.0	257.73000000000002	5.6760109231748324	257.0	258.67000000000002	5.9917526651222843	258.0	261.01999999999998	6.1497642231227054	261.0	262.19999999999999	7.124605252222751	262.0	263.75	6.8707714268486626	264.0	265.19	6.1606736644623528	265.0	265.31	7.0024210099079305	266.0	267.01999999999998	6.8803778965984135	267.0
0.333	101.0	4486.0	191.93847972722926	4471.0	19106.810000000001	249.0990443578618	19098.0	735.38999999999999	84.60128781525728	736.0	51.899999999999999	8.4172442046075862	51.0	0.27799999999999997	5.5511151231257827e-17	0.27800000000000002	17243.91	102.12023256926122	17244.0	161.97	14.683633746453907	161.0	243.53	2.2336293336182709	243.0	257.30000000000001	6.2649820430708347	257.0	258.38999999999999	6.6946172407390092	259.0	259.63999999999999	6.680598775558968	258.0	260.56999999999999	5.9703517484315789	261.0	262.13999999999999	6.7097242864368134	261.0	263.31	6.5279322913155271	263.0	264.10000000000002	6.847627326307995	263.0	265.44999999999999	6.2759461438097128	266.0
0.333	102.0	4851.8199999999997	210.47452957543342	4846.5	20646.040000000001	271.1659241128944	20667.5	799.72000000000003	91.30586837657259	807.0	56.469999999999999	7.8593320326857299	57.0	0.27799999999999997	5.5511151231257827e-17	0.27800000000000002	17070.360000000001	109.47095687898228	17069.0	165.06	15.346543584794592	165.0	248.52000000000001	3.4248503616946535	248.0	302.08999999999997	7.8918882404656499	302.5	301.79000000000002	8.7261618137643993	301.0	303.61000000000001	8.9038137896072378	303.5	305.07999999999998	8.6460164237641823	305.0	303.23000000000002	9.6621477943571126	303.0	305.68000000000001	10.484159479901095	305.0	306.88	9.9491507175235832	306.0	307.63999999999999	10.753157675771336	307.0
0.333	103.0	5318.0	210.73082356409088	5297.5	22602.849999999999	338.07772405173341	22602.0	876.52999999999997	98.810166987005942	874.0	58.770000000000003	7.7612563415983109	59.0	0.27799999999999997	5.5511151231257827e-17	0.27800000000000002	16665.029999999999	137.29162064743792	16656.5	166.72999999999999	14.937774265264556	167.0	249.27000000000001	4.1757753771006412	249.0	311.99000000000001	10.12669245114119	313.0	316.79000000000002	11.504168809609846	315.0	323.45999999999998	9.5303934861053889	322.0	329.19999999999999	11.233877335986895	331.0	334.38	11.071386543699031	334.0	340.24000000000001	10.064909338886268	341.5	346.60000000000002	11.762652762026091	346.5	351.31999999999999	11.702888532323975	351.5
0.333	104.0	5790.1599999999999	243.83382538113946	5778.0	24611.860000000001	354.27461156566108	24633.5	953.16999999999996	105.81153576052093	948.5	60.57	6.893845080939955	61.0	0.27799999999999997	5.5511151231257827e-17	0.27800000000000002	15919.549999999999	177.71372344307008	15900.5	168.80000000000001	15.621779668142807	168.0	249.88999999999999	4.2353158087679832	250.0	310.79000000000002	9.9872869188784197	310.0	317.52999999999997	10.808751084190995	317.0	324.10000000000002	11.47214016650773	324.0	328.57999999999998	12.063316293623409	327.5	339.25	10.316370485786171	341.0	342.69999999999999	10.733592129385205	343.0	350.91000000000003	11.231291110108401	350.5	357.94999999999999	11.659652653488438	358.0
0.333	105.0	6084.79	255.51592103037336	6098.0	25878.869999999999	373.35065702366188	25829.0	1002.6799999999999	117.32850293087354	1003.5	61.789999999999999	6.9789612407578252	61.0	0.27799999999999997	5.5511151231257827e-17	0.27800000000000002	15015.93	202.55598016350936	14995.5	170.08000000000001	15.511724597864673	170.0	248.88	4.1911334982317134	249.0	308.39999999999998	9.6643675426796563	309.0	314.06999999999999	9.8267542963076053	314.0	319.43000000000001	10.783556927099703	318.5	326.27999999999997	9.8225047722055088	326.0	333.56	10.665195731912283	332.5	337.31999999999999	11.207033505794476	338.5	343.86000000000001	12.999246131987807	343.0	349.32999999999998	12.57223528255815	349.0
0.333	106.0	6117.6499999999996	260.93931765833986	6104.5	26026.119999999999	331.61176939306603	26055.5	1010.9	119.24843814490822	1012.5	61.060000000000002	8.0843305226839917	62.0	0.27799999999999997	5.5511151231257827e-17	0.27800000000000002	13989.709999999999	222.63280508496496	13986.5	172.72	15.604537801549908	172.5	249.63	4.9389371326227671	248.5	309.88	10.611578581907596	310.0	314.19	10.226138078473221	314.5	320.94	8.0085204626073097	321.5	325.04000000000002	10.6460509110186	326.0	332.51999999999998	11.015879447415896	332.5	335.88	12.87033799089985	335.5	340.98000000000002	12.262936026906445	340.0	345.13999999999999	12.52598898291069	344.5
0.333	107.0	6249.1899999999996	272.6045008799378	6218.0	26603.029999999999	367.4154720476534	26599.0	1029.53	121.42944082882042	1035.0	56.960000000000001	9.338008352962639	58.0	0.27799999999999997	5.5511151231257827e-17	0.27800000000000002	12583.379999999999	253.57463516684786	12599.0	174.0	15.440207252495027	172.5	249.62	3.7544107393837445	250.0	309.73000000000002	9.4221600495852318	310.0	319.75	10.801273073115039	317.0	323.82999999999998	11.244603149955982	322.5	331.31999999999999	11.037101068668349	332.5	340.69999999999999	10.858637115218464	342.0	346.41000000000003	13.369439030864383	346.5	352.83999999999997	11.483657953805487	354.0	357.58999999999997	11.844910299364871	357.0
0.333	108.0	6361.8400000000001	279.15141840943602	6347.5	26965.299999999999	378.4808978006684	26991.0	1045.23	128.58707983308432	1043.0	54.450000000000003	8.9458090746449539	54.0	0.27799999999999997	5.5511151231257827e-17	0.27800000000000002	10711.15	263.51809710150837	10700.0	175.99000000000001	16.074510879028328	175.5	249.41	4.1859168649174103	249.0	309.13	8.1775974466832242	308.5	316.81	9.2711326168920714	318.0	320.69	10.009690304899548	321.0	327.52999999999997	10.455099234344933	327.0	331.81	11.065889028903189	332.0	339.94	9.9567263696457982	339.0	346.85000000000002	12.799511709436418	346.0	352.44999999999999	10.502737738323281	353.0
0.333	109.0	6181.9200000000001	266.77225043096217	6167.0	26098.380000000001	321.51198360247787	26119.5	1020.73	124.48757809516579	1018.5	55.399999999999999	9.9216934038499698	57.0	0.27799999999999997	5.5511151231257827e-17	0.27800000000000002	9114.7800000000007	100.15433889752356	9110.5	178.00999999999999	15.741343652941449	178.0	250.53999999999999	4.3941324513491855	250.0	306.49000000000001	9.6731535705787266	307.5	313.35000000000002	9.3598878198405782	313.0	319.37	10.964173475460884	319.0	322.19	11.195262390850871	322.0	329.25	11.333468136453201	328.0	335.56999999999999	10.53684487880504	336.0	340.72000000000003	11.953309165247923	340.5	348.57999999999998	12.683989908542186	349.0
0.333	110.0	6202.9700000000003	271.70474618600247	6195.0	26173.07	303.62919013164725	26180.0	1022.7	130.44512256117511	1015.0	55.25	9.7758631332481318	57.0	0.27799999999999997	5.5511151231257827e-17	0.27800000000000002	8588.9300000000003	92.579722941905587	8573.0	179.97	15.975265256013747	178.0	250.36000000000001	4.4034531903950107	250.0	311.87	8.3817122355757352	312.0	320.33999999999997	10.221761100710582	320.0	328.18000000000001	11.061988971247441	329.0	333.47000000000003	11.195941228856107	333.0	339.11000000000001	11.335691421346999	339.5	346.26999999999998	11.268411600576187	346.5	350.44999999999999	11.002158879056418	350.0	355.17000000000002	12.078124854463129	355.0
0.333	111.0	6485.8299999999999	284.80316202598596	6469.5	27532.169999999998	332.67972751581965	27526.0	1064.3099999999999	136.04776330392204	1063.5	62.899999999999999	10.747557862137796	61.5	0.27799999999999997	5.5511151231257827e-17	0.27800000000000002	8160.3500000000004	156.97989520954587	8140.0	181.27000000000001	15.489257567746753	182.0	249.91999999999999	4.0066943981292109	249.0	309.05000000000001	10.177794456560813	309.0	315.72000000000003	10.794517126763939	316.0	321.38	9.4538669336943819	320.0	330.02999999999997	10.969462156368468	329.0	334.97000000000003	10.633395506610293	334.5	343.13	11.367194024912216	343.0	347.56999999999999	12.512597651966596	346.5	354.93000000000001	12.968619818623722	356.0
0.333	112.0	6737.6199999999999	290.97531785359388	6730.5	28644.880000000001	310.51483958097714	28672.5	1106.53	138.29811676230446	1108.5	77.739999999999995	14.71368070878256	80.0	0.27799999999999997	5.5511151231257827e-17	0.27800000000000002	8091.2200000000003	234.36896466895951	8064.5	183.56999999999999	16.320082720378593	182.0	249.56999999999999	3.3919168621886948	249.5	304.31999999999999	8.9597767829338242	304.0	311.77999999999997	8.9917517759333201	312.0	318.44	10.133429824102006	318.0	322.93000000000001	10.883248595892679	322.0	332.22000000000003	10.91932232329461	332.0	335.55000000000001	11.213719275958356	337.0	342.68000000000001	12.792873015863167	343.0	349.02999999999997	12.853369208110378	348.5
0.333	113.0	6936.7299999999996	294.29260456219413	6931.5	29479.450000000001	321.08296046349142	29452.5	1138.53	145.67377629484312	1141.5	81.700000000000003	16.787197502859136	86.0	0.27799999999999997	5.5511151231257827e-17	0.27800000000000002	8266.7299999999996	303.99940312441402	8262.5	185.37	16.166418898445013	185.0	249.50999999999999	4.267305941692018	249.0	315.0	10.489041900955492	315.0	318.70999999999998	10.613477281268377	320.0	324.13999999999999	11.709842014305744	323.0	331.38	8.9775052213852806	332.0	336.04000000000002	11.408698435842714	337.0	341.36000000000001	11.334478373529148	342.0	347.07999999999998	10.943198801081886	348.0	353.56	12.08165551569817	353.5
0.333	114.0	7157.79	310.68119656651254	7150.5	30422.529999999999	346.34611171485676	30397.0	1173.3499999999999	147.86780413599169	1159.5	78.719999999999999	14.649286672053353	80.0	0.27799999999999997	5.5511151231257827e-17	0.27800000000000002	8547.2600000000002	370.68179399587456	8581.0	187.62	16.464373659511011	186.5	250.18000000000001	4.3963166400977078	250.0	311.63	9.4980576961818866	312.0	317.63999999999999	10.799555546410231	317.0	324.52999999999997	10.747515992079286	324.0	331.12	11.251026619824522	331.0	336.37	12.392461418136431	336.0	345.56	11.270598919312141	346.0	349.89999999999998	11.611632098891182	350.5	357.19999999999999	11.489125293076057	356.0
0.333	115.0	7200.6099999999997	313.16164819466638	7168.0	30631.23	345.13165183738221	30659.0	1182.6900000000001	150.23239963469931	1171.0	80.409999999999997	14.05211372000668	81.0	0.27799999999999997	5.5511151231257827e-17	0.27800000000000002	8870.1299999999992	419.92629484232111	8919.0	188.88	16.22299602416274	187.0	249.44	4.4052695717742409	249.0	308.75	9.8339971527349945	307.5	314.85000000000002	10.391703421480042	315.0	320.56999999999999	10.540640398002392	321.0	326.22000000000003	11.763145837742554	326.0	332.38	10.701196194818596	331.5	338.92000000000002	11.31784431771351	340.5	344.04000000000002	11.099477465178261	346.0	350.01999999999998	13.989982130081509	348.5
0.333	116.0	7227.1999999999998	306.55201842427988	7199.5	30740.77	380.77777915734532	30735.0	1189.48	153.53803958628626	1188.0	80.989999999999995	15.981548735964234	84.5	0.27799999999999997	5.5511151231257827e-17	0.27800000000000002	9106.4400000000005	410.80872240009705	9145.5	190.74000000000001	16.450300909101934	189.5	249.75	4.0258539466801322	249.5	311.67000000000002	9.1346100080955832	310.0	316.51999999999998	11.485190464245683	317.5	321.02999999999997	10.924701368916223	321.0	328.06	9.3035692075675982	329.0	332.47000000000003	11.424933260198943	333.0	339.13	11.005139708336282	339.0	343.25999999999999	13.262443213827533	342.5	348.08999999999997	12.279328157517414	349.0
0.333	117.0	7442.4799999999996	327.16022007572985	7411.0	31596.34	530.72426400156223	31518.0	1221.51	161.52191770778356	1214.0	82.719999999999999	15.922989669028865	84.5	0.27799999999999997	5.5511151231257827e-17	0.27800000000000002	9023.1499999999996	342.62630882639468	9037.0	193.06999999999999	15.94192899244003	193.0	249.58000000000001	4.1283895165064068	249.0	312.72000000000003	10.737858259448203	312.0	316.49000000000001	10.351323586865595	317.0	326.93000000000001	10.416578132957101	326.5	331.24000000000001	11.556054690074809	330.0	338.85000000000002	11.080952125156033	338.0	346.95999999999998	11.074222320325703	346.0	353.94999999999999	13.751636266277551	353.5	359.82999999999998	12.140885470178853	360.5
0.333	118.0	7464.4399999999996	354.16934706436689	7445.0	31676.84	470.04652365483997	31710.5	1224.02	159.24584641365064	1218.5	88.849999999999994	17.959607456734684	89.0	0.27799999999999997	5.5511151231257827e-17	0.27800000000000002	8614.1700000000001	346.40973008851813	8647.0	194.44	16.199580241475392	193.5	250.13999999999999	4.2214215615121882	250.0	308.98000000000002	10.515683525097169	309.0	315.31999999999999	8.3867514569110728	315.5	323.69999999999999	9.7462813421324945	324.0	326.54000000000002	9.713310455246452	327.0	333.97000000000003	11.498221601621704	332.0	338.04000000000002	12.029064801554609	339.0	347.43000000000001	10.548227339226244	347.5	353.51999999999998	13.315765092551009	351.5
0.333	119.0	7352.8999999999996	322.8511886303038	7346.5	31244.919999999998	443.28146092522292	31208.0	1211.27	154.02284603265841	1215.5	96.920000000000002	20.781087555756073	98.0	0.27799999999999997	5.5511151231257827e-17	0.27800000000000002	8172.1499999999996	405.56300065464552	8224.5	196.86000000000001	16.304612844222948	195.0	249.99000000000001	4.6010759611203991	248.0	308.82999999999998	8.5253211083219611	309.0	313.66000000000003	10.448176874459964	315.0	319.45999999999998	10.173907803789064	319.0	325.30000000000001	11.715374513859981	324.0	329.18000000000001	10.68024344291833	328.0	334.63	12.381159073366273	333.5	342.55000000000001	11.05294078514854	343.0	346.25999999999999	11.878232191702601	345.0
0.333	120.0	7386.46	329.02381129638627	7358.5	31366.619999999999	433.70383396968037	31324.5	1212.6600000000001	160.06362609912347	1195.0	93.049999999999997	21.755631454867036	94.0	0.27799999999999997	5.5511151231257827e-17	0.27800000000000002	7908.0500000000002	404.2567346377794	7857.0	198.49000000000001	16.710771974986674	197.5	250.08000000000001	4.7300739951928872	249.5	312.77999999999997	10.769011096660639	313.0	318.99000000000001	9.4100956424469988	318.5	327.87	9.914287669822782	328.0	334.5	12.544720004846662	333.5	340.95999999999998	11.876800916071634	340.5	345.5	12.29186723000212	346.0	352.94999999999999	11.72124140183112	353.0	357.25999999999999	11.360123238768143	356.5
0.333	121.0	7367.9399999999996	319.41157837498628	7345.0	31316.740000000002	420.5662520935316	31308.0	1209.1500000000001	154.23011217009471	1195.0	91.310000000000002	17.780717083402457	90.5	0.27799999999999997	5.5511151231257827e-17	0.27800000000000002	7870.2799999999997	356.00643477330573	7813.0	199.97999999999999	16.574667417477794	199.5	249.71000000000001	4.5017663200126234	249.0	310.56	9.5439195302559003	311.0	316.61000000000001	10.915947050073118	315.0	321.92000000000002	10.183987431256975	321.0	327.86000000000001	9.8863744618540519	327.0	336.05000000000001	11.680218319877417	335.0	341.51999999999998	10.640000000000001	341.0	349.97000000000003	11.604701633389803	348.5	353.27999999999997	12.480448709882189	353.0
0.333	122.0	7278.4300000000003	313.62548541213926	7260.5	30947.52	395.71541491329344	30915.0	1196.78	150.36053870613793	1204.0	98.349999999999994	21.040615485294147	99.0	0.27799999999999997	5.5511151231257827e-17	0.27800000000000002	7990.71	340.37218731852931	7895.5	201.84999999999999	16.794269856114614	200.5	250.46000000000001	5.0048376597048581	250.0	306.87	9.650549207169508	306.0	310.56	10.526461893722885	310.5	317.83999999999997	10.413183951126573	317.0	324.12	10.274512153868914	325.0	329.5	11.612493272333896	329.0	338.24000000000001	11.42376470345919	339.0	341.61000000000001	11.769362769496063	342.0	348.31	12.21613277596474	349.0
0.333	123.0	7305.5900000000001	324.74824387515935	7297.0	31020.189999999999	369.94452813901705	31016.5	1200.47	157.5587798251814	1200.0	94.090000000000003	21.595876921301436	95.0	0.27799999999999997	5.5511151231257827e-17	0.27800000000000002	8190.4700000000003	340.39219894116258	8122.5	203.03	16.438646537960476	202.0	249.56999999999999	4.5831321167952384	249.0	314.86000000000001	9.3787205950491987	314.0	321.51999999999998	10.172000786472639	322.0	325.44	10.851101326593536	326.0	331.63	12.156195951036656	332.0	338.94999999999999	9.2232044323000881	338.5	343.13	12.067853993150562	344.0	349.81	12.662302318298991	350.0	353.50999999999999	11.948635905407778	353.5
0.333	124.0	7360.79	330.60248925257656	7362.5	31270.02	398.37263912071074	31265.0	1207.1600000000001	154.40173056024989	1210.5	89.609999999999999	17.099646195170237	89.0	0.27799999999999997	5.5511151231257827e-17	0.27800000000000002	8423.9599999999991	351.55992149276625	8422.5	205.24000000000001	16.078009827089922	205.5	250.19	4.1634000528414274	249.5	309.05000000000001	9.5292969310437599	309.0	318.86000000000001	10.44511369014239	320.0	323.5	10.554146104730595	322.0	331.73000000000002	10.698462506360434	331.0	337.14999999999998	11.759570570390739	336.0	343.44999999999999	11.781659475642639	342.0	352.48000000000002	11.492153845124072	352.0	356.88	11.17611739380005	356.5
0.333	125.0	7307.4099999999999	324.93953576011643	7284.5	31071.509999999998	373.987526396269	31083.0	1198.45	154.3191741165044	1191.5	97.689999999999998	20.53469990041247	98.0	0.27799999999999997	5.5511151231257827e-17	0.27800000000000002	8625.8500000000004	375.02491583893465	8639.5	207.08000000000001	15.790300820440375	207.0	251.19	5.0511285867615765	251.0	306.69999999999999	9.743202758846806	306.0	314.55000000000001	10.463627478078527	313.0	321.58999999999997	11.287245013731209	322.0	325.94999999999999	11.053845484717073	326.5	332.44	12.358252303622871	333.0	338.39999999999998	12.053215338655491	336.5	345.43000000000001	12.653264400936227	346.0	349.94999999999999	12.082528708842368	351.5
0.333	126.0	7316.8800000000001	323.97824865259088	7288.0	31095.790000000001	447.087067471203	31063.0	1204.5599999999999	160.86499432754164	1206.0	97.290000000000006	23.313641929136679	98.0	0.27799999999999997	5.5511151231257827e-17	0.27800000000000002	8725.0100000000002	384.8785131700651	8733.5	209.15000000000001	16.183556469453801	207.5	250.52000000000001	4.5879843068606947	250.0	311.38	10.613934237595407	310.5	318.50999999999999	9.8381858083693441	317.0	324.08999999999997	11.161626225599923	325.0	328.43000000000001	11.39583695917066	328.5	335.30000000000001	10.135580891098448	337.5	340.45999999999998	11.828288126352012	340.0	346.06999999999999	11.674120951917535	346.0	349.93000000000001	12.605756621480522	350.0
0.333	127.0	7430.0799999999999	333.29676506080881	7372.5	31551.790000000001	470.02502688686695	31533.0	1221.6900000000001	159.56727076690885	1207.0	96.609999999999999	20.007945921558264	96.0	0.27799999999999997	5.5511151231257827e-17	0.27800000000000002	8644.1299999999992	364.78877874737321	8658.0	210.61000000000001	15.97741843978557	209.5	251.16	4.830569324624169	251.0	311.56999999999999	10.208089929070962	312.0	319.89999999999998	11.283173312503889	319.0	323.32999999999998	11.365786378425383	323.5	333.70999999999998	10.680163856420931	333.5	338.25999999999999	11.113613273818736	338.0	346.25999999999999	11.375957102591412	346.0	354.50999999999999	12.067721408783019	354.0	359.82999999999998	14.125901741127892	360.0
0.333	128.0	7392.8100000000004	345.79455446840109	7377.0	31391.459999999999	431.92356777559615	31446.5	1216.8499999999999	156.84918711934722	1216.0	100.54000000000001	20.856375524045397	102.5	0.27799999999999997	5.5511151231257827e-17	0.27800000000000002	8476.3199999999997	371.03581713899263	8519.5	212.65000000000001	16.176139836190835	212.5	250.25	4.8298550702893763	250.0	309.58999999999997	10.022070644332935	310.0	315.31	11.439138953610101	315.0	321.94	9.245344774533832	322.5	329.25999999999999	10.824620085712015	330.0	333.81999999999999	10.694278844316713	334.0	339.07999999999998	12.204654849687474	339.0	345.01999999999998	12.366875110552382	345.5	353.83999999999997	11.486270064733809	356.0
0.333	129.0	7320.6199999999999	316.80535917184227	7307.5	31132.330000000002	451.39089611998156	31115.5	1207.05	155.68528350489652	1203.0	105.5	24.5855648704682	105.5	0.27799999999999997	5.5511151231257827e-17	0.27800000000000002	8332.6599999999999	422.28218574787172	8432.0	214.21000000000001	15.564893189482541	214.0	251.16999999999999	4.6044652241058355	251.0	308.52999999999997	9.8361120367755071	308.5	315.62	8.3782814466929914	317.0	320.04000000000002	10.456500370582885	321.0	326.26999999999998	10.938788781213391	326.5	331.43000000000001	12.593851674527535	331.5	336.13	11.977190822559354	335.0	341.05000000000001	12.250204079932711	341.0	348.54000000000002	11.329977934665187	348.0
0.333	130.0	7391.2200000000003	317.06455431031702	7360.0	31422.830000000002	490.75517429773475	31431.5	1214.8099999999999	159.39019386398903	1205.5	100.68000000000001	22.658720175685122	100.5	0.27799999999999997	5.5511151231257827e-17	0.27800000000000002	8243.7900000000009	437.80265634187293	8347.0	215.80000000000001	16.018114745499862	216.0	251.09	5.5156051345251322	250.0	314.83999999999997	10.626118764628973	314.0	318.99000000000001	11.383755970680328	320.0	325.81999999999999	10.304736774901144	325.0	335.0	10.660206376989143	334.5	341.79000000000002	13.4553297990053	342.5	347.00999999999999	11.66832892919976	347.0	353.29000000000002	11.945957475229854	353.0	358.81	12.487349598693871	358.0
0.333	131.0	7374.6000000000004	323.98009198097344	7343.5	31357.48	450.7122026304591	31382.0	1211.3	154.72818101431943	1198.5	100.97	20.805987119096272	100.0	0.27799999999999997	5.5511151231257827e-17	0.27800000000000002	8226.4300000000003	405.47113966347843	8344.0	217.94	15.954196939990428	217.0	251.08000000000001	5.3919940652786336	251.0	311.92000000000002	9.9001818165122604	312.0	316.13999999999999	9.7795909934925191	317.0	323.44999999999999	10.913638256786781	322.5	327.45999999999998	10.792052631450607	327.0	335.13	9.7914809911473544	335.0	342.69999999999999	12.334909809155477	342.5	348.14999999999998	10.519862166397429	348.0	355.83999999999997	11.816700046967428	353.5
0.333	132.0	7302.8800000000001	315.8499415861906	7274.5	31050.23	416.93917673924574	31005.5	1201.0799999999999	150.5499704417108	1210.0	110.79000000000001	26.176819898528542	111.0	0.27799999999999997	5.5511151231257827e-17	0.27800000000000002	8293.0200000000004	390.37658690039285	8421.5	220.06999999999999	15.588620849837872	220.5	253.06	5.7372815862566835	253.0	309.08999999999997	10.460492340229498	309.0	315.02999999999997	10.102925318936094	314.0	318.32999999999998	11.137374017244818	318.0	324.94999999999999	10.959356732947423	324.0	331.73000000000002	10.616830977273773	332.5	336.67000000000002	12.008376243272862	336.0	345.04000000000002	12.271039075807721	344.0	349.88999999999999	12.029875311074507	350.0
0.333	133.0	7349.5799999999999	335.99890416487966	7313.0	31206.790000000001	428.79977367064924	31191.5	1206.6400000000001	160.58228544892489	1209.0	105.56	24.192279760287164	105.5	0.27799999999999997	5.5511151231257827e-17	0.27800000000000002	8390.1900000000005	389.69743891896439	8501.0	220.91	15.676794953050832	221.5	250.59999999999999	4.8969378186781176	250.0	315.22000000000003	10.018562771176311	315.0	322.42000000000002	10.071921365856666	323.0	328.92000000000002	10.56	329.0	332.37	11.124437064409147	333.0	340.31999999999999	11.870871914059219	340.0	345.54000000000002	10.395595221053963	345.5	350.5	11.784311604841413	349.0	357.31	12.862888478098533	356.5
0.333	134.0	7404.0799999999999	342.49635560104866	7367.0	31444.169999999998	438.46708097644006	31437.5	1215.71	156.05065171283329	1216.5	101.53	21.739114517385477	100.5	0.27799999999999997	5.5511151231257827e-17	0.27800000000000002	8466.2299999999996	385.34288250855241	8550.0	222.75	14.966211945579282	224.0	250.47	4.9688127354530076	250.0	312.05000000000001	10.232668273720202	311.5	315.56999999999999	9.8916682111765155	316.0	325.56	10.605960588272991	325.5	330.35000000000002	11.54588671345774	330.5	338.52999999999997	11.321179267196504	338.0	343.33999999999997	11.893880779627816	343.0	350.41000000000003	12.723281809344632	349.0	359.06	12.005681988125454	358.0
0.333	135.0	7330.3400000000001	330.60747783436483	7317.0	31150.349999999999	427.30437336867965	31120.0	1203.3399999999999	153.22892807821896	1192.5	109.03	24.754173385512189	109.5	0.27799999999999997	5.5511151231257827e-17	0.27800000000000002	8522.4300000000003	380.46372376351468	8573.5	223.44999999999999	14.858246868321983	225.0	250.58000000000001	4.4049517591002063	250.0	308.06	8.4897820937878024	308.0	313.49000000000001	9.304294707284372	313.0	320.37	10.864303935365578	319.5	328.06999999999999	11.063683834962024	328.0	332.32999999999998	11.442075860612007	332.0	337.85000000000002	12.773703456711372	337.5	345.06	12.193293238497958	343.5	351.10000000000002	12.607537428062626	351.0
0.333	136.0	7340.25	332.63900477845351	7306.0	31154.59	413.01264133195724	31139.0	1205.73	163.42312290493044	1201.5	106.12	25.643821868044551	105.0	0.27799999999999997	5.5511151231257827e-17	0.27800000000000002	8544.1000000000004	385.89927442274359	8619.0	224.47999999999999	14.408664060210439	225.5	251.55000000000001	5.0386009963083991	251.0	313.97000000000003	10.15032511794573	315.0	318.82999999999998	11.894582800586155	316.5	325.08999999999997	9.6458229301599765	323.5	331.42000000000002	11.78913058711286	333.0	336.02999999999997	11.55028571075192	336.0	341.86000000000001	10.506207688790472	342.0	348.70999999999998	12.321765295605983	348.5	353.37	12.087725178874642	353.0
0.333	137.0	7426.1599999999999	336.13047228717602	7372.0	31547.16	445.39482978588785	31488.5	1218.1099999999999	158.37947436457793	1214.5	103.51000000000001	20.593443131249327	103.0	0.27799999999999997	5.5511151231257827e-17	0.27800000000000002	8495.75	371.62743103812994	8575.5	225.99000000000001	14.242538397350383	229.0	252.00999999999999	5.11369729256631	251.5	312.89999999999998	10.383159442096611	312.0	319.39999999999998	11.033585092797356	319.0	326.20999999999998	11.799402527246878	325.5	330.69	12.608485238124363	329.0	341.14999999999998	10.640841132166198	342.0	344.77999999999997	11.562508378375343	345.0	353.17000000000002	11.448191996992362	352.5	360.31	12.104292626998078	360.0
0.333	138.0	7376.0100000000002	349.1790227089823	7353.0	31330.82	408.13888273478676	31301.0	1212.3699999999999	159.36798015912731	1200.5	111.28	25.879366298269364	110.5	0.27799999999999997	5.5511151231257827e-17	0.27800000000000002	8412.6599999999999	398.37412616785241	8515.0	226.81999999999999	13.516197690178995	229.5	250.87	5.2832849629752134	250.0	310.48000000000002	10.300951412369635	311.0	316.18000000000001	10.223874021133087	315.5	321.10000000000002	11.497391008398383	320.5	328.33999999999997	10.080892817603013	329.0	335.10000000000002	11.094593277808791	336.0	339.72000000000003	11.521354087085424	341.0	345.80000000000001	13.025359879865125	344.0	350.63	12.647256619520299	350.0
0.333	139.0	7319.8400000000001	316.73704298676523	7305.0	31103.200000000001	429.85234674245993	31083.0	1206.54	158.86625947632808	1198.5	113.23	27.815770706561413	112.5	0.27799999999999997	5.5511151231257827e-17	0.27800000000000002	8350.2199999999993	442.37505761514183	8460.5	228.97	13.288683155226479	231.0	251.61000000000001	6.2815523559069382	251.0	311.69999999999999	11.167363162358427	312.0	315.88	10.886027742018667	316.0	322.61000000000001	8.5356839210458126	323.0	326.88999999999999	11.440187935519241	328.0	334.5	11.392541419718428	335.0	337.44	13.021766393235596	337.0	343.26999999999998	12.576847776768231	342.0	347.17000000000002	12.929079626949477	347.0
0.333	140.0	7402.9099999999999	320.68012395532094	7397.0	31440.900000000001	486.36773124869211	31444.0	1215.23	160.41794506849911	1208.5	108.26000000000001	25.414019752884435	107.0	0.27799999999999997	5.5511151231257827e-17	0.27800000000000002	8323.2999999999993	444.00597968946317	8368.5	229.33000000000001	12.757001998902407	232.0	251.47	4.6248351321966057	252.0	311.75	9.8826868816127131	311.0	321.76999999999998	11.224842983311614	320.0	325.88	11.919966442905785	323.0	333.54000000000002	11.376660318388698	335.0	342.83999999999997	11.435663513762549	344.0	348.47000000000003	14.269166058323101	348.0	354.54000000000002	11.961956361732808	354.5	359.44	11.885554257164451	358.5
0.333	141.0	7375.3000000000002	329.61384983037345	7349.0	31361.330000000002	429.48464594208718	31373.0	1212.24	159.05333193617795	1203.5	110.17	23.736914289772379	110.5	0.27799999999999997	5.5511151231257827e-17	0.27800000000000002	8340.2600000000002	421.02474084072537	8427.5	230.15000000000001	12.545417490063851	234.0	251.30000000000001	4.9869830559166735	250.5	311.06	8.6865643381028388	311.0	318.51999999999998	9.569200593571022	319.5	322.43000000000001	10.289076732146572	322.5	329.25	10.741857381291188	327.0	333.51999999999998	11.129672052670733	333.0	342.0	9.960923651951159	341.0	348.80000000000001	12.996153277027783	348.0	354.38999999999999	10.328499406980669	355.0
0.333	142.0	7309.4399999999996	315.44531443659139	7256.5	31086.610000000001	430.91138056449608	31012.0	1204.46	154.95098708946645	1211.0	116.5	26.805036840116447	117.0	0.27799999999999997	5.5511151231257827e-17	0.27800000000000002	8395.7600000000002	399.80840711520813	8469.0	231.77000000000001	11.786309855081869	236.0	252.72999999999999	5.5206068507003829	252.0	308.29000000000002	10.164934825172271	308.5	315.37	9.9645923147914086	315.5	321.08999999999997	11.457831382945031	319.0	324.24000000000001	11.552592782574827	323.5	331.12	11.897293809938461	330.0	337.66000000000003	10.781669629514717	338.5	342.51999999999998	12.347048230245155	342.0	350.79000000000002	12.953991662804171	351.0
0.333	143.0	7381.6000000000004	336.74857089526006	7301.5	31339.360000000001	459.44580790339143	31316.5	1213.21	163.67047962293015	1208.0	110.98	26.126989876371137	111.0	0.27799999999999997	5.5511151231257827e-17	0.27800000000000002	8446.1599999999999	361.21117701422247	8522.5	232.69999999999999	11.341516653428677	237.5	252.30000000000001	5.8694122363316756	251.5	313.91000000000003	8.6464964002768205	314.0	322.44	10.740875197114992	322.0	330.20999999999998	11.8256458597406	330.0	335.29000000000002	11.571771688034636	334.0	340.81999999999999	11.467676312139265	341.5	348.10000000000002	11.763927915454088	348.0	352.38	11.427843191083783	351.5	357.02999999999997	12.616223682227577	356.0
0.333	144.0	7407.96	338.99775574478366	7368.5	31486.119999999999	435.69664400819067	31514.5	1216.8699999999999	161.18372467467054	1213.0	108.86	24.539364294944562	105.5	0.27799999999999997	5.5511151231257827e-17	0.27800000000000002	8480.6700000000001	337.81293802931822	8558.5	233.11000000000001	10.587629574177592	238.0	252.03	5.0308150433105761	251.0	310.91000000000003	10.848128870915943	310.5	317.56999999999999	11.163561259741446	317.0	322.95999999999998	9.3711472083198029	323.0	331.74000000000001	11.166575124002884	331.0	337.04000000000002	10.672319335552137	337.0	345.11000000000001	11.612833418248966	345.0	349.23000000000002	12.897949449427999	347.0	356.93000000000001	13.581792959694237	357.0
0.333	145.0	7324.3199999999997	318.57494816761721	7322.0	31128.23	417.31711814877661	31123.5	1205.3	156.51233178251482	1202.0	117.78	26.869157039252279	119.0	0.27799999999999997	5.5511151231257827e-17	0.27800000000000002	8507.0699999999997	341.20712932176548	8561.5	234.44999999999999	10.519862166397429	238.0	251.30000000000001	4.5265881191025095	250.0	306.56999999999999	9.5794102114900568	306.5	313.60000000000002	9.4413982015377371	313.0	320.20999999999998	10.59933488479348	319.0	325.16000000000003	11.107402936780497	325.5	334.14999999999998	11.289264812201015	333.0	337.48000000000002	11.304406220584962	338.0	344.38999999999999	13.49881105875625	344.0	350.87	13.252663883159492	350.5
0.333	146.0	7351.5	332.51362378104147	7333.0	31203.57	413.82310846544084	31213.5	1208.6199999999999	165.89796743782003	1202.5	114.23999999999999	26.805641197330086	111.5	0.27799999999999997	5.5511151231257827e-17	0.27800000000000002	8515.3299999999999	349.97554357411894	8585.5	235.13	9.4685320932021995	239.0	251.38999999999999	5.3120523340795502	251.0	316.79000000000002	10.877770911358631	318.0	320.24000000000001	10.93811683974897	321.0	325.98000000000002	12.498783940848005	324.0	333.04000000000002	9.4105472742024929	333.0	338.12	12.123761792447095	338.0	343.24000000000001	11.793320143199709	344.0	348.5	11.456439237389599	349.0	355.24000000000001	12.528463592955044	354.0
0.333	147.0	7437.5	325.84979668552808	7407.5	31572.869999999999	456.17813746386395	31596.5	1221.03	157.86769492204542	1216.0	111.62	23.608803442783799	108.0	0.27799999999999997	5.5511151231257827e-17	0.27800000000000002	8461.0100000000002	371.46002463253024	8578.5	236.53	9.5115245886240558	239.0	252.13999999999999	5.5263369423154058	252.0	313.45999999999998	9.5993958143208165	313.0	319.47000000000003	11.080121840485329	318.0	326.27999999999997	11.149959641182562	325.5	333.14999999999998	11.726359196272305	332.5	338.07999999999998	12.614816685152425	338.0	347.22000000000003	11.827577943095536	348.0	351.92000000000002	12.062072790362359	353.0	359.31999999999999	11.653222730215019	358.5
0.333	148.0	7359.9899999999998	329.1570292428828	7295.5	31282.060000000001	414.2996456672393	31304.5	1210.79	158.88230203518577	1203.5	118.31	27.10966432842724	115.5	0.27799999999999997	5.5511151231257827e-17	0.27800000000000002	8394.0100000000002	406.27007015038652	8493.5	236.63999999999999	9.0890263504954163	239.5	251.0	5.1264022471905184	251.0	310.81	10.432348728833791	311.0	316.70999999999998	11.148358623582217	316.5	322.20999999999998	10.683908460858319	322.0	327.79000000000002	12.228078344531491	328.0	334.25999999999999	10.969612572921617	334.0	340.43000000000001	11.722845217778831	341.0	345.97000000000003	11.208438785129712	347.0	351.63999999999999	14.336331469382257	349.5
0.333	149.0	7327.1199999999999	312.24997293834957	7303.5	31138.400000000001	455.10952527935513	31141.0	1208.1400000000001	160.13282112046863	1209.5	117.17	28.396850177440456	116.5	0.27799999999999997	5.5511151231257827e-17	0.27800000000000002	8370.3099999999995	438.96213264927536	8504.5	237.24000000000001	8.8759450201091266	239.0	251.63	4.934886016920756	252.0	313.17000000000002	9.5121553814054156	312.0	318.44	11.939279710267282	319.0	322.75999999999999	11.486618301310443	322.0	329.54000000000002	9.6823757415212928	330.5	334.20999999999998	11.847611573646393	335.0	340.79000000000002	11.553609825504754	340.5	344.76999999999998	13.474312598422229	343.0	350.05000000000001	12.533455229903684	350.0
0.333	150.0	7399.1999999999998	317.06551373493772	7367.0	31437.91	472.77872403482792	31445.0	1216.75	162.75271887129873	1216.0	113.20999999999999	24.1388877125687	112.5	0.27799999999999997	5.5511151231257827e-17	0.27800000000000002	8373.5100000000002	422.75242151878928	8513.5	238.37	7.9342989608408372	240.0	251.22	5.0706607064563096	250.0	314.5	11.188833719382909	314.0	318.39999999999998	10.877499712709717	318.0	328.55000000000001	10.669934395299721	328.0	333.07999999999998	12.423107501748506	333.0	340.91000000000003	11.324394023522848	340.5	348.75999999999999	11.453488551528745	349.0	355.73000000000002	14.406147993131265	354.0	361.44	12.43729874209026	362.0
0.333	151.0	7372.9200000000001	339.18657638532807	7343.0	31343.389999999999	405.78447222632849	31365.5	1215.4300000000001	162.81586255644748	1216.5	116.2	25.354289577899831	118.5	0.27799999999999997	5.5511151231257827e-17	0.27800000000000002	8405.4200000000001	405.15190188372554	8515.0	238.08000000000001	7.6976360007472415	240.0	251.44	5.0622524630839978	251.0	310.79000000000002	10.887878581248048	311.5	317.19	9.0517346403879966	316.5	324.87	9.9615811997895189	325.5	328.43000000000001	10.098767251501542	328.0	335.66000000000003	11.867788336501455	334.0	339.38	12.181773269930778	339.0	349.12	10.401230696412805	349.5	355.19999999999999	13.62644487751666	354.0
0.333	152.0	7304.1499999999996	309.03030191228822	7289.5	31087.610000000001	444.29381933580845	31023.5	1205.8699999999999	156.32988549858277	1215.0	122.48999999999999	29.05356948810249	121.0	0.27799999999999997	5.5511151231257827e-17	0.27800000000000002	8452.2700000000004	390.86038057086319	8588.0	239.15000000000001	6.7784585268333686	240.0	251.68000000000001	5.7721399844425116	250.0	310.25	9.0954659034048397	310.0	315.18000000000001	10.923717316005572	317.0	321.01999999999998	10.792571519336807	321.0	326.86000000000001	11.969979114434578	326.0	331.08999999999997	10.96275056726185	330.0	336.27999999999997	12.977734779228614	334.0	344.26999999999998	11.447143748551426	345.0	348.00999999999999	12.305685677767006	346.5
0.333	153.0	7393.2799999999997	332.09854200221952	7332.5	31401.619999999999	457.55831934301006	31355.0	1216.6700000000001	166.68359577354934	1223.5	116.48	28.247647689674977	115.0	0.27799999999999997	5.5511151231257827e-17	0.27800000000000002	8493.8700000000008	370.68133632542117	8563.0	239.38	6.6404517918587445	241.0	251.56999999999999	5.3986201940866341	251.0	314.50999999999999	11.552051765811992	313.5	320.73000000000002	9.838551722687642	321.0	329.56999999999999	10.203190677430273	329.0	336.13	13.315896515067994	335.5	342.60000000000002	12.368508398347799	341.5	347.01999999999998	12.557053794580955	348.0	354.64999999999998	12.263258131508119	354.0	359.05000000000001	11.699893161905369	358.0
0.333	154.0	7409.1099999999997	350.18163558359254	7368.5	31482.080000000002	422.63245687003268	31546.5	1217.99	159.81917876149907	1203.0	116.01000000000001	25.75946233910949	115.5	0.27799999999999997	5.5511151231257827e-17	0.27800000000000002	8514.9799999999996	356.73954028114122	8558.5	239.78999999999999	6.8968036074691872	241.0	251.09	5.1031264926513442	250.0	312.0	9.9287461444031297	313.0	318.19999999999999	11.414026458704221	317.0	323.23000000000002	10.353603237520742	323.0	329.29000000000002	9.7296402811203677	328.0	337.56	11.848476695339365	338.0	343.10000000000002	10.686907878334125	343.0	351.56999999999999	11.562227294081364	350.0	354.94999999999999	13.021808630140439	354.5
0.333	155.0	7330.96	329.20084811555392	7333.0	31150.560000000001	419.81403787867794	31119.0	1207.51	155.77987642824732	1205.0	123.29000000000001	28.771963784211884	124.5	0.27799999999999997	5.5511151231257827e-17	0.27800000000000002	8512.7299999999996	373.94410959393389	8574.0	240.30000000000001	6.0802960454241051	241.0	251.93000000000001	5.9954232544500154	251.0	308.18000000000001	9.9412071701579574	308.0	312.18000000000001	10.869572208693404	312.0	319.48000000000002	11.181663561384772	318.0	325.63999999999999	10.493350275293395	326.0	331.17000000000002	11.904667152003872	331.0	339.70999999999998	11.592493260726961	340.0	343.24000000000001	12.058291752980603	343.5	349.58999999999997	12.782092942863464	350.0
0.333	156.0	7368.8699999999999	341.83161512651225	7327.0	31278.610000000001	406.43395269096305	31279.0	1210.5899999999999	164.88111444310411	1203.5	118.84999999999999	27.282366099735558	118.5	0.27799999999999997	5.5511151231257827e-17	0.27800000000000002	8495.2299999999996	398.41739055919737	8584.5	239.94999999999999	5.496135005619859	240.0	250.78999999999999	4.9543818988850674	250.5	316.13	9.8789220059680591	316.5	323.25	10.60789800101792	324.0	326.86000000000001	11.200910677261916	327.5	333.00999999999999	12.762832757660034	332.0	340.31	9.628805741108291	340.5	344.92000000000002	12.635410559218091	346.5	351.29000000000002	12.926171126826382	350.5	354.44	11.976076152062495	354.0
0.333	157.0	7433.0299999999997	333.00791146758058	7391.5	31585.610000000001	467.49913144304344	31552.5	1221.9000000000001	162.2381890924575	1215.0	115.5	24.060964236705061	112.5	0.27799999999999997	5.5511151231257827e-17	0.27800000000000002	8445.1399999999994	397.73760244663816	8567.0	240.69	5.3379677780968287	241.0	251.84	4.9431164258997589	252.0	310.13	9.5933883482323399	309.5	320.31999999999999	10.568708530373993	321.0	325.13	10.709486448938623	325.0	333.20999999999998	10.896141518904754	333.0	338.83999999999997	12.169404258220696	338.5	345.19	12.30828582703538	344.0	353.83999999999997	11.91278305015247	353.0	358.29000000000002	11.557071428350698	358.0
0.333	158.0	7357.1300000000001	331.79329875692184	7285.5	31261.639999999999	420.97535604830836	31279.5	1209.4300000000001	158.9810840949325	1202.0	126.16	29.615104254417201	127.0	0.27799999999999997	5.5511151231257827e-17	0.27800000000000002	8426.3099999999995	399.76845035595295	8555.0	241.19	4.0142122514884528	241.5	252.52000000000001	6.0670915602123561	251.5	308.14999999999998	9.9683248341935577	308.0	316.16000000000003	11.025171200484825	314.5	323.08999999999997	11.703072246209539	323.0	327.27999999999997	11.294317155100613	328.5	333.62	12.781064118452734	333.0	339.98000000000002	12.196704472930382	337.5	346.69	13.077228299605387	346.5	351.39999999999998	12.749117616525467	353.0
0.333	159.0	7326.4099999999999	321.61968518733426	7309.5	31140.32	464.98698648456821	31137.0	1209.6700000000001	163.71829799994867	1213.0	123.05	30.522245985510306	121.0	0.27799999999999997	5.5511151231257827e-17	0.27800000000000002	8437.8500000000004	390.17996809164873	8549.0	241.75	4.1674332628129749	242.0	251.63	5.3134828502593283	250.0	312.93000000000001	11.265216376084393	313.0	319.74000000000001	10.120889288990371	318.5	325.51999999999998	11.680308215111449	326.0	329.68000000000001	11.736166324656446	330.0	336.41000000000003	10.327724822050595	338.0	341.87	12.371463130931604	342.0	347.19999999999999	12.130952147296599	346.0	351.32999999999998	12.720106131632708	350.5
0.333	160.0	7406.96	319.16797834369288	7372.5	31461.950000000001	462.5620688080682	31453.0	1220.52	162.3192212894086	1213.0	119.70999999999999	25.839618805237819	116.5	0.27799999999999997	5.5511151231257827e-17	0.27800000000000002	8464.3199999999997	367.29472852193237	8533.5	241.77000000000001	3.804878447467146	242.0	252.43000000000001	5.3051955666120367	252.0	312.99000000000001	10.605182695267441	312.0	321.13999999999999	11.726056455603478	320.5	324.93000000000001	11.814613832030229	324.5	334.89999999999998	10.894494022211402	335.0	339.51999999999998	11.913421003221535	339.0	347.76999999999998	11.673778308671105	347.5	355.94	12.176058475549466	355.0	361.13999999999999	14.665619659598431	361.0
0.333	161.0	7373.1099999999997	340.0061439150769	7323.5	31330.02	394.23500554872089	31359.0	1215.47	162.02237222062885	1207.0	121.87	25.907394697267417	121.5	0.27799999999999997	5.5511151231257827e-17	0.27800000000000002	8478.1299999999992	360.068206177663	8540.5	242.22999999999999	4.3401728076195312	242.5	251.59999999999999	5.5569775957799221	251.0	310.88	10.285212686182042	311.0	316.38	11.753110226659153	317.0	323.25999999999999	9.5505183105421025	323.5	330.30000000000001	11.114405067298923	331.0	335.01999999999998	11.104935839526494	335.0	340.49000000000001	12.531157169232218	339.5	346.10000000000002	12.228245990329111	347.0	355.14999999999998	11.38013620305135	357.0
0.333	162.0	7314.9200000000001	315.91602301877634	7286.0	31105.599999999999	411.35075057668246	31069.5	1206.1500000000001	160.17567699248224	1210.0	124.76000000000001	28.156391814293251	122.5	0.27799999999999997	5.5511151231257827e-17	0.27800000000000002	8483.5400000000009	367.54546439862372	8568.5	242.18000000000001	4.0109350530767758	242.0	252.18000000000001	5.3298780473853249	252.0	309.76999999999998	10.28188212342468	309.0	316.73000000000002	8.6496878556396481	317.0	321.07999999999998	10.82929360577134	322.0	327.58999999999997	11.384283025294128	328.0	332.64999999999998	12.669944751260758	333.0	337.49000000000001	12.121464432980035	336.0	342.39999999999998	12.719276708995682	342.0	349.82999999999998	11.675662722089912	349.0
0.333	163.0	7403.8400000000001	330.31229828754488	7356.5	31466.98	467.62467813407795	31436.5	1217.26	163.94942024905123	1210.5	119.3	25.693773564815267	117.5	0.27799999999999997	5.5511151231257827e-17	0.27800000000000002	8464.1200000000008	363.51710496206368	8536.0	242.16	3.3903392160667347	242.5	252.18000000000001	5.9621808090664272	251.5	316.06999999999999	10.899775227040234	316.0	320.10000000000002	11.983738982471206	320.0	327.19	10.417000527983092	327.0	336.25	10.712025952171699	336.0	342.98000000000002	14.004984826839335	343.0	348.08999999999997	11.772930816071247	348.0	354.56999999999999	12.368714565386332	353.0	359.92000000000002	12.720597470244861	360.0
0.333	164.0	7406.6999999999998	347.44511796829153	7404.0	31487.810000000001	420.10712193439423	31546.5	1218.04	160.32235776709373	1202.5	121.05	25.444203662130988	120.0	0.27799999999999997	5.5511151231257827e-17	0.27800000000000002	8434.2099999999991	355.20487876717004	8544.5	242.69	3.3873145705706169	242.0	252.08000000000001	6.1460231044147573	252.0	312.95999999999998	10.002919573804441	313.5	317.11000000000001	10.080570420368085	317.0	324.68000000000001	11.161433599677059	324.0	328.5	10.842970072816765	327.5	336.08999999999997	9.8418443393502226	336.5	343.93000000000001	12.530167596644509	344.0	349.25999999999999	10.576974992879581	349.0	357.13	12.170172554240963	355.0
0.333	165.0	7332.4499999999998	319.25614716086517	7308.0	31159.27	424.87242449940192	31077.0	1207.5799999999999	156.7438151889892	1206.5	131.13999999999999	31.308471696970454	130.5	0.27799999999999997	5.5511151231257827e-17	0.27800000000000002	8427.5200000000004	373.98600187707558	8552.5	243.28999999999999	3.3205270665965068	243.0	254.09	5.9667327743078964	254.0	310.13	10.782073084523217	310.0	316.01999999999998	10.514732521562305	316.0	319.42000000000002	11.172448254523266	319.0	326.12	11.711771855701425	325.0	333.06	10.745994602641488	334.0	337.87	12.117470858227801	337.0	346.00999999999999	12.179897372309833	345.0	351.00999999999999	12.364056777611465	351.0
0.333	166.0	7375.71	332.48230915343453	7339.0	31314.52	434.94835279605326	31311.0	1212.52	166.00147469224484	1207.0	125.69	29.708481953812452	123.0	0.27799999999999997	5.5511151231257827e-17	0.27800000000000002	8439.6299999999992	372.48255408810758	8559.0	242.77000000000001	3.4895701741045411	242.0	251.43000000000001	5.1638261008674569	251.0	316.19	10.152531703964288	315.5	323.19999999999999	10.313098467482989	323.5	330.0	11.02905254316979	331.0	333.31999999999999	11.502938754944321	334.0	341.31	12.280631091275399	340.5	346.76999999999998	10.326524100586798	347.0	351.49000000000001	12.202864417832396	350.0	358.41000000000003	13.290669659576977	358.0
0.333	167.0	7424.0100000000002	327.35795377537414	7403.0	31523.689999999999	475.15901959238863	31544.5	1220.49	163.22343551095841	1210.0	121.31999999999999	27.914111126811832	118.0	0.27799999999999997	5.5511151231257827e-17	0.27800000000000002	8444.1700000000001	355.29897424563438	8549.5	243.38999999999999	3.2214748175331129	243.0	251.49000000000001	5.7749372290960874	251.0	312.83999999999997	10.205606302420254	313.0	316.44999999999999	10.04328133629642	316.5	326.45999999999998	10.645581242938311	327.0	331.31	11.751336094249027	331.5	339.56999999999999	11.496308103038992	339.0	344.44999999999999	12.099896693773879	345.0	351.47000000000003	13.149490484425623	350.0	360.11000000000001	12.231839599994762	358.5
0.333	168.0	7338.7299999999996	322.214737558666	7320.0	31198.0	417.62203007025386	31166.5	1205.9300000000001	156.79816676224249	1192.5	128.65000000000001	31.100281349209688	130.0	0.27799999999999997	5.5511151231257827e-17	0.27800000000000002	8466.0200000000004	340.2085824902129	8547.5	242.77000000000001	2.7123974634997725	242.0	251.40000000000001	4.5299006611624497	251.0	309.11000000000001	9.166127862952818	309.0	314.38999999999999	9.655977423337319	314.0	321.19999999999999	10.893117092916976	320.5	329.06	11.536741307665697	329.5	333.13999999999999	11.598292977848077	333.5	338.60000000000002	12.797656035383978	338.5	346.12	12.290874663749525	346.0	351.79000000000002	12.706923309755199	351.5
0.333	169.0	7343.9799999999996	325.74806154450101	7308.0	31180.009999999998	443.6086449788823	31154.5	1209.1300000000001	165.61785260049714	1204.0	124.0	29.636464026600745	121.0	0.27799999999999997	5.5511151231257827e-17	0.27800000000000002	8492.8799999999992	347.56738281950447	8581.5	242.53	2.9981827829537009	242.0	252.22	5.2774615109918148	251.0	314.73000000000002	10.27993677023356	316.0	319.70999999999998	12.209254686507281	317.0	326.01999999999998	9.8050803158362765	325.5	332.13	11.995545006376325	334.0	337.02999999999997	11.979528371350852	337.0	342.55000000000001	10.567284419376627	342.5	349.66000000000003	12.466130113230809	351.0	354.13999999999999	12.398403122983217	354.5
0.333	170.0	7425.3400000000001	329.37927135750357	7378.5	31522.48	430.09569818820557	31512.5	1220.72	163.53367115062267	1223.0	120.62	24.509500198902465	119.0	0.27799999999999997	5.5511151231257827e-17	0.27800000000000002	8482.5699999999997	362.41808053682979	8549.0	242.90000000000001	3.3570820663189043	242.0	252.78999999999999	5.4356140407501341	252.0	313.60000000000002	10.426888318189661	312.5	320.10000000000002	11.370576062803503	319.5	327.07999999999998	12.031359025480041	327.0	331.51999999999998	12.786305173896015	329.0	341.91000000000003	10.679040219045904	343.0	345.56999999999999	11.834065235581557	345.0	354.20999999999998	11.787531548208047	354.0	361.07999999999998	12.161973524062615	361.0
0.333	171.0	7371.8000000000002	334.50064274975614	7315.0	31310.849999999999	400.98108122453857	31358.0	1214.27	164.65502452096626	1204.5	128.88999999999999	29.351284469337966	126.5	0.27799999999999997	5.5511151231257827e-17	0.27800000000000002	8462.5100000000002	373.84733501791874	8563.5	242.47	2.6924152725759081	242.0	251.63999999999999	5.5758766126950841	251.0	311.22000000000003	10.693530754619823	312.0	317.06	10.476468870759843	316.5	321.77999999999997	11.539999999999999	320.5	329.04000000000002	10.235155103856513	329.0	335.79000000000002	11.300703517923122	336.0	340.26999999999998	11.569662916437972	341.0	346.85000000000002	13.415196606833609	344.0	351.45999999999998	12.721179190625373	351.0
0.333	172.0	7321.6000000000004	323.60321382829312	7294.5	31110.68	432.94329605619259	31083.0	1207.6300000000001	160.42597389450378	1203.5	129.59999999999999	30.474907711098975	128.5	0.27799999999999997	5.5511151231257827e-17	0.27800000000000002	8453.5300000000007	402.31978462412212	8549.0	243.37	3.2608434491707814	243.0	252.53	6.6339354835572539	251.5	312.54000000000002	11.336154550816605	312.0	316.66000000000003	11.16263409773876	316.5	323.23000000000002	8.6589318047897805	324.5	327.62	11.36290455825446	329.0	335.23000000000002	11.660064322292566	335.0	338.19	13.113119384799331	337.5	344.11000000000001	12.475491974266985	343.0	347.92000000000002	13.214143937463371	347.0
0.333	173.0	7404.3999999999996	326.71467674409735	7359.5	31446.009999999998	460.67846693762448	31459.0	1218.0	162.49504607833433	1215.5	124.15000000000001	27.933626688992607	125.0	0.27799999999999997	5.5511151231257827e-17	0.27800000000000002	8454.2700000000004	412.56574882071828	8567.5	242.75	2.6205915362757319	242.0	252.15000000000001	5.2179977002677953	252.0	312.56999999999999	10.070009930481698	312.0	322.42000000000002	11.397526047349047	321.0	326.37	12.164419427165441	324.5	334.37	11.311635602334437	335.0	343.56	11.467623991045398	345.0	348.97000000000003	14.334891000631991	348.0	355.32999999999998	12.076468854760483	356.0	360.20999999999998	12.212530450320276	359.0
0.333	174.0	7397.7399999999998	346.93341205482068	7352.0	31440.130000000001	440.74849188624574	31488.0	1215.3099999999999	161.29424633259549	1197.5	126.27	26.984756808242683	126.0	0.27799999999999997	5.5511151231257827e-17	0.27800000000000002	8438.1800000000003	397.5499309520755	8564.5	242.53	2.5591209428239221	242.0	251.97	5.107749014977145	251.0	311.79000000000002	8.7821352756604689	312.0	318.91000000000003	9.6923629729803249	320.0	323.19999999999999	10.353743284435827	324.0	330.18000000000001	11.177996242618798	329.0	333.89999999999998	11.131486872830601	333.5	342.47000000000003	10.141454530786005	342.0	349.52999999999997	13.109885583024743	348.5	354.89999999999998	10.458011283222064	355.0
0.333	175.0	7322.6499999999996	319.44919392604515	7279.0	31139.43	426.55028437453893	31058.0	1207.6600000000001	156.99988662416288	1204.5	132.65000000000001	30.514381855118746	131.5	0.27799999999999997	5.5511151231257827e-17	0.27800000000000002	8427.5699999999997	393.91690126218248	8549.0	243.16999999999999	3.262069895020645	242.0	253.31	5.4784943186974289	253.0	308.92000000000002	10.277820780690817	310.0	315.88999999999999	10.193031933629953	316.0	321.69999999999999	11.332696060514461	320.0	324.89999999999998	11.53819743287486	324.0	331.82999999999998	12.27033414377946	331.5	338.25	10.963918095279626	339.0	343.11000000000001	12.369231989092937	343.0	351.29000000000002	13.029424392504835	351.0
0.333	176.0	7389.6899999999996	339.10304318893986	7341.0	31378.77	456.9785521225258	31325.5	1215.1500000000001	165.76304624372705	1206.5	126.16	29.079449788467461	124.0	0.27799999999999997	5.5511151231257827e-17	0.27800000000000002	8422.9400000000005	383.40912404375564	8546.5	243.22	2.9106013124438737	243.0	252.94999999999999	6.1487803668695147	252.0	314.5	8.8028404506727256	314.0	323.04000000000002	10.648868484491674	322.0	330.49000000000001	11.831732755602621	330.0	335.83999999999997	11.748804194470177	335.0	341.32999999999998	11.618136683651127	341.5	348.73000000000002	12.061388808922461	349.0	352.93000000000001	11.372119415482763	352.0	357.56999999999999	12.739901883452637	356.5
0.333	177.0	7411.8500000000004	341.81379068141763	7379.5	31502.18	433.80153019554922	31522.5	1218.51	162.8969302964301	1224.0	123.89	27.178261533806754	122.5	0.27799999999999997	5.5511151231257827e-17	0.27800000000000002	8422.7900000000009	350.79330937177235	8494.0	242.63999999999999	2.5120509548972132	242.0	252.49000000000001	5.1623541141614835	252.0	311.55000000000001	11.107092328778041	311.0	317.99000000000001	11.150331833627195	318.0	323.38999999999999	9.5717239826480576	323.0	332.35000000000002	11.005793928654125	331.5	337.47000000000003	10.908212502513875	338.0	345.63	11.610904357542525	345.0	349.86000000000001	13.026142944095156	347.0	357.56	13.595822887931424	358.0
0.333	178.0	7330.3100000000004	320.46118938180331	7304.0	31155.290000000001	435.05694558298916	31106.5	1206.4000000000001	158.07042734173902	1198.5	133.94999999999999	30.428399563565613	136.0	0.27799999999999997	5.5511151231257827e-17	0.27800000000000002	8439.3299999999999	345.37209079484114	8508.0	243.25	3.207413287993925	242.0	251.77000000000001	4.6986274591629424	251.5	306.94	9.6018956461732081	307.0	314.22000000000003	9.7791410665763472	313.5	320.69	10.627977229934206	321.0	325.50999999999999	11.243215732164884	325.5	334.61000000000001	11.452418958455896	333.5	337.95999999999998	11.471634582743647	339.0	344.85000000000002	13.473956360327133	344.0	351.31999999999999	13.225641761366441	352.0
0.333	179.0	7353.7700000000004	325.55398492415969	7326.0	31214.439999999999	458.47471729638482	31167.5	1210.5699999999999	165.06866783251144	1204.0	129.11000000000001	30.067223017764707	129.0	0.27799999999999997	5.5511151231257827e-17	0.27800000000000002	8468.0	353.8961712141006	8565.0	243.06	2.7416053691222597	243.0	251.86000000000001	5.3179319288610678	251.0	317.30000000000001	11.014989786649826	318.0	320.51999999999998	10.980418935541575	321.0	326.38	12.487417667396249	325.0	333.49000000000001	9.4577957262778725	334.0	338.52999999999997	12.225755600370883	338.5	343.70999999999998	12.047651223371302	344.0	348.97000000000003	11.383720832838444	349.5	355.80000000000001	12.637246535539298	355.0
0.333	180.0	7429.9300000000003	327.31734616423859	7382.5	31536.389999999999	425.71511354425746	31534.0	1219.79	162.33085319802888	1208.5	125.25	27.346800544122157	123.5	0.27799999999999997	5.5511151231257827e-17	0.27800000000000002	8473.7700000000004	363.26138949797576	8554.0	243.63999999999999	3.1984996482726085	243.0	252.5	5.6151580565465835	252.5	313.88999999999999	9.5633623794144711	313.5	319.89999999999998	11.134181604410806	319.0	326.57999999999998	11.146461321872517	326.0	333.55000000000001	11.874657889808867	333.0	338.66000000000003	12.633463499769176	338.0	347.63	11.885836108578983	349.0	352.32999999999998	12.153234137463164	353.0	359.73000000000002	11.760829052409527	359.0
0.333	181.0	7369.1099999999997	334.00990688900237	7314.5	31302.599999999999	425.84715567912389	31271.5	1210.95	162.40433337814602	1192.0	132.12	29.328579917888966	133.0	0.27799999999999997	5.5511151231257827e-17	0.27800000000000002	8475.4699999999993	363.51760493819279	8562.5	243.12	2.974155342277871	243.0	251.30000000000001	5.1662365412357962	251.5	311.07999999999998	10.552421523043893	311.0	317.17000000000002	11.222348239116446	317.5	322.64999999999998	10.748371969744998	323.0	328.11000000000001	12.358717571010351	328.0	334.62	11.072289736093433	334.0	340.68000000000001	11.768500329268807	341.5	346.29000000000002	11.328984950117993	348.0	352.17000000000002	14.39170247052099	350.0
0.333	182.0	7323.8500000000004	324.97271808568792	7298.0	31125.48	432.36333054504053	31168.0	1208.3	161.46080019620862	1202.0	130.02000000000001	30.662674377816426	128.0	0.27799999999999997	5.5511151231257827e-17	0.27800000000000002	8479.8199999999997	373.57080667525406	8575.0	243.03	3.0181285592234137	242.5	251.90000000000001	5.0049975024968782	252.0	313.56	9.5302885580658039	312.0	318.74000000000001	11.948740519402035	319.0	323.20999999999998	11.730554121609091	322.5	329.81999999999999	9.737946395416234	330.5	334.63	11.928667151027392	335.5	341.13	11.54786127384634	341.0	345.06	13.410309466973533	343.5	350.42000000000002	12.494942977060759	351.0
0.333	183.0	7410.8400000000001	324.78207216532132	7393.5	31476.84	473.84971710448457	31492.0	1218.75	161.88504408993438	1216.0	126.26000000000001	26.810303989324701	127.0	0.27799999999999997	5.5511151231257827e-17	0.27800000000000002	8484.0400000000009	384.00773221381883	8570.0	243.62	3.2211178183978304	243.0	251.38	5.1687135730276257	250.0	314.73000000000002	11.28437415189695	314.5	318.70999999999998	10.945588152310501	319.0	328.89999999999998	10.803240254664338	328.0	333.27999999999997	12.54358800343825	332.5	341.23000000000002	11.479420717091955	340.0	349.12	11.468461099903509	348.5	356.05000000000001	14.488184841449256	355.0	361.60000000000002	12.533953885346794	362.0
0.333	184.0	7385.9399999999996	341.84238531814628	7327.0	31384.73	426.29878852748345	31424.0	1217.8800000000001	165.02855995251247	1202.0	129.74000000000001	28.033415774749962	134.0	0.27799999999999997	5.5511151231257827e-17	0.27800000000000002	8479.4400000000005	394.12859119835497	8590.5	242.90000000000001	3.2695565448543631	242.0	251.63	5.0845943791024277	251.0	310.92000000000002	10.991524007161155	311.5	317.50999999999999	9.0812939606644161	317.0	325.19	10.007692041624782	326.0	328.61000000000001	10.015882387488384	328.0	336.05000000000001	11.977791950104994	334.0	339.63	12.216100032334378	339.0	349.23000000000002	10.425790137922402	349.5	355.63999999999999	13.64589315508516	354.0
0.333	185.0	7320.6499999999996	315.33351788225747	7296.5	31142.34	437.02259026279182	31082.0	1209.25	158.58791725727406	1211.5	136.96000000000001	31.281918099758521	138.5	0.27799999999999997	5.5511151231257827e-17	0.27800000000000002	8479.9200000000001	407.68786295400071	8605.0	243.37	3.1101607675488414	243.0	251.78999999999999	5.8928685714174893	250.0	310.54000000000002	9.1108945773727399	310.5	315.48000000000002	10.984971552079687	317.0	321.27999999999997	10.817652240666639	321.0	327.04000000000002	11.825328748072927	326.0	331.26999999999998	10.977117107874909	330.0	336.63999999999999	13.005783328965618	336.0	344.54000000000002	11.445016382688145	346.0	348.16000000000003	12.27332065905556	347.0
0.333	186.0	7395.7299999999996	328.92314771082926	7361.0	31412.470000000001	455.39445440189536	31396.0	1218.1700000000001	167.13192723115472	1216.5	129.40000000000001	29.993999399879971	129.0	0.27799999999999997	5.5511151231257827e-17	0.27800000000000002	8474.7600000000002	393.91545082669705	8594.0	243.13	2.9416152025715392	243.0	251.77000000000001	5.4860823909234178	251.0	314.64999999999998	11.60980189322798	313.5	320.85000000000002	9.8917895246512408	321.0	329.85000000000002	10.237553418664053	329.0	336.31	13.264007689985707	336.0	342.82999999999998	12.494042580366051	342.0	347.37	12.600519830546675	348.0	354.81	12.418288932055013	354.0	359.24000000000001	11.690269457972301	358.5
0.333	187.0	7408.3100000000004	342.58741059764583	7378.0	31499.16	457.43689663165566	31532.0	1220.0	161.61992451427517	1209.5	129.33000000000001	28.851015580045011	126.0	0.27799999999999997	5.5511151231257827e-17	0.27800000000000002	8474.3099999999995	351.46836827800024	8577.5	243.13	3.5934802072642618	242.5	251.24000000000001	5.1246853561950516	250.0	312.24000000000001	10.017105370315319	313.0	318.44	11.505059756472365	317.0	323.39999999999998	10.424010744430381	323.0	329.38	9.7475945750733803	328.0	337.93000000000001	11.791738633467077	338.0	343.33999999999997	10.805757724472635	343.0	351.80000000000001	11.719214990774768	350.0	355.11000000000001	13.088846396837269	354.5
0.333	188.0	7324.8999999999996	323.16489598964802	7296.5	31127.66	414.53060731386284	31094.0	1206.0	156.20211266176906	1200.5	136.25	31.920330512073335	137.5	0.27799999999999997	5.5511151231257827e-17	0.27800000000000002	8481.0599999999995	321.11682671576091	8585.0	243.28999999999999	3.210280361588377	243.0	252.03999999999999	6.0098585673874227	251.0	308.27999999999997	9.9056347600746921	308.5	312.41000000000003	10.825982634384742	312.0	319.64999999999998	11.27419620194717	318.0	325.95999999999998	10.471790677816283	326.0	331.37	11.943747318157733	331.0	339.85000000000002	11.583069541360787	340.0	343.45999999999998	12.168335958544208	344.0	349.79000000000002	12.808821179171797	350.0
0.333	189.0	7364.1800000000003	338.92749608138905	7317.0	31261.5	447.2956404884805	31218.0	1211.51	163.17257704651234	1204.5	130.50999999999999	30.097340414063169	131.5	0.27799999999999997	5.5511151231257827e-17	0.27800000000000002	8480.7900000000009	318.18492406146464	8589.0	242.65000000000001	2.916761903207048	242.0	250.91999999999999	5.0352358435330506	250.5	316.22000000000003	9.8107899783860422	316.5	323.38999999999999	10.717177800148695	324.0	327.01999999999998	11.195516959926415	328.0	333.12	12.789276758284652	332.0	340.49000000000001	9.5838353491699753	340.0	345.11000000000001	12.697948653227417	346.5	351.47000000000003	13.014956780565965	350.5	354.62	11.991480308952687	354.0
0.333	190.0	7434.6700000000001	331.73769924444821	7408.0	31576.029999999999	444.90797823819707	31587.5	1224.03	163.37432203378839	1213.5	126.52	27.090396822490437	124.5	0.27799999999999997	5.5511151231257827e-17	0.27800000000000002	8442.7999999999993	342.51084654358033	8561.0	243.03999999999999	3.2339449593337237	242.5	251.97	4.9607559907739862	252.0	310.30000000000001	9.6119717019974651	309.0	320.48000000000002	10.587237600054133	321.5	325.25999999999999	10.787603997181209	325.0	333.30000000000001	10.8531101533155	333.0	338.97000000000003	12.147802270369731	339.0	345.35000000000002	12.384163274117473	344.0	353.94999999999999	11.95773808042307	353.0	358.42000000000002	11.583764500368609	358.0
0.333	191.0	7354.6499999999996	331.3284888143487	7307.0	31257.630000000001	377.17777386797326	31292.0	1210.1199999999999	160.11304006857156	1199.0	137.00999999999999	31.064608479747495	140.0	0.27799999999999997	5.5511151231257827e-17	0.27800000000000002	8426.2099999999991	379.63088112006903	8505.5	243.18000000000001	2.4753989577439839	243.0	252.62	6.0361908518535108	252.0	308.26999999999998	9.9154979703492447	308.0	316.19	11.003358578179665	315.0	323.25	11.626155856515945	323.5	327.5	11.374972527439352	328.5	333.75	12.796386208613743	333.0	340.12	12.212518167847286	338.0	346.75	13.044826560748135	347.0	351.49000000000001	12.599599199974575	353.0
0.333	192.0	7332.4700000000003	331.34210281822021	7315.0	31139.040000000001	418.21032794516202	31152.5	1209.0699999999999	163.82754682897502	1209.5	133.69999999999999	31.538706378036498	132.5	0.27799999999999997	5.5511151231257827e-17	0.27800000000000002	8439.3199999999997	391.88896080395023	8538.5	243.47999999999999	2.8722116913625988	243.0	251.68000000000001	5.1650363019053405	250.5	313.01999999999998	11.274732812798714	313.0	319.81	10.160408456356468	319.0	325.62	11.752259357247013	326.0	329.89999999999998	11.878131166138887	330.0	336.52999999999997	10.373480611636579	338.0	342.13999999999999	12.362054845372592	342.0	347.29000000000002	12.101483380148071	346.0	351.45999999999998	12.720393075687559	350.5
0.333	193.0	7414.1099999999997	332.30603048996869	7376.0	31481.41	444.20207327296436	31522.0	1221.1600000000001	161.7362494928085	1211.0	130.43000000000001	27.871941087767819	129.5	0.27799999999999997	5.5511151231257827e-17	0.27800000000000002	8466.3299999999999	388.80887477011117	8573.0	243.28	2.6003076741032012	243.0	252.50999999999999	5.3581619982975504	252.5	313.02999999999997	10.548416942840285	312.0	321.26999999999998	11.753174039381873	320.5	325.06999999999999	11.780708807198318	324.5	334.97000000000003	10.952127647174315	335.0	339.58999999999997	11.948301134470958	339.0	347.88	11.655282064368926	347.5	355.99000000000001	12.148658362140241	355.0	361.26999999999998	14.7179176516245	361.0
0.333	194.0	7378.7799999999997	349.71429996498568	7346.0	31345.110000000001	418.37126801442759	31350.0	1215.6199999999999	161.25859853043497	1212.5	133.37	28.980219115803802	135.0	0.27799999999999997	5.5511151231257827e-17	0.27800000000000002	8476.0699999999997	384.91033384413055	8580.5	243.53999999999999	3.2385799357125644	243.0	251.77000000000001	5.5943811096492171	251.0	310.94999999999999	10.228758477938561	311.0	316.44	11.751016977266266	317.0	323.35000000000002	9.5061821989692596	323.0	330.42000000000002	11.138384083878595	331.0	335.07999999999998	11.076714314272079	335.0	340.63999999999999	12.550314737089266	339.5	346.16000000000003	12.239052250889365	347.0	355.20999999999998	11.313085343972263	357.0
0.333	195.0	7318.4399999999996	324.94480515927626	7309.0	31119.700000000001	436.44863386199296	31001.0	1207.24	159.52473914725579	1211.5	136.91	31.522085908137488	136.0	0.27799999999999997	5.5511151231257827e-17	0.27800000000000002	8479.6399999999994	402.52797468002143	8578.0	243.36000000000001	3.4886100383963807	242.0	252.25999999999999	5.3021127864276894	252.0	309.92000000000002	10.335066521314703	309.0	316.80000000000001	8.7028730888138313	317.0	321.24000000000001	10.799185154445681	322.0	327.67000000000002	11.420205777480543	328.0	332.69	12.591024581025961	333.0	337.57999999999998	12.090641008647971	336.0	342.45999999999998	12.743170720036673	342.0	349.91000000000003	11.645681603066436	350.0
0.333	196.0	7401.1899999999996	327.74717985056719	7345.5	31460.369999999999	477.09509859146527	31458.0	1216.6500000000001	165.96182542982586	1214.0	129.41999999999999	28.827826834501419	130.0	0.27799999999999997	5.5511151231257827e-17	0.27800000000000002	8475.4099999999999	387.50948620646699	8582.0	243.18000000000001	2.4510405953390491	243.0	252.25	5.9217818264437945	251.5	316.13	10.942262106164337	316.5	320.13999999999999	11.964965524396634	320.0	327.23000000000002	10.416194122615035	327.5	336.31999999999999	10.667595792867296	336.0	343.00999999999999	13.948831492279201	343.0	348.20999999999998	11.805333540396052	348.0	354.66000000000003	12.427566133398768	353.0	359.95999999999998	12.733357766119667	360.0
0.333	197.0	7407.3999999999996	340.86217155912152	7366.5	31495.830000000002	462.5171360068727	31506.0	1217.71	161.16862566889378	1208.0	130.94	28.075904259702838	128.5	0.27799999999999997	5.5511151231257827e-17	0.27800000000000002	8458.0300000000007	348.5980910733735	8553.5	243.61000000000001	3.0162725341056307	243.0	252.16999999999999	6.1041870875653865	252.0	313.0	9.9969995498649489	313.5	317.12	10.070034756643098	317.0	324.80000000000001	11.24455423749648	324.0	328.57999999999998	10.924449642888193	328.0	336.14999999999998	9.8390802415672969	336.5	343.98000000000002	12.531544198541535	344.0	349.30000000000001	10.601414999895061	349.0	357.23000000000002	12.14977777574553	355.0
0.333	198.0	7331.6599999999999	317.24622046606009	7301.0	31167.290000000001	428.82530930438332	31106.5	1206.5999999999999	156.61136612647246	1199.5	141.33000000000001	32.608298023662627	144.5	0.27799999999999997	5.5511151231257827e-17	0.27800000000000002	8447.4699999999993	344.56571085933666	8532.5	244.02000000000001	3.0264831075028322	243.0	254.09999999999999	5.9808026217222716	254.0	310.22000000000003	10.815340956252836	310.0	316.08999999999997	10.422183072658051	316.0	319.48000000000002	11.137755608739131	319.0	326.22000000000003	11.745279903007846	325.0	333.07999999999998	10.746794871030152	334.0	337.88	12.108079946878449	337.0	346.06999999999999	12.182984035120461	345.0	351.06	12.340842758904271	351.0
0.333	199.0	7377.1099999999997	335.89956519769419	7323.5	31317.360000000001	461.0239802873599	31321.0	1212.6700000000001	166.19952196080467	1210.5	134.77000000000001	30.589820202152218	136.0	0.27799999999999997	5.5511151231257827e-17	0.27800000000000002	8451.7399999999998	349.86993640494467	8548.0	243.43000000000001	3.1185092592455126	243.0	251.47	5.1680847516270481	251.0	316.19999999999999	10.144949482377919	315.5	323.22000000000003	10.237753659861133	323.0	330.05000000000001	11.059272127947663	331.0	333.43000000000001	11.456225381861165	334.0	341.36000000000001	12.304080623923106	340.5	346.77999999999997	10.372637080318581	347.0	351.58999999999997	12.243443143168511	350.0	358.45999999999998	13.247958333267809	358.0
0.333	200.0	7423.1499999999996	330.7049251220792	7398.0	31518.650000000001	448.9714773791315	31538.5	1219.8299999999999	162.97085966515607	1215.0	130.75	28.644152981018657	132.0	0.27799999999999997	5.5511151231257827e-17	0.27800000000000002	8449.3299999999999	364.2235317768471	8548.5	243.93000000000001	3.1914103465395982	243.0	251.55000000000001	5.7695320434156523	251.0	312.88	10.213011309109572	313.0	316.47000000000003	10.041369428519198	316.5	326.56999999999999	10.589858355993245	327.0	331.35000000000002	11.764671691126786	331.5	339.60000000000002	11.502173707608488	339.0	344.48000000000002	12.115675796256681	345.0	351.51999999999998	13.151790752593351	350.0	360.13999999999999	12.209029445455524	358.0
0.333	201.0	7343.3800000000001	333.05782621040447	7312.5	31211.93	408.2173258204507	31214.0	1205.6400000000001	157.93153706590712	1197.5	137.63	32.628409400398297	142.5	0.27799999999999997	5.5511151231257827e-17	0.27800000000000002	8449.3999999999996	382.97590002505382	8547.0	243.28	2.6873034811870431	243.0	251.44999999999999	4.5130366716879218	251.0	309.13999999999999	9.1214253272172314	309.0	314.45999999999998	9.6004374900313785	314.0	321.23000000000002	10.91041245783128	320.5	329.05000000000001	11.510321455111495	330.0	333.20999999999998	11.559666950219629	333.5	338.63	12.783313342009576	338.5	346.12	12.265626767515798	346.0	351.82999999999998	12.708308305986284	351.5
0.333	202.0	7345.1199999999999	331.81299793709104	7320.5	31191.93	435.40478304676446	31185.5	1209.51	165.06892469511033	1201.5	133.66999999999999	31.231091879727806	133.0	0.27799999999999997	5.5511151231257827e-17	0.27800000000000002	8450.2900000000009	379.88749110756464	8541.0	242.99000000000001	2.9512539707724241	242.5	252.28	5.2556255574384281	252.0	314.75999999999999	10.262670217833174	316.0	319.73000000000002	12.22526482330751	317.0	326.02999999999997	9.8127009533563179	325.5	332.16000000000003	11.991430273324363	334.0	337.06999999999999	11.942575099198665	337.0	342.58999999999997	10.603862503823784	342.5	349.67000000000002	12.4483372383624	351.0	354.14999999999998	12.380932921230128	354.5
0.333	203.0	5970.1899999999996	292.97995477506652	5947.5	25363.869999999999	534.55648260964904	25314.0	985.83000000000004	130.77431360936291	971.5	98.200000000000003	27.700180504827038	95.0	0.27799999999999997	5.5511151231257827e-17	0.27800000000000002	9424.7700000000004	341.22212281738126	9524.0	241.34	1.9504871186449808	241.0	244.53	3.5481121741004751	244.0	258.75999999999999	6.6454796666606386	258.0	259.55000000000001	6.9776428684764307	259.0	260.92000000000002	6.2428839489453907	261.0	261.58999999999997	6.5178140507381768	261.5	262.98000000000002	7.1609775868941252	262.5	263.51999999999998	8.674652730801391	262.5	265.75	7.5450314777342049	266.0	267.81	7.7235937231317386	268.0
0.333	204.0	4389.9700000000003	241.45651596094893	4403.0	18691.66	553.03555437241107	18681.0	725.32000000000005	98.351500242751754	713.5	84.909999999999997	30.97518200107951	83.0	0.27799999999999997	5.5511151231257827e-17	0.27800000000000002	12005.93	270.92944671999021	11989.5	240.97999999999999	1.3998571355677694	240.0	244.22	3.2142806349166211	244.0	256.00999999999999	5.371210291917456	256.0	256.29000000000002	4.7524625195786649	256.0	259.57999999999998	5.9450483597696655	260.0	260.16000000000003	6.9852988482956118	259.0	261.63999999999999	7.2574375643197921	260.0	261.31999999999999	6.8012939945278061	261.0	263.85000000000002	6.6066254623673046	264.0	264.31999999999999	6.5770510109014664	263.5
0.333	205.0	3834.8099999999999	187.9894515657727	3829.5	16321.049999999999	411.89482577473581	16320.0	636.39999999999998	89.461611879062403	629.0	91.140000000000001	34.322884494168022	84.0	0.27799999999999997	5.5511151231257827e-17	0.27800000000000002	14898.07	266.54839166650396	14888.5	241.38	1.9888690253508401	241.0	244.81999999999999	3.7158579090164352	244.0	258.24000000000001	5.9583890440285954	258.0	261.23000000000002	7.233056062274092	261.0	261.94999999999999	6.7325700887551108	261.5	264.06999999999999	7.4434602168615092	264.0	265.93000000000001	7.879409876380338	265.0	266.49000000000001	8.1467723670175047	267.0	265.31	6.5340569327179887	265.0	265.32999999999998	7.4686745812091724	265.0
0.333	206.0	4568.8999999999996	229.21210701007922	4565.5	19420.48	432.59002485031948	19447.0	754.5	105.24461981498152	743.0	98.370000000000005	29.78612260768427	92.5	0.27799999999999997	5.5511151231257827e-17	0.27800000000000002	16721.919999999998	213.35086969590725	16722.5	241.11000000000001	1.6905324604987624	241.0	244.63	3.1261957712209894	244.0	258.19	6.1019587019251453	258.0	259.31999999999999	6.2799363054094739	258.0	261.05000000000001	6.5488548617296436	260.0	262.30000000000001	7.3505101863748212	262.0	263.51999999999998	6.597696567742414	263.0	265.04000000000002	7.2248460191204069	264.5	266.20999999999998	7.8463940762620386	266.0	267.18000000000001	7.4301816936061522	267.0
0.333	207.0	5193.3699999999999	254.13546210633416	5196.5	22116.959999999999	364.15581610074554	22150.0	855.58000000000004	120.2219763603976	838.5	116.75	34.833712119152622	119.0	0.27799999999999997	5.5511151231257827e-17	0.27800000000000002	17506.860000000001	168.62692667542748	17501.0	241.09999999999999	1.7748239349298847	240.5	243.84	2.9856992480824318	243.0	257.16000000000003	6.6928618691857071	256.0	258.31	7.0819418241044589	258.0	259.50999999999999	6.2713555153571061	260.0	260.02999999999997	6.9777575194327293	260.0	262.99000000000001	7.0334842005936142	263.0	262.45999999999998	7.5939712930718928	261.0	262.75	7.7503225739320039	263.0	265.69999999999999	7.8695616142196894	265.0
0.333	208.0	5119.1199999999999	231.04827547506173	5122.5	21785.580000000002	298.13410338302458	21766.0	845.76999999999998	116.55435255707958	841.0	117.36	36.724792715548439	113.0	0.27799999999999997	5.5511151231257827e-17	0.27800000000000002	17677.610000000001	154.98199217973684	17665.0	241.33000000000001	2.4781242906682466	241.0	244.88	3.5447990069960245	244.0	258.02999999999997	5.4377476955077642	258.0	259.60000000000002	6.5620118866091666	259.0	259.5	5.8677082408722399	258.5	260.10000000000002	6.8007352543677211	261.0	261.17000000000002	6.4854529525700819	260.0	263.56	6.8677798450445389	263.0	264.55000000000001	7.3625742780633452	265.5	265.07999999999998	8.1886262584147769	264.0
0.333	209.0	4686.5100000000002	212.41452375014285	4684.5	19906.52	281.88091386257423	19930.5	773.13	106.81522878316555	766.0	102.01000000000001	30.090694574901391	97.5	0.27799999999999997	5.5511151231257827e-17	0.27800000000000002	18035.82	110.90134174120708	18037.0	241.68000000000001	1.9893717601293126	241.0	244.72	2.9935931587308255	245.0	259.58999999999997	6.7053635248210064	259.0	259.98000000000002	6.8278547143301163	259.5	262.12	5.9401683477827456	262.0	262.51999999999998	7.1937194829934832	261.5	264.44	7.1795821605438839	263.5	266.56999999999999	7.4996733262189492	266.0	268.02999999999997	7.8631482244709083	267.5	268.70999999999998	7.7811245973830809	269.5
0.333	210.0	4781.1000000000004	216.83632075830837	4783.5	20334.630000000001	273.39804882259131	20325.5	786.92999999999995	108.26931744497146	779.5	98.120000000000005	25.703805165772636	94.5	0.27799999999999997	5.5511151231257827e-17	0.27800000000000002	18589.849999999999	111.61383202811379	18577.5	241.19999999999999	1.7146428199482249	241.0	244.05000000000001	2.7654113618049667	244.0	258.10000000000002	6.4876806333234365	258.0	259.60000000000002	6.5436992595931542	259.0	259.81	7.5454555859802142	259.5	261.50999999999999	7.0689391000347426	261.0	262.88	7.0431243067263836	263.5	264.37	7.5824204578749121	264.0	264.99000000000001	7.6256081724672944	264.0	266.30000000000001	8.6203248198661289	266.5
0.333	211.0	4797.6599999999999	222.75745644085632	4803.0	20348.310000000001	270.28339553143104	20366.0	787.28999999999996	105.55986879491657	780.5	94.719999999999999	23.179767039381563	94.0	0.27799999999999997	5.5511151231257827e-17	0.27800000000000002	18256.599999999999	137.43311100313491	18260.0	241.52000000000001	2.3726778120933321	241.0	244.24000000000001	3.2190681881563186	243.0	256.61000000000001	6.3951465972251178	256.0	258.36000000000001	6.3063777241773256	258.0	257.81999999999999	6.3614149369460256	257.0	259.89999999999998	6.3867049407343064	259.5	259.80000000000001	6.6211781428987404	260.0	261.49000000000001	6.3269186813171538	262.0	261.85000000000002	6.1731272463800702	262.0	263.88999999999999	7.1272645524071851	264.0
0.333	212.0	4308.3800000000001	196.83082990222849	4315.5	18187.900000000001	250.51480994144836	18165.5	703.13	95.09970084074925	699.0	82.590000000000003	21.539774836334757	79.0	0.27799999999999997	5.5511151231257827e-17	0.27800000000000002	16965.09	113.52912357628769	16957.0	241.22	2.0375475454575285	240.0	244.47999999999999	3.0772715187321382	244.0	258.44	5.9855158507851272	257.5	259.32999999999998	6.9354956564040906	259.0	261.27999999999997	5.9901252073725466	262.0	262.14999999999998	7.0616924317050227	262.0	264.54000000000002	7.6464632347249264	263.0	265.45999999999998	7.9566575897169276	266.0	266.77999999999997	7.7467154330077213	266.0	268.35000000000002	7.2005208144966844	269.0
0.333	213.0	4016.4699999999998	181.71182982954082	4021.0	16811.169999999998	232.3674269341553	16799.0	654.92999999999995	82.766086653894675	657.5	61.619999999999997	14.971158939774837	60.5	0.27799999999999997	5.5511151231257827e-17	0.27800000000000002	16058.92	107.76248697946795	16053.0	241.52000000000001	1.752027397046062	241.0	245.41999999999999	3.8188479938326951	245.0	258.58999999999997	6.2259055566238715	259.0	259.08999999999997	6.6228317206463885	259.0	260.83999999999997	6.6943558315942546	261.0	261.55000000000001	7.8004807544150774	261.0	263.06999999999999	7.4501744946007804	262.0	265.37	7.3097947987614527	264.5	265.54000000000002	7.1167689297882921	266.0	266.61000000000001	7.504525301443123	266.0
0.333	214.0	4195.1800000000003	188.90909877504578	4194.0	17566.849999999999	221.55732328226028	17537.0	693.77999999999997	90.012841306115874	695.5	55.82	6.7799410026931657	55.0	0.27799999999999997	5.5511151231257827e-17	0.27800000000000002	16268.42	140.15378553574641	16271.5	241.19999999999999	1.6309506430300091	241.0	244.69	3.517655469201042	244.0	256.36000000000001	6.0901888312268282	256.0	258.07999999999998	7.5586771329380111	257.0	258.56999999999999	7.3160850186421431	257.0	259.13999999999999	5.85836154568835	259.0	260.37	6.3869476277796426	260.0	262.08999999999997	6.8572516360419495	262.0	263.08999999999997	6.6904334687671749	263.0	264.88999999999999	8.7073474721065303	264.5
0.333	215.0	4498.4499999999998	191.6610223806604	4486.5	19038.77	280.47915626655754	19013.5	747.49000000000001	92.555010129111878	751.0	56.009999999999998	9.3877526597157406	54.5	0.27799999999999997	5.5511151231257827e-17	0.27800000000000002	17238.419999999998	164.58506493603846	17234.5	241.00999999999999	1.5652156400956387	240.0	244.61000000000001	3.3463263439180584	244.0	258.58999999999997	6.9182295423034352	257.5	261.42000000000002	7.4326038506030976	261.0	261.0	6.817624219623724	260.0	263.04000000000002	6.760059171338666	263.0	265.72000000000003	8.6972179459870951	266.0	266.10000000000002	7.7064907707723878	266.0	268.43000000000001	7.8412435238296228	268.0	269.75	7.9465401276278724	269.5
0.333	216.0	4800.5600000000004	209.32655445499503	4776.0	20343.189999999999	310.72173065300734	20321.5	793.37	98.634238984239147	792.0	55.380000000000003	11.020689633593715	54.5	0.27799999999999997	5.5511151231257827e-17	0.27800000000000002	17844.830000000002	163.58355999305064	17846.5	241.78999999999999	2.4260873850708675	241.0	244.75	3.8036166999317897	244.0	257.92000000000002	5.8475293928290775	257.0	260.01999999999998	6.4046545574293088	260.0	261.23000000000002	6.946733045108326	261.0	261.73000000000002	6.2543664747118886	262.0	262.83999999999997	6.541742887029419	262.0	265.08999999999997	7.6630215972552245	265.0	266.74000000000001	7.6663159340063718	267.0	266.68000000000001	7.3128380263752595	267.0
0.333	217.0	4930.5100000000002	223.24078905970566	4933.5	20895.419999999998	310.68956145966666	20937.5	813.19000000000005	101.52868510918478	802.5	57.829999999999998	8.2801630418730294	58.0	0.27799999999999997	5.5511151231257827e-17	0.27800000000000002	17943.25	137.24877959384557	17945.5	241.16999999999999	1.9238243163033364	240.0	244.77000000000001	4.0518020682160669	244.0	256.39999999999998	6.1432890213630671	256.0	258.0	6.3780874876407898	259.0	259.39999999999998	5.7602083295658666	259.0	260.86000000000001	7.4202695368834126	260.0	262.31999999999999	7.2386186527541287	262.0	262.14999999999998	7.1293407829896864	262.0	264.56999999999999	7.4916687059693174	264.0	265.67000000000002	7.4954052592238121	266.0
0.333	218.0	4762.3000000000002	211.26251442222303	4752.0	20181.93	258.71112287646235	20223.5	788.58000000000004	98.986380881412174	778.0	60.030000000000001	9.5262322037624081	60.0	0.27799999999999997	5.5511151231257827e-17	0.27800000000000002	17721.970000000001	119.52551652262375	17728.5	241.34999999999999	1.8621224449536071	241.0	244.65000000000001	3.5927009338379392	244.0	258.81999999999999	6.4674260722485268	258.0	258.81999999999999	6.2359923027534281	258.0	259.94999999999999	7.1740853075496673	260.0	261.70999999999998	6.2742250517494194	261.0	262.35000000000002	6.690851963688929	263.0	262.13999999999999	6.9412102691101341	262.0	263.79000000000002	7.2156704470201518	263.5	264.94	7.2247076065402123	264.0
0.333	219.0	4441.3500000000004	197.90610778851669	4428.5	18818.889999999999	229.52101842750699	18831.5	731.94000000000005	92.77486944210699	721.0	53.890000000000001	11.187399161556719	54.5	0.27799999999999997	5.5511151231257827e-17	0.27800000000000002	17303.150000000001	82.617719043798346	17295.5	241.19999999999999	1.8275666882497068	241.0	244.41999999999999	3.4181281427120309	244.0	258.91000000000003	6.1953127443253422	258.0	259.72000000000003	6.3310030800813868	260.0	260.87	4.9792670143305227	261.0	262.81999999999999	7.5184838897213853	261.0	264.05000000000001	6.9876677081841834	263.0	266.06999999999999	6.4362333705359065	267.0	266.63999999999999	7.5822424123737955	266.0	268.38	7.6508561612410411	268.0
0.333	220.0	4337.0699999999997	200.70242923293182	4323.5	18367.369999999999	223.02303266703194	18390.5	711.15999999999997	89.79696208669867	701.5	52.630000000000003	7.8811864589032536	52.0	0.27799999999999997	5.5511151231257827e-17	0.27800000000000002	16652.619999999999	96.061519871382416	16654.5	241.30000000000001	2.5903667693977246	240.0	244.78	3.5709382520564534	244.0	257.31999999999999	7.16223428826508	257.0	258.06999999999999	6.6064438240251464	258.0	260.69999999999999	7.0334913094422751	260.0	261.30000000000001	7.8339006886735554	261.5	261.76999999999998	6.9596767166298754	261.5	263.69	7.8200959073402672	262.0	266.18000000000001	7.8324708745069715	266.0	265.07999999999998	8.1690635938276301	265.0
0.333	221.0	4301.6999999999998	188.4796275463213	4291.0	18153.709999999999	250.43902631179512	18171.0	709.96000000000004	85.42094825041454	707.5	56.149999999999999	8.3992559194252436	56.0	0.27799999999999997	5.5511151231257827e-17	0.27800000000000002	16425.98	109.1879095870967	16424.0	241.66999999999999	2.4043918149918917	241.0	244.75999999999999	3.652725010180756	244.0	256.81	5.6580827141355927	256.0	258.25999999999999	7.3165839023413097	257.0	258.58999999999997	5.8499487177239429	258.0	259.27999999999997	7.1611172312705511	259.0	260.58999999999997	6.3735312033440303	261.0	261.25999999999999	7.1240718693735827	261.0	262.38	6.5050441966215748	262.0	262.95999999999998	7.0055977617902094	262.5
0.333	222.0	4244.0200000000004	184.11990549639114	4244.5	17956.970000000001	279.79697836109671	17956.0	700.51999999999998	90.494583263309195	700.0	53.409999999999997	10.593483846214143	52.0	0.27799999999999997	5.5511151231257827e-17	0.27800000000000002	16865.669999999998	118.00797049352217	16860.0	241.12	1.8669761648183947	240.0	244.18000000000001	3.5281156443631492	243.0	259.10000000000002	5.927056605094978	259.0	259.94999999999999	5.5988838173335935	260.0	261.17000000000002	6.1254469224702284	261.0	262.06999999999999	7.2072949155699186	261.0	264.01999999999998	7.2013609824810203	264.0	265.11000000000001	6.6104387146391428	265.0	266.92000000000002	7.4278933756483063	266.0	268.31	7.2037420831120818	267.0
0.333	223.0	4498.1400000000003	202.70387366796916	4499.5	19086.009999999998	279.25688872434284	19106.5	741.41999999999996	92.315781966032219	734.0	53.579999999999998	9.4352318466479677	53.0	0.27799999999999997	5.5511151231257827e-17	0.27800000000000002	17609.169999999998	125.57261285805916	17606.5	241.25	1.8993419913222578	241.0	244.53999999999999	3.8637287689484623	243.0	258.23000000000002	6.2511678908824724	257.5	259.45999999999998	6.7681903046530847	259.5	260.72000000000003	6.580395124914614	261.0	261.58999999999997	6.6559672475155693	261.0	262.44	6.6713117150977146	261.0	264.76999999999998	7.5615540730725455	264.5	265.44	8.3848911740105478	264.5	267.06	8.0458933624551605	266.0
0.333	224.0	4855.4499999999998	208.93890853548555	4862.5	20585.82	302.29208987335414	20625.0	802.54999999999995	98.754177126843601	803.5	59.909999999999997	8.319969951868817	59.5	0.27799999999999997	5.5511151231257827e-17	0.27800000000000002	18187.130000000001	122.6149791012501	18186.5	241.28999999999999	1.7736685146892581	241.0	244.97999999999999	3.4495796845412925	244.0	256.52999999999997	5.7488346645211497	256.0	257.55000000000001	6.0338627760332768	257.0	258.45999999999998	6.4271611151425159	259.0	259.43000000000001	6.4903851965811707	259.0	260.44999999999999	7.2420646227439862	261.0	261.77999999999997	7.5227388629408107	261.0	262.13	6.8112480501006569	261.0	263.77999999999997	6.5750741440686431	264.0
0.333	225.0	4841.3000000000002	206.71369088669479	4858.5	20528.299999999999	292.87606593916138	20546.5	802.88	98.042774338550828	797.5	59.780000000000001	11.521788055679552	59.0	0.27799999999999997	5.5511151231257827e-17	0.27800000000000002	18318.720000000001	113.91962780838077	18317.5	241.5	2.0273134932713295	241.0	244.53999999999999	3.1604430069216565	244.0	259.0	6.8308125431752256	259.0	260.29000000000002	6.5441500594042017	259.0	261.24000000000001	7.4567016837204898	260.5	263.51999999999998	7.9955987893340437	263.0	265.35000000000002	7.1110828992495936	265.0	265.55000000000001	7.6699087347894821	265.0	267.62	7.6128575449695646	267.0	270.13	8.0729858169081403	269.5
0.333	226.0	4691.3199999999997	205.68489881369513	4687.0	19906.75	271.25181566212603	19863.0	776.11000000000001	94.849764891643247	774.5	55.729999999999997	12.000712478848913	55.0	0.27799999999999997	5.5511151231257827e-17	0.27800000000000002	17879.639999999999	120.54771005705584	17872.5	241.36000000000001	1.8084247288731703	241.0	244.81999999999999	3.7185481037630796	244.0	258.14999999999998	6.1650223032848785	257.0	259.38999999999999	5.8853971828586049	259.0	259.95999999999998	7.4872157708990859	259.0	261.30000000000001	6.0950799830683113	262.0	264.35000000000002	7.0588596812799738	264.0	265.01999999999998	7.8752523769083105	264.0	265.73000000000002	7.1984095465595743	266.0	266.81999999999999	7.7451662344974883	266.0
0.333	227.0	4597.96	207.99600573087938	4615.0	19442.669999999998	271.02863520299843	19457.5	757.71000000000004	95.575969260060347	760.0	55.939999999999998	8.0072716951531007	57.0	0.27799999999999997	5.5511151231257827e-17	0.27800000000000002	17085.509999999998	106.78188001716396	17084.0	241.63999999999999	2.2428553230201898	241.0	244.66999999999999	3.2343623792024299	244.0	257.43000000000001	7.018910171814424	257.0	258.08999999999997	6.1888528824007443	258.0	259.30000000000001	7.1168813394632355	260.0	259.44999999999999	6.7755073610763645	259.0	261.81999999999999	6.525917560006409	261.5	262.32999999999998	6.8775795160797664	262.0	264.43000000000001	7.9715180486529666	264.0	264.91000000000003	7.3308867130791215	265.0
0.333	228.0	4397.9899999999998	188.19928241095926	4413.5	18597.849999999999	230.20944268209328	18611.5	726.50999999999999	90.048708486018839	727.5	56.240000000000002	8.8950772902769089	56.0	0.27799999999999997	5.5511151231257827e-17	0.27800000000000002	16671.919999999998	86.949258766248263	16676.5	241.16	2.0722934155181787	240.0	245.41999999999999	4.125966553427209	245.0	260.27999999999997	6.8426310729134014	260.0	261.74000000000001	6.9233229016130675	261.5	262.02999999999997	6.7711963492428717	262.0	261.04000000000002	6.4185979777518387	260.0	262.58999999999997	6.757358951543126	263.0	264.00999999999999	7.0985843659140926	263.5	264.77999999999997	7.1966381040038403	264.0	265.5	6.7149087856798175	266.0
0.333	229.0	4237.4300000000003	186.61223191420223	4222.5	17939.84	243.18086766849072	17937.0	696.25	86.145385831163352	698.5	51.049999999999997	11.30165917022806	51.0	0.27799999999999997	5.5511151231257827e-17	0.27800000000000002	16642.34	103.77843899384882	16628.0	241.36000000000001	1.5969971822141706	241.0	245.15000000000001	3.5619517121937521	244.0	258.68000000000001	6.5374000948389259	258.5	259.11000000000001	5.6425083074817	258.0	261.02999999999997	6.5091550911005349	261.0	261.93000000000001	6.7575957262920072	262.0	263.48000000000002	7.002113966510402	264.0	264.26999999999998	6.1332780794612614	264.0	267.31999999999999	7.6051035495908925	267.0	268.02999999999997	7.6882442729143303	267.0
0.333	230.0	4360.3800000000001	200.30805176028247	4364.0	18504.580000000002	244.60499504302854	18552.0	717.21000000000004	90.333636592356896	712.0	52.920000000000002	8.6633480825833153	54.0	0.27799999999999997	5.5511151231257827e-17	0.27800000000000002	16832.259999999998	137.97750686253178	16821.0	241.66	2.12235718011837	241.0	245.41	3.7312062392743717	244.5	257.26999999999998	6.1722848281653375	258.0	258.89999999999998	6.8300805266116731	258.0	259.82999999999998	7.2208794478235134	259.0	259.86000000000001	7.3020818949118889	259.0	261.38999999999999	6.8379748464000656	260.0	264.61000000000001	7.5549917273283622	264.0	264.98000000000002	7.757551159998882	264.0	265.45999999999998	7.2793131544123026	265.0
0.333	231.0	4565.5699999999997	189.4611440375044	4570.5	19334.889999999999	278.95995752078829	19340.5	755.33000000000004	92.952682048448722	754.5	58.880000000000003	8.94793831002427	59.0	0.27799999999999997	5.5511151231257827e-17	0.27800000000000002	17368.240000000002	128.28531638500178	17348.5	241.71000000000001	2.1227105313725652	241.0	246.02000000000001	3.8651778743028116	245.0	257.05000000000001	5.7102977155311256	257.0	258.13	6.6161242430897556	258.0	260.63	6.4832939159041691	261.0	261.31999999999999	6.9711978884550385	261.0	262.18000000000001	7.498506517967428	260.5	263.13	7.1675030519700504	262.0	263.81999999999999	7.087143289083409	263.0	264.32999999999998	7.0541548040853188	264.0
0.333	232.0	4573.8500000000004	194.97463296541937	4564.5	19364.650000000001	308.49247559705566	19353.0	754.42999999999995	94.991605418584214	748.5	56.670000000000002	11.703892514885807	57.0	0.27799999999999997	5.5511151231257827e-17	0.27800000000000002	17937.169999999998	117.31223763955745	17923.0	241.49000000000001	1.9621162045098144	241.0	244.88	3.4993713721181408	244.0	258.61000000000001	6.1820627625413183	258.0	259.63	6.0756151951880568	259.0	261.99000000000001	6.7386868156933959	261.0	263.08999999999997	7.4606903165859926	262.5	264.54000000000002	7.1685702898137214	264.5	266.29000000000002	6.5042985786324419	266.0	266.23000000000002	7.5800461740018443	267.0	268.04000000000002	7.1455160765335908	267.0
0.333	233.0	4727.8199999999997	210.32961655458797	4704.0	20044.580000000002	295.8645696936353	20046.0	778.29999999999995	97.703684679749912	776.5	56.090000000000003	9.9720559565217037	56.0	0.27799999999999997	5.5511151231257827e-17	0.27800000000000002	18072.790000000001	101.96619979189182	18070.0	241.88	2.5031180555459227	241.0	244.90000000000001	3.1032241298365801	244.0	258.14999999999998	6.4828620222861435	258.0	259.38	7.1537123229830817	260.0	260.81999999999999	7.1209269059582416	260.0	261.19	6.1395358130725155	262.0	263.39999999999998	7.1147733625183021	263.0	264.12	6.8764525738203126	264.0	264.91000000000003	7.2070729148524642	264.0	266.23000000000002	6.5388913433394817	266.5
0.333	234.0	4818.6300000000001	213.77318143303194	4808.0	20395.349999999999	275.07527606093572	20415.5	794.58000000000004	97.485709721989508	795.0	59.600000000000001	8.1030858319531571	60.0	0.27799999999999997	5.5511151231257827e-17	0.27800000000000002	17855.060000000001	107.3461522365846	17849.5	241.22	1.7525980714356619	240.0	244.90000000000001	3.4626579386361569	244.0	257.20999999999998	5.826311011266049	257.0	257.36000000000001	6.0008666040831136	257.0	258.58999999999997	6.39076677715593	258.0	259.38	6.27180994610009	258.0	260.44	6.4858615464716793	259.0	261.12	6.4019996875976188	259.0	263.38999999999999	7.5430696669194299	263.0	263.06	7.5323568688691322	262.0
0.333	235.0	4570.9300000000003	195.31565503051721	4572.5	19352.599999999999	284.63871837822768	19365.5	754.99000000000001	94.294166839736164	754.5	57.420000000000002	11.669772919812965	57.0	0.27799999999999997	5.5511151231257827e-17	0.27800000000000002	17372.98	134.44411329619456	17393.5	241.08000000000001	1.5791136754521506	241.0	244.68000000000001	3.4867750142502745	244.0	258.45999999999998	6.6849382944048168	258.0	259.62	7.0395738507384102	259.5	261.07999999999998	6.3901173698141092	261.0	263.11000000000001	7.4039111285860262	262.0	264.18000000000001	6.4161982513011546	264.0	265.81999999999999	8.4016426965207227	265.0	268.33999999999997	8.7478225862210994	269.0	269.25	7.2531027843261677	269.0
0.333	236.0	4410.4499999999998	198.59996852970548	4416.0	18687.279999999999	252.46687228228578	18688.5	724.63	89.086660617625569	724.0	52.829999999999998	11.242824378242329	51.0	0.27799999999999997	5.5511151231257827e-17	0.27800000000000002	16884.43	107.35094363814414	16878.5	241.38	1.9327700328802702	241.0	244.93000000000001	3.4734852813852539	244.0	258.81	6.6252471652007063	258.0	259.56	6.9775640448511824	259.0	260.94999999999999	6.2663785394755713	261.0	261.62	6.5004307549577049	262.0	263.0	7.1442284397967004	262.5	263.52999999999997	8.678081585235299	262.5	265.77999999999997	7.5333657816410318	266.0	267.82999999999998	7.7253543608044284	268.0
0.333	237.0	4433.4099999999999	200.21478941376932	4426.5	18725.91	245.96512334068831	18747.0	729.95000000000005	91.033441657448066	734.0	55.149999999999999	8.1318817010578801	55.0	0.27799999999999997	5.5511151231257827e-17	0.27800000000000002	16620.66	101.0574311963252	16631.0	241.00999999999999	1.4247455913249916	240.0	244.59	3.2375762539282382	244.0	256.06	5.3811151260682015	256.0	256.30000000000001	4.7634021455258218	256.0	259.61000000000001	5.9479324138729073	260.0	260.18000000000001	6.9561196079423473	259.0	261.69999999999999	7.2684248637514299	260.0	261.38999999999999	6.7615013125784422	261.0	263.86000000000001	6.5969993178717239	264.0	264.35000000000002	6.6277824345704035	263.5
0.333	238.0	4372.5500000000002	189.51487408644209	4375.5	18491.549999999999	261.10949331650124	18465.0	723.82000000000005	90.434327553202934	723.0	56.710000000000001	9.5302623258754	56.0	0.27799999999999997	5.5511151231257827e-17	0.27800000000000002	16781.02	115.32328299177057	16774.5	241.40000000000001	1.9899748742132399	241.0	245.12	3.7875585804050607	244.0	258.30000000000001	5.9371710435189593	258.0	261.23000000000002	7.233056062274092	261.0	261.98000000000002	6.7334686455050798	262.0	264.10000000000002	7.4665922615340392	264.0	265.95999999999998	7.8497388491592508	265.0	266.49000000000001	8.1467723670175047	266.5	265.35000000000002	6.5274420717460222	265.0	265.35000000000002	7.4597251960109094	265.0
0.333	239.0	4363.6099999999997	185.68903548675135	4365.0	18452.91	271.338869128623	18469.5	719.21000000000004	90.48240657719046	726.0	53.509999999999998	11.642589918055174	53.5	0.27799999999999997	5.5511151231257827e-17	0.27800000000000002	17159.490000000002	137.70225088937363	17157.5	241.13	1.6772298590235035	241.0	244.94999999999999	3.0866648668101302	244.5	258.29000000000002	6.0750226337026927	258.0	259.31999999999999	6.2512078832814373	258.0	261.08999999999997	6.5300765692294922	260.0	262.33999999999997	7.3677947854157813	262.0	263.54000000000002	6.5717881889178384	263.0	265.06999999999999	7.2059072988763893	264.5	266.20999999999998	7.8463940762620386	266.0	267.19	7.4279135697717971	267.0
0.333	240.0	4580.75	211.31542182245005	4582.5	19383.490000000002	247.55054009232134	19411.5	755.38999999999999	96.354957838193258	746.5	56.210000000000001	9.6439566568914028	57.5	0.27799999999999997	5.5511151231257827e-17	0.27800000000000002	17506.369999999999	139.36374385040034	17512.5	241.12	1.7565876010037191	240.5	244.11000000000001	2.9219685145463155	244.0	257.20999999999998	6.7026785690498389	256.0	258.31	7.0932291659018034	258.0	259.56999999999999	6.337594180759762	260.0	260.05000000000001	6.9186342582911555	260.0	263.01999999999998	7.0611330535545074	263.0	262.47000000000003	7.56102506278084	261.0	262.80000000000001	7.752418977325723	263.0	265.70999999999998	7.8718422240286303	265.0
0.333	241.0	4723.8199999999997	198.21757641541276	4723.0	19977.560000000001	273.22965871222692	19985.0	782.28999999999996	96.718487891405744	785.0	61.240000000000002	9.7222631110251285	61.0	0.27799999999999997	5.5511151231257827e-17	0.27800000000000002	17839.349999999999	124.34551660594762	17846.0	241.34999999999999	2.4713356712514791	241.0	245.16	3.4748237365368624	244.0	258.06999999999999	5.4575727205416147	258.0	259.60000000000002	6.5620118866091666	259.0	259.52999999999997	5.8914429471904413	259.0	260.12	6.7886375658153968	261.0	261.19999999999999	6.4853681468363851	260.5	263.60000000000002	6.8512772531842554	263.0	264.55000000000001	7.3476186618522865	265.5	265.08999999999997	8.1671231164957963	264.0
0.333	242.0	4630.3500000000004	198.08661615566055	4630.5	19576.380000000001	274.54692786480058	19601.0	763.16999999999996	96.794220385310197	755.5	57.469999999999999	12.961060913366619	57.0	0.27799999999999997	5.5511151231257827e-17	0.27800000000000002	17897.630000000001	113.81165625716903	17904.0	241.69999999999999	1.9672315572906003	241.0	245.0	3.043024810940588	245.0	259.63999999999999	6.6805987755589697	259.0	259.99000000000001	6.8315371623083481	259.5	262.16000000000003	5.9728050361618195	262.0	262.52999999999997	7.2034089152289562	261.5	264.45999999999998	7.1783284962447897	263.5	266.58999999999997	7.5021263652380581	266.0	268.02999999999997	7.8631482244709083	267.5	268.74000000000001	7.7416019014154944	269.5
0.333	243.0	4636.6199999999999	201.63302209707618	4651.0	19644.09	276.00014836952533	19647.5	762.54999999999995	97.463980526141043	765.5	55.850000000000001	10.78181339107666	54.5	0.27799999999999997	5.5511151231257827e-17	0.27800000000000002	17554.939999999999	112.89595386903821	17561.5	241.22	1.7063411147833254	241.0	244.28999999999999	2.8081844668753511	244.0	258.14999999999998	6.5350975509168956	258.0	259.61000000000001	6.540481633641364	259.0	259.87	7.5281538241457309	260.0	261.51999999999998	7.0618411197080908	261.0	262.89999999999998	7.0590367614852374	263.5	264.39999999999998	7.5643902596309758	264.0	265.00999999999999	7.6164230449732759	264.0	266.27999999999997	8.6291135118272724	266.5
0.333	244.0	4633.8800000000001	204.19403909027318	4634.0	19554.150000000001	281.61751987403056	19569.0	764.08000000000004	95.862785271449312	762.0	60.149999999999999	8.5829773388958692	59.0	0.27799999999999997	5.5511151231257827e-17	0.27800000000000002	17106.330000000002	124.41399077274228	17100.5	241.53999999999999	2.4224780700761768	241.0	244.47999999999999	3.2108565835303202	243.5	256.69999999999999	6.3741666121933154	256.0	258.38999999999999	6.2624196601633146	258.0	257.83999999999997	6.4026869359668064	257.0	259.93000000000001	6.4175618423198699	259.5	259.83999999999997	6.5783280550608003	260.0	261.50999999999999	6.331658550490542	262.0	261.86000000000001	6.1935773184808145	262.0	263.91000000000003	7.1331549821940641	264.0
0.333	245.0	4393.3699999999999	191.96034251896927	4381.0	18548.619999999999	265.86081997917631	18584.0	725.49000000000001	93.550146445636301	725.5	57.729999999999997	10.936960272397444	57.5	0.27799999999999997	5.5511151231257827e-17	0.27800000000000002	16861.459999999999	104.22191899979582	16864.5	241.22999999999999	2.0339862339750487	240.0	244.71000000000001	3.0538336562425923	244.5	258.48000000000002	5.9640254861963831	257.5	259.38	6.9221095050569659	259.0	261.31	6.007819904091666	262.0	262.18000000000001	7.0645311238609461	262.0	264.58999999999997	7.6106438623811581	263.0	265.49000000000001	7.9340973021510139	266.0	266.76999999999998	7.7199158026496635	266.0	268.31999999999999	7.2289418312779361	269.0
0.333	246.0	4348.2600000000002	192.10604467324811	4327.5	18425.02	254.02700565097402	18438.0	716.38	89.155233161043313	714.5	54.659999999999997	10.624707054785089	53.0	0.27799999999999997	5.5511151231257827e-17	0.27800000000000002	16789.16	99.111928646354173	16796.5	241.53	1.751884699402332	241.0	245.66	3.7529188640310358	245.0	258.66000000000003	6.2645350984729902	259.0	259.10000000000002	6.5810333535091576	259.0	260.91000000000003	6.6784653925883299	261.0	261.56999999999999	7.7964799749630593	261.0	263.07999999999998	7.465493955526318	262.0	265.39999999999998	7.3075303625780439	264.5	265.54000000000002	7.1055189817493272	266.0	266.63	7.4855260336198137	266.0
0.333	247.0	4482.6499999999996	195.12315982476298	4473.0	18953.380000000001	230.74253097337734	18949.0	741.38	96.286632509398729	736.5	57.700000000000003	8.256512580987204	57.0	0.27799999999999997	5.5511151231257827e-17	0.27800000000000002	16900.080000000002	112.42514665322879	16896.5	241.21000000000001	1.6204628968291745	241.0	244.91	3.5329732520923507	244.0	256.39999999999998	6.1024585209569429	256.0	258.12	7.5660822094397044	257.0	258.60000000000002	7.2842295405897239	257.0	259.14999999999998	5.8418746991013073	259.0	260.38999999999999	6.4123240716607581	260.0	262.11000000000001	6.856959967799142	262.0	263.08999999999997	6.6964094856870862	263.0	264.88	8.6905465881036505	264.5
0.333	248.0	4462.7600000000002	190.01279535862841	4466.5	18888.5	300.80939147573167	18885.0	742.5	91.897606062399689	745.5	58.020000000000003	10.575424341368057	58.0	0.27799999999999997	5.5511151231257827e-17	0.27800000000000002	17242.98	119.52965991752842	17227.0	241.02000000000001	1.581012333917734	240.0	244.81999999999999	3.3177703356320483	244.0	258.63	6.9190389506057857	258.0	261.43000000000001	7.411147009741474	261.0	261.01999999999998	6.8058504244510107	260.0	263.07999999999998	6.746376805367456	263.0	265.72000000000003	8.6926175574449367	266.0	266.13	7.7183612250269809	266.0	268.44999999999999	7.8554121470486828	268.0	269.75	7.9477984373032511	269.5
0.333	249.0	4493.0600000000004	201.11015986269814	4484.0	19039.0	280.05092394062905	19054.5	745.88	93.181251333087403	745.0	55.75	11.36166801134411	55.0	0.27799999999999997	5.5511151231257827e-17	0.27800000000000002	17561.07	119.24372142800642	17556.0	241.80000000000001	2.4248711305964279	241.0	244.94999999999999	3.8350358538089315	244.0	257.98000000000002	5.8377735481945514	257.0	260.04000000000002	6.4092433250735619	260.0	261.26999999999998	6.9467330451083278	261.0	261.74000000000001	6.2587858247426862	262.0	262.86000000000001	6.5483127597878212	262.0	265.10000000000002	7.6635500911783687	265.0	266.74000000000001	7.6584854899647095	267.0	266.70999999999998	7.3106702839069415	267.0
0.333	250.0	4670.5699999999997	215.79125352988709	4640.5	19763.5	261.42958899099386	19813.5	774.30999999999995	98.971379196210052	774.0	57.979999999999997	8.7258008228471517	58.5	0.27799999999999997	5.5511151231257827e-17	0.27800000000000002	17650.200000000001	111.33768454570986	17650.0	241.18000000000001	1.915097908724251	240.0	244.97	4.0754263580636572	244.0	256.44	6.1470643399918954	256.0	258.0	6.3780874876407898	259.0	259.42000000000002	5.7709271352183951	259.0	260.88	7.4044311057636296	260.0	262.33999999999997	7.2211079482306584	262.0	262.14999999999998	7.1195154329490711	262.0	264.57999999999998	7.4808823009054217	264.0	265.69999999999999	7.482646590612176	266.0
0.333	251.0	4687.8000000000002	192.07972303187026	4672.5	19832.75	292.83795433652381	19847.5	781.57000000000005	96.738953374532642	783.0	62.039999999999999	10.099425726248002	62.5	0.27799999999999997	5.5511151231257827e-17	0.27800000000000002	17646.240000000002	106.88911263547845	17645.0	241.36000000000001	1.8682612237050791	241.0	244.83000000000001	3.5638602666210137	244.0	258.91000000000003	6.4313217926022022	258.5	258.81999999999999	6.2359923027534281	258.0	259.99000000000001	7.1728585654535237	260.0	261.69999999999999	6.2777384462878034	261.0	262.36000000000001	6.7045059474953117	263.0	262.14999999999998	6.9330729117758461	262.0	263.79000000000002	7.1976315548935954	263.5	264.94	7.2260916130367461	264.0
0.333	252.0	4524.1199999999999	186.04721336263009	4519.0	19147.610000000001	285.69469351039754	19148.0	748.94000000000005	94.53822718879384	747.0	57.710000000000001	13.790790405194331	58.0	0.27799999999999997	5.5511151231257827e-17	0.27800000000000002	17454.799999999999	118.75167367241608	17456.5	241.21000000000001	1.8291801442176225	241.0	244.59	3.4002794002846293	244.0	258.91000000000003	6.2226923433510679	258.0	259.74000000000001	6.3271162467588651	260.5	260.88999999999999	4.9737209411063663	261.0	262.82999999999998	7.5047385031058882	261.0	264.07999999999998	7.010962844003668	263.0	266.07999999999998	6.429121246329081	267.0	266.64999999999998	7.5899604742053839	266.0	268.39999999999998	7.647221717722064	268.0
0.333	253.0	4519.5299999999997	202.33064300792404	4503.0	19153.09	267.77401274208819	19197.5	743.78999999999996	91.01893154723362	744.0	56.25	10.553080119093194	54.5	0.27799999999999997	5.5511151231257827e-17	0.27800000000000002	17074.580000000002	123.09046916800666	17055.5	241.31	2.5872572349884342	240.0	244.97	3.5677864285856575	244.0	257.36000000000001	7.1435565371878997	257.0	258.08999999999997	6.5925639928634752	258.0	260.74000000000001	7.0279726806526499	260.0	261.32999999999998	7.8333326241134422	261.5	261.80000000000001	6.9555733049116801	262.0	263.69	7.8200959073402672	262.0	266.18000000000001	7.8324708745069715	266.0	265.08999999999997	8.1830251130006921	265.0
0.333	254.0	4531.29	198.21298115915616	4521.5	19128.240000000002	288.12348463809752	19131.5	748.52999999999997	91.861793472585774	752.0	60.240000000000002	8.9867903057765854	61.0	0.27799999999999997	5.5511151231257827e-17	0.27800000000000002	16843.759999999998	106.03038432449446	16832.0	241.68000000000001	2.4036638700117781	241.0	244.94999999999999	3.5899164335677782	244.0	256.85000000000002	5.6857277458562852	256.0	258.25999999999999	7.3165839023413097	257.0	258.63	5.8372168025523949	258.0	259.32999999999998	7.1401050412441407	259.0	260.60000000000002	6.3796551630946317	261.0	261.25999999999999	7.1240718693735827	261.0	262.39999999999998	6.49307323229917	262.0	262.95999999999998	7.0055977617902094	262.5
0.333	255.0	4353.8800000000001	184.9572534398151	4352.0	18399.07	277.54175379571268	18418.0	719.54999999999995	93.561143109733322	717.5	57.140000000000001	11.686761741389272	57.5	0.27799999999999997	5.5511151231257827e-17	0.27800000000000002	16903.779999999999	124.51068869779814	16907.0	241.13	1.8796542235209117	240.0	244.38	3.4576870882137376	244.0	259.13999999999999	5.9127320250456128	259.0	259.94999999999999	5.5988838173335935	260.0	261.19	6.1150551919013774	261.0	262.10000000000002	7.1937472849690787	261.0	264.04000000000002	7.204054414008823	264.0	265.10000000000002	6.6385239323210996	265.0	266.92000000000002	7.4292395303960959	266.0	268.36000000000001	7.2574375643197921	267.0
0.333	256.0	4405.5699999999997	202.65790164708602	4395.5	18660.549999999999	275.12169580024039	18685.0	726.83000000000004	92.857961963420223	726.0	55.280000000000001	10.691192636932513	54.0	0.27799999999999997	5.5511151231257827e-17	0.27800000000000002	17029.110000000001	147.32622950445722	17018.5	241.25999999999999	1.8900793634130817	241.0	244.75	3.8687853390954632	244.0	258.29000000000002	6.1956355606184585	257.5	259.49000000000001	6.7238307533726633	259.5	260.74000000000001	6.5629566507786725	261.0	261.63	6.6703148351483383	261.5	262.45999999999998	6.7013729936483903	261.0	264.81	7.5507549291445031	264.5	265.44	8.3848911740105478	264.5	267.06	8.0458933624551605	266.0
0.333	257.0	4588.5	211.56523816544154	4569.0	19382.799999999999	244.07498847690232	19388.0	756.80999999999995	98.318125999227632	753.0	60.460000000000001	9.4015105169329036	60.0	0.27799999999999997	5.5511151231257827e-17	0.27800000000000002	17226.709999999999	151.90498971396559	17233.0	241.31	1.7646246059714794	241.0	245.18000000000001	3.4216370351046876	244.0	256.56	5.7694367142728931	256.0	257.57999999999998	6.0002999925003753	257.0	258.45999999999998	6.4209345114243304	259.0	259.48000000000002	6.4706722989191787	259.0	260.47000000000003	7.238031500345933	261.0	261.79000000000002	7.5183708341634752	261.0	262.13999999999999	6.8235181541489274	261.0	263.77999999999997	6.5750741440686431	264.0
0.333	258.0	4535.8800000000001	203.31454842189726	4536.5	19191.490000000002	274.11959050750096	19204.0	753.12	97.882917815112151	752.5	60.689999999999998	11.185432490520874	60.0	0.27799999999999997	5.5511151231257827e-17	0.27800000000000002	17475.549999999999	129.97464175753669	17487.0	241.52000000000001	2.0222759455623258	241.0	244.75	3.1507935508376299	244.0	259.02999999999997	6.8737980767549463	259.0	260.26999999999998	6.5556921831336776	259.0	261.25	7.4610656075389121	260.5	263.57999999999998	8.0077212738706134	263.0	265.35000000000002	7.1433535541788773	265.0	265.56999999999999	7.6697522776162721	265.0	267.61000000000001	7.5576385200669662	267.0	270.13	8.0729858169081403	269.5
0.333	259.0	4532.6400000000003	200.88944820472778	4523.0	19208.16	237.71801446251399	19184.0	751.38	97.823696515721593	748.0	58.060000000000002	12.047256949198021	56.5	0.27799999999999997	5.5511151231257827e-17	0.27800000000000002	17565.209999999999	104.5734473946422	17558.5	241.38	1.7876241215647102	241.0	245.00999999999999	3.7134754610741671	244.0	258.17000000000002	6.1677467522588829	257.0	259.39999999999998	5.8821764679410968	259.0	259.95999999999998	7.4872157708990859	259.0	261.32999999999998	6.1319735811563962	262.0	264.37	7.0917628273934827	264.0	265.04000000000002	7.8624678059754247	264.5	265.72000000000003	7.1903824654881889	266.0	266.83999999999997	7.7249207115672061	266.0
0.333	260.0	4646.25	205.23846496210206	4646.0	19676.610000000001	269.67650602156647	19701.5	769.83000000000004	101.05266498217649	766.5	59.740000000000002	9.4303976586356111	59.5	0.27799999999999997	5.5511151231257827e-17	0.27800000000000002	17432.91	110.00355403349477	17423.0	241.65000000000001	2.2377444000600248	241.0	244.86000000000001	3.2031859140549428	244.0	257.49000000000001	7.0049910777958884	257.0	258.08999999999997	6.1888528824007443	258.0	259.31	7.1157501361416555	260.0	259.48000000000002	6.7564487713591097	259.0	261.83999999999997	6.5157041062344145	261.5	262.31	6.8566682871493789	262.0	264.44	7.962813573103416	264.0	264.91000000000003	7.3390666981571986	265.0
0.333	261.0	4573.3100000000004	192.77882119154066	4581.0	19383.650000000001	274.92516709097407	19384.5	759.62	95.649650286867228	750.0	61.880000000000003	10.453018702748025	62.0	0.27799999999999997	5.5511151231257827e-17	0.27800000000000002	17280.049999999999	119.90832956888357	17279.5	241.16999999999999	2.0690819220127561	240.0	245.59999999999999	4.132795663954365	245.0	260.31	6.8157097942914202	260.0	261.74000000000001	6.914651111950624	261.5	262.04000000000002	6.7615382865143934	262.0	261.10000000000002	6.4335060425867328	260.5	262.60000000000002	6.7882250993908553	263.0	264.00999999999999	7.0985843659140926	263.5	264.77999999999997	7.1980275075884501	264.0	265.50999999999999	6.7268045905912857	266.0
0.333	262.0	4416.6400000000003	184.15230218490345	4398.0	18714.23	252.32026692281383	18730.0	729.10000000000002	91.112622616188588	723.5	55.979999999999997	12.728691998787621	55.0	0.27799999999999997	5.5511151231257827e-17	0.27800000000000002	17106.189999999999	125.11752035586383	17099.5	241.37	1.5852760012060991	241.0	245.31999999999999	3.5605617534316125	244.0	258.69999999999999	6.5352888229978028	258.5	259.12	5.6396453789223315	258.0	261.02999999999997	6.5168320524623002	261.0	261.95999999999998	6.7496962894636967	262.0	263.49000000000001	7.0135511689870782	264.0	264.27999999999997	6.1287519120943372	264.0	267.32999999999998	7.592173601808641	267.0	268.04000000000002	7.6953492448361311	267.0
0.333	263.0	4453.6499999999996	198.36140627652347	4448.5	18915.32	286.53194865494493	18943.5	736.79999999999995	93.695997780054611	720.0	55.960000000000001	10.219510751498822	54.5	0.27799999999999997	5.5511151231257827e-17	0.27800000000000002	16905.029999999999	121.87201934816703	16904.0	241.66999999999999	2.1309856874226067	241.0	245.59	3.7338853758518082	245.0	257.30000000000001	6.1959664298638684	258.0	258.91000000000003	6.8221624137805463	258.0	259.82999999999998	7.2208794478235134	259.0	259.91000000000003	7.311764492925084	259.0	261.41000000000003	6.8118940097450142	260.0	264.63	7.5493774577775614	264.0	265.00999999999999	7.7710938740952029	264.0	265.48000000000002	7.2890054191226961	265.0
0.333	264.0	4527.6499999999996	192.78139822088644	4536.5	19158.259999999998	277.97462546067044	19154.5	751.20000000000005	94.380188599091071	749.0	61.420000000000002	9.687290642899077	61.5	0.27799999999999997	5.5511151231257827e-17	0.27800000000000002	16949.709999999999	129.65086154746524	16953.0	241.72	2.1169789795838785	241.0	246.18000000000001	3.8454648613659179	245.0	257.06	5.7268141230530611	257.0	258.16000000000003	6.6026055462976139	258.0	260.63999999999999	6.4722793512023262	261.0	261.33999999999997	6.9802865270703611	261.0	262.19	7.4989265898527098	260.5	263.13999999999999	7.1582400071525951	262.0	263.83999999999997	7.1017181019806745	263.0	264.31999999999999	7.0638233273490076	264.0
0.333	265.0	4393.4700000000003	193.01971168769265	4386.0	18607.150000000001	252.09975704073972	18628.0	726.26999999999998	94.93038027944479	719.5	57.979999999999997	12.720833306037775	59.0	0.27799999999999997	5.5511151231257827e-17	0.27800000000000002	17154.310000000001	137.85816588073411	17160.5	241.5	1.9672315572906003	241.0	245.03999999999999	3.4840206658399717	245.0	258.63999999999999	6.176601007026437	258.0	259.64999999999998	6.0702141642614231	259.0	261.99000000000001	6.7461025785263597	261.0	263.08999999999997	7.4861138115847536	262.5	264.55000000000001	7.1754790780825219	264.5	266.29000000000002	6.5073727417445513	266.0	266.23000000000002	7.5800461740018434	267.0	268.05000000000001	7.1517480380673364	267.0
0.333	266.0	4487.3599999999997	204.2632380042968	4483.0	19046.950000000001	274.06985879516196	19058.0	739.67999999999995	96.374050449278101	728.5	56.520000000000003	11.615059190550859	55.5	0.27799999999999997	5.5511151231257827e-17	0.27800000000000002	17282.689999999999	130.13252437419325	17283.0	241.88999999999999	2.4935717354830604	241.0	245.06	3.0193376757163151	244.5	258.14999999999998	6.4782327837150149	258.0	259.38999999999999	7.1552707845335952	260.0	260.81999999999999	7.1209269059582416	260.0	261.24000000000001	6.1206535598741407	262.0	263.44	7.0644461920238308	263.0	264.12	6.8764525738203126	264.0	264.92000000000002	7.205109298268833	264.0	266.25999999999999	6.541590020782408	266.5
0.333	267.0	4644.8100000000004	208.98113288045886	4649.5	19657.98	284.71887819391253	19711.0	767.47000000000003	97.22062075506409	767.5	60.200000000000003	9.0188691087075874	60.0	0.27799999999999997	5.5511151231257827e-17	0.27800000000000002	17397.189999999999	117.30709228345916	17393.0	241.22999999999999	1.7427277469530349	240.0	245.06	3.4462153153858508	245.0	257.22000000000003	5.8302315562934552	257.0	257.35000000000002	6.0006249674513077	257.0	258.60000000000002	6.3843558798049456	258.0	259.41000000000003	6.2675274231550038	258.0	260.44999999999999	6.4951905283832891	259.0	261.12	6.4019996875976179	259.0	263.39999999999998	7.5392307299883052	263.0	263.06	7.5323568688691322	262.0
0.333	268.0	4537.6199999999999	194.3139614129669	4554.5	19200.650000000001	281.2188249388721	19206.5	750.97000000000003	96.147226169037239	747.5	59.479999999999997	11.936900770300472	59.0	0.27799999999999997	5.5511151231257827e-17	0.27800000000000002	17480.91	106.01698873293847	17480.0	241.09	1.5690442951045072	241.0	244.84999999999999	3.4910600109422356	244.0	258.48000000000002	6.7104098235502736	258.0	259.66000000000003	7.0031707104710783	259.5	261.11000000000001	6.4185590283178051	261.0	263.12	7.3841451773377269	262.0	264.19	6.4369169638888462	264.0	265.83999999999997	8.3686558060419713	265.0	268.33999999999997	8.7295131593921091	269.0	269.26999999999998	7.2247560512449152	269.0
0.333	269.0	4512.1499999999996	206.65964168167909	4502.5	19120.560000000001	270.20737665726301	19112.0	744.44000000000005	93.186192110204814	745.0	56.600000000000001	11.745637488020819	56.0	0.27799999999999997	5.5511151231257827e-17	0.27800000000000002	17402.830000000002	104.61405785074969	17404.0	241.38999999999999	1.9590558950678256	241.0	245.09	3.4528104494744567	244.0	258.82999999999998	6.6272996008932621	258.0	259.56	6.9775640448511824	259.0	260.95999999999998	6.2879567428537539	261.0	261.63	6.501776680262096	262.0	263.01999999999998	7.156786988586429	262.5	263.52999999999997	8.678081585235299	262.5	265.77999999999997	7.5333657816410318	266.0	267.83999999999997	7.7391472398449688	268.0
0.333	270.0	4604.4799999999996	204.77883093718452	4609.5	19463.709999999999	284.64947900883288	19526.5	760.63	96.520013986737496	752.5	59.549999999999997	8.9133327100473476	60.0	0.27799999999999997	5.5511151231257827e-17	0.27800000000000002	17191.400000000001	112.02615765971801	17201.5	241.02000000000001	1.4211263138792416	240.0	244.74000000000001	3.1925538366643091	245.0	256.07999999999998	5.3827130705620929	256.0	256.31	4.755407448368647	256.0	259.62	5.9829424199134662	260.0	260.19	6.9508200954995241	259.0	261.69999999999999	7.2684248637514299	260.0	261.42000000000002	6.7545244096087176	261.0	263.86000000000001	6.592450227343396	264.0	264.33999999999997	6.6063908452346345	263.5
0.333	271.0	4505.0299999999997	194.85160789688138	4496.5	19036.360000000001	287.44044670157331	19017.5	746.88999999999999	92.942874390670738	744.0	60.810000000000002	10.899261442868502	59.0	0.27799999999999997	5.5511151231257827e-17	0.27800000000000002	17058.740000000002	118.76528280604565	17066.0	241.41	1.9803787516533293	241.0	245.28	3.8028410432201865	244.0	258.32999999999998	5.9263057632896396	258.0	261.23000000000002	7.233056062274092	261.0	261.98000000000002	6.7334686455050798	262.0	264.13	7.4721549769795326	264.0	265.95999999999998	7.8497388491592508	265.0	266.49000000000001	8.1467723670175047	266.5	265.37	6.5324650783605414	265.0	265.36000000000001	7.4478453259986539	265.0
0.333	272.0	4390.3100000000004	201.85830153848022	4405.0	18575.959999999999	260.64009361569839	18606.0	726.0	91.451626557431993	724.5	56.659999999999997	13.089094697495316	56.0	0.27799999999999997	5.5511151231257827e-17	0.27800000000000002	17046.509999999998	115.31621698616375	17047.5	241.13999999999999	1.6674531477675767	241.0	245.09999999999999	3.1320919526731652	244.5	258.31	6.0558979515840585	258.0	259.31999999999999	6.2512078832814382	258.0	261.08999999999997	6.5300765692294922	260.0	262.37	7.3697421935913061	262.0	263.55000000000001	6.5732412096316688	263.0	265.06999999999999	7.2059072988763893	264.5	266.22000000000003	7.8454827767320987	266.0	267.19999999999999	7.4269778510508564	267.0
0.333	273.0	4498.0	214.91933370453202	4498.0	19016.549999999999	263.49126645868171	19017.5	740.15999999999997	94.834246978609997	733.0	57.090000000000003	10.93443642809267	58.5	0.27799999999999997	5.5511151231257827e-17	0.27800000000000002	16996.0	131.35935444421153	16987.5	241.13	1.7473122216707582	240.5	244.25999999999999	2.9038595007334633	244.0	257.22000000000003	6.7090684897383479	256.0	258.31	7.0932291659018034	258.0	259.55000000000001	6.3314690238522058	260.0	260.07999999999998	6.9002608646340322	260.0	263.01999999999998	7.0185183621616325	263.0	262.50999999999999	7.5359073773501217	261.0	262.81	7.7494451414278691	263.0	265.70999999999998	7.8718422240286303	265.0
0.333	274.0	4561.6000000000004	199.04009646299912	4572.5	19271.299999999999	287.83896539558367	19249.0	753.59000000000003	93.562823279334609	749.5	61.740000000000002	9.9132436669336457	62.0	0.27799999999999997	5.5511151231257827e-17	0.27800000000000002	17131.68	143.36142298400918	17124.0	241.36000000000001	2.4638181751095183	241.0	245.30000000000001	3.4655446902326914	244.5	258.07999999999998	5.4381614540210181	258.0	259.60000000000002	6.5620118866091675	259.0	259.52999999999997	5.8914429471904413	259.0	260.13	6.8053728773668229	261.0	261.25	6.4674183411930297	261.0	263.60000000000002	6.8512772531842545	263.0	264.55000000000001	7.3476186618522865	265.5	265.08999999999997	8.1671231164957963	264.0
0.333	275.0	4452.5600000000004	211.17728665744335	4446.5	18825.27	272.25120220120237	18838.0	731.88	93.339732161604147	734.5	58.170000000000002	13.110343244934512	58.0	0.27799999999999997	5.5511151231257827e-17	0.27800000000000002	17328.639999999999	134.39096100556765	17334.0	241.71000000000001	1.9610966319893568	241.0	245.15000000000001	3.0178634826645157	245.0	259.64999999999998	6.686366726406801	259.0	260.0	6.8352029962540248	259.5	262.17000000000002	5.9750397488217599	262.0	262.55000000000001	7.2143953315575935	261.5	264.48000000000002	7.1742316661786178	263.5	266.58999999999997	7.5021263652380581	266.0	268.02999999999997	7.8631482244709083	267.5	268.73000000000002	7.7483611170362998	269.5
0.333	276.0	4537.1899999999996	211.06566253182916	4538.5	19219.470000000001	281.06033000051787	19262.5	745.09000000000003	95.396655601755768	735.0	57.07	11.553575204238729	56.0	0.27799999999999997	5.5511151231257827e-17	0.27800000000000002	17362.93	132.89388661635266	17362.5	241.22999999999999	1.7020869543005142	241.0	244.44999999999999	2.8438530201119745	244.0	258.17000000000002	6.5407262593690634	258.0	259.61000000000001	6.5236416210579797	259.0	259.88	7.526327125497537	260.0	261.52999999999997	7.0561391709631129	261.0	262.91000000000003	7.0485388556778208	263.5	264.39999999999998	7.5789181285985654	264.0	265.01999999999998	7.6039200416627217	264.0	266.31	8.5868445892539587	266.5
0.333	277.0	4659.2600000000002	211.53262727059388	4670.5	19677.380000000001	280.90990655368495	19685.0	769.22000000000003	96.571587954221812	772.0	62.049999999999997	9.6149622984180247	61.0	0.27799999999999997	5.5511151231257827e-17	0.27800000000000002	17373.080000000002	110.20759320482414	17365.0	241.55000000000001	2.4222923027578647	241.0	244.63	3.1895297459029908	244.0	256.69999999999999	6.3710281744785906	256.0	258.41000000000003	6.2643355593390755	258.0	257.86000000000001	6.376550791768226	257.0	259.93000000000001	6.4160034289267651	259.5	259.85000000000002	6.5732412096316679	260.0	261.5	6.3300868872393847	262.0	261.88	6.1826855006542258	262.5	263.92000000000002	7.1339750490172014	264.0
0.333	278.0	4508.8400000000001	205.35475256248637	4524.0	19061.59	285.74873910482967	19045.5	742.73000000000002	95.050497631522163	737.5	60.43	11.526712454121514	60.0	0.27799999999999997	5.5511151231257827e-17	0.27800000000000002	17345.810000000001	107.54763549237148	17335.0	241.24000000000001	2.035288677313368	240.0	244.86000000000001	3.0984512260159915	245.0	258.49000000000001	5.9523020756678671	257.5	259.38999999999999	6.9266081165314954	259.0	261.31	6.007819904091666	262.0	262.19999999999999	7.0767224051816529	262.0	264.61000000000001	7.6300655305180705	263.0	265.51999999999998	7.9630145045704905	266.0	266.77999999999997	7.744133263316173	266.0	268.35000000000002	7.2130090808205702	269.0
0.333	279.0	4477.8100000000004	199.24832220121704	4498.0	18967.34	272.76719817456058	18956.0	736.77999999999997	91.540655448822292	740.0	57.899999999999999	12.581335382223939	57.0	0.27799999999999997	5.5511151231257827e-17	0.27800000000000002	17214.73	105.1814484593172	17208.0	241.53999999999999	1.7459667808981936	241.0	245.80000000000001	3.7815340802378077	245.0	258.67000000000002	6.2770295522643513	259.0	259.12	6.6231110514621445	259.0	260.92000000000002	6.6808382707561478	261.0	261.57999999999998	7.7989486470934022	261.0	263.06999999999999	7.4716196369997316	262.0	265.41000000000003	7.289849106805983	264.5	265.54000000000002	7.1111461804690812	266.0	266.64999999999998	7.4677640562620882	266.0
0.333	280.0	4567.7799999999997	199.855176565432	4568.0	19314.240000000002	255.19212840524685	19319.5	752.69000000000005	96.152971352943638	749.0	60.450000000000003	9.3641604001640211	61.0	0.27799999999999997	5.5511151231257827e-17	0.27800000000000002	17057.580000000002	98.486667117940385	17058.0	241.22	1.6098447130080589	241.0	245.06	3.5855822400274127	244.5	256.43000000000001	6.0963185612302118	256.0	258.11000000000001	7.5496953580922712	257.0	258.62	7.2866727660846697	257.0	259.16000000000003	5.8475977973865465	259.0	260.39999999999998	6.398437309218556	260.0	262.13	6.8726341383780927	262.0	263.10000000000002	6.688049042882386	263.0	264.91000000000003	8.7247865303398697	264.5
0.333	281.0	4458.4799999999996	186.57832028400298	4464.5	18875.259999999998	293.42309452393141	18883.5	739.33000000000004	92.456049558695739	731.0	60.530000000000001	11.115264279359263	60.0	0.27799999999999997	5.5511151231257827e-17	0.27800000000000002	17058.639999999999	108.37172324919449	17049.5	241.03	1.5903144343179434	240.0	244.96000000000001	3.3493880038000969	244.0	258.64999999999998	6.9273010617411455	258.0	261.42000000000002	7.4326038506030976	261.0	261.01999999999998	6.8058504244510107	260.0	263.08999999999997	6.7425440302603894	263.0	265.73000000000002	8.6773901606416217	266.0	266.12	7.7100972756509369	266.0	268.45999999999998	7.8656468265489776	268.0	269.75	7.9465401276278724	269.5
0.333	282.0	4403.0799999999999	190.86087498489573	4399.0	18659.790000000001	282.31685372998902	18611.0	727.52999999999997	91.192264474570422	716.5	56.93	12.265606385336193	56.0	0.27799999999999997	5.5511151231257827e-17	0.27800000000000002	17112.130000000001	122.24439905369898	17105.5	241.81	2.4153467659944816	241.0	245.11000000000001	3.7839001043896494	244.0	257.98000000000002	5.8377735481945514	257.0	260.04000000000002	6.4092433250735619	260.0	261.25999999999999	6.9593390490764282	261.0	261.75	6.2647825181725185	262.0	262.86000000000001	6.5483127597878212	262.0	265.10000000000002	7.6830983333548444	265.0	266.75	7.6738191273967358	267.0	266.69999999999999	7.3164198895361388	267.0
0.333	283.0	4532.9700000000003	210.67185170306925	4520.5	19192.439999999999	259.97981921680002	19253.0	747.39999999999998	93.807462389726751	740.0	58.439999999999998	10.113673912085559	59.5	0.27799999999999997	5.5511151231257827e-17	0.27800000000000002	17129.330000000002	132.59774168514332	17132.0	241.19	1.9062790981385698	240.0	245.13	4.0215792917708342	244.0	256.45999999999998	6.1553553918518791	256.0	258.00999999999999	6.386697111966404	259.0	259.42000000000002	5.7709271352183951	259.0	260.89999999999998	7.4060785845142094	260.0	262.33999999999997	7.2211079482306584	262.0	262.16000000000003	7.1115680408753743	262.0	264.57999999999998	7.4808823009054217	264.0	265.69999999999999	7.4893257373411135	266.0
0.333	284.0	4567.1599999999999	198.01119766316248	4565.5	19351.150000000001	287.38512052644614	19370.5	757.54999999999995	92.933134564588954	756.0	62.770000000000003	9.9527433404062027	62.0	0.27799999999999997	5.5511151231257827e-17	0.27800000000000002	17262.580000000002	135.674329185738	17251.5	241.37	1.8582518666746985	241.0	245.0	3.5972211497209896	244.0	258.91000000000003	6.4313217926022022	258.5	258.81999999999999	6.2359923027534281	258.0	260.0	7.1707740167990233	260.0	261.73000000000002	6.3116638060023451	261.0	262.36000000000001	6.7045059474953117	263.0	262.14999999999998	6.9330729117758461	262.0	263.77999999999997	7.2091330962883458	263.5	265.0	7.2277243998370606	264.0
0.333	285.0	4464.5699999999997	187.34909954413979	4468.0	18912.029999999999	283.87717255883751	18918.5	735.62	92.511597110848754	736.5	58.759999999999998	13.583902237575179	58.5	0.27799999999999997	5.5511151231257827e-17	0.27800000000000002	17367.709999999999	126.26292369496282	17351.5	241.22	1.8197802065084669	241.0	244.74000000000001	3.3275216002304187	244.0	258.94	6.2158185301696189	258.0	259.75	6.3298894145158648	260.5	260.89999999999998	4.968903299521938	261.0	262.85000000000002	7.4984998499699929	261.0	264.07999999999998	7.010962844003668	263.0	266.06999999999999	6.4362333705359065	267.0	266.68000000000001	7.6116752426781851	266.0	268.41000000000003	7.6473459448360241	268.0
0.333	286.0	4541.6700000000001	210.22188539731064	4533.0	19274.57	257.05689078489996	19306.0	748.37	92.677036530091968	745.5	58.32	11.096738259506711	57.0	0.27799999999999997	5.5511151231257827e-17	0.27800000000000002	17305.599999999999	115.87467367807342	17300.5	241.31999999999999	2.5879721791394896	240.0	245.09	3.569579807204204	244.0	257.36000000000001	7.1519507828284157	257.0	258.08999999999997	6.5925639928634752	258.0	260.75	7.0233538996693028	260.0	261.35000000000002	7.8503184648777147	261.5	261.81	6.9407420352581903	262.0	263.69	7.8200959073402672	262.0	266.19	7.8290420869988946	266.0	265.08999999999997	8.1830251130006921	265.0
0.333	287.0	4621.75	203.60478260591032	4620.0	19559.130000000001	278.95736788979065	19546.5	765.61000000000001	94.853876568119247	769.0	63.140000000000001	9.1815249278101945	62.0	0.27799999999999997	5.5511151231257827e-17	0.27800000000000002	17249.310000000001	116.26286552463775	17246.5	241.69	2.3987288300264371	241.0	245.06999999999999	3.6145677473247058	245.0	256.88999999999999	5.6707935952563115	256.0	258.25	7.3230799531344735	257.0	258.63	5.8372168025523949	258.0	259.33999999999997	7.134731950115575	259.0	260.61000000000001	6.373217397829765	261.0	261.26999999999998	7.10190819428131	261.0	262.39999999999998	6.49307323229917	262.0	262.95999999999998	7.0055977617902094	262.5
0.333	288.0	4450.6800000000003	199.11383076019604	4450.0	18853.68	273.44220157100841	18857.5	738.75999999999999	93.515038362821628	743.0	59.979999999999997	12.58012718536661	60.0	0.27799999999999997	5.5511151231257827e-17	0.27800000000000002	17210.09	121.66339589210882	17202.0	241.13999999999999	1.8709355948294959	240.0	244.49000000000001	3.4971273925895239	244.0	259.14999999999998	5.9133323938368285	259.0	259.95999999999998	5.6123435390218228	260.0	261.19	6.1150551919013774	261.0	262.11000000000001	7.2151160766823415	261.0	264.02999999999997	7.2158921832300127	264.0	265.11000000000001	6.6300754143523886	265.0	266.94999999999999	7.4153556893786297	266.0	268.35000000000002	7.231009611388993	267.0
0.333	289.0	4453.6999999999998	200.33354686622008	4431.5	18895.540000000001	293.29539444048555	18891.5	738.70000000000005	93.021234135008115	741.5	57.159999999999997	11.336419187732961	55.0	0.27799999999999997	5.5511151231257827e-17	0.27800000000000002	17126.009999999998	123.26276769568335	17111.5	241.27000000000001	1.9018675032714556	241.0	244.84	3.8202617711355851	244.0	258.31999999999999	6.1739452540494719	257.5	259.5	6.7029844099475566	259.5	260.74000000000001	6.5629566507786725	261.0	261.63999999999999	6.6716114994804663	261.5	262.45999999999998	6.7013729936483903	261.0	264.81	7.5507549291445022	264.5	265.44	8.3848911740105478	264.5	267.06999999999999	8.0700123915642177	266.0
0.333	290.0	4571.9799999999996	209.90369124910598	4565.0	19322.419999999998	249.66794668118695	19343.5	758.13	94.913713972217934	757.5	61.82	9.6160074875178854	61.5	0.27799999999999997	5.5511151231257827e-17	0.27800000000000002	17059.939999999999	129.59026352315209	17073.0	241.31	1.7646246059714794	241.0	245.28	3.3528495343513405	244.0	256.56999999999999	5.790086355141864	256.0	257.58999999999997	5.9884806086352151	257.0	258.45999999999998	6.4209345114243295	259.0	259.49000000000001	6.4660575314483548	259.0	260.48000000000002	7.2297717806304247	261.0	261.82999999999998	7.5007399634969349	261.0	262.13999999999999	6.8235181541489274	261.0	263.76999999999998	6.5739714024324742	264.0
0.333	291.0	4464.6199999999999	198.35835147530341	4448.5	18887.470000000001	264.73868077785687	18918.5	742.77999999999997	94.767777224117694	745.5	61.789999999999999	11.025692722001644	62.0	0.27799999999999997	5.5511151231257827e-17	0.27800000000000002	17138.889999999999	119.80633497440776	17157.5	241.52000000000001	2.0222759455623258	241.0	244.84	3.0974828490243493	244.5	259.05000000000001	6.8780447803136617	259.0	260.29000000000002	6.5502595368427965	259.0	261.25999999999999	7.4707697059941545	260.5	263.56999999999999	8.0028182535904175	263.0	265.37	7.1255245420951283	265.0	265.56999999999999	7.6697522776162721	265.0	267.61000000000001	7.5576385200669662	267.0	270.13	8.0729858169081403	269.5
0.333	292.0	4434.8900000000003	204.07997917483235	4415.0	18784.990000000002	253.10813874705812	18799.5	736.44000000000005	93.24894851954096	738.0	59.219999999999999	12.701637689683958	59.0	0.27799999999999997	5.5511151231257827e-17	0.27800000000000002	17209.57	121.5641604256781	17217.0	241.38	1.7876241215647102	241.0	245.09999999999999	3.7080992435478315	244.0	258.18000000000001	6.1779932016796524	257.0	259.38999999999999	5.8938866633147944	259.0	259.95999999999998	7.4872157708990859	259.0	261.32999999999998	6.1319735811563962	262.0	264.37	7.0917628273934827	264.0	265.04000000000002	7.8624678059754247	264.5	265.72000000000003	7.1903824654881889	266.0	266.83999999999997	7.7249207115672069	266.0
0.333	293.0	4572.8500000000004	210.23422057315025	4573.0	19335.209999999999	284.50192600402551	19360.0	756.64999999999998	95.565723457733526	761.0	60.549999999999997	10.260969739746825	61.0	0.27799999999999997	5.5511151231257827e-17	0.27800000000000002	17206.279999999999	127.30436598954492	17203.5	241.65000000000001	2.2377444000600248	241.0	244.94999999999999	3.1697791721190924	244.0	257.52999999999997	6.9791904974717527	257.0	258.11000000000001	6.1836801340302205	258.0	259.33999999999997	7.1066447779525319	260.0	259.45999999999998	6.7652346596404174	259.0	261.83999999999997	6.520306741250752	261.5	262.31999999999999	6.8685951984375953	262.0	264.44	7.962813573103416	264.0	264.92000000000002	7.3344120418749306	265.0
0.333	294.0	4554.7700000000004	198.30823759995448	4547.5	19280.93	295.77999442152947	19312.5	757.25	94.102962227551586	750.5	63.420000000000002	10.551947687512483	64.0	0.27799999999999997	5.5511151231257827e-17	0.27800000000000002	17272.040000000001	118.79923568777704	17272.0	241.16999999999999	2.0690819220127561	240.0	245.69	4.1368949708688518	245.0	260.32999999999998	6.8308930602081599	260.0	261.74000000000001	6.914651111950624	261.5	262.05000000000001	6.7636898213918712	262.0	261.07999999999998	6.4431048416116896	260.5	262.61000000000001	6.765936742240501	263.0	264.01999999999998	7.0879898419791774	263.5	264.77999999999997	7.1966381040038403	264.0	265.51999999999998	6.7267822917053017	266.0
0.333	295.0	4456.0	195.77987639182942	4450.5	18866.23	268.94616022542505	18838.5	736.19000000000005	92.074176075596782	729.5	58.590000000000003	13.391112724490077	59.0	0.27799999999999997	5.5511151231257827e-17	0.27800000000000002	17318.52	116.21596103806051	17311.0	241.37	1.5852760012060991	241.0	245.41	3.4988426657967917	244.5	258.72000000000003	6.537706019698347	258.5	259.12	5.6396453789223315	258.0	261.04000000000002	6.5221468858037843	261.0	261.95999999999998	6.7939973506029565	262.0	263.5	7.0206837273872411	264.0	264.27999999999997	6.1287519120943372	264.0	267.32999999999998	7.592173601808641	267.0	268.04000000000002	7.6953492448361311	267.0
0.333	296.0	4538.7299999999996	210.45222046820984	4541.5	19239.950000000001	267.46548842794653	19226.5	748.40999999999997	95.814205105506161	744.5	58.350000000000001	9.9160223880344276	58.0	0.27799999999999997	5.5511151231257827e-17	0.27800000000000002	17198.419999999998	102.95534760273503	17205.0	241.66999999999999	2.1309856874226067	241.0	245.66999999999999	3.6987971017615986	245.0	257.31999999999999	6.1788024729716025	258.0	258.91000000000003	6.8221624137805463	258.0	259.86000000000001	7.2208309771105972	259.0	259.91000000000003	7.311764492925084	259.0	261.41000000000003	6.8118940097450142	260.0	264.63999999999999	7.5491986329676068	264.0	265.00999999999999	7.7710938740952029	264.0	265.48000000000002	7.2890054191226961	265.0
0.333	297.0	4602.4399999999996	196.7427416704362	4595.5	19460.130000000001	293.98566818809383	19511.5	761.69000000000005	94.61867627482431	761.0	64.159999999999997	9.6640778142562578	63.0	0.27799999999999997	5.5511151231257827e-17	0.27800000000000002	17150.459999999999	106.35087399734897	17152.5	241.72	2.1169789795838789	241.0	246.25999999999999	3.8042607691902512	246.0	257.07999999999998	5.7038232791698587	257.0	258.18000000000001	6.612684780026945	258.0	260.66000000000003	6.462538201047634	261.0	261.33999999999997	6.9802865270703611	261.0	262.19999999999999	7.5019997334044204	260.5	263.13999999999999	7.1582400071525951	262.0	263.83999999999997	7.0946740587570334	263.0	264.32999999999998	7.0541548040853188	264.0
0.333	298.0	4423.0500000000002	197.69184985729689	4418.0	18720.759999999998	278.06596771269943	18744.5	730.57000000000005	93.207966934162869	723.5	60.329999999999998	13.165906729124281	60.5	0.27799999999999997	5.5511151231257827e-17	0.27800000000000002	17176.889999999999	108.55412428830145	17186.0	241.5	1.9672315572906003	241.0	245.11000000000001	3.4580196644900671	245.0	258.64999999999998	6.1585306689177077	258.0	259.66000000000003	6.0896962157401582	259.0	261.98000000000002	6.740890148934338	261.0	263.10000000000002	7.4665922615340392	262.5	264.56999999999999	7.1822767977849464	264.5	266.30000000000001	6.5092242241299392	266.0	266.23000000000002	7.5800461740018434	267.0	268.05000000000001	7.1517480380673364	267.0
0.333	299.0	4466.46	205.90757246881427	4462.5	18950.18	272.69731865201754	18956.0	736.57000000000005	94.992868679706689	733.0	58.310000000000002	10.811748239762151	59.0	0.27799999999999997	5.5511151231257827e-17	0.27800000000000002	17128.450000000001	113.90218391233768	17130.5	241.88999999999999	2.4935717354830604	241.0	245.13999999999999	3.0166869244255361	245.0	258.16000000000003	6.4540220018218095	258.0	259.38999999999999	7.1552707845335952	260.0	260.81	7.1129389144009947	260.0	261.24000000000001	6.1206535598741407	262.0	263.44999999999999	7.0347352473280749	263.0	264.12	6.8764525738203126	264.0	264.92000000000002	7.205109298268833	264.0	266.25999999999999	6.541590020782408	266.5
0.333	300.0	4592.54	207.89345444241383	4602.0	19395.689999999999	279.27089697997536	19388.5	758.25999999999999	96.570867242662786	760.5	61.549999999999997	9.4629540842170421	62.0	0.27799999999999997	5.5511151231257827e-17	0.27800000000000002	17129.509999999998	137.81200927350272	17141.0	241.22999999999999	1.7427277469530349	240.0	245.13999999999999	3.4176600181995873	245.0	257.23000000000002	5.8324180234273335	257.0	257.35000000000002	6.0006249674513077	257.0	258.60000000000002	6.3843558798049456	258.0	259.41000000000003	6.2675274231550038	258.0	260.47000000000003	6.4906933373870013	259.0	261.12	6.4019996875976188	259.0	263.41000000000003	7.5247524876237604	263.0	263.06999999999999	7.522306827031187	262.0
0.333	301.0	4464.8699999999999	195.70511771540365	4460.5	18878.43	266.68214244677131	18862.0	741.16999999999996	96.42344683737457	736.5	60.990000000000002	12.175791555377415	60.0	0.27799999999999997	5.5511151231257827e-17	0.27800000000000002	17221.75	151.23904092528491	17239.5	241.09	1.5690442951045074	241.0	244.91999999999999	3.4747086208774398	244.0	258.5	6.7044761167446936	258.0	259.64999999999998	7.0162311820520857	259.5	261.13	6.4135091798484227	261.0	263.11000000000001	7.3998581067477236	262.0	264.19	6.4369169638888462	264.0	265.86000000000001	8.3845333799800681	265.0	268.35000000000002	8.7147862853887599	269.0	269.26999999999998	7.2247560512449152	269.0
0.333	302.0	4462.9700000000003	203.27973115881474	4452.0	18905.369999999999	278.29497498158315	18909.5	737.34000000000003	93.383426795122489	735.5	58.549999999999997	11.492932610957048	58.0	0.27799999999999997	5.5511151231257827e-17	0.27800000000000002	17256.68	138.37036387897518	17253.0	241.38999999999999	1.9590558950678256	241.0	245.16	3.4632932304383353	244.0	258.83999999999997	6.6328274513965768	258.0	259.57999999999998	6.9973995169634273	259.0	260.97000000000003	6.2840353277173735	261.0	261.63	6.501776680262096	262.0	263.01999999999998	7.156786988586429	262.5	263.55000000000001	8.6768369812968125	262.5	265.77999999999997	7.5333657816410318	266.0	267.83999999999997	7.7391472398449688	268.0
0.333	303.0	4600.4099999999999	209.55166880748052	4586.0	19437.25	284.56034070122985	19440.0	759.32000000000005	99.937768636286847	749.0	61.640000000000001	8.9303079454182317	62.0	0.27799999999999997	5.5511151231257827e-17	0.27800000000000002	17224.700000000001	141.9107818314028	17243.5	241.02000000000001	1.4211263138792416	240.0	244.81	3.217747659466168	245.0	256.08999999999997	5.3574154216375636	256.0	256.31999999999999	4.7641998278829574	256.0	259.63999999999999	5.9405723629966838	260.0	260.19	6.9277629867079034	259.0	261.72000000000003	7.2650946311799682	260.0	261.43000000000001	6.7575957262920072	261.0	263.86000000000001	6.5924502273433951	264.0	264.33999999999997	6.6063908452346354	263.5
[truncated: 294 more columns]
