# Supplementary material for: GutLogo: Agent-based modeling framework to investigate spatial and temporal dynamics in the gut microbiome
Source: PLoS One. 2018 Nov 9;13(11):e0207072. doi: 10.1371/journal.pone.0207072 (PMC6226173; doi:10.1371/journal.pone.0207072)
Supplement: S2 Data — The averages and other extracted values from the raw data. (ZIP) [file pone.0207072.s002.zip › flow2H.csv]

testConst	step	avg count bacteroides	std count bacteroides	median count bacteroides	avg count bifidos	std count bifidos	median count bifidos	avg count closts	std count closts	median count closts	avg count desulfos	std count desulfos	median count desulfos	avg flowDist	std flowDist	median flowDist	avg getNumSeeds	std getNumSeeds	median getNumSeeds	avg row 0	std row 0	median row 0	avg row 1	std row 1	median row 1	avg row 10	std row 10	median row 10	avg row 11	std row 11	median row 11	avg row 12	std row 12	median row 12	avg row 13	std row 13	median row 13	avg row 14	std row 14	median row 14	avg row 15	std row 15	median row 15	avg row 16	std row 16	median row 16	avg row 17	std row 17	median row 17
3.0	0.0	5489.0	0.0	5489.0	23561.0	0.0	23561.0	920.0	0.0	920.0	69.0	0.0	69.0	0.27799999999999997	5.5511151231257827e-17	0.27800000000000002	1501.0	0.0	1501.0	300.82999999999998	17.866759639061584	301.5	300.19	16.550948613297063	299.5	296.76999999999998	17.329082491580447	296.0	301.27999999999997	18.893956705782937	301.0	300.60000000000002	16.690116836020053	298.5	301.50999999999999	15.785749902997956	301.5	298.66000000000003	16.915803262038725	299.0	297.99000000000001	16.987345289950401	298.0	300.17000000000002	14.094718869136763	299.5	300.27999999999997	17.638639403309995	301.0
3.0	1.0	5848.5900000000001	46.066711408564856	5845.5	25092.91	104.32316089919823	25102.5	980.29999999999995	19.424469104714291	980.5	72.890000000000001	5.651362667534265	73.0	0.27799999999999997	5.5511151231257827e-17	0.27800000000000002	10560.0	81.277918280428423	10559.0	106.20999999999999	11.076366732823539	106.5	111.31999999999999	7.8624169311987009	111.0	127.59	10.227507027619193	127.5	128.83000000000001	10.390433099731696	128.0	129.93000000000001	10.159975393670992	129.5	131.38999999999999	9.4951513942643384	130.5	130.58000000000001	10.606771422068075	130.0	130.25	10.400360570672538	131.0	134.49000000000001	10.295139629941888	136.0	133.90000000000001	10.888985260344509	134.0
3.0	2.0	5382.8800000000001	63.811328147908036	5392.5	23067.080000000002	122.02415170776645	23051.0	900.64999999999998	26.908874000968527	901.0	67.290000000000006	6.6832551948881909	68.0	0.27799999999999997	5.5511151231257827e-17	0.27800000000000002	11258.190000000001	87.128261201518313	11258.5	106.69	10.889164338919677	108.0	112.84999999999999	8.14416969371341	112.0	140.22999999999999	10.562059458268545	140.5	140.47999999999999	10.897229005577518	140.0	143.81999999999999	10.379190719897194	144.0	144.25999999999999	10.00461893327277	145.0	144.44	10.109718096959975	144.5	145.27000000000001	10.385427290198511	146.0	148.05000000000001	10.669934395299721	147.5	147.02000000000001	10.508073086917506	148.5
3.0	3.0	4149.71	57.394476215050524	4148.0	17809.830000000002	128.35677270794869	17802.0	695.35000000000002	26.908874000968527	699.0	51.539999999999999	7.4315812583864007	53.0	0.27799999999999997	5.5511151231257827e-17	0.27800000000000002	12591.950000000001	92.316561352771373	12593.5	107.17	10.957239615888666	108.0	115.3	8.1123362849428275	115.0	150.88	10.620056497024864	150.0	152.43000000000001	10.183570100902728	151.0	156.44	10.88514584192605	156.0	158.34999999999999	9.4924970371341182	158.5	157.86000000000001	9.9166728291297375	158.0	159.75999999999999	10.888636278248988	159.5	161.41999999999999	10.068942347635128	162.0	162.16	10.051586939384247	162.5
3.0	4.0	3103.1999999999998	52.843353413650803	3104.0	13330.23	132.01362467563717	13346.0	521.40999999999997	25.572287734968103	524.0	35.850000000000001	6.3425152739272139	36.0	0.27799999999999997	5.5511151231257827e-17	0.27800000000000002	14512.75	107.04497886402706	14512.5	107.66	10.927232037437477	108.0	118.14	8.261985233586417	118.0	164.99000000000001	10.22300836349066	165.5	168.63	9.8910616214843188	169.5	171.69999999999999	11.73328598475295	171.5	175.84	9.7935897402331484	177.0	175.94	10.45162188370781	176.0	180.19999999999999	11.498695578194948	181.5	181.59999999999999	10.374969879474349	180.0	185.52000000000001	10.962189562309165	184.0
3.0	5.0	3591.9499999999998	63.985681992145715	3587.0	15413.93	142.27896928218169	15421.5	602.61000000000001	30.346629137352306	604.0	38.579999999999998	6.4763878821454171	38.0	0.27799999999999997	5.5511151231257827e-17	0.27800000000000002	16463.849999999999	111.46437771772649	16466.5	108.43000000000001	10.884167400403213	109.0	119.8	8.616263691415206	119.0	175.94999999999999	10.749302302940411	175.0	180.19	9.8789624961328801	180.0	185.69999999999999	9.9373034571758954	185.0	189.75999999999999	11.333243136895989	189.0	191.53	11.670008568977146	192.0	194.56	12.157565545782592	193.5	198.31999999999999	9.5873666874695065	197.5	203.05000000000001	11.671653696027828	203.0
3.0	6.0	4159.1400000000003	78.006925333588171	4165.5	17860.580000000002	160.37719164519623	17853.5	698.15999999999997	35.473009457896296	701.5	42.460000000000001	7.3231414024310633	43.0	0.27799999999999997	5.5511151231257827e-17	0.27800000000000002	17854.610000000001	85.464834288729534	17855.5	109.23	11.053375050182636	110.0	122.0	8.3462566459461325	122.5	187.37	10.20946129822725	188.0	191.72999999999999	10.78040351749414	190.0	197.16999999999999	11.192904002089897	196.5	203.59	10.462404121424482	203.5	205.41	11.84659866797217	205.0	209.34999999999999	12.249387739801529	208.0	213.31	10.504946453933023	212.0	217.61000000000001	10.332371460608645	219.0
3.0	7.0	4642.5600000000004	90.17009703887426	4650.0	19919.5	172.60651783753707	19930.0	779.57000000000005	42.255947510380125	788.5	44.759999999999998	7.7963068179747772	45.0	0.27799999999999997	5.5511151231257827e-17	0.27800000000000002	18642.32	86.402300895288676	18657.0	109.95	10.975768765785839	110.0	124.34	8.6824190177622729	125.0	200.75999999999999	11.450868962659559	201.0	205.91999999999999	10.63924809373294	205.5	212.27000000000001	10.413313593664604	211.0	219.38	11.155967013217634	219.0	221.28999999999999	11.867008890196383	221.0	226.81999999999999	11.981969787977269	227.0	230.06	9.9607429441784099	230.5	234.36000000000001	8.996132502359	233.0
3.0	8.0	4463.4799999999996	103.61722636704768	4460.5	19144.490000000002	164.44309015583477	19149.0	747.98000000000002	47.953097918695512	754.0	35.890000000000001	6.727399200285352	35.0	0.27799999999999997	5.5511151231257827e-17	0.27800000000000002	17229.689999999999	86.846841623630723	17242.5	110.13	10.957787185376434	110.0	125.92	8.5588316959734652	126.0	212.25999999999999	12.128990065129084	213.0	219.25	11.719534973709495	218.5	226.00999999999999	11.15391859392922	226.0	233.41	9.8235380591719608	236.0	235.87	9.2516539061942868	236.5	239.11000000000001	8.1962125399479504	239.0	241.78	6.5765948636053286	241.0	246.44	6.4051853993463768	247.0
3.0	9.0	4149.4300000000003	106.78850640401335	4134.0	17814.139999999999	178.53016663858239	17823.5	698.5	50.234748929401448	700.0	28.059999999999999	4.4064044299178891	28.0	0.27799999999999997	5.5511151231257827e-17	0.27800000000000002	16223.299999999999	98.398932921043397	16229.5	110.72	10.949958904032471	112.0	127.84	8.2592009298720903	128.0	222.25999999999999	11.613457710776752	223.0	228.72	9.4117798529289871	230.0	234.94	8.2967704560268505	236.0	239.52000000000001	8.2963606478985703	241.0	242.33000000000001	7.4673355355173374	243.0	243.80000000000001	6.476109943476871	243.5	246.40000000000001	7.037044834303674	246.0	248.71000000000001	7.3556712813991352	249.5
3.0	10.0	4595.4300000000003	110.49843935549497	4584.5	19698.68	188.86825461151483	19673.5	773.28999999999996	55.351295377795807	784.0	31.66	4.5895969321935013	32.0	0.27799999999999997	5.5511151231257827e-17	0.27800000000000002	17642.98	90.421787197555432	17644.0	111.08	11.222014079477889	112.0	130.09	8.4286357140405581	130.0	233.09999999999999	10.446530524533014	234.0	238.59	7.3947210900750004	240.0	243.59	6.921119851584713	244.0	245.09999999999999	6.3300868872393847	245.0	247.5	5.9707620954112715	247.0	249.66	5.8261822834511454	249.0	250.40000000000001	6.1400325732035004	249.0	249.86000000000001	7.0512693892660199	250.0
3.0	11.0	4714.0500000000002	130.37709729856695	4711.5	20208.0	180.32808988063951	20220.0	790.32000000000005	61.839288482323276	795.0	30.609999999999999	4.2822774314609742	30.0	0.27799999999999997	5.5511151231257827e-17	0.27800000000000002	17836.41	90.985174066987426	17840.5	111.7	11.367937367878133	112.5	132.19999999999999	8.4711274338189479	132.0	241.11000000000001	7.9998687489233227	242.0	244.12	7.2502137899513004	244.0	247.94999999999999	6.1617773409950471	248.0	249.25	6.3298894145158648	249.0	251.46000000000001	6.1861458114079406	251.5	253.58000000000001	7.1430805679342573	252.5	254.27000000000001	6.6285066191412971	254.5	255.66	8.1267705763113565	256.0
3.0	12.0	4553.7200000000003	132.3579298719952	4545.5	19437.18	176.51330714708172	19443.5	765.12	63.519647354184833	768.0	31.289999999999999	5.3521864690984007	31.5	0.27799999999999997	5.5511151231257827e-17	0.27800000000000002	17780.529999999999	75.626246105436167	17782.5	112.18000000000001	11.188726469084854	113.0	133.91999999999999	8.3924728179482351	134.0	243.43000000000001	6.4919257543505529	243.0	246.37	5.3397659124721946	247.0	247.94	5.7093257044943577	248.0	250.80000000000001	6.8322763410154899	250.5	251.55000000000001	7.1138948544380378	251.5	253.21000000000001	6.9803939716895647	253.0	253.72999999999999	6.5465334338106	254.0	254.88	7.178133462119523	255.0
3.0	13.0	4483.4700000000003	125.67811702917895	4474.5	18939.790000000001	203.14419976952334	18949.0	749.96000000000004	63.168650452578134	748.0	33.020000000000003	4.6389222886355839	33.5	0.27799999999999997	5.5511151231257827e-17	0.27800000000000002	17787.189999999999	94.700126187877913	17789.5	112.73	11.181998926846667	113.0	136.13999999999999	8.7943390882999264	136.0	245.36000000000001	5.0269672765992821	245.0	247.53999999999999	5.1096379519492379	247.5	248.5	5.2829915767489162	248.0	250.16999999999999	5.765509517813669	251.0	251.09999999999999	5.7349803835758664	251.0	252.00999999999999	6.3332377185764948	252.0	253.46000000000001	5.9973660885425364	253.0	254.41	6.0068211226904369	254.0
3.0	14.0	4480.21	128.70340282991742	4478.5	19047.810000000001	217.73758035764061	19042.5	753.00999999999999	66.56087364210299	754.0	32.109999999999999	4.5097560909654524	32.0	0.27799999999999997	5.5511151231257827e-17	0.27800000000000002	17921.630000000001	90.869098707976633	17923.0	113.38	11.046067173433265	114.5	137.94	8.5332526037847956	138.0	249.78	5.3695064950142291	249.0	251.06	5.1552303537281441	251.0	253.87	5.2261936435612482	254.0	253.97	5.9387793358568226	254.0	256.86000000000001	6.4482865941271559	258.0	258.69	6.8508320662529743	259.0	258.94999999999999	6.6247641467451501	258.5	261.06	6.932272354718906	261.0
3.0	15.0	4546.8599999999997	150.26183946697844	4559.0	19321.299999999999	215.21577544408774	19317.5	761.15999999999997	70.420695821611986	766.0	32.32	4.8823764705315389	32.5	0.27799999999999997	5.5511151231257827e-17	0.27800000000000002	17693.43	78.159485029009758	17693.0	114.3	11.480853626799709	115.5	139.91	8.701833140206725	141.0	250.31	5.9744372119890921	250.0	249.34	5.5645664700855182	250.0	252.11000000000001	5.522490380254184	253.0	253.36000000000001	6.176601007026437	254.0	254.56999999999999	6.1176057408106974	254.0	255.99000000000001	6.4303887907341961	255.0	257.93000000000001	7.6213581466822564	258.5	259.11000000000001	7.3278850973524419	259.0
3.0	16.0	4495.6300000000001	147.73764956841569	4497.0	19052.849999999999	225.22594766145397	19065.5	750.63999999999999	69.532944709684202	749.0	33.840000000000003	5.3342665850142881	34.0	0.27799999999999997	5.5511151231257827e-17	0.27800000000000002	17291.450000000001	90.479652408704581	17291.5	114.61	11.232893661029644	117.0	141.55000000000001	8.8863659614040209	141.5	248.63	4.6875473330943551	248.0	250.41999999999999	5.3687614959131871	250.0	251.15000000000001	5.2827549630850754	251.0	252.41	5.4956255330944819	252.0	253.47	6.5672749295274659	253.0	254.81	6.3240730546065009	256.0	257.44	6.9315510529750828	257.0	257.00999999999999	7.0999929577429857	258.0
3.0	17.0	4406.4799999999996	146.47453567088036	4393.0	18795.830000000002	220.18061018173239	18790.5	736.63999999999999	68.106904202143838	739.0	33.119999999999997	4.919918698515251	33.0	0.27799999999999997	5.5511151231257827e-17	0.27800000000000002	17356.84	95.47897360152129	17355.0	115.15000000000001	11.531153454880393	115.5	143.5	8.9033701484325576	143.0	252.40000000000001	5.4497706373754848	251.5	254.09	5.1324360687689037	254.0	255.03999999999999	6.1268589015906016	255.0	256.82999999999998	5.2269589629152442	257.0	258.22000000000003	5.994297289924817	257.0	260.10000000000002	6.3851389961378278	260.0	260.31	7.5029260958641988	260.5	261.22000000000003	7.0817794374013081	261.0
3.0	18.0	4527.5500000000002	162.86033126578127	4522.0	19351.939999999999	221.97751327555679	19375.0	756.04999999999995	72.524254563559637	762.0	32.609999999999999	5.2950826244733893	32.0	0.27799999999999997	5.5511151231257827e-17	0.27800000000000002	17585.41	87.581059025339485	17578.5	115.87	11.517512752326347	116.5	145.31999999999999	9.3475986221061067	145.0	252.11000000000001	4.5779799038440521	253.0	252.81	4.8346561408232533	253.0	255.22999999999999	5.6742488489667071	255.0	256.31999999999999	6.5511525703497391	256.0	257.98000000000002	6.049760325831099	258.0	258.94	6.1754675936320806	259.0	262.12	6.8735434820767667	263.0	261.95999999999998	7.316993918269989	261.0
3.0	19.0	4652.1199999999999	165.20038014484106	4641.5	19858.529999999999	244.29815615350026	19880.5	778.02999999999997	72.642199168252063	775.5	35.259999999999998	5.9976995589975983	35.0	0.27799999999999997	5.5511151231257827e-17	0.27800000000000002	17500.650000000001	86.875010791366222	17494.0	116.2	11.536897329871667	117.5	147.28999999999999	9.32340602998711	147.0	251.09999999999999	4.924428900898052	251.0	251.86000000000001	5.6886202193502067	252.0	253.38	5.4786494686190697	252.0	255.00999999999999	6.6113463076744052	255.0	256.13	5.6100891258517454	256.0	255.94	6.2174271206022196	256.5	258.30000000000001	6.312685640834653	258.5	260.12	6.672750557303937	260.0
3.0	20.0	4534.96	154.07387319075227	4516.5	19336.18	227.24763497119173	19385.0	756.59000000000003	72.175770865298006	754.0	36.600000000000001	5.4990908339470073	36.5	0.27799999999999997	5.5511151231257827e-17	0.27800000000000002	17221.470000000001	90.340960256131879	17225.5	116.64	11.412729734818045	118.0	149.06	9.5003368361337586	149.0	252.21000000000001	5.568294173263479	252.0	254.09	6.0383689850819824	255.0	255.28999999999999	5.6644417200638584	256.0	256.58999999999997	6.0714001680007881	257.0	257.42000000000002	6.5225455153643805	258.0	258.83999999999997	6.9465387064350246	259.0	258.24000000000001	6.4592878864469245	258.0	261.25999999999999	7.4948248812096994	261.0
3.0	21.0	4361.0200000000004	163.30890851389583	4351.0	18675.07	185.09971663943736	18686.0	725.35000000000002	71.36110635353127	724.0	34.25	4.9322915566701857	34.0	0.27799999999999997	5.5511151231257827e-17	0.27800000000000002	17248.619999999999	92.902613526208185	17252.5	117.58	11.49972173576387	119.5	150.97999999999999	9.5320302139680599	151.0	253.03	6.2712917329685753	253.0	253.84999999999999	5.4760843675020201	254.0	256.94999999999999	6.1876893910408919	256.5	257.31	6.79808061146674	257.0	259.04000000000002	6.0430455897668027	259.0	261.60000000000002	7.3130021195128885	262.0	263.19999999999999	6.9137544069774419	262.0	263.48000000000002	6.5810029630748543	263.0
3.0	22.0	4432.0900000000001	170.78607056783056	4425.0	18973.950000000001	205.72342477219263	19009.5	740.0	74.410483132418918	732.5	35.590000000000003	4.9195426616709002	35.0	0.27799999999999997	5.5511151231257827e-17	0.27800000000000002	17327.060000000001	98.590549242815371	17321.0	118.17	11.52306816781017	119.5	153.21000000000001	9.7070026269698708	154.0	252.47999999999999	4.8548532418601491	252.0	253.22	5.2907088371975259	253.0	254.96000000000001	6.357546696643289	254.5	255.02000000000001	6.4837951849206341	255.0	256.74000000000001	6.0425491309545833	257.0	258.5	6.1408468471376159	258.0	260.19999999999999	7.1049278673326439	261.0	262.75999999999999	6.4515424512282316	263.0
3.0	23.0	4517.2200000000003	161.57577664984316	4519.5	19309.07	227.83095729070709	19330.5	750.54999999999995	72.471701373708626	750.0	38.020000000000003	5.151659926664415	38.5	0.27799999999999997	5.5511151231257827e-17	0.27800000000000002	17345.07	93.939156372622392	17342.0	118.66	11.649223150064557	120.5	155.06999999999999	9.5992239269640969	155.0	252.08000000000001	5.0033588717980244	252.0	252.19	5.5347899689148088	252.0	252.99000000000001	5.1058691718452796	252.5	255.19999999999999	6.2577951388648065	255.0	256.17000000000002	6.5054669317428706	256.0	256.76999999999998	6.7094783701864626	256.0	258.47000000000003	6.364675954045107	258.0	259.30000000000001	6.8373971655886718	259.0
3.0	24.0	4423.6800000000003	159.52785838216471	4417.0	18970.389999999999	218.0557220070136	18975.5	737.17999999999995	73.652750118376431	742.5	36.719999999999999	5.0320572333788087	37.0	0.27799999999999997	5.5511151231257827e-17	0.27800000000000002	17427.299999999999	108.45879401874244	17433.0	119.45	11.771469746807321	120.0	156.97	9.9934528567457619	157.5	254.16999999999999	5.5137192529181238	254.0	255.21000000000001	5.1909440374560001	255.0	257.77999999999997	6.4445015323141952	258.0	258.16000000000003	5.7995172212866128	258.0	259.75	6.0471067462051638	259.0	263.36000000000001	6.0852608818357155	264.0	263.00999999999999	6.2585861023077731	262.0	266.25999999999999	7.5546277208079546	266.0
3.0	25.0	4464.1199999999999	164.48284287426455	4446.5	19138.060000000001	234.03742521229375	19150.0	745.16999999999996	75.06677760500979	743.0	36.859999999999999	4.6904583997728828	37.0	0.27799999999999997	5.5511151231257827e-17	0.27800000000000002	17556.799999999999	101.3159414899748	17551.5	119.94	11.646304134788855	120.0	158.34	10.047109036931968	158.0	254.06999999999999	5.0482769337666085	254.0	254.50999999999999	5.8249377679079108	255.0	256.25	6.0006249674513068	256.0	258.62	7.0665125769363772	258.0	258.89999999999998	6.8417833932389289	259.0	259.19999999999999	6.2321745803531536	259.0	261.30000000000001	6.1554853586049578	260.5	261.97000000000003	7.1476639540482036	261.0
3.0	26.0	4590.4399999999996	173.75743552435389	4585.0	19671.34	231.61214216875589	19683.5	768.91999999999996	74.21262426299181	771.0	39.350000000000001	5.0603853608198657	39.5	0.27799999999999997	5.5511151231257827e-17	0.27800000000000002	17656.970000000001	117.37005197238349	17659.5	120.48999999999999	11.618515395694926	120.5	160.46000000000001	10.217064157574818	162.0	253.13999999999999	4.5255275935519386	252.0	253.40000000000001	5.5407580708780273	253.0	255.53	5.4908196109506271	255.0	255.88	4.9239821283185012	256.0	256.49000000000001	5.7052519663902661	257.0	258.07999999999998	6.8068788736101355	258.0	258.63999999999999	6.2618208214544113	258.5	260.11000000000001	7.2372577679670904	260.0
3.0	27.0	4545.1199999999999	159.18299406657735	4546.5	19475.040000000001	246.70119253866611	19459.5	761.86000000000001	72.601104674791273	766.5	38.979999999999997	5.4350344985105661	39.0	0.27799999999999997	5.5511151231257827e-17	0.27800000000000002	17623.529999999999	116.49295729785558	17628.0	121.19	11.994744682568278	120.5	162.38	10.082440180829241	163.0	255.77000000000001	5.0355833822904765	256.0	256.06	5.9090100693771044	256.0	257.70999999999998	5.7867002687196445	257.0	260.04000000000002	5.914253968168766	260.0	261.0	7.1958321270024079	261.0	262.41000000000003	7.4941243651276563	262.0	264.75	6.2663785394755713	264.0	265.81	6.7137098537246906	266.0
3.0	28.0	4494.1899999999996	165.00089060365704	4495.5	19266.689999999999	218.80259116381598	19226.5	750.73000000000002	72.829232455106919	753.5	37.57	5.21968389847508	37.0	0.27799999999999997	5.5511151231257827e-17	0.27800000000000002	17375.57	94.274307740762552	17379.5	121.78	11.955400453351615	122.0	164.47	10.23470077725773	164.5	253.75999999999999	5.7984825601186385	254.0	255.37	6.0293531991416787	255.0	257.20999999999998	5.4667997951269447	257.5	258.19	5.1238559698726895	258.0	259.10000000000002	5.5108982933819419	259.0	261.92000000000002	6.0161117010906633	262.0	262.38	6.7524514067114918	261.0	264.51999999999998	6.8475981190487536	264.0
3.0	29.0	4479.3999999999996	167.45488944787488	4472.0	19183.369999999999	249.49888396543983	19213.5	749.97000000000003	70.183396184567755	751.0	38.539999999999999	5.1408559598572685	38.0	0.27799999999999997	5.5511151231257827e-17	0.27800000000000002	17040.889999999999	96.739846495640052	17040.0	122.40000000000001	12.14742771124817	122.0	165.77000000000001	10.465997324670019	165.5	253.81999999999999	5.9621808090664272	254.0	254.52000000000001	6.1440703120976732	254.0	255.97999999999999	5.9982997590984066	256.0	256.61000000000001	6.2416263906132663	256.0	257.99000000000001	6.3741587680257856	258.5	258.69999999999999	6.3647466563878252	258.0	260.12	7.0146703415057221	259.0	261.19999999999999	6.4311740763254104	261.0
3.0	30.0	4398.1000000000004	161.32956951532475	4410.0	18813.459999999999	221.63535006853036	18818.0	736.22000000000003	68.363671639255898	739.0	39.229999999999997	5.7146390962159641	39.0	0.27799999999999997	5.5511151231257827e-17	0.27800000000000002	17039.740000000002	88.037221673562613	17041.5	123.05	11.984469116318838	123.0	167.63	9.8819583079468618	167.0	255.41999999999999	6.4887286890422535	255.0	255.41999999999999	4.8418591470632437	255.0	257.00999999999999	7.1881777941283556	257.0	258.14999999999998	6.0122791019712309	257.0	259.39999999999998	6.7572183626104598	260.0	261.52999999999997	6.3331745594133118	262.0	262.14999999999998	6.816707416341119	262.0	263.10000000000002	6.6400301204136118	263.5
3.0	31.0	4364.4200000000001	161.10500799168224	4371.5	18686.119999999999	227.4533921488092	18697.5	726.35000000000002	68.992517710256095	726.0	37.109999999999999	6.0396937008427836	37.0	0.27799999999999997	5.5511151231257827e-17	0.27800000000000002	17178.549999999999	96.784851603957108	17187.5	123.44	12.125444321755802	123.5	169.41999999999999	10.351019273482201	170.0	254.91999999999999	5.6792252992815841	254.0	256.91000000000003	5.2803314289919339	256.5	257.94999999999999	5.8247317534801555	258.0	258.70999999999998	6.306020932410549	259.0	260.5	7.2394751190953057	259.0	262.52999999999997	7.3667564097097715	262.0	263.77999999999997	6.5506946196567579	264.0	264.92000000000002	8.0469621597221401	265.0
3.0	32.0	4462.3100000000004	166.56246245778186	4473.0	19118.0	235.76649465095755	19107.0	745.59000000000003	73.181841326930268	740.0	38.579999999999998	5.1849397296400666	38.5	0.27799999999999997	5.5511151231257827e-17	0.27800000000000002	17230.73	106.2250304777551	17234.0	124.01000000000001	12.310560507141826	124.5	170.84999999999999	10.04328133629642	171.0	253.88999999999999	5.5279200428370885	254.0	255.69999999999999	5.5108982933819419	255.0	256.5	5.4708317466359722	257.0	258.0	5.4184868736576268	258.0	258.39999999999998	6.2497999967998963	257.0	259.26999999999998	6.8012572367173423	258.5	260.19	7.1689538985824148	260.0	261.31999999999999	6.2287719495900635	260.0
3.0	33.0	4525.2600000000002	159.19664694961386	4514.0	19372.73	259.40311698204403	19405.0	755.66999999999996	74.920632004808922	748.0	41.460000000000001	5.5342930894559599	41.5	0.27799999999999997	5.5511151231257827e-17	0.27800000000000002	17386.799999999999	102.57241344533139	17387.5	124.98	12.121039559377737	125.0	173.08000000000001	10.339903287748875	174.0	254.94999999999999	5.0860102241344345	254.5	255.27000000000001	5.8989066783599826	255.0	258.02999999999997	6.573362914064611	257.0	257.97000000000003	6.0488924606079753	258.0	258.02999999999997	6.4178734795880787	258.0	259.11000000000001	6.1691085255488902	258.0	261.75999999999999	6.712853342655416	261.5	261.63	7.3968304022736664	261.0
3.0	34.0	4448.3900000000003	166.53599580871398	4430.0	19082.790000000001	214.03926251975361	19104.5	741.57000000000005	75.398707548604577	738.0	39.240000000000002	5.772555759799987	39.5	0.27799999999999997	5.5511151231257827e-17	0.27800000000000002	17623.400000000001	92.977201506605923	17619.5	125.04000000000001	12.271039075807721	126.0	174.81999999999999	9.9432187947364419	176.0	255.50999999999999	5.8386556671891512	255.0	257.50999999999999	5.2220589809001572	257.5	258.17000000000002	5.9465199907172597	259.0	260.26999999999998	5.5386911811365698	260.0	261.75999999999999	7.0329510164652778	261.5	262.74000000000001	6.9535890013718813	262.0	264.33999999999997	7.0074531750130147	264.0	267.13	6.7061986251527026	267.0
3.0	35.0	4537.5900000000001	175.29387296765395	4551.5	19441.490000000002	227.92987934889098	19417.5	755.09000000000003	77.858858840853813	753.5	39.539999999999999	5.0128235556420702	39.5	0.27799999999999997	5.5511151231257827e-17	0.27800000000000002	17617.07	93.616265146607944	17619.0	125.51000000000001	12.150304522932748	126.0	175.69	10.432348728833791	176.0	255.31999999999999	4.9130031548941631	255.0	255.71000000000001	5.9131971047818119	255.0	257.94999999999999	6.1210701678709745	258.0	258.66000000000003	5.4336359833908636	258.0	259.17000000000002	6.0416140227591502	259.0	261.56999999999999	6.1615825889133387	262.0	264.13	7.6126933472983129	264.0	263.44	7.7489612207056497	262.0
3.0	36.0	4601.3100000000004	173.45043643646449	4595.5	19722.040000000001	264.8573170595821	19734.0	768.04999999999995	79.005363741963734	763.0	42.210000000000001	5.9804598485400762	42.0	0.27799999999999997	5.5511151231257827e-17	0.27800000000000002	17456.470000000001	98.383581455444073	17463.0	126.05	12.284441379240652	126.0	178.19999999999999	10.602829810951414	178.0	254.40000000000001	5.7810033731178541	254.0	254.59999999999999	5.394441583704471	255.0	256.02999999999997	6.2665062036193664	255.0	257.41000000000003	5.1518831508488239	258.0	257.95999999999998	6.0529662150056645	257.5	259.54000000000002	6.3834473444996789	259.5	259.85000000000002	5.6238332123205774	260.0	261.13	6.4041470938759675	261.0
3.0	37.0	4450.8999999999996	169.67513076464684	4452.0	19079.18	226.10357714994251	19076.0	742.85000000000002	74.420612064131817	740.0	40.780000000000001	7.1057441552591802	41.0	0.27799999999999997	5.5511151231257827e-17	0.27800000000000002	17273.169999999998	108.77858750691701	17282.5	126.55	12.341292476884259	127.0	180.46000000000001	10.36283744927035	180.0	256.69	4.9471102676208858	257.0	258.31	5.4693601088244321	258.0	260.31	6.5645944276855355	260.0	260.93000000000001	6.8062544765825495	260.0	261.43000000000001	6.0667206957301074	260.5	263.37	7.079060672151356	263.0	264.93000000000001	6.6981415332911567	264.5	267.85000000000002	8.3646577933589139	269.0
3.0	38.0	4404.8400000000001	173.11220176521351	4412.5	18904.450000000001	215.38841078386741	18910.5	731.42999999999995	75.683585406612437	729.5	39.479999999999997	6.1114319107718122	39.0	0.27799999999999997	5.5511151231257827e-17	0.27800000000000002	17084.790000000001	113.79115035889217	17088.0	127.13	12.203814977292961	127.0	181.78	11.02957841442727	181.0	254.90000000000001	5.9101607423148819	254.0	255.78999999999999	4.8296894310089957	256.0	257.42000000000002	6.2292535668408942	257.0	258.97000000000003	6.7415947668189018	258.5	260.79000000000002	6.5027609520879679	260.5	262.12	7.132012338744234	262.0	262.56	6.0980652669514788	263.0	265.00999999999999	6.7579508728607962	265.0
3.0	39.0	4453.0100000000002	173.65330374052778	4478.0	19093.27	253.27162711207905	19105.0	740.41999999999996	74.249468684967709	743.0	40.759999999999998	5.6940670877677588	40.0	0.27799999999999997	5.5511151231257827e-17	0.27800000000000002	16973.900000000001	121.84683007776607	16955.5	127.79000000000001	12.306335766587875	128.5	183.40000000000001	11.070682002478437	183.0	253.69999999999999	5.3656313701185248	253.5	255.28999999999999	5.4153393245483699	255.0	255.94999999999999	6.0355198616192132	255.0	257.89999999999998	6.3411355449950761	257.5	258.81	6.1639192077768179	258.5	259.93000000000001	7.0770827323128005	260.0	261.13	6.4647583094807182	261.0	262.35000000000002	6.5059588071244345	262.0
3.0	40.0	4388.0900000000001	167.90259646592722	4409.0	18823.509999999998	245.08571949422102	18796.0	730.52999999999997	73.97816637359972	729.5	42.079999999999998	6.2508879369254409	42.0	0.27799999999999997	5.5511151231257827e-17	0.27800000000000002	17068.970000000001	104.46793335756192	17062.0	128.47999999999999	12.404418567591147	129.5	185.75999999999999	11.256216060470766	186.0	256.23000000000002	4.8204875272113306	255.5	257.47000000000003	4.9768564375517199	257.0	259.69999999999999	5.6595052787324081	259.0	260.31	6.4833556126438099	260.0	261.12	6.3644009930236169	261.0	262.32999999999998	7.2499034476329403	262.0	262.94999999999999	6.7355400674333463	262.0	264.06999999999999	7.5183176309597348	264.0
3.0	41.0	4390.25	171.9821720411741	4374.0	18804.790000000001	229.94396252130647	18812.5	729.05999999999995	74.751029424349738	727.5	40.210000000000001	6.4765654478280377	40.0	0.27799999999999997	5.5511151231257827e-17	0.27800000000000002	17247.349999999999	115.79061922280233	17256.5	128.81	12.40942786755296	130.0	187.25999999999999	11.231758544413248	187.0	256.19	5.8355719514028781	257.0	256.98000000000002	6.2880521626335133	256.5	259.11000000000001	6.2239778277240037	259.0	261.12	6.5578655063976417	260.5	262.10000000000002	7.2463784057969258	261.0	262.19	7.4762223080911658	262.0	263.75999999999999	7.4446222200995527	263.0	266.19999999999999	7.3416619371910601	265.0
3.0	42.0	4490.25	178.1560201059734	4497.5	19259.450000000001	242.5106750227709	19265.5	746.74000000000001	78.93473506638253	746.0	41.659999999999997	5.1792277416618786	41.0	0.27799999999999997	5.5511151231257827e-17	0.27800000000000002	17319.73	115.15188708831481	17330.0	129.46000000000001	12.394692412480433	129.5	188.61000000000001	11.183823138801866	188.0	254.72999999999999	5.6282412883599795	254.0	255.34	4.8004583114531885	255.5	256.91000000000003	5.2708538207770479	257.0	257.67000000000002	6.5742756254966981	257.0	260.19	6.6388176658197207	260.0	260.69	6.3193274958653634	261.0	261.70999999999998	6.2342521604439458	261.0	263.54000000000002	7.3626353977363301	263.0
3.0	43.0	4550.1599999999999	167.31848194386654	4540.5	19493.009999999998	256.1064425195118	19500.5	757.75	76.641291090377649	763.5	45.060000000000002	6.1997096706216821	45.0	0.27799999999999997	5.5511151231257827e-17	0.27800000000000002	17474.799999999999	115.6571657961581	17471.5	129.97999999999999	12.533937928679876	130.5	190.38999999999999	11.271109084735185	190.0	256.16000000000003	5.8952862525919807	256.0	256.79000000000002	5.5485043029630967	257.0	257.94	6.1738480706930261	258.0	258.45999999999998	5.8998644052215301	259.0	260.52999999999997	6.3631045881707777	260.0	261.48000000000002	6.8680128130340607	260.0	262.30000000000001	6.35531273817426	262.0	262.16000000000003	7.2301037336956657	262.0
3.0	44.0	4463.7600000000002	163.57647263588979	4463.5	19153.490000000002	252.93633566571648	19142.0	744.17999999999995	77.859152320070876	744.5	42.640000000000001	6.8869732103442942	43.0	0.27799999999999997	5.5511151231257827e-17	0.27800000000000002	17554.299999999999	111.05255512594026	17548.5	130.69	12.824737814084154	130.5	192.38999999999999	11.113860715341001	192.0	256.51999999999998	6.183008976218618	255.0	257.27999999999997	6.0184383356482103	257.0	259.70999999999998	6.9069457794310214	259.0	260.64999999999998	6.5396865368303407	261.0	262.33999999999997	6.4718158193817601	262.0	263.94999999999999	6.8998188382014787	263.0	264.76999999999998	6.0775899828797284	264.0	266.06999999999999	8.4205166112299779	266.0
3.0	45.0	4514.1199999999999	178.28888243522084	4513.5	19377.110000000001	227.42246568885847	19394.5	754.28999999999996	80.830476306898007	755.5	43.030000000000001	5.9673360890769347	43.0	0.27799999999999997	5.5511151231257827e-17	0.27800000000000002	17400.860000000001	101.42603413325398	17396.0	131.05000000000001	12.609817603756213	130.5	193.91	11.319977915172803	194.0	254.56	5.9905258533788173	254.5	256.16000000000003	5.7056463262280808	256.0	257.04000000000002	5.1457166653440991	257.0	259.79000000000002	6.3044349469242684	260.0	260.48000000000002	6.5306661222267381	260.0	262.08999999999997	7.1471602752421894	262.0	263.44	5.7642345545614289	263.5	263.22000000000003	6.3664432770582353	263.0
3.0	46.0	4544.3199999999997	175.54013102421908	4548.0	19481.299999999999	277.2467312701811	19459.5	760.11000000000001	76.416214902336009	759.5	45.799999999999997	6.4000000000000004	45.0	0.27799999999999997	5.5511151231257827e-17	0.27800000000000002	17228.150000000001	113.02640178294628	17229.0	131.75	12.871965661856001	132.0	195.75999999999999	11.247328571709817	194.5	254.37	5.5039167871616677	255.0	255.47999999999999	5.8608531802119046	255.5	256.22000000000003	6.3064728652393329	256.0	257.86000000000001	5.8464006020798811	258.0	258.29000000000002	5.8877754712624695	258.0	259.85000000000002	5.7434745581398721	259.5	261.75	5.9739015726742606	262.0	261.95999999999998	6.4944899722764999	262.0
3.0	47.0	4395.5900000000001	164.00274967207105	4383.0	18844.25	264.21239089035925	18865.0	734.48000000000002	74.324219471179106	735.5	43.450000000000003	7.0162311820520857	43.5	0.27799999999999997	5.5511151231257827e-17	0.27800000000000002	17134.029999999999	128.52388532875904	17128.5	132.25999999999999	12.744112366108517	133.0	197.00999999999999	10.864156663082506	197.0	256.79000000000002	5.7328788579560968	256.0	258.33999999999997	5.5986069695952043	258.0	260.20999999999998	5.0799507871631988	260.0	261.25	5.4742579405797098	261.0	264.07999999999998	6.5386237083961332	265.0	265.58999999999997	7.315866319172323	265.0	265.75999999999999	7.145795966860514	265.0	267.35000000000002	7.217167034231645	267.5
3.0	48.0	4397.6800000000003	172.07102487054581	4403.5	18840.720000000001	246.00419020821579	18825.5	732.26999999999998	76.791777554631452	731.0	42.130000000000003	6.1492357248685794	43.0	0.27799999999999997	5.5511151231257827e-17	0.27800000000000002	17068.080000000002	126.31632356904629	17070.0	133.22999999999999	13.035992482354382	134.0	198.86000000000001	10.131159854626715	199.0	257.04000000000002	6.7659736919382123	256.5	256.18000000000001	6.0371847743795284	256.5	257.94999999999999	6.4052712666990148	257.5	259.55000000000001	6.7102533484213538	259.0	260.45999999999998	6.3125589106162012	260.0	261.94	6.2909776664680672	262.0	263.63999999999999	8.0318366517254312	263.0	264.91000000000003	7.5446603634623601	265.0
3.0	49.0	4470.9499999999998	167.36142775442613	4480.5	19163.200000000001	259.02999826274947	19154.5	746.88999999999999	76.309225523523693	741.5	44.770000000000003	6.5952331270395579	44.0	0.27799999999999997	5.5511151231257827e-17	0.27800000000000002	17032.75	131.75806426932661	17039.5	133.44	12.829902571726723	134.0	200.53	10.648431809426212	201.0	254.99000000000001	5.0606224913542013	255.0	255.84999999999999	5.3840040861797274	256.0	256.67000000000002	5.6834056691388843	256.5	257.50999999999999	6.0950717797249929	257.5	258.45999999999998	6.5305742473384374	258.0	259.95999999999998	6.5634137459099753	260.5	262.45999999999998	6.9345800161221005	262.0	262.56999999999999	7.0075031216546737	263.0
3.0	50.0	4403.6599999999999	157.76521923415189	4405.0	18893.810000000001	265.09615972322194	18913.0	736.13999999999999	74.682664655192909	733.0	45.18	7.3053131349723817	45.0	0.27799999999999997	5.5511151231257827e-17	0.27800000000000002	17152.68	136.12287684294657	17135.5	134.22999999999999	13.042127893867626	134.5	202.19	10.621388798080973	202.0	257.38	5.7961711499920368	257.5	258.70999999999998	5.8039555477277736	259.0	259.82999999999998	6.4219233878955615	260.0	261.38	4.9432378053255741	261.0	263.27999999999997	6.2786622779060188	262.5	264.88	6.8808139053457911	265.0	265.43000000000001	7.8399681121800491	264.5	266.11000000000001	7.1664426321571852	266.5
3.0	51.0	4408.3599999999997	171.37599131733711	4406.5	18884.43	241.80985319047693	18867.0	732.34000000000003	77.981179780765046	723.5	43.200000000000003	6.7793805026713168	42.0	0.27799999999999997	5.5511151231257827e-17	0.27800000000000002	17293.23	126.34024339061564	17280.0	135.0	12.991535705989497	135.5	203.5	10.929318368498558	203.0	256.56999999999999	4.9563191987603057	257.0	257.51999999999998	5.6665333317646693	257.0	259.32999999999998	5.9026350048092926	259.0	260.50999999999999	6.4443696355811255	260.0	262.07999999999998	6.5263772492861607	262.0	262.87	6.7270424407758869	263.0	266.08999999999997	6.9326690386892116	266.0	266.16000000000003	7.7093709211582242	266.0
3.0	52.0	4514.4399999999996	177.48043948559516	4517.5	19355.41	273.16852289383564	19406.5	754.5	77.751205778431498	746.5	45.149999999999999	6.3818100880549551	45.0	0.27799999999999997	5.5511151231257827e-17	0.27800000000000002	17331.080000000002	131.97512492890468	17344.5	135.19999999999999	13.113351974228404	136.5	205.24000000000001	11.271308708397621	205.0	255.22999999999999	6.0396274719555354	255.0	256.30000000000001	6.0588777838804448	256.0	257.49000000000001	5.4433353745658541	257.0	258.39999999999998	6.9742383096650764	258.0	259.99000000000001	5.9101522823020396	260.0	259.64999999999998	6.2934489749262292	260.0	262.43000000000001	6.2213422988933829	262.0	263.85000000000002	6.8108369529742809	263.0
3.0	53.0	4540.2700000000004	165.72162532391479	4539.5	19432.080000000002	261.47476666018844	19418.5	758.33000000000004	77.441210605206834	756.5	47.880000000000003	7.2308782315843212	48.0	0.27799999999999997	5.5511151231257827e-17	0.27800000000000002	17399.150000000001	128.60562779287693	17408.5	135.47	13.051019117295017	136.5	206.93000000000001	11.173410401484411	206.5	256.37	5.9726962085811799	256.0	257.72000000000003	6.46850832881894	259.0	259.04000000000002	6.0694645562850109	259.0	260.35000000000002	6.2615892551332371	260.0	260.86000000000001	6.814719363260676	261.0	262.35000000000002	6.8313615041220004	262.0	261.42000000000002	6.540917366853062	262.0	264.82999999999998	7.882962641037949	265.0
3.0	54.0	4450.5799999999999	167.02078792773074	4434.5	19077.98	249.65980773845035	19036.5	740.46000000000004	77.140834841217512	738.5	45.130000000000003	7.9883102092995859	44.0	0.27799999999999997	5.5511151231257827e-17	0.27800000000000002	17399.59	122.26324836188509	17403.0	136.52000000000001	13.125151427697892	137.0	208.97	11.107164354595641	208.0	256.66000000000003	6.5608231190910793	256.0	257.43000000000001	5.4648970713088456	257.0	259.83999999999997	6.9924530745654634	259.0	260.64999999999998	6.9517983284902618	260.0	262.13	6.4244143701974883	262.0	264.52999999999997	7.0248914582362056	264.0	266.64999999999998	6.8108369529742809	265.0	266.35000000000002	6.6818784783921359	265.0
3.0	55.0	4486.1899999999996	175.979754233264	4475.0	19251.669999999998	254.72247859189815	19238.0	749.27999999999997	81.209492056039863	743.5	45.049999999999997	6.3582623412375812	45.0	0.27799999999999997	5.5511151231257827e-17	0.27800000000000002	17228.82	127.17660004890838	17239.0	136.99000000000001	13.128210083632879	138.0	210.43000000000001	11.198441855901205	212.0	255.55000000000001	4.63761792302902	255.5	256.41000000000003	5.504716159803337	256.0	257.73000000000002	6.5967491994163314	257.0	258.13999999999999	6.3687047348734884	257.5	259.74000000000001	6.3696467719960728	259.0	261.25	6.3204034681339767	261.0	263.33999999999997	7.0671352045931588	264.0	265.64999999999998	6.9991070859074584	266.0
3.0	56.0	4497.1499999999996	166.7543927457385	4493.5	19286.990000000002	294.06446555134812	19282.0	752.14999999999998	76.310205739468429	753.0	47.719999999999999	6.9585630700597951	48.0	0.27799999999999997	5.5511151231257827e-17	0.27800000000000002	17118.889999999999	131.76113956702105	17121.0	137.38	13.124618089681697	138.0	211.94999999999999	11.599461194383126	212.0	255.24000000000001	5.2614066560189015	255.0	254.97999999999999	5.7131077357249271	255.0	255.44	5.3690222573574786	255.0	258.0	6.5222695436481306	258.0	259.11000000000001	6.6300754143523886	259.0	259.77999999999997	7.0336050500436818	258.5	261.20999999999998	6.5624614284580751	262.0	262.19999999999999	6.776429738438968	261.0
3.0	57.0	4372.1499999999996	169.27925891851015	4392.5	18777.580000000002	267.89218652286223	18771.0	730.49000000000001	75.014731219941055	730.5	45.420000000000002	7.9248722387177946	46.0	0.27799999999999997	5.5511151231257827e-17	0.27800000000000002	17127.119999999999	125.18740192207841	17133.5	138.06999999999999	13.223656831602975	138.5	213.78999999999999	11.957671177950996	213.5	257.13999999999999	5.5444025827856329	257.5	257.98000000000002	5.5298824580636428	258.0	260.00999999999999	6.7830597815440186	259.0	260.77999999999997	6.1165022684537611	261.0	262.38	6.5188649318727254	262.5	266.14999999999998	5.752173502251126	266.0	265.82999999999998	6.3797413740683879	265.0	268.89999999999998	7.9265377057073296	268.5
3.0	58.0	4404.4300000000003	179.13337237935315	4397.5	18917.139999999999	252.99656203197702	18905.0	734.10000000000002	78.689834159184755	730.0	44.009999999999998	7.0901269382148575	44.0	0.27799999999999997	5.5511151231257827e-17	0.27800000000000002	17112.139999999999	122.93323553864512	17115.0	138.41999999999999	13.17055807473624	139.0	214.78999999999999	12.032701276105877	214.5	256.64999999999998	5.048514633038117	256.0	257.29000000000002	6.2630583583421924	257.0	258.32999999999998	5.9043289203769795	258.5	260.94999999999999	6.9012679994331467	260.0	261.18000000000001	7.3910486400780773	261.0	262.08999999999997	6.7247230426241345	261.5	263.74000000000001	6.1100245498688457	263.0	264.29000000000002	7.4810360245089056	264.0
3.0	59.0	4491.8199999999997	179.12852257527277	4486.0	19285.919999999998	266.48030621417411	19290.0	751.20000000000005	80.121657496584518	753.5	47.520000000000003	7.6817706292234469	48.0	0.27799999999999997	5.5511151231257827e-17	0.27800000000000002	17118.720000000001	129.54135092703027	17131.0	138.84999999999999	13.177537706263639	140.0	216.81999999999999	11.768075458629589	217.5	255.59999999999999	4.7916594202843754	256.0	255.88999999999999	5.5980264379511464	256.0	258.35000000000002	5.9386446265120121	258.0	258.17000000000002	5.3517380354423185	259.0	258.83999999999997	5.7527732442709754	259.0	259.92000000000002	7.2452467176763538	260.0	261.08999999999997	6.7854181890285874	260.0	262.20999999999998	7.605649216207647	262.0
3.0	60.0	4406.1300000000001	171.5653610143959	4389.0	18926.259999999998	278.39298195177264	18931.0	736.95000000000005	77.720444543247439	735.0	47.380000000000003	8.5296893261126456	48.5	0.27799999999999997	5.5511151231257827e-17	0.27800000000000002	17246.25	134.35574978392253	17236.0	139.28	13.133225041854722	139.5	218.46000000000001	12.012843127253431	219.0	258.10000000000002	5.715767664977295	258.0	258.24000000000001	6.4266943291244214	258.0	259.74000000000001	6.2475915359440704	259.0	262.25999999999999	6.4600619192078952	262.0	263.06	7.4924228391088556	262.5	264.52999999999997	7.8108322219850566	264.0	266.75	6.1357558621574899	267.0	268.10000000000002	7.1881847499907794	267.0
3.0	61.0	4428.8900000000003	180.85159081412581	4408.5	19016.360000000001	233.68027387864814	19019.5	738.79999999999995	78.482482121808559	736.0	45.609999999999999	7.7831805837973462	45.5	0.27799999999999997	5.5511151231257827e-17	0.27800000000000002	17331.439999999999	110.55472129221799	17327.0	139.88999999999999	13.0941933695818	140.0	220.13999999999999	11.705571323092265	221.0	255.97	6.1878186786621345	255.0	257.61000000000001	5.5693715983044259	257.0	259.31999999999999	6.0874953798750431	260.0	260.06999999999999	5.2349880611134161	260.0	261.31	5.7405487542568618	261.0	263.92000000000002	6.7537841244742198	264.0	264.08999999999997	6.8659959219329574	262.0	266.25	6.873681691786433	266.0
3.0	62.0	4524.0799999999999	180.76607425067348	4536.5	19428.93	272.6272640437856	19417.5	759.70000000000005	77.657259802287641	758.0	46.469999999999999	6.8563182539902563	45.0	0.27799999999999997	5.5511151231257827e-17	0.27800000000000002	17298.580000000002	119.07679706811062	17305.5	140.72	13.331976597639224	141.5	221.65000000000001	12.173228823939851	221.0	255.77000000000001	6.1706644698930111	255.5	256.29000000000002	5.9385099141114521	256.5	258.22000000000003	6.1637326353436199	259.0	258.74000000000001	6.5216868983415628	258.0	260.02999999999997	6.4582582791337781	260.0	260.56999999999999	6.3972728564600088	260.0	261.73000000000002	7.137023188977321	261.0	263.02999999999997	6.4427556216265103	263.5
3.0	63.0	4484.3999999999996	166.64969246896317	4470.0	19241.07	270.6628993785443	19220.0	751.70000000000005	77.679019046329373	741.5	49.68	8.1705324183923285	50.0	0.27799999999999997	5.5511151231257827e-17	0.27800000000000002	17293.669999999998	115.08658088587045	17294.5	141.09	13.1522583612093	142.0	223.55000000000001	11.3343504445557	223.5	257.87	6.5949298707416144	257.0	257.69999999999999	5.1526692111953007	258.0	258.94	7.4199999999999999	259.0	259.67000000000002	6.0597937258622929	259.0	261.43000000000001	7.1529784006384363	261.5	263.5	6.4876806333234383	263.0	263.91000000000003	7.0839184072093895	263.0	264.91000000000003	6.8499562042395565	265.0
3.0	64.0	4420.3800000000001	172.99883120992465	4429.0	18940.139999999999	246.57230258080486	18944.5	735.15999999999997	75.996542026594867	734.0	46.369999999999997	9.0704520284272494	46.0	0.27799999999999997	5.5511151231257827e-17	0.27800000000000002	17288.790000000001	121.04555299555618	17272.5	141.69999999999999	13.23518039166826	143.0	225.16	11.488881581772876	226.5	257.11000000000001	5.7946440788024249	257.0	258.75	5.947058096235482	258.0	259.75999999999999	6.315251380586524	259.0	260.38999999999999	6.651157793948359	260.0	262.19999999999999	7.3321211119293448	261.0	264.29000000000002	7.4663177001785836	263.0	265.44	6.6982385744313415	266.0	266.66000000000003	7.7475415455484962	266.0
3.0	65.0	4475.4899999999998	182.61289631348603	4480.0	19181.310000000001	246.64673908243753	19183.0	747.57000000000005	79.030532707302442	742.0	46.780000000000001	7.1646074560997413	46.0	0.27799999999999997	5.5511151231257827e-17	0.27800000000000002	17149.16	118.28514023325161	17158.5	142.44	13.383811116419716	143.0	226.50999999999999	11.246772870472666	229.0	255.53	5.8317321612021926	255.0	257.69	6.0128113225013138	258.0	258.19	5.9744372119890921	257.0	259.38	5.3306284807703488	259.5	259.98000000000002	6.2785030062905918	259.5	260.75999999999999	6.8616616063457982	260.0	261.83999999999997	7.0508439211203653	261.0	263.05000000000001	6.2375876747345202	263.0
3.0	66.0	4500.6099999999997	171.81978320321556	4475.5	19293.130000000001	302.08212972633783	19318.5	753.94000000000005	77.813471841320634	748.0	50.560000000000002	7.420673823851847	51.0	0.27799999999999997	5.5511151231257827e-17	0.27800000000000002	17099.560000000001	122.38915965068148	17111.5	143.16	13.454902452266236	143.0	228.59	11.083406516049118	230.5	256.69999999999999	5.5937465083787989	256.0	257.16000000000003	6.0855895359447301	257.0	259.58999999999997	7.0994295545487311	259.0	259.42000000000002	6.2994920430142605	260.5	259.57999999999998	6.5010460696721717	259.0	260.47000000000003	6.2665062036193664	260.5	263.22000000000003	7.0392897368981764	264.0	263.31	7.4574727622700703	263.0
3.0	67.0	4372.7799999999997	174.22333827590379	4365.5	18778.220000000001	239.64801605688291	18769.5	730.58000000000004	75.369115690712476	733.0	47.310000000000002	8.5307619823788308	47.5	0.27799999999999997	5.5511151231257827e-17	0.27800000000000002	17154.950000000001	115.20116101845502	17169.0	143.44	13.5287249953571	143.0	229.53	10.805049745373688	232.0	257.48000000000002	5.7801038052962337	257.0	258.94999999999999	5.4043963585214581	259.0	259.91000000000003	6.0168014758673891	260.0	261.47000000000003	5.7523125784331297	262.0	263.12	7.4273548454345448	263.0	263.86000000000001	7.1288428233479788	263.5	265.54000000000002	6.8416664636621967	265.5	268.43000000000001	6.9860647005306218	268.0
3.0	68.0	4423.5900000000001	177.88018973455138	4420.0	18986.290000000001	235.87998198236323	18958.0	736.61000000000001	76.919554730900515	734.5	46.310000000000002	7.1044985748467848	45.5	0.27799999999999997	5.5511151231257827e-17	0.27800000000000002	17150.939999999999	120.60039966766278	17161.0	144.0	13.516656391282572	144.0	230.05000000000001	10.640841132166198	232.0	256.81	5.0471675224822885	257.0	257.16000000000003	6.3066948554690683	256.0	259.42000000000002	6.3579556462749869	259.5	260.13999999999999	5.5982497264770164	259.0	260.32999999999998	6.3135647616857469	260.0	262.82999999999998	6.1090997700152192	263.0	265.30000000000001	7.7736735202862741	265.0	264.67000000000002	8.4309607993395392	263.0
3.0	69.0	4513.9899999999998	172.34613398623131	4510.5	19373.110000000001	288.91164375981799	19358.0	754.15999999999997	76.346803469431507	754.5	49.18	7.4864945067768538	49.0	0.27799999999999997	5.5511151231257827e-17	0.27800000000000002	17183.84	123.65004811968331	17183.5	144.63999999999999	13.318798744631588	145.0	232.05000000000001	10.165997245720659	235.0	255.91	5.9246856456693129	255.0	256.00999999999999	5.8420801090022723	256.0	257.44	6.4036239739697391	257.5	258.88999999999999	5.1824608054475432	259.0	259.33999999999997	6.0402317836321471	259.0	261.0	6.6422887621662454	261.0	261.5	6.0191361506448748	261.0	262.35000000000002	6.4689643684286899	262.0
3.0	70.0	4427.1800000000003	164.53646282815248	4428.5	18974.599999999999	251.88072574137149	18978.5	740.0	76.277388523729627	738.0	48.729999999999997	8.3232866104682479	48.0	0.27799999999999997	5.5511151231257827e-17	0.27800000000000002	17286.73	117.23633011997603	17294.5	145.09999999999999	13.471080134866691	144.5	233.41999999999999	9.6137193634929865	235.5	258.41000000000003	5.8156598937695794	258.0	259.68000000000001	5.9680482571775499	259.5	261.87	6.7729683300603138	262.0	262.14999999999998	7.0347352473280758	261.0	262.63999999999999	6.2602236381777923	263.0	264.75	7.2696286012422942	264.0	266.37	6.9103617850297825	266.0	268.87	8.945004192285209	270.0
3.0	71.0	4441.7700000000004	172.78731753227726	4435.5	19057.799999999999	239.2051420851985	19044.5	741.02999999999997	79.153326525168865	737.5	47.0	7.2027772421476426	47.0	0.27799999999999997	5.5511151231257827e-17	0.27800000000000002	17299.779999999999	120.46041507482863	17297.5	145.66	13.424023241934588	146.0	234.03	9.3610416087100035	237.0	256.45999999999998	5.9973660885425364	255.0	257.14999999999998	5.28464757576132	258.0	258.75	6.5595350444982001	258.0	260.18000000000001	6.9575570425257753	259.0	262.27999999999997	6.8104038059427889	262.0	263.39999999999998	7.4592224795886066	263.0	263.79000000000002	6.3863839533808182	264.5	266.31999999999999	6.8729615159696618	266.0
3.0	72.0	4529.8299999999999	172.52669677473108	4533.5	19400.119999999999	258.70865002933317	19437.5	756.64999999999998	78.986502011419645	758.5	49.18	6.4130803830920442	49.0	0.27799999999999997	5.5511151231257827e-17	0.27800000000000002	17245.419999999998	130.95069148347403	17251.0	146.31	13.629156246811467	147.5	234.78	8.7299255437832919	237.5	254.88999999999999	5.5747556000240941	255.0	256.89999999999998	5.5848008021772806	256.5	257.19999999999999	6.26258732474047	256.5	259.06	6.5342482352601197	258.0	260.10000000000002	6.2056425936400812	260.0	261.18000000000001	7.0673616010502815	262.0	262.26999999999998	6.6825968006456895	262.0	263.64999999999998	6.7725549093381296	263.0
3.0	73.0	4463.1599999999999	164.35940618047997	4452.0	19112.560000000001	278.66838069648304	19133.5	745.84000000000003	79.125055450217531	746.0	51.299999999999997	7.9693161563587118	51.0	0.27799999999999997	5.5511151231257827e-17	0.27800000000000002	17248.799999999999	139.56324731103101	17257.5	146.88999999999999	13.619761378232734	147.0	236.61000000000001	8.4010654086252661	239.0	257.31999999999999	4.7893214550706444	256.0	259.06999999999999	5.2120149654428278	259.0	261.07999999999998	5.9744121049689909	260.5	261.56	6.704207634016119	261.0	262.30000000000001	6.3976558206893257	262.0	263.29000000000002	7.6122204382164345	262.5	264.11000000000001	6.9798209146080525	263.0	264.94	7.6365175309168247	264.5
3.0	74.0	4425.3299999999999	169.51047489757087	4428.0	18926.490000000002	260.00490360760506	18915.0	734.53999999999996	79.84615457240254	725.5	48.310000000000002	8.7996534022653403	48.5	0.27799999999999997	5.5511151231257827e-17	0.27800000000000002	17252.919999999998	137.41147550332178	17252.0	147.13	13.511221262343389	147.0	237.06	7.5601851829171487	239.0	257.37	6.0706754154706708	257.0	258.24000000000001	6.5055668469396259	258.0	260.13999999999999	6.393778225744148	260.0	262.48000000000002	6.686523760520112	262.0	263.02999999999997	7.3300136425521059	262.0	263.63999999999999	7.7350113122089219	263.0	264.83999999999997	7.744314043219064	264.0	267.35000000000002	7.4059098023132846	266.0
3.0	75.0	4480.8400000000001	177.90192354215847	4488.0	19184.419999999998	261.65810440343711	19219.0	744.79999999999995	80.955913928508025	743.5	48.609999999999999	6.7615013125784422	47.5	0.27799999999999997	5.5511151231257827e-17	0.27800000000000002	17140.689999999999	129.95712331380685	17152.0	147.88999999999999	13.521016973585972	147.5	237.66	7.5712878693125916	240.0	255.96000000000001	5.6778869308925124	256.0	256.45999999999998	4.930354956795707	256.0	257.92000000000002	5.3172925441431182	258.0	258.69999999999999	6.6835619246027793	258.0	261.06999999999999	6.9112299918321334	261.0	261.63	6.5048520352118686	262.0	262.79000000000002	6.5943839742617358	262.0	264.68000000000001	7.5191488880058763	264.0
3.0	76.0	4507.1700000000001	159.71368476120008	4504.0	19259.310000000001	271.68870771528213	19259.5	749.73000000000002	79.181166321291329	744.5	52.579999999999998	8.1660026940970329	53.0	0.27799999999999997	5.5511151231257827e-17	0.27800000000000002	17141.720000000001	132.57587110783018	17145.5	148.40000000000001	13.665284482951682	148.0	238.21000000000001	6.6170915060923869	240.0	257.74000000000001	5.9289459434202962	257.0	258.0	5.8906705900092566	258.0	259.02999999999997	6.3173649570054131	259.0	259.31	6.2621002866450484	260.0	261.38	6.5875336811283187	261.0	262.62	7.0495106213126597	261.0	263.06	6.5556387941984715	263.0	263.24000000000001	7.464743800024217	263.0
3.0	77.0	4397.0200000000004	161.64764025496936	4416.0	18840.509999999998	273.99655089070006	18877.0	730.62	80.083179257569427	732.5	49.380000000000003	9.6361610613355779	49.5	0.27799999999999997	5.5511151231257827e-17	0.27800000000000002	17226.66	127.36139289439323	17228.0	149.13999999999999	14.038532686858694	149.5	239.61000000000001	6.5113669839750248	241.0	257.69	6.0459821369236604	256.0	258.5	6.3663176169588018	258.0	260.74000000000001	6.9607758188293927	261.0	261.55000000000001	6.3833768492859626	262.0	263.32999999999998	6.8088985893461516	262.5	264.91000000000003	6.9944192039082136	265.0	265.75	6.4457350240294549	265.0	266.81999999999999	8.3909236678687531	267.0
3.0	78.0	4460.6700000000001	178.95424303435783	4457.5	19109.880000000001	245.88998678270733	19118.0	743.25999999999999	81.923576582080443	742.5	48.840000000000003	7.5785486737237502	47.0	0.27799999999999997	5.5511151231257827e-17	0.27800000000000002	17207.16	132.30183067516487	17224.0	149.55000000000001	13.806791806933282	150.0	239.86000000000001	6.3150930317771241	241.0	255.71000000000001	6.1907915487439897	255.5	257.45999999999998	5.898169207474468	257.0	257.81	5.0610176842212278	258.0	260.73000000000002	6.5358320051849566	260.5	261.41000000000003	6.9384364232873104	261.0	263.00999999999999	7.235323075025744	262.5	264.32999999999998	5.9716915526507224	264.0	264.11000000000001	6.633091285366123	264.0
3.0	79.0	4536.9200000000001	174.6737919666256	4533.0	19431.869999999999	263.0196059232087	19451.5	757.5	79.110745161450737	755.5	53.700000000000003	7.5385675031798973	53.5	0.27799999999999997	5.5511151231257827e-17	0.27800000000000002	17241.849999999999	126.64299230514099	17247.0	150.19	14.130601544166476	150.5	240.77000000000001	5.5332720880144688	242.0	255.12	5.8996271068602288	255.5	256.81999999999999	6.2006128729344159	256.0	257.06	6.4012811217755461	256.5	258.74000000000001	5.9052857678523898	259.0	259.10000000000002	6.096720429870472	259.0	260.73000000000002	6.1005819394546297	261.0	262.56999999999999	5.8450919582158845	262.0	262.79000000000002	6.531913961466425	263.0
3.0	80.0	4426.5699999999997	167.45609902299768	4421.0	18964.830000000002	281.82576372645565	18950.0	739.0	75.604364953354377	741.5	51.57	9.3330113039682967	51.0	0.27799999999999997	5.5511151231257827e-17	0.27800000000000002	17315.009999999998	110.10744706876098	17325.5	150.74000000000001	13.833741359444303	150.5	240.47	4.7147746499700283	241.0	257.69999999999999	5.9590267661758327	257.0	259.14999999999998	5.7799221448043738	259.0	261.18000000000001	5.0919151603301485	261.0	262.32999999999998	5.6427918621902045	262.0	264.94	6.8202932488273564	265.5	266.57999999999998	7.5275228329112354	266.0	266.41000000000003	7.4365247259724754	266.0	268.06	7.2661131287642364	268.0
3.0	81.0	4453.5100000000002	179.55503306785917	4443.5	19084.150000000001	234.82850657447875	19083.5	741.92999999999995	78.662348680928673	738.0	49.490000000000002	8.6052251568451137	48.0	0.27799999999999997	5.5511151231257827e-17	0.27800000000000002	17295.77	108.69681274076072	17294.0	151.52000000000001	14.080823839534389	152.0	240.84	4.3536651226294376	241.0	258.01999999999998	6.9325031554266161	257.0	257.05000000000001	6.3755391928840028	257.0	258.87	6.656808544640592	258.5	260.26999999999998	6.592199936288341	260.5	261.31	6.664375439604223	260.5	262.76999999999998	6.4712518108940884	262.0	264.58999999999997	8.3079419834276642	264.0	265.93000000000001	7.6200459316200977	265.5
3.0	82.0	4530.9899999999998	176.17880093813784	4545.5	19418.91	267.43384583855499	19433.5	757.97000000000003	77.127226710157288	753.5	51.210000000000001	7.5594907235871389	51.0	0.27799999999999997	5.5511151231257827e-17	0.27800000000000002	17233.830000000002	123.79354223868062	17232.5	151.68000000000001	13.981330408798726	151.5	241.11000000000001	4.4494831160484249	242.0	256.02999999999997	5.476230455340608	256.0	256.81	5.5021722982836518	257.0	257.45999999999998	5.82480900974444	257.0	258.16000000000003	6.3193670569132152	258.5	259.55000000000001	6.6818784783921359	259.0	260.94	6.7732119411694187	262.0	263.27999999999997	7.1106680417524766	263.5	263.58999999999997	7.3172330836184249	263.0
3.0	83.0	4437.6099999999997	166.73817169442637	4417.0	19051.0	277.23585626682564	19095.0	743.73000000000002	73.961727264849614	744.0	52.810000000000002	10.019675643452738	53.0	0.27799999999999997	5.5511151231257827e-17	0.27800000000000002	17227.220000000001	126.16787071200021	17230.5	152.22999999999999	13.982027749936702	153.5	241.30000000000001	3.950949253027682	242.0	258.18000000000001	6.1145400481148204	258.0	259.67000000000002	6.0795641291132059	260.0	260.55000000000001	6.5013460144803856	261.0	262.31999999999999	4.9474842091713631	262.0	264.17000000000002	6.2754362398163206	263.5	265.81	6.8988332346854131	266.0	266.11000000000001	8.0807116023281012	266.0	266.88999999999999	7.2579542572270341	268.0
3.0	84.0	4411.3500000000004	171.39978850628725	4405.0	18894.790000000001	255.42330727637213	18903.5	733.47000000000003	76.063980306055498	729.0	50.009999999999998	9.5493402913499725	50.0	0.27799999999999997	5.5511151231257827e-17	0.27800000000000002	17230.68	114.85172005677582	17237.0	153.0	14.05987197665754	153.5	241.46000000000001	3.710579469570757	242.0	257.32999999999998	5.1265095337861215	257.5	258.63999999999999	6.0307876765808954	258.0	260.11000000000001	6.2320060975579938	260.0	261.18000000000001	6.5549675819183113	261.0	262.81999999999999	6.7681312044019943	263.0	263.82999999999998	7.030014224736675	264.0	267.13	7.2933599938574254	267.0	267.02999999999997	8.0541355836613526	267.0
3.0	85.0	4487.4200000000001	176.00421472226171	4485.5	19246.650000000001	285.75830259154327	19254.5	749.71000000000004	76.826596306227174	747.5	50.560000000000002	8.6467566173681565	50.5	0.27799999999999997	5.5511151231257827e-17	0.27800000000000002	17166.459999999999	128.23505137052035	17183.0	153.19	14.029037743195362	153.0	241.97	4.1144987544049636	242.0	256.17000000000002	6.1612579884306093	256.5	257.0	6.1708994482166046	257.0	258.13999999999999	5.5982497264770172	257.0	259.19999999999999	7.274613391789285	259.0	260.77999999999997	5.7889204520359412	261.0	260.19	6.3335535049449136	261.0	262.97000000000003	6.2903974437232506	263.0	264.44999999999999	6.7548130988207218	264.0
3.0	86.0	4492.6700000000001	162.41607401978411	4484.5	19252.18	274.82599513146499	19262.5	751.99000000000001	76.219091440399623	752.0	54.869999999999997	9.1571338310630797	54.0	0.27799999999999997	5.5511151231257827e-17	0.27800000000000002	17172.450000000001	125.50485050387496	17170.5	153.59	13.865132527314696	154.0	242.34	3.4848816335709305	242.0	257.41000000000003	6.1953127443253422	257.0	258.47000000000003	6.7401112750458356	259.0	259.68000000000001	6.1267936149343241	260.0	261.17000000000002	6.2370746347947446	261.0	261.55000000000001	7.0347352473280758	261.0	262.91000000000003	7.1471602752421894	263.0	262.17000000000002	6.583395780294544	262.5	265.68000000000001	7.940881563151537	265.5
3.0	87.0	4402.1599999999999	167.23215719472137	4412.0	18897.16	265.3846913444707	18874.0	736.84000000000003	78.940955150036032	742.0	52.0	9.8893882520608933	51.0	0.27799999999999997	5.5511151231257827e-17	0.27800000000000002	17246.09	124.56139811354078	17241.5	154.53999999999999	13.975278172544545	154.5	242.66	3.020662179059419	242.0	257.49000000000001	6.6625745774437677	257.0	258.27999999999997	5.7150328083047786	257.0	260.48000000000002	7.2835156346368901	260.0	261.31	7.1087199972990911	260.0	262.83999999999997	6.5264385387437773	262.0	265.19999999999999	7.1693793315739693	266.0	267.50999999999999	6.8534589806899708	267.0	267.13	6.8638983092700308	266.0
3.0	88.0	4460.6899999999996	182.81628455911687	4437.0	19163.779999999999	230.7821301574279	19171.5	746.84000000000003	81.529592173639628	751.5	50.969999999999999	7.8872745609621067	50.5	0.27799999999999997	5.5511151231257827e-17	0.27800000000000002	17191.32	127.4815971032682	17193.5	155.16999999999999	14.056354434916614	155.5	242.62	3.4286440468500077	242.0	256.35000000000002	4.9099388998234996	257.0	257.17000000000002	5.6392464035542904	257.0	258.49000000000001	6.4953752778419194	258.0	258.98000000000002	6.7319833630216293	259.0	260.68000000000001	6.5572555234640664	260.0	261.93000000000001	6.518059527190589	261.5	263.97000000000003	7.2958275747169345	265.0	266.36000000000001	7.1687097862865112	267.0
3.0	89.0	4521.21	175.99075515492285	4524.0	19404.360000000001	244.18470549975075	19419.5	754.55999999999995	79.783873057153585	756.0	55.030000000000001	8.4586701082380547	56.0	0.27799999999999997	5.5511151231257827e-17	0.27800000000000002	17219.970000000001	126.18394945475436	17201.5	155.31	14.074583475186753	156.0	242.44	2.89592817590492	242.0	256.17000000000002	5.5462690161945813	256.0	255.72	5.7776811957739582	255.5	256.20999999999998	5.55390853363647	256.0	258.70999999999998	6.5715979791828421	259.0	259.92000000000002	6.7419285074821129	260.0	260.38	7.3821135184986151	259.0	261.95999999999998	6.8145726204949932	262.0	262.95999999999998	6.8671973904934482	262.0
3.0	90.0	4411.3100000000004	172.51548886984031	4389.5	18947.529999999999	251.33119404483003	18906.5	734.99000000000001	78.822775261976162	739.5	52.990000000000002	9.8625503800994601	52.5	0.27799999999999997	5.5511151231257827e-17	0.27800000000000002	17281.790000000001	131.74386475278459	17262.0	156.19999999999999	14.176741515595182	157.0	242.88999999999999	3.6218641608983622	242.0	257.88	5.5772394605216657	259.0	258.67000000000002	5.5893738468633503	258.5	260.63	6.8755436148714812	260.0	261.39999999999998	6.2529992803453922	261.0	263.16000000000003	6.6734099229704151	263.0	266.81	5.8560993844025564	267.0	266.48000000000002	6.4350291374631716	266.0	269.56	8.1661741348075587	269.0
3.0	91.0	4444.04	179.05763988168729	4431.5	19063.880000000001	243.47649907126555	19059.0	739.47000000000003	81.985785963177804	735.5	50.649999999999999	8.3956834147078219	50.0	0.27799999999999997	5.5511151231257827e-17	0.27800000000000002	17245.799999999999	117.25237737461872	17240.0	156.58000000000001	14.057866125411779	157.0	242.22	2.6817158686184488	242.0	257.19999999999999	5.2687759489277965	256.5	258.01999999999998	6.1838175911001771	258.5	259.24000000000001	6.1581165951936958	259.0	261.47000000000003	7.0263148235757269	260.5	261.57999999999998	7.5182178739379442	261.5	262.69	6.9637561703437028	262.0	264.31999999999999	6.0429793976150528	264.0	264.94999999999999	7.4891588312707054	264.5
3.0	92.0	4527.8699999999999	175.76539221359818	4531.0	19412.040000000001	256.28803795729522	19452.0	755.01999999999998	82.574327729627925	757.0	54.07	8.6928188753706355	54.0	0.27799999999999997	5.5511151231257827e-17	0.27800000000000002	17201.799999999999	115.63295378048595	17208.0	157.03	13.978165115636603	157.5	242.90000000000001	2.7147743920996454	243.0	256.24000000000001	5.0953311963011787	256.0	256.43000000000001	5.6767155997108043	256.0	258.97000000000003	6.1440296223244237	258.0	258.94999999999999	5.7781917586732963	259.0	259.54000000000002	5.8487947476381832	260.0	260.66000000000003	7.1655006803432792	260.0	261.74000000000001	6.9521507463518084	262.0	262.97000000000003	7.6360395493999382	263.0
3.0	93.0	4420.1099999999997	164.36647437966172	4388.0	18973.619999999999	278.16526670308787	19002.0	736.41999999999996	77.682968532362352	734.0	54.259999999999998	10.715054829537738	55.0	0.27799999999999997	5.5511151231257827e-17	0.27800000000000002	17227.549999999999	121.74714575709774	17219.0	157.30000000000001	13.886324207651208	158.5	243.03999999999999	2.7456146852754117	243.0	258.80000000000001	5.9883219686319471	259.0	258.87	6.5888618136974149	259.0	260.29000000000002	6.4347416420552586	261.0	262.67000000000002	6.8352834615690954	262.5	263.63	7.8174868084314673	262.5	265.04000000000002	7.9998999993749926	264.0	267.48000000000002	6.2136623661090571	267.0	268.80000000000001	7.273238618387273	268.5
3.0	94.0	4411.9899999999998	176.92577511487693	4392.5	18956.82	259.16772098392192	18930.0	735.94000000000005	80.527612655535734	733.0	51.299999999999997	9.3461221905130252	51.0	0.27799999999999997	5.5511151231257827e-17	0.27800000000000002	17233.009999999998	125.96416117293046	17223.0	157.84999999999999	13.933682212538077	158.5	242.94	2.5052744360648393	243.0	256.64999999999998	6.2375876747345202	256.5	258.33999999999997	5.9096869629448223	257.5	259.98000000000002	6.2912319938148844	261.0	260.62	5.251247470839667	260.5	262.01999999999998	5.8753382881328635	261.5	264.44	6.8327446900934321	264.0	264.63999999999999	6.9361660879768445	263.0	266.74000000000001	7.0521202485493673	266.5
3.0	95.0	4495.1899999999996	180.38008177179651	4501.5	19307.73	272.53905610022207	19306.0	753.11000000000001	81.599742033905969	755.5	51.270000000000003	7.9572042829124348	51.0	0.27799999999999997	5.5511151231257827e-17	0.27800000000000002	17183.189999999999	119.63383258928052	17182.0	158.59	14.14997879857069	159.5	243.18000000000001	2.6622546835342407	243.0	256.44	6.2646947252040945	256.0	256.92000000000002	6.075656343145158	257.0	258.94	6.2718737232186053	259.0	259.26999999999998	6.8276716382673257	259.0	260.69999999999999	6.4938432380216886	261.0	261.19999999999999	6.5848310532617313	260.5	262.24000000000001	7.3459104268974036	261.0	263.38999999999999	6.4805786778651182	264.0
3.0	96.0	4468.7299999999996	174.90831055155729	4468.0	19169.16	246.21420430186399	19138.0	748.74000000000001	80.270370623287903	747.5	56.039999999999999	9.6321544838109823	57.0	0.27799999999999997	5.5511151231257827e-17	0.27800000000000002	17211.380000000001	116.12344982818931	17210.5	158.93000000000001	13.917079434996412	160.0	243.36000000000001	2.9069571720271354	243.0	258.48000000000002	6.6082978141121966	258.0	258.35000000000002	5.4412774235467909	258.0	259.38	7.6351555321420923	259.0	260.25	6.1324954137773311	260.0	261.89999999999998	7.1881847499907794	262.0	264.08999999999997	6.6318851015378737	264.0	264.56999999999999	7.0274533082760504	264.0	265.45999999999998	6.9834375489439298	266.0
3.0	97.0	4406.04	177.22149531024729	4387.0	18897.48	275.02827054686577	18892.0	732.83000000000004	78.471403071437422	731.0	52.229999999999997	10.312957868623338	52.0	0.27799999999999997	5.5511151231257827e-17	0.27800000000000002	17263.740000000002	115.03752605128467	17264.0	159.53	13.965281952040925	160.0	243.15000000000001	2.3425413550244953	243.0	257.98000000000002	5.9160459768328382	258.0	259.42000000000002	6.1403257242592595	259.0	260.36000000000001	6.5825830796124398	260.0	260.86000000000001	6.9325608544029373	260.5	262.82999999999998	7.5974403584365175	261.0	264.63999999999999	7.7155945979554943	264.0	265.91000000000003	6.6799625747454607	266.0	267.06999999999999	7.9815474690062453	266.0
3.0	98.0	4480.3800000000001	183.28648504458803	4490.0	19213.490000000002	225.21214421074188	19204.5	747.25999999999999	81.221132718030972	752.0	51.939999999999998	7.8343091590771428	50.0	0.27799999999999997	5.5511151231257827e-17	0.27800000000000002	17205.830000000002	114.56003273393388	17206.0	160.00999999999999	14.14107138798189	160.5	243.12	2.2903274875004231	243.0	255.91999999999999	6.1280992159070014	255.0	258.31	6.2156174270944309	258.0	258.43000000000001	6.0963185612302118	258.0	259.79000000000002	5.4503119176795742	260.0	260.64999999999998	6.4410791021380875	260.0	261.42000000000002	6.9558320853798659	261.0	262.51999999999998	7.070332382568731	262.0	263.64999999999998	6.6187234418730636	263.0
3.0	99.0	4530.0900000000001	174.30743501067303	4513.0	19407.419999999998	262.87043120138105	19433.5	755.34000000000003	78.861678906804926	755.5	57.689999999999998	8.9796380773391977	57.5	0.27799999999999997	5.5511151231257827e-17	0.27800000000000002	17219.34	123.30305916724045	17221.0	160.75	14.241049820852394	160.0	243.84999999999999	2.794190401529574	244.0	257.05000000000001	5.8367371021830339	256.0	257.80000000000001	6.2960304954788784	257.0	260.13999999999999	6.9627867984019156	259.0	259.94999999999999	6.3912048942276911	261.0	260.10000000000002	6.7253252709441496	260.0	260.97000000000003	6.3850685196010231	261.0	263.67000000000002	7.1050052779712978	264.0	263.80000000000001	7.8051265204351434	263.0
3.0	100.0	4411.6099999999997	170.39688348088998	4407.0	18896.27	261.44926295554939	18909.5	733.37	75.052468980040899	735.0	54.380000000000003	10.540189751612633	54.0	0.27799999999999997	5.5511151231257827e-17	0.27800000000000002	17282.759999999998	120.21756277682559	17281.0	161.03	14.293673425680327	161.0	243.49000000000001	2.6813988886400324	243.0	258.00999999999999	5.9891485204492971	258.0	259.55000000000001	5.5702333882881421	259.5	260.36000000000001	6.1943845537712621	261.0	261.88	5.8348607524087495	262.0	263.55000000000001	7.4045594062037203	263.5	264.27999999999997	7.2181438057162595	264.0	266.13999999999999	6.9311182358981576	266.0	268.88999999999999	7.0737472389109293	269.0
3.0	101.0	4458.3000000000002	179.92812453866128	4462.0	19088.68	231.94227212821727	19102.0	738.77999999999997	78.119214025744014	741.0	51.950000000000003	8.5864719180813722	50.0	0.27799999999999997	5.5511151231257827e-17	0.27800000000000002	17233.779999999999	127.06648495964623	17228.0	161.47999999999999	13.991054284792122	163.0	242.5	1.9157244060668017	242.0	257.31999999999999	5.0811022426241346	257.0	257.70999999999998	6.451813698488202	257.0	259.80000000000001	6.4327288144301562	260.0	260.43000000000001	5.8313891998390917	260.0	260.89999999999998	6.389835678638379	261.0	263.31999999999999	6.2062549093636168	264.0	265.76999999999998	7.9194128570241862	265.0	265.10000000000002	8.5539464576299515	264.0
3.0	102.0	3799.46	141.1607183319779	3795.5	16262.01	196.79524867231933	16261.5	632.32000000000005	66.976694454115901	629.0	50.579999999999998	10.004179126744981	48.0	0.27799999999999997	5.5511151231257827e-17	0.27800000000000002	18006.939999999999	109.679972647699	18010.5	161.02000000000001	13.856392026786772	161.0	241.38	1.5797468151574166	241.0	242.31999999999999	4.206851554309945	242.0	242.08000000000001	4.5314015491898312	242.0	241.69	4.0266487306443803	241.0	240.75	4.3229041164476456	240.0	240.97	4.1096350202907317	240.5	240.84	4.6145855718579964	241.0	240.34	4.8046227739542671	240.0	239.99000000000001	4.475477628142051	240.0
3.0	103.0	3827.2800000000002	136.25263887352787	3833.5	16372.08	195.52179827323602	16360.0	635.27999999999997	67.729325996941668	626.0	49.93	10.212007638069998	49.0	0.27799999999999997	5.5511151231257827e-17	0.27800000000000002	18416.34	118.86935854121532	18414.5	161.13	13.874188264543625	161.0	241.41999999999999	1.4709180806557518	241.0	244.34	3.824186187935938	244.0	243.90000000000001	3.9686269665968861	244.0	244.34	3.8320229644405832	244.0	243.97	4.3759684642373733	244.0	244.91999999999999	4.9389877505416031	244.0	244.53	4.8403615567434626	245.0	243.91	4.3614103223613352	243.0	244.21000000000001	5.2407919248907415	244.0
3.0	104.0	3932.7600000000002	147.63956922180449	3937.0	16817.279999999999	180.74496286203939	16805.0	652.50999999999999	70.578395419561645	644.5	51.350000000000001	7.9666492328958487	51.0	0.27799999999999997	5.5511151231257827e-17	0.27800000000000002	18634.880000000001	126.11274955372275	18626.5	161.16	13.900877670132919	161.0	241.78999999999999	1.6691015547293699	242.0	244.55000000000001	4.2670247245592563	244.0	244.33000000000001	4.0744447474471901	244.0	244.15000000000001	3.6806928695559487	244.0	244.78999999999999	4.6352885562821227	245.0	245.21000000000001	4.6718197739210785	245.0	244.88	5.0680962895351538	244.0	244.66	4.0822052863617717	245.0	245.31	4.351310147530282	245.0
3.0	105.0	4029.9499999999998	161.06342694727442	4027.0	17246.75	186.93268173329136	17247.5	670.82000000000005	71.862421334102024	659.5	52.369999999999997	6.2042807802355311	52.0	0.27799999999999997	5.5511151231257827e-17	0.27800000000000002	19019.619999999999	117.42629858766732	19016.5	161.28	13.929881550106593	162.0	241.56	1.8778711350888806	241.0	244.34	3.6006110592509155	244.5	244.69	4.0637298138532785	245.0	244.65000000000001	3.4853263835686898	245.0	245.83000000000001	3.5356894660023523	246.0	244.86000000000001	4.0694471368971001	245.0	245.31	4.2630857368812096	245.0	246.36000000000001	4.0902811639299319	246.0	246.62	4.7912002671564462	246.0
3.0	106.0	4036.5300000000002	148.64921493233658	4031.0	17270.560000000001	187.28082229635794	17275.0	669.42999999999995	73.207138313145393	665.0	48.630000000000003	6.1476092914237812	48.0	0.27799999999999997	5.5511151231257827e-17	0.27800000000000002	19356.799999999999	105.93733997038061	19354.5	161.47	13.947368927507437	161.5	241.99000000000001	1.8734727113037968	241.5	246.05000000000001	3.6725331856907704	246.0	246.69	3.9286002596344671	246.0	246.41999999999999	4.4792410071350259	246.0	246.88999999999999	4.6516556192392411	246.5	246.81	4.6490751768496921	246.0	247.59999999999999	4.0546269865426581	248.0	247.99000000000001	4.7696855242248422	247.0	247.99000000000001	4.4642916571389009	248.0
3.0	107.0	4097.3299999999999	154.3264756935763	4089.0	17525.779999999999	193.85832868360336	17516.5	679.11000000000001	73.682276702067242	669.5	46.880000000000003	6.1388598289910483	47.0	0.27799999999999997	5.5511151231257827e-17	0.27800000000000002	19598.610000000001	94.121931025664793	19608.0	161.24000000000001	13.904761774298761	161.5	241.80000000000001	1.7146428199482251	241.0	246.09	3.108359696045488	246.0	246.06999999999999	3.5078625970810196	246.0	246.69	3.7220827502891449	247.0	246.91	4.4047587902176897	247.0	246.58000000000001	3.6692778581077778	247.0	247.19999999999999	4.3749285708454719	247.0	248.28999999999999	5.2140099731396754	247.5	248.72999999999999	4.8101039489807285	249.0
3.0	108.0	4110.4499999999998	163.87814832978802	4115.5	17636.41	194.52193166838538	17610.5	683.19000000000005	74.138882511135819	681.0	42.0	7.2041654617311499	42.0	0.27799999999999997	5.5511151231257827e-17	0.27800000000000002	19865.98	83.156596851963585	19861.5	161.37	13.826536081029117	161.5	242.00999999999999	1.8627667594199764	242.0	245.75	3.7798809505062456	245.0	245.86000000000001	3.6166835637086088	245.0	246.83000000000001	4.336023523921428	247.0	245.63999999999999	3.9962982871652613	245.0	247.36000000000001	4.3440073664762586	248.0	246.94	4.6342636955615726	246.5	247.56	4.1624992492491826	247.0	247.91999999999999	3.9132595109448083	247.0
3.0	109.0	4093.4299999999998	154.4061044777699	4085.0	17489.77	188.76587906716617	17482.5	678.88999999999999	71.808619956102774	680.5	25.329999999999998	6.1368640200023981	25.0	0.27799999999999997	5.5511151231257827e-17	0.27800000000000002	19828.509999999998	95.700939911789774	19828.5	161.41	13.995066988049754	162.0	241.84	1.9064102391667959	241.0	246.38999999999999	4.0691399582712808	246.0	246.5	4.0926763859362252	246.0	246.83000000000001	3.6933859803708575	247.0	247.78	3.9002051228108501	248.0	247.49000000000001	3.8922872453096269	247.0	248.66999999999999	4.9377221469013417	248.5	249.63	4.6683080446774285	248.0	248.44	4.245750816993386	248.0
3.0	110.0	4014.1900000000001	158.96500841380154	4014.5	17136.310000000001	188.62977999244976	17141.0	665.16999999999996	70.729351050324212	672.0	11.99	4.8466380100023976	11.5	0.27799999999999997	5.5511151231257827e-17	0.27800000000000002	19311.189999999999	109.37766636749936	19325.0	161.59	14.023619361634143	162.0	242.09	1.9854218695279853	242.0	246.41	3.6962007521237266	246.0	247.08000000000001	4.1077487751808777	246.0	247.55000000000001	4.2411672921496502	247.0	247.25999999999999	3.9182138787973284	247.0	248.02000000000001	4.1472400461029499	249.0	249.37	4.6014236927281535	249.0	248.77000000000001	4.2233991049864086	249.0	248.08000000000001	3.6597267657572474	248.0
3.0	111.0	3907.9299999999998	159.93381474847652	3900.5	16631.259999999998	192.65044095459527	16626.5	648.12	71.00341963595838	647.5	2.29	2.3803151051909075	2.0	0.27799999999999997	5.5511151231257827e-17	0.27800000000000002	18735.349999999999	91.783263724929725	18736.0	161.40000000000001	13.878760751594502	161.0	242.03	1.7172943836162744	241.0	246.13999999999999	3.7921497860712203	246.0	246.15000000000001	3.6259481518631791	246.0	246.33000000000001	3.3795117990621071	246.0	247.18000000000001	3.9048175373504965	247.0	247.00999999999999	4.2461629737917503	247.0	248.19	5.1101761222094879	248.0	248.13999999999999	4.6840580696656611	248.0	248.75999999999999	5.2973955865123008	248.0
3.0	112.0	3826.4000000000001	151.58357430803642	3823.5	16337.139999999999	176.94586855872052	16358.5	636.27999999999997	69.597137872185513	637.5	0.10000000000000001	0.33166247903553997	0.0	0.27799999999999997	5.5511151231257827e-17	0.27800000000000002	18395.349999999999	93.301272767310095	18390.0	161.65000000000001	14.076487488006375	162.0	241.99000000000001	1.6999705879808624	241.0	246.28999999999999	3.513673291585317	246.0	246.90000000000001	3.6701498607005134	247.0	246.63	3.4457364960193919	246.0	246.77000000000001	4.1901193300430002	247.0	247.34	4.2877033479474767	247.0	247.88	3.9300890575151093	248.0	247.72	3.9091687095851979	247.0	248.69	4.0563407154725066	248.0
3.0	113.0	3831.1300000000001	149.03265783042318	3836.5	16416.040000000001	174.54294142130183	16423.0	639.00999999999999	71.69637299054952	639.5	0.0	0.0	0.0	0.27799999999999997	5.5511151231257827e-17	0.27800000000000002	18377.779999999999	74.389324502915059	18377.0	161.71000000000001	13.874649545123654	162.0	241.93000000000001	1.557273257973693	241.0	246.78999999999999	3.3114800316474806	247.0	248.19	4.5775430090824925	247.0	248.77000000000001	4.2938444312760096	248.0	248.40000000000001	3.591656999213594	248.0	249.03	4.2554788214723853	249.0	248.88	3.9275437616912683	248.0	249.41	4.6002065171033353	249.0	249.13	4.6768686105128081	249.0
3.0	114.0	3894.3000000000002	158.43998863923213	3904.5	16686.549999999999	175.62712632164769	16701.5	647.08000000000004	73.18451748833219	648.0	0.0	0.0	0.0	0.27799999999999997	5.5511151231257827e-17	0.27800000000000002	18589.529999999999	73.016635775691554	18588.5	161.74000000000001	14.07168788738579	162.5	242.30000000000001	1.8520259177452134	242.0	247.59999999999999	3.6304269721342695	247.0	247.72999999999999	3.8466998843164251	248.0	247.52000000000001	3.9584845585147854	247.0	247.88999999999999	3.727988733888556	248.0	248.53999999999999	4.0802450906777645	248.0	248.84999999999999	4.1337029404639134	248.0	249.09	3.6907858241843297	250.0	248.78	4.7803347163143295	248.0
3.0	115.0	3931.8499999999999	161.14008657066063	3925.5	16865.549999999999	181.090108785654	16885.5	654.00999999999999	72.940591579723289	654.0	0.0	0.0	0.0	0.27799999999999997	5.5511151231257827e-17	0.27800000000000002	18857.799999999999	66.651031499895041	18855.0	161.75999999999999	13.860101009732938	162.0	241.80000000000001	1.4899664425751338	241.0	246.80000000000001	3.712142238654117	247.0	246.63999999999999	3.4074037037016907	246.0	247.21000000000001	3.22581772578675	247.0	247.94999999999999	3.7373118681747708	248.0	248.27000000000001	4.1008657622506979	248.0	247.77000000000001	3.5604915390996226	247.0	248.18000000000001	3.858445282753145	248.0	248.22	3.7645185615161996	248.5
3.0	116.0	3965.3699999999999	150.56551099106329	3969.5	17006.689999999999	191.16248036683348	17009.5	658.99000000000001	75.563945767806501	658.0	0.0	0.0	0.0	0.27799999999999997	5.5511151231257827e-17	0.27800000000000002	19085.25	71.708908093764748	19086.5	161.88	14.08281221915566	162.0	241.87	1.368612436009552	242.0	247.94	4.0983411278223292	248.0	248.41	3.8886887250074413	248.0	249.66	4.3016740927225063	250.0	249.21000000000001	4.2268073057569113	249.0	250.12	4.9320989446684864	249.0	249.84999999999999	4.5063843599941631	250.0	249.59	4.436428743933571	249.0	251.06	4.2867703460764028	250.5
3.0	117.0	4033.4499999999998	161.72311986849624	4028.0	17272.720000000001	189.91161523192835	17289.5	670.38999999999999	74.76347972105097	672.0	0.0	0.0	0.0	0.27799999999999997	5.5511151231257827e-17	0.27800000000000002	19256.790000000001	69.508459197424301	19258.5	161.97	13.852404123472574	161.5	242.12	1.6017490440140743	242.0	246.99000000000001	3.8897172133716871	247.0	247.91	4.266368479163515	248.0	247.43000000000001	3.8477395961785148	247.0	248.33000000000001	4.1037909303472073	248.0	249.30000000000001	4.9628620774710228	248.0	248.91999999999999	4.7490630654898656	248.5	248.49000000000001	4.6270833145730146	248.0	249.71000000000001	4.2527520501435303	250.0
3.0	118.0	4030.0500000000002	168.42614850432221	4028.5	17282.279999999999	193.48855676757736	17296.0	672.13	74.048721123325294	676.0	0.0	0.0	0.0	0.27799999999999997	5.5511151231257827e-17	0.27800000000000002	19358.389999999999	61.62497789046256	19362.5	161.78	14.04035612083967	161.0	242.24000000000001	1.9550959055759898	241.5	247.13	3.4717574800092246	247.0	247.53999999999999	4.2152579992214001	247.0	247.93000000000001	3.9906265172275885	248.0	247.91	3.6499178072937482	247.0	248.03	3.9050096030611763	248.0	248.72999999999999	3.7519461616606389	249.0	249.61000000000001	4.51640343636394	249.0	249.38	4.0737697529438259	249.0
3.0	119.0	4019.1399999999999	153.84518322001506	4008.0	17167.860000000001	185.58340550814344	17184.5	664.14999999999998	72.050451074229926	663.0	0.0	0.0	0.0	0.27799999999999997	5.5511151231257827e-17	0.27800000000000002	19344.18	62.134109794862276	19346.0	161.83000000000001	13.981455575153825	162.0	242.08000000000001	1.5210522673465237	242.0	247.38	3.6953484274152006	247.0	247.53	4.1891645945223974	247.0	248.08000000000001	4.088226999568394	248.0	247.44	3.8034720979652263	247.0	248.21000000000001	4.1720378713525603	248.0	248.68000000000001	4.4651539727091158	248.0	249.72	4.2262986169933612	250.0	250.33000000000001	4.6174776664321833	250.5
3.0	120.0	4018.1399999999999	158.55302078484658	4032.5	17180.98	189.06961575038969	17188.5	665.80999999999995	72.685857634067986	673.0	0.0	0.0	0.0	0.27799999999999997	5.5511151231257827e-17	0.27800000000000002	19236.970000000001	74.25597013035383	19240.0	161.97999999999999	13.911132232855815	162.0	242.40000000000001	1.9544820285692066	242.0	247.63	3.5543072461451608	248.0	248.47999999999999	4.0385145784062733	248.0	248.25	3.81411850890871	248.0	249.31	3.6268305722765715	249.0	249.21000000000001	3.7770226369456674	249.0	249.84	4.9208129409681893	250.0	249.24000000000001	3.9220402853616902	249.0	249.87	4.3397119720092023	249.0
3.0	121.0	3991.0500000000002	168.17528801818656	4004.5	17064.169999999998	200.51159841764763	17054.0	662.39999999999998	71.211235068632249	672.0	0.0	0.0	0.0	0.27799999999999997	5.5511151231257827e-17	0.27800000000000002	19157.110000000001	67.274050717940284	19156.5	162.09	14.051402065274484	162.0	242.25999999999999	1.5007997867803686	242.0	248.30000000000001	3.9179076048319463	248.0	247.91	3.9321622550449264	248.0	248.22999999999999	4.0096259177135218	248.0	247.81	4.1393115369587727	247.5	248.41999999999999	3.9501392380522491	248.0	249.91999999999999	4.3443756743633486	250.0	249.71000000000001	4.6396012759718923	249.0	250.30000000000001	4.6936126810805332	250.0
3.0	122.0	3960.71	162.96461548446646	3944.5	16921.32	186.61842781461857	16935.5	655.12	67.510336986271966	658.0	0.0	0.0	0.0	0.27799999999999997	5.5511151231257827e-17	0.27800000000000002	19073.080000000002	70.522716907390915	19074.0	161.94	14.030552376866707	162.0	242.09	1.5498064395272075	242.0	247.25999999999999	3.2851788383587284	247.0	247.66	3.829412487575607	248.0	247.75	3.6888345042845172	247.0	248.53999999999999	4.3529759935014569	248.0	247.84	3.941370320079046	247.5	248.33000000000001	3.5300283284982288	249.0	248.59999999999999	3.7336309405188937	248.5	248.66999999999999	3.7230498250762101	248.5
3.0	123.0	3962.3000000000002	162.22321042316969	3960.5	16925.200000000001	187.33440687711376	16927.5	656.46000000000004	71.754779631742991	659.0	0.0	0.0	0.0	0.27799999999999997	5.5511151231257827e-17	0.27800000000000002	18987.849999999999	68.715991588566922	18974.5	162.25	14.081459441407343	162.0	242.36000000000001	1.8304097901836078	242.0	247.49000000000001	3.6728599210969102	247.0	247.90000000000001	3.8249182997810549	248.0	248.47	4.1435612702118938	249.0	249.33000000000001	4.5870578806027726	249.0	249.94999999999999	4.9666387023821246	249.0	249.44	4.1335698857041239	249.0	249.90000000000001	4.3943145085439665	250.0	250.16999999999999	4.6088067870111455	250.0
3.0	124.0	3975.2199999999998	168.55245948962002	3968.5	16973.919999999998	192.00623323215316	16991.0	658.21000000000004	69.884375220788797	668.5	0.0	0.0	0.0	0.27799999999999997	5.5511151231257827e-17	0.27800000000000002	18992.23	74.399980510750126	18981.5	162.31999999999999	14.009196979127678	163.0	241.84999999999999	1.2835497652993435	242.0	247.84999999999999	3.7023641095926805	248.0	248.08000000000001	3.489068643635433	248.0	247.91	3.8861163132361338	248.5	249.30000000000001	4.3988634895845538	249.0	248.53999999999999	3.8997948664000264	248.5	248.63	3.9891227105718365	248.5	249.16	4.3834233197353871	249.0	249.99000000000001	4.9628520026291341	249.0
3.0	125.0	3966.3800000000001	167.36330422168416	3959.0	16945.459999999999	186.57595879426697	16966.0	659.35000000000002	69.67702275499434	657.5	0.0	0.0	0.0	0.27799999999999997	5.5511151231257827e-17	0.27800000000000002	19030.27	78.609904592233164	19032.0	162.19	13.915958465014187	162.0	242.21000000000001	1.7792976142287158	242.0	246.83000000000001	3.5356894660023523	246.0	247.75	3.7399866309921483	247.0	247.44	3.5165892566519621	247.0	248.50999999999999	4.0632376253426283	248.0	248.46000000000001	4.1022432887384923	248.5	249.24000000000001	4.6046063892584783	249.0	249.46000000000001	4.2341941382038684	248.5	249.19	4.440033783655255	249.0
3.0	126.0	3966.3200000000002	160.42922925701538	3958.5	16947.860000000001	192.58421638337862	16949.0	658.84000000000003	71.620628313356761	660.5	0.0	0.0	0.0	0.27799999999999997	5.5511151231257827e-17	0.27800000000000002	19058.5	81.768759315523425	19060.5	162.22	14.02253899976748	161.5	242.56	1.8778711350888804	242.0	247.84	4.1175721001580534	247.0	248.08000000000001	3.9891853805006354	248.0	248.86000000000001	4.1328440570628846	248.5	249.25999999999999	3.6759216531368031	249.0	249.63	3.8617483087327167	249.0	250.47	4.4820865676602004	250.0	250.52000000000001	4.2976272523335481	250.0	251.11000000000001	4.3769738404518703	251.0
3.0	127.0	4003.4200000000001	166.75594022402919	3992.5	17112.240000000002	187.92046828379287	17124.5	666.76999999999998	72.932963055123437	665.5	0.0	0.0	0.0	0.27799999999999997	5.5511151231257827e-17	0.27800000000000002	19119.919999999998	69.304066258770121	19126.0	162.31999999999999	14.156892314346395	163.0	242.30000000000001	1.5198684153570663	242.0	247.36000000000001	3.6565557564462217	247.0	248.15000000000001	3.4939232962387718	248.0	248.22999999999999	4.0984265273394866	249.0	249.22	3.9562103078577606	249.0	248.96000000000001	4.3724592622459042	249.0	249.41	4.3268810938134177	249.0	249.66999999999999	4.106226978626486	249.0	249.52000000000001	4.6378443268397866	248.5
3.0	128.0	3993.21	170.7609612879946	3999.0	17106.91	200.53314414330615	17104.5	666.47000000000003	71.966166356142665	666.0	0.0	0.0	0.0	0.27799999999999997	5.5511151231257827e-17	0.27800000000000002	19179.889999999999	74.449297511796573	19186.5	162.34999999999999	13.927939546106597	162.5	242.38	1.8481341942618779	242.0	246.91	3.3737071597872861	247.0	248.31999999999999	3.7064268507553195	248.0	248.49000000000001	3.7669483670472577	248.0	248.72999999999999	3.6574718044025984	248.0	249.22	3.531515255524178	249.0	249.31	4.6576710918655468	249.0	249.09	4.377430753307241	249.0	249.41	4.5146317679296946	249.0
3.0	129.0	3987.7600000000002	159.52737194600806	3988.5	17024.380000000001	180.63675041364093	17030.5	661.21000000000004	73.641875994572544	654.5	0.0	0.0	0.0	0.27799999999999997	5.5511151231257827e-17	0.27800000000000002	19189.560000000001	69.795747721476559	19191.0	162.43000000000001	13.881826248732549	163.0	242.16	1.4677874505527015	242.0	247.71000000000001	3.6532040731390847	247.0	248.56999999999999	4.0205845346168259	248.0	247.93000000000001	3.5164044136020527	247.0	249.00999999999999	3.9686143677611212	249.0	249.66	4.0155198916205102	250.0	249.47	4.5176431908684425	249.0	249.68000000000001	4.4449521932187306	249.0	249.63	4.3119717067717405	249.5
3.0	130.0	4013.8000000000002	163.79059802076554	4007.5	17135.200000000001	191.10222395356888	17134.5	666.13	73.786672915913485	660.5	0.0	0.0	0.0	0.27799999999999997	5.5511151231257827e-17	0.27800000000000002	19161.860000000001	71.031263539373995	19156.5	162.33000000000001	13.883122847544065	162.5	242.31999999999999	1.5929846201391902	242.0	247.44999999999999	3.8219759287572703	247.0	248.18000000000001	3.6834223217002955	248.5	248.59	4.0990120760983375	248.0	249.18000000000001	3.8713821821153225	249.0	249.80000000000001	4.1352146256270661	249.5	250.22	3.9788943187775168	250.0	250.59	4.7876821114188433	250.0	250.33000000000001	4.084250237191644	250.0
3.0	131.0	4001.4000000000001	161.19677416127161	3999.5	17106.630000000001	191.34898249010891	17092.5	666.10000000000002	74.587733575970773	662.0	0.0	0.0	0.0	0.27799999999999997	5.5511151231257827e-17	0.27800000000000002	19181.200000000001	72.568312644018391	19174.5	162.52000000000001	14.01390737802987	163.0	242.12	1.5445387661046259	242.0	247.91	4.0176983460683058	248.0	248.55000000000001	3.5787567673704785	248.5	248.88	3.4359278222919643	248.5	248.94999999999999	4.7861780159120695	248.0	250.90000000000001	4.2461747491124289	250.0	250.21000000000001	4.66753682363621	250.0	249.38999999999999	4.5626636956935585	249.0	250.03999999999999	4.0147727208398729	250.0
3.0	132.0	3987.9899999999998	155.9276431554072	3995.5	17038.939999999999	177.63174378471885	17006.0	661.09000000000003	73.61604376764619	657.0	0.0	0.0	0.0	0.27799999999999997	5.5511151231257827e-17	0.27800000000000002	19162.43	69.669255055583889	19154.5	162.75	13.953762933345256	162.5	242.38999999999999	1.4892615619829852	242.0	249.36000000000001	3.7108489594700562	249.0	249.16	4.298185663742319	249.0	249.53999999999999	4.0998048734055619	249.0	249.84999999999999	3.8610231804535959	250.0	250.40000000000001	4.2379240200834181	250.0	250.41999999999999	3.9753741962235454	250.0	249.96000000000001	4.593299467702928	249.0	250.46000000000001	3.912595046768832	251.0
3.0	133.0	3990.3200000000002	160.58978049676762	3973.0	17055.700000000001	175.61278427267189	17057.0	661.74000000000001	73.064713781688084	659.0	0.0	0.0	0.0	0.27799999999999997	5.5511151231257827e-17	0.27800000000000002	19116.93	66.233866714846116	19123.5	162.55000000000001	13.953046262375825	162.5	242.25999999999999	1.6469365500832145	242.0	248.56999999999999	3.6476156595781855	249.0	248.18000000000001	3.7239226629993269	248.0	249.13999999999999	3.7443824590978956	249.0	249.94999999999999	4.359759167660525	250.0	250.27000000000001	4.2067921270250572	250.0	250.09	4.3682834157137753	249.5	250.66	3.9477081959030356	250.0	251.38	4.9573783394048103	251.0
3.0	134.0	3995.4299999999998	169.00303281302379	4002.0	17056.689999999999	192.04544748574489	17053.0	664.46000000000004	75.680700313884515	664.0	0.0	0.0	0.0	0.27799999999999997	5.5511151231257827e-17	0.27800000000000002	19128.18	78.069504929902038	19130.5	162.52000000000001	13.936627999627456	163.5	242.11000000000001	1.5290192935342577	242.0	247.53	3.9836038959715858	248.0	247.22999999999999	3.673839952964745	247.0	247.75	3.897114317029974	248.0	249.06	4.2114605542495589	249.0	248.81	3.5712602817492871	248.0	249.62	4.6600000000000001	249.0	249.58000000000001	4.4792410071350259	249.0	250.38999999999999	4.2729263976811023	250.0
3.0	135.0	3977.3600000000001	161.89580105734677	3981.0	17019.18	195.24192070352106	17023.0	664.45000000000005	74.238180877497257	662.0	0.0	0.0	0.0	0.27799999999999997	5.5511151231257827e-17	0.27800000000000002	19129.279999999999	81.66187360084264	19139.0	162.55000000000001	13.84006864144828	162.0	242.13999999999999	1.4630105946301279	242.0	248.11000000000001	3.7413767519457322	248.0	248.55000000000001	4.1602283591168403	248.0	248.59999999999999	3.6742346141747673	248.0	248.28	4.0843114474780196	248.0	248.65000000000001	3.5139009661628204	248.0	248.91999999999999	4.3050667822926973	249.0	249.09999999999999	3.9837168574084179	249.0	248.97	3.7615289444586226	249.0
3.0	136.0	3976.0799999999999	157.56717170781482	3987.0	16999.599999999999	190.07524825710473	16991.5	664.11000000000001	74.758664380792681	660.5	0.0	0.0	0.0	0.27799999999999997	5.5511151231257827e-17	0.27800000000000002	19108.540000000001	73.143888329784602	19106.5	162.62	13.888686042963172	162.5	242.08000000000001	1.4048487463068757	242.0	248.59	3.6306886399139207	248.0	248.97999999999999	3.7920443035386597	249.0	249.37	3.5458567370947174	249.0	249.5	4.080441152620633	249.5	250.71000000000001	4.5261352167163542	251.0	250.24000000000001	4.3706292453146842	250.0	250.09999999999999	4.1605288125429443	250.0	250.81999999999999	4.9241852117888492	251.0
3.0	137.0	3997.0100000000002	165.25807060473628	3996.0	17101.380000000001	192.49149487704645	17090.0	665.27999999999997	74.573732640923907	660.0	0.0	0.0	0.0	0.27799999999999997	5.5511151231257827e-17	0.27800000000000002	19123.43	75.88837262716865	19117.5	162.69999999999999	13.933771922921663	163.0	242.44	1.6930445948054647	242.0	248.0	4.1448763552125412	247.0	248.52000000000001	3.6918288150996381	248.0	248.41	3.5723801589416548	248.0	249.22999999999999	4.3837312873852108	249.0	249.80000000000001	4.235563716909474	250.0	249.56999999999999	4.8420140437631947	249.0	249.31	3.7833715122890061	249.5	250.44999999999999	4.5702844550421586	250.0
3.0	138.0	3982.4899999999998	171.69469968522617	3985.0	17068.939999999999	197.74260137866094	17053.5	664.21000000000004	71.804079967645293	659.5	0.0	0.0	0.0	0.27799999999999997	5.5511151231257827e-17	0.27800000000000002	19149.630000000001	78.16286266507899	19151.0	162.80000000000001	13.918333233544885	163.0	242.16999999999999	1.8223885425451953	242.0	247.36000000000001	3.6014441547801348	247.0	248.22999999999999	3.9290075082646503	248.0	248.00999999999999	3.4014555707814269	248.0	249.46000000000001	3.4508549665264119	250.0	248.78	4.0806372051433337	249.0	249.03999999999999	4.2211846678391129	249.0	250.15000000000001	4.0801348016946699	251.0	250.44999999999999	4.5196791921551247	250.0
3.0	139.0	3973.4400000000001	160.00870726307366	3970.5	17009.509999999998	186.64010796182046	16991.5	662.92999999999995	74.333203213637987	662.0	0.0	0.0	0.0	0.27799999999999997	5.5511151231257827e-17	0.27800000000000002	19153.43	79.609327971036151	19162.5	163.06	13.881512885849293	163.0	242.52000000000001	1.7405746177627661	242.0	248.61000000000001	3.6080327049515506	248.0	249.63999999999999	3.9837670614633081	249.0	249.52000000000001	4.3462167456306178	249.0	249.86000000000001	4.4475161607351135	249.0	250.03	4.7591070591025799	250.0	250.78	3.6621851400495848	251.0	251.11000000000001	4.5910674140116914	250.5	251.22	4.439774769062053	251.0
3.0	140.0	4003.0999999999999	169.59943985756556	3983.0	17128.459999999999	191.13693625252029	17132.5	667.41999999999996	75.298629469599234	670.5	0.0	0.0	0.0	0.27799999999999997	5.5511151231257827e-17	0.27800000000000002	19133.389999999999	75.958264198176607	19145.5	162.88999999999999	13.850555945520744	163.0	242.30000000000001	1.5588457268119895	242.0	248.36000000000001	3.2203105440314292	248.0	248.84999999999999	3.3537292675468011	248.5	249.28	3.5918797307259602	249.0	249.69	4.2536925135698276	249.0	249.59	3.6389421539782685	249.0	249.97999999999999	4.4044977012140674	250.0	251.03	4.9365068621445269	250.0	251.63	4.6187768943736609	252.0
3.0	141.0	3984.8000000000002	171.72582799334523	3977.5	17094.220000000001	193.44397535203831	17099.5	666.45000000000005	74.452988522959913	663.5	0.0	0.0	0.0	0.27799999999999997	5.5511151231257827e-17	0.27800000000000002	19154.09	76.105465638152424	19166.0	162.97999999999999	13.761526078164444	163.5	242.47999999999999	1.8519179247472062	242.0	247.78999999999999	3.7397727203668407	247.0	248.27000000000001	3.5010141387889311	248.0	249.22	4.0953143957454596	249.0	248.00999999999999	4.0509134772295496	247.0	250.03	4.2177126502406495	250.0	249.50999999999999	4.8507628266077898	249.0	250.11000000000001	4.0592979688611184	250.0	250.52000000000001	3.8457248991575046	250.0
3.0	142.0	3975.77	158.54853231739486	3959.0	17027.93	179.68668592859072	17036.5	661.88999999999999	72.704730932725411	659.5	0.0	0.0	0.0	0.27799999999999997	5.5511151231257827e-17	0.27800000000000002	19152.509999999998	75.309958836796611	19156.0	163.05000000000001	13.968804530094907	163.0	242.28	1.6916264363032401	242.0	248.25999999999999	4.1027307978954708	247.5	248.68000000000001	4.0740152184300928	248.0	248.97999999999999	3.7920443035386597	249.0	249.93000000000001	3.8736416974211743	249.0	249.81	3.8592615874024401	250.0	250.94	4.8307763351246154	251.0	251.78	4.5179198753408629	251.0	250.72	4.1281472841942062	250.0
3.0	143.0	3980.5500000000002	164.35463942341269	3977.5	17084.240000000002	193.71505465502676	17095.5	664.66999999999996	74.469732777820553	662.0	0.0	0.0	0.0	0.27799999999999997	5.5511151231257827e-17	0.27800000000000002	19121.41	74.441936433706516	19120.0	163.22999999999999	13.997753391169601	163.0	242.5	1.8303005217723127	242.0	247.97	3.6040394004505556	248.0	249.13	3.9991374069916632	248.0	249.44	4.3481490314845468	249.0	249.25999999999999	3.9233149249072534	249.0	250.21000000000001	3.8969090315274237	251.0	251.52000000000001	4.5901633957845123	251.0	250.83000000000001	4.3704805227800749	251.0	250.09	3.7016077587988705	250.0
3.0	144.0	3983.7800000000002	169.94261266674701	3981.5	17072.880000000001	198.87334059647111	17094.5	666.24000000000001	76.58709029595002	669.0	0.0	0.0	0.0	0.27799999999999997	5.5511151231257827e-17	0.27800000000000002	19138.43	76.854961453376575	19138.0	163.09	13.865132527314696	163.0	242.41	1.6498181717995468	242.0	247.56	3.8165953414005003	247.0	248.05000000000001	3.485326383568689	248.0	248.22	3.3183730953586279	248.0	249.06	3.8931221403906662	249.0	249.06	4.0566488632860498	249.0	250.12	4.9885468826102057	250.0	249.97	4.7758873521053653	249.5	250.71000000000001	5.0483561681006623	250.0
3.0	145.0	3972.1399999999999	161.66595312557308	3949.0	17031.119999999999	185.17209725009866	17048.5	662.60000000000002	74.984531738219175	660.5	0.0	0.0	0.0	0.27799999999999997	5.5511151231257827e-17	0.27800000000000002	19150.189999999999	77.807415456368943	19156.0	163.37	14.10507355528499	163.5	242.33000000000001	1.6914786430812538	242.0	247.63999999999999	3.6838023834076656	247.0	248.5	3.7456641600656084	248.0	248.43000000000001	3.4241933356631598	248.0	248.36000000000001	4.2556315629997856	249.0	249.08000000000001	4.1296004649360452	248.5	249.66	4.0551695402288663	249.0	249.46000000000001	3.7799999999999998	249.0	250.44	3.9097826026519686	250.0
3.0	146.0	3978.8000000000002	153.81787932486915	3988.0	17033.27	193.67451329485766	17022.5	663.64999999999998	76.539058656348786	659.5	0.0	0.0	0.0	0.27799999999999997	5.5511151231257827e-17	0.27800000000000002	19117.290000000001	78.870310637146602	19120.0	163.40000000000001	13.882362911262621	163.5	242.25	1.49248115565993	242.0	247.97	3.2602300532324402	248.0	249.78	4.4262399392712544	249.0	250.47	4.3484594973392587	249.0	249.97999999999999	3.5326477322257874	250.0	250.66999999999999	4.1786481067445722	250.0	250.65000000000001	3.8428505045083394	250.0	251.03	4.5813862530897786	251.0	250.80000000000001	4.4249293779675174	251.0
3.0	147.0	3996.5100000000002	159.37204867855596	4004.0	17112.529999999999	192.19185492626895	17097.5	664.67999999999995	75.047035917483115	663.5	0.0	0.0	0.0	0.27799999999999997	5.5511151231257827e-17	0.27800000000000002	19140.200000000001	75.302987988525402	19144.0	163.49000000000001	14.06164641853862	164.0	242.53999999999999	1.7967748885155315	242.0	248.68000000000001	3.6902032464350794	248.0	249.19	3.8070854994339176	249.0	249.02000000000001	3.8130827423490303	248.5	249.34	3.6584696254034963	250.0	249.97	3.9609468564978254	250.0	250.38	4.1684049707292115	250.0	250.61000000000001	3.7118593723361886	251.0	250.36000000000001	4.6465471051093417	250.0
3.0	148.0	3978.3800000000001	163.42831945535022	3965.5	17068.939999999999	196.67581549341546	17072.0	663.26999999999998	73.192329516145335	665.0	0.0	0.0	0.0	0.27799999999999997	5.5511151231257827e-17	0.27800000000000002	19147.990000000002	77.618747091150595	19149.5	163.47	13.8769268932282	164.0	242.06999999999999	1.4439875345722344	242.0	247.80000000000001	3.7656340767525456	247.0	247.94999999999999	3.3656351555092838	248.0	248.53999999999999	3.2075535848992454	249.0	249.28999999999999	3.8582249804800135	249.0	249.61000000000001	4.1878275991258285	250.0	249.22999999999999	3.5351237602098169	249.0	249.63999999999999	3.9051760523694701	249.0	249.66	3.5699299713019581	250.0
3.0	149.0	3969.4099999999999	156.82098679704831	3966.5	17010.830000000002	191.63095026639095	17000.5	661.63	76.82885590713947	660.5	0.0	0.0	0.0	0.27799999999999997	5.5511151231257827e-17	0.27800000000000002	19130.240000000002	78.639318410067617	19144.0	163.63999999999999	14.08724245549852	164.0	242.09	1.3198105924715107	242.0	248.83000000000001	3.8808633060183912	249.0	249.61000000000001	3.7440486107955384	249.0	250.91999999999999	4.2300827415075464	251.0	250.40000000000001	4.1809089920733742	250.0	251.33000000000001	4.9961084856115763	250.0	251.16999999999999	4.4945633825767768	251.0	250.94999999999999	4.4505617622947327	250.0	252.33000000000001	4.24983529092599	253.0
3.0	150.0	4005.9899999999998	162.8669699478688	4005.0	17124.490000000002	188.94091642627333	17125.0	665.70000000000005	78.074899935894891	663.5	0.0	0.0	0.0	0.27799999999999997	5.5511151231257827e-17	0.27800000000000002	19134.099999999999	70.673545262707748	19140.5	163.78	13.946741554929595	164.0	242.33000000000001	1.5235156710713547	242.0	247.93000000000001	3.8085561568657478	248.0	249.11000000000001	4.2471048962793461	249.0	248.66	3.8450487643201607	248.5	249.49000000000001	4.1508914705157016	249.0	250.5	5.0348783500696417	249.5	250.16	4.8902351681693181	249.5	249.84	4.7470411837269753	249.5	250.91	4.2475757791945279	251.0
3.0	151.0	3988.27	167.23449733831833	3990.5	17080.389999999999	185.3117856478643	17071.5	665.63	74.297329023323584	665.0	0.0	0.0	0.0	0.27799999999999997	5.5511151231257827e-17	0.27800000000000002	19151.32	78.117332263717259	19165.0	163.59	14.135837435398019	164.0	242.38999999999999	1.9385303711832838	242.0	247.99000000000001	3.5538570595903267	248.0	248.63999999999999	4.2532810864084682	248.0	249.12	3.9019994874423034	249.0	249.02000000000001	3.5298158592198541	249.0	249.16999999999999	4.0572281178163987	249.0	249.96000000000001	3.671294049786805	250.0	250.81999999999999	4.5593420577973749	251.0	250.52000000000001	3.9534288914814186	251.0
3.0	152.0	3981.6900000000001	160.05215993544107	3977.0	17004.23	169.81082739330844	17000.0	659.88	73.374420611000403	653.0	0.0	0.0	0.0	0.27799999999999997	5.5511151231257827e-17	0.27800000000000002	19150.580000000002	76.829184558994243	19148.5	163.65000000000001	14.035936021512779	163.5	242.22	1.4804053498957641	242.0	248.21000000000001	3.6695912578923555	248.0	248.59	4.2710537341503914	248.0	249.19999999999999	3.8832975677895196	249.0	248.52000000000001	3.8405207980168519	249.0	249.27000000000001	4.1445265109539351	249.0	249.81	4.4848522829631747	249.0	250.88999999999999	4.3032429631616198	250.5	251.44	4.674013264850668	251.0
3.0	153.0	4000.73	166.49035137208401	3990.0	17097.720000000001	174.03701215546076	17094.0	664.10000000000002	74.931635508642145	663.0	0.0	0.0	0.0	0.27799999999999997	5.5511151231257827e-17	0.27800000000000002	19128.02	69.46264895611165	19133.5	163.78999999999999	14.026613989127954	164.0	242.53	1.9310877763581851	242.0	248.43000000000001	3.6311293009200312	248.5	249.47999999999999	3.8664712594302313	249.0	249.25999999999999	3.796366684080978	249.0	250.30000000000001	3.689173349139343	250.0	250.28	3.7231169737197356	250.0	250.96000000000001	4.9576607386952158	251.0	250.41999999999999	4.0599999999999996	250.5	250.97	4.2789134134730986	250.0
3.0	154.0	3993.29	170.9331620838976	4012.0	17076.900000000001	184.66003899057316	17075.0	663.60000000000002	76.96778546898696	661.0	0.0	0.0	0.0	0.27799999999999997	5.5511151231257827e-17	0.27800000000000002	19145.869999999999	67.359580610333381	19145.0	163.87	14.062471333304115	164.5	242.38	1.4749915253993835	242.0	249.06	3.9794974557097031	249.0	248.84999999999999	3.8324274291889733	248.0	249.19	4.0365703264033446	249.0	248.87	4.1271176382555419	248.0	249.41999999999999	4.0550708995034848	249.0	250.97999999999999	4.449674145372895	251.0	250.72	4.6153656409866377	250.0	251.34	4.737552110531345	251.0
3.0	155.0	3977.8000000000002	166.15631194751523	3975.0	17011.220000000001	165.23150910162383	17021.0	657.37	74.084229765855028	656.5	0.0	0.0	0.0	0.27799999999999997	5.5511151231257827e-17	0.27800000000000002	19159.77	73.666933559094218	19157.5	163.72	14.059928876064768	164.0	242.19	1.5855283031217071	242.0	247.97999999999999	3.3733662712489432	248.0	248.53	3.8689921168180224	249.0	248.63999999999999	3.6810867960427123	248.0	249.37	4.3235517806544195	249.0	248.77000000000001	3.9111507258094771	249.0	249.41	3.7338853758518082	250.0	249.59	3.6416891685040884	249.0	249.69	3.8721957595142324	249.0
3.0	156.0	3989.5500000000002	165.07382439381476	3996.0	17056.639999999999	174.22987803473893	17057.0	661.20000000000005	77.278457541542579	657.0	0.0	0.0	0.0	0.27799999999999997	5.5511151231257827e-17	0.27800000000000002	19130.459999999999	73.396378657260755	19134.0	164.02000000000001	14.132218509490999	164.5	242.5	1.8947295321496416	242.0	248.25999999999999	3.7245670889379889	248.0	248.78	3.817276516051725	248.5	249.38999999999999	4.1276991169415442	249.0	250.16999999999999	4.4430957675926814	250.0	250.81999999999999	4.8669908567820421	250.0	250.41999999999999	4.0943375532557154	250.0	250.97	4.2366378178928628	251.0	251.05000000000001	4.4729744018941124	251.0
3.0	157.0	4004.9000000000001	163.84575063150098	4004.5	17105.599999999999	185.20280775409427	17108.0	662.41999999999996	75.026952490421735	668.0	0.0	0.0	0.0	0.27799999999999997	5.5511151231257827e-17	0.27800000000000002	19154.259999999998	75.050332444300352	19148.5	164.09	14.030748376334028	166.0	241.97	1.2763620176109911	242.0	248.53999999999999	3.8818037044652325	248.0	248.90000000000001	3.6455452267116364	249.0	248.72999999999999	3.8336796944971812	249.0	250.09999999999999	4.4170125650715555	250.0	249.41	3.779140113835421	249.0	249.68000000000001	4.0960468747317815	249.0	250.19999999999999	4.3266615305567866	250.0	250.78999999999999	4.9543818988850674	250.0
3.0	158.0	3992.5500000000002	166.90868012179592	3975.5	17073.52	192.3971143234742	17062.0	663.21000000000004	74.469899288235922	661.5	0.0	0.0	0.0	0.27799999999999997	5.5511151231257827e-17	0.27800000000000002	19182.299999999999	75.967295594880824	19181.5	163.91999999999999	13.968306984026375	164.0	242.30000000000001	1.7635192088548399	242.0	247.49000000000001	3.4510722971273724	247.0	248.50999999999999	3.6783012383435922	248.0	248.27000000000001	3.7198252647133843	248.0	249.33000000000001	4.3221638099451996	249.0	249.22	4.2322098246660689	249.0	250.12	4.6287795367677642	249.0	250.44	4.3619261800264342	250.0	250.00999999999999	4.3988521229975444	250.0
3.0	159.0	3986.8800000000001	159.07383694372874	3985.5	17033.16	194.23355631816042	17006.0	660.63999999999999	75.654282099561286	657.0	0.0	0.0	0.0	0.27799999999999997	5.5511151231257827e-17	0.27800000000000002	19165.099999999999	75.013398803147169	19167.5	163.94999999999999	14.110545701708352	163.5	242.63	1.8474577126418894	242.0	248.50999999999999	4.055847630274096	248.0	248.84999999999999	4.0183952020676115	249.0	249.61000000000001	4.1082721428844025	249.0	249.97	3.7800925914585739	250.0	250.38999999999999	3.9872170746022846	250.0	251.31999999999999	4.4494494041397976	251.0	251.37	4.2276589266401325	251.0	251.88	4.214925859371669	252.0
3.0	160.0	4008.3000000000002	159.13318321456401	4006.0	17142.709999999999	196.07943772869197	17132.5	664.89999999999998	76.295150566729987	666.0	0.0	0.0	0.0	0.27799999999999997	5.5511151231257827e-17	0.27800000000000002	19159.580000000002	79.033939544982815	19168.5	164.08000000000001	14.236347846270125	165.0	242.41	1.5754047099079018	242.0	248.05000000000001	3.7692837515899482	248.0	248.90000000000001	3.6069377593742868	249.0	248.96000000000001	4.0519624874867732	249.0	249.94	4.0787743257012883	250.0	249.68000000000001	4.5052857844980263	249.0	250.19	4.397033090619173	250.0	250.61000000000001	4.2799415883864587	250.0	250.22999999999999	4.7388922756272907	249.0
3.0	161.0	3990.1100000000001	165.31623604473941	3987.5	17105.52	197.03464060920859	17115.5	664.09000000000003	73.754470372988237	666.0	0.0	0.0	0.0	0.27799999999999997	5.5511151231257827e-17	0.27800000000000002	19174.209999999999	77.404430751734111	19171.0	164.13	14.072423387604568	164.5	242.44	1.8238420984284798	242.0	247.55000000000001	3.2691742076555048	248.0	249.06	3.7411762856085784	249.0	249.19999999999999	3.6331804249169899	249.0	249.36000000000001	3.5958865388107002	249.0	249.96000000000001	3.6631134298571748	250.0	250.06	4.5646905700167677	250.0	249.97	4.2601760527001691	250.0	250.16999999999999	4.5520434971559753	250.0
3.0	162.0	3982.5900000000001	154.37027531231521	3981.0	17010.060000000001	192.27651026581481	17027.0	659.5	76.427939917284178	662.0	0.0	0.0	0.0	0.27799999999999997	5.5511151231257827e-17	0.27800000000000002	19170.209999999999	76.010169714321776	19169.5	164.16999999999999	14.055642994897102	164.5	242.22	1.4323407415835101	242.0	248.30000000000001	3.6455452267116364	248.0	249.19999999999999	3.9899874686520005	249.0	248.59	3.4032190643565694	248.0	249.62	3.8981534089873882	249.5	250.34999999999999	3.9808918598726093	250.0	250.19999999999999	4.5760244754590209	250.0	250.47999999999999	4.4530439027703288	250.0	250.25	4.3505746746837941	250.0
3.0	163.0	4002.96	162.0612180628049	4010.5	17117.540000000001	198.97986933355847	17128.0	664.95000000000005	76.684075921927899	664.5	0.0	0.0	0.0	0.27799999999999997	5.5511151231257827e-17	0.27800000000000002	19142.98	76.892389740467806	19151.0	164.15000000000001	14.048042568272635	164.5	242.38	1.5734039532173549	242.0	247.97	3.8482593467696535	247.0	248.78999999999999	3.7823141064697414	249.0	249.25	4.0972551787751765	249.0	249.75	3.9022429447690721	249.0	250.40000000000001	4.0373258476372698	250.0	251.00999999999999	4.028635004564201	250.5	251.34	4.8108627084962627	251.0	250.97	4.0925664319592912	251.0
3.0	164.0	3987.8800000000001	161.7888302695832	3991.0	17105.790000000001	201.67713281381208	17107.5	664.94000000000005	76.652178051246537	662.5	0.0	0.0	0.0	0.27799999999999997	5.5511151231257827e-17	0.27800000000000002	19171.400000000001	72.749295529235198	19172.0	164.30000000000001	14.208096283457541	164.5	242.16999999999999	1.5169377047196104	242.0	248.41999999999999	3.9753741962235454	248.0	249.09	3.5639725026997611	249.0	249.52000000000001	3.5170442135406832	249.0	249.52000000000001	4.7275363562853752	249.0	251.50999999999999	4.3806278088876711	251.0	250.91	4.7033923927310184	251.0	250.13999999999999	4.5144656383674029	250.0	250.66	3.9654003580975274	251.0
3.0	165.0	3984.5799999999999	158.96107573868517	3992.0	17053.66	189.73034654477391	17053.0	661.17999999999995	73.649219955135976	660.0	0.0	0.0	0.0	0.27799999999999997	5.5511151231257827e-17	0.27800000000000002	19170.139999999999	78.614250616538982	19173.5	164.44999999999999	14.154416271962614	164.5	242.47999999999999	1.4797297050475131	242.0	249.81999999999999	3.7533451746408821	250.0	249.72	4.2262986169933612	250.0	250.09999999999999	3.9661064030103876	250.0	250.40000000000001	3.7603191353926326	250.0	250.94	4.2586852431237503	251.0	251.16999999999999	4.0275426751308299	251.0	250.63999999999999	4.5989564033593533	250.0	251.03	3.8404557021270276	251.0
3.0	166.0	3989.4400000000001	159.32666569033569	3988.5	17077.68	187.2807454064619	17079.5	661.47000000000003	76.067266941832472	663.5	0.0	0.0	0.0	0.27799999999999997	5.5511151231257827e-17	0.27800000000000002	19131.799999999999	70.736836231202759	19139.0	164.27000000000001	14.113011726771859	164.0	242.33000000000001	1.6435023577713541	242.0	249.03	3.7747980078409493	249.0	248.74000000000001	3.6321343587483113	249.0	249.69999999999999	3.7242448899072143	249.0	250.44999999999999	4.3298383341644522	250.0	250.78	4.1341988341152627	250.5	250.88	4.4570842486989184	250.5	251.34999999999999	4.1985116410461467	251.0	251.96000000000001	4.9898296564111275	252.0
3.0	167.0	3999.9099999999999	163.87178494176479	3999.5	17095.220000000001	180.38262554913655	17085.0	663.04999999999995	74.554057568988156	662.0	0.0	0.0	0.0	0.27799999999999997	5.5511151231257827e-17	0.27800000000000002	19157.380000000001	70.982783828193149	19161.0	164.28	14.110336636664625	166.0	242.15000000000001	1.4991664350564951	242.0	247.97	3.9457698868535149	248.0	247.78999999999999	3.5785332190717467	247.0	248.31999999999999	3.8285245199684952	248.0	249.50999999999999	4.1581125525892153	249.0	249.27000000000001	3.6300275481048354	249.0	250.33000000000001	4.645546254209509	250.0	250.27000000000001	4.3951222963644589	250.0	250.94999999999999	4.2505881945914261	251.0
3.0	168.0	3988.1100000000001	156.46807310119212	3991.5	17054.990000000002	184.30455745857182	17057.5	660.87	73.631196513434446	664.0	0.0	0.0	0.0	0.27799999999999997	5.5511151231257827e-17	0.27800000000000002	19169.360000000001	74.529929558533738	19174.0	164.31	13.99263734969216	164.5	242.18000000000001	1.4654692081377896	242.0	248.61000000000001	3.791820143413978	248.5	249.02000000000001	3.9924428612066576	249.0	249.16	3.6488902422517446	249.0	248.69999999999999	4.0062451248020254	248.0	249.08000000000001	3.5402824746056636	249.0	249.55000000000001	4.3780703511935481	249.0	249.75999999999999	4.0351455983644513	250.0	249.53999999999999	3.6617482163578638	249.0
3.0	169.0	3990.23	152.68941384392045	3993.5	17034.689999999999	182.40414989796696	17012.0	661.32000000000005	73.811500458939335	656.0	0.0	0.0	0.0	0.27799999999999997	5.5511151231257827e-17	0.27800000000000002	19150.939999999999	69.684262211779213	19160.5	164.36000000000001	13.996085166931501	164.0	242.12	1.3658696863171098	242.0	249.05000000000001	3.6506848672543617	248.0	249.43000000000001	3.9249331204493152	250.0	249.91999999999999	3.4429057495086912	249.0	249.91	4.0523943539591514	250.0	251.13999999999999	4.5211060593620234	251.0	250.84	4.3513676011111722	251.0	250.75	4.1457809879442502	250.0	251.40000000000001	4.953786430600335	251.0
3.0	170.0	4011.0599999999999	154.46241096137274	4018.5	17123.799999999999	182.86968037375686	17126.0	665.41999999999996	74.022048066775355	668.0	0.0	0.0	0.0	0.27799999999999997	5.5511151231257827e-17	0.27800000000000002	19160.080000000002	77.655093844512209	19159.0	164.38999999999999	14.048412721727676	165.0	242.47999999999999	1.6460862674841799	242.0	248.47999999999999	4.1484454919885358	248.0	248.96000000000001	3.624693090456073	249.0	248.94	3.4951967040497163	249.0	249.66999999999999	4.3796232714698187	250.0	250.22999999999999	4.2611148775877892	250.0	250.16999999999999	4.8084404956284938	250.0	249.94999999999999	3.8062448686336503	250.0	251.06	4.5162373719723812	251.0
3.0	171.0	3995.9000000000001	156.82082132165996	3991.5	17085.220000000001	189.35673106599617	17078.5	665.46000000000004	71.993946967783344	669.5	0.0	0.0	0.0	0.27799999999999997	5.5511151231257827e-17	0.27800000000000002	19172.66	70.208435390628097	19175.5	164.52000000000001	13.982474745194427	164.0	242.22	1.8032193432857804	242.0	247.75999999999999	3.5612357405821937	248.0	248.55000000000001	3.8868367601431371	248.5	248.52000000000001	3.3659471178258284	248.0	249.86000000000001	3.6000555551268931	250.0	249.16999999999999	4.152240359131441	249.0	249.66999999999999	4.2803154089389253	249.0	250.78	4.1510962407537599	251.0	250.99000000000001	4.6314036749132557	251.0
3.0	172.0	3984.6399999999999	149.01345711042345	3986.5	17014.560000000001	184.39660083634948	16999.0	661.63	75.343699802969581	667.5	0.0	0.0	0.0	0.27799999999999997	5.5511151231257827e-17	0.27800000000000002	19170.830000000002	73.323809911924229	19161.0	164.72999999999999	13.983458084465372	165.0	242.58000000000001	1.6743954132760877	242.0	249.00999999999999	3.5846757175510313	249.0	249.97	4.0210819439548855	250.0	249.94	4.3354815188165663	249.0	250.27000000000001	4.4019427529217143	250.0	250.44	4.758823383988946	250.0	251.31999999999999	3.6218227455246894	251.0	251.69	4.5468560566615706	251.0	251.75999999999999	4.3820543127624516	252.0
3.0	173.0	4012.8200000000002	158.37975754495901	4003.0	17125.790000000001	195.83014553433802	17147.0	666.38	76.387273809188926	663.5	0.0	0.0	0.0	0.27799999999999997	5.5511151231257827e-17	0.27800000000000002	19149.830000000002	82.643457696299208	19162.0	164.49000000000001	13.961729835518232	164.0	242.36000000000001	1.5589740215924064	242.0	248.72	3.2313464685793138	248.0	249.16999999999999	3.3258232063656061	249.0	249.72	3.7231169737197352	250.0	250.05000000000001	4.2364489847040518	250.0	249.97999999999999	3.5524076342672162	250.0	250.53	4.3873796279784134	251.0	251.59999999999999	4.8641546028061242	250.0	252.13999999999999	4.6648043903254939	252.0
3.0	174.0	3994.79	162.94773978180859	3997.0	17088.900000000001	203.82171130672023	17110.5	665.58000000000004	74.262800916744325	666.0	0.0	0.0	0.0	0.27799999999999997	5.5511151231257827e-17	0.27800000000000002	19168.040000000001	80.863826276030252	19166.5	164.62	13.916019545832782	165.0	242.56	1.8128430709799457	242.0	248.09999999999999	3.7161808352124091	247.0	248.55000000000001	3.3922706259966939	248.5	249.63999999999999	4.1821525558018564	249.5	248.34999999999999	4.0703193977868617	248.0	250.50999999999999	4.1508914705157016	251.0	249.97999999999999	4.8907668110430293	250.0	250.75999999999999	3.960101008812781	251.0	250.96000000000001	3.8650226390022602	251.0
3.0	175.0	3989.9400000000001	153.56717227324333	3970.5	17031.950000000001	193.24934023173276	17071.5	661.57000000000005	73.739304987231876	663.5	0.0	0.0	0.0	0.27799999999999997	5.5511151231257827e-17	0.27800000000000002	19168.209999999999	73.676766351408233	19171.0	164.65000000000001	14.114797200101744	165.0	242.36000000000001	1.7408044117591155	242.0	248.61000000000001	4.0691399582712808	248.0	248.97999999999999	4.0496419594823445	249.0	249.38	3.7783064989489659	249.0	250.27000000000001	3.8440993743658609	250.0	250.22999999999999	3.8362872676586668	250.0	251.37	4.7236744172307219	251.0	252.30000000000001	4.5	251.0	251.11000000000001	4.1204247353883314	251.0
3.0	176.0	3994.23	161.43740923342398	3989.0	17087.240000000002	196.04785742262013	17100.0	664.96000000000004	77.854854697700134	665.0	0.0	0.0	0.0	0.27799999999999997	5.5511151231257827e-17	0.27800000000000002	19136.23	74.616868736231496	19136.0	164.81999999999999	14.157951829272479	165.0	242.56999999999999	1.8124844826921971	242.0	248.33000000000001	3.6278230386831161	248.5	249.47	4.0235680682697543	249.0	249.84	4.3167580427909087	249.5	249.63999999999999	3.9357845469486765	250.0	250.63	3.8591579392401134	251.0	251.97999999999999	4.6064737055582992	252.0	251.28999999999999	4.3778876184753761	251.0	250.49000000000001	3.6619530308293147	250.5
3.0	177.0	3993.5100000000002	167.72861979996139	3992.5	17088.98	189.20322301694546	17104.0	665.62	77.899008979575598	664.0	0.0	0.0	0.0	0.27799999999999997	5.5511151231257827e-17	0.27800000000000002	19165.119999999999	74.532580795246858	19163.0	164.68000000000001	14.004199370188932	165.0	242.47	1.6879277235711247	242.0	247.91999999999999	3.7621270579287986	247.5	248.38	3.4979422522391639	249.0	248.61000000000001	3.3373492475316398	248.5	249.38	3.8073087607915372	249.0	249.53	4.2342767977542515	250.0	250.61000000000001	5.0495445339159062	251.0	250.46000000000001	4.7883608886549052	250.0	251.13	5.0053071833804559	251.0
3.0	178.0	3984.6599999999999	160.07068563606518	3972.0	17042.09	176.53600737526611	17048.0	662.05999999999995	76.78747554126258	668.5	0.0	0.0	0.0	0.27799999999999997	5.5511151231257827e-17	0.27800000000000002	19177.700000000001	74.13157222128774	19171.0	164.97	14.238999262588646	165.0	242.40000000000001	1.7088007490635064	242.0	247.97999999999999	3.7761885546142953	247.0	248.83000000000001	3.6443243543899873	249.0	248.83000000000001	3.4294460194031338	249.0	248.72	4.3337743365339172	249.0	249.49000000000001	4.1388283366189516	249.0	250.08000000000001	4.0266114786505049	250.0	249.94999999999999	3.7957212753309477	249.0	250.80000000000001	3.9140771581561853	250.0
3.0	179.0	3983.0500000000002	156.61573196840732	3982.5	17064.98	184.30046011879622	17070.0	663.71000000000004	78.441608219107778	666.5	0.0	0.0	0.0	0.27799999999999997	5.5511151231257827e-17	0.27800000000000002	19157.439999999999	67.750176383534239	19156.0	164.97	14.035280545824513	165.0	242.28999999999999	1.4580466384858888	242.0	248.33000000000001	3.2834585424518457	248.0	250.12	4.4097165441783224	249.0	250.87	4.3649856815343622	250.0	250.36000000000001	3.6014441547801348	250.0	251.03999999999999	4.1350211607681038	250.0	251.06999999999999	3.7209004286597072	251.0	251.52000000000001	4.6443083446300166	251.0	251.16999999999999	4.4633059496297136	251.0
3.0	180.0	4001.4499999999998	164.76634213333739	4000.5	17145.139999999999	185.85004815710971	17140.5	666.85000000000002	77.721473866621963	672.5	0.0	0.0	0.0	0.27799999999999997	5.5511151231257827e-17	0.27800000000000002	19178.0	73.117713312165336	19175.0	165.02000000000001	14.192237314814038	165.5	242.56999999999999	1.7790727922150913	242.0	249.05000000000001	3.6806928695559478	248.5	249.52000000000001	3.809146886115053	249.0	249.41	3.8421218096255099	249.0	249.75	3.6452023263462343	250.0	250.37	3.9029604148645936	250.0	250.78	4.1535045443576921	250.0	251.05000000000001	3.7212229172679234	252.0	250.75	4.6698501046607479	250.0
3.0	181.0	3985.46	161.01716802875401	3972.0	17103.77	187.98190631015527	17101.5	665.32000000000005	74.346335484676032	667.0	0.0	0.0	0.0	0.27799999999999997	5.5511151231257827e-17	0.27800000000000002	19188.75	65.391035318306436	19184.0	164.99000000000001	13.970322115112449	165.0	242.11000000000001	1.413470905254155	242.0	248.15000000000001	3.7639739637781773	248.0	248.28999999999999	3.32654475394515	248.0	248.91	3.3349512740068628	249.0	249.62	3.9313610874606768	250.0	249.97	4.2248195227725409	250.0	249.63	3.548675809368897	250.0	250.08000000000001	3.9055857435217063	250.0	250.06	3.5967207286638199	250.0
3.0	182.0	3970.21	153.40119262900143	3969.5	17047.119999999999	180.999628728901	17039.5	662.34000000000003	74.974558351483466	663.5	0.0	0.0	0.0	0.27799999999999997	5.5511151231257827e-17	0.27800000000000002	19170.099999999999	64.999461536231209	19168.5	165.16999999999999	14.274491234366288	165.0	242.13999999999999	1.3268006632497589	242.0	249.22999999999999	3.9543773213996665	249.0	249.91999999999999	3.8436441042323368	250.0	251.33000000000001	4.3727680020783168	251.5	250.74000000000001	4.1487829540721943	250.5	251.66999999999999	4.9659943616560822	251.0	251.59	4.4611545590799695	251.5	251.34999999999999	4.452808102759426	251.0	252.66999999999999	4.1305084432791084	253.0
3.0	183.0	3997.27	159.32625991970062	4002.0	17152.029999999999	187.46836826515559	17144.5	667.20000000000005	74.682528077188167	668.5	0.0	0.0	0.0	0.27799999999999997	5.5511151231257827e-17	0.27800000000000002	19158.75	74.795504544056655	19161.0	165.28	14.03145038832408	165.0	242.37	1.5208878985645193	242.0	248.25999999999999	3.8538811605964196	248.0	249.41	4.3315008946091655	249.0	249.03	3.7959320331112361	249.0	249.81999999999999	4.212790049361586	249.5	250.88	5.0264898288965041	250.0	250.56	4.8627564199741702	250.0	250.24000000000001	4.6714451725349404	250.0	251.25999999999999	4.2979530011390317	251.0
3.0	184.0	3978.9699999999998	167.22287253841802	3992.0	17109.360000000001	187.93150454354372	17121.0	666.82000000000005	71.343167857896532	668.5	0.0	0.0	0.0	0.27799999999999997	5.5511151231257827e-17	0.27800000000000002	19171.330000000002	70.521777487525085	19176.0	165.05000000000001	14.183352918122004	165.0	242.43000000000001	1.9403865594257246	242.0	248.33000000000001	3.5945931619586657	248.0	248.93000000000001	4.1767331731869106	249.0	249.44999999999999	3.8713692668098707	249.0	249.36000000000001	3.5171579435675051	249.0	249.50999999999999	3.9862137423876307	249.0	250.33000000000001	3.7203628855260882	250.5	251.19999999999999	4.5299006611624497	251.0	250.84	4.00429769123126	251.0
3.0	185.0	3974.1399999999999	157.44542038433511	3982.0	17028.580000000002	183.43637480063762	17044.0	660.70000000000005	73.742050419011278	654.0	0.0	0.0	0.0	0.27799999999999997	5.5511151231257827e-17	0.27800000000000002	19168.389999999999	72.822372249192767	19169.0	165.16	14.068205287100414	165.0	242.27000000000001	1.4618823482072694	242.0	248.50999999999999	3.6207595888155844	248.0	248.90000000000001	4.2225584661434823	249.0	249.52000000000001	3.9255063367672713	249.0	248.87	3.892698292958241	249.0	249.56999999999999	4.0969622893065534	250.0	250.21000000000001	4.2995232293825332	249.0	251.31999999999999	4.235280392134622	251.0	251.72999999999999	4.5713345972483781	251.0
3.0	186.0	3987.1500000000001	164.69944596142392	3990.5	17112.560000000001	182.53938314785663	17117.5	666.96000000000004	74.497908695479495	666.0	0.0	0.0	0.0	0.27799999999999997	5.5511151231257827e-17	0.27800000000000002	19133.740000000002	74.520550185838005	19124.0	165.28999999999999	14.029465421034402	165.0	242.56999999999999	1.9144450893143947	242.0	248.74000000000001	3.711118429799837	249.0	249.75999999999999	3.8758740949623229	250.0	249.63	3.5458567370947178	249.0	250.63	3.6349828060116045	250.0	250.56	3.7611700307218232	250.0	251.34999999999999	4.9646248599466203	251.0	250.77000000000001	4.0171009447112471	251.0	251.22	4.2721891343900023	250.0
3.0	187.0	3982.6700000000001	171.42491388360096	3999.0	17104.169999999998	194.63720379208081	17117.0	668.53999999999996	74.980053347540377	667.0	0.0	0.0	0.0	0.27799999999999997	5.5511151231257827e-17	0.27800000000000002	19164.779999999999	79.695618449197056	19165.0	165.41999999999999	14.031521656613013	166.0	242.41999999999999	1.4709180806557518	242.0	249.31999999999999	3.8571492063439807	250.0	249.16999999999999	3.9320605285269958	249.0	249.53	4.0111220375351335	250.0	249.18000000000001	3.9481134735465746	249.0	249.72999999999999	4.1008657622506979	249.0	251.31	4.4197171855221686	251.0	251.06999999999999	4.5765816937972383	250.5	251.59	4.7855929622148183	251.0
3.0	188.0	3969.54	163.16797602470893	3967.0	17035.59	185.64418089452738	17047.5	663.21000000000004	74.300510765404567	659.5	0.0	0.0	0.0	0.27799999999999997	5.5511151231257827e-17	0.27800000000000002	19176.07	76.719000905903357	19173.0	165.27000000000001	14.049096056330457	165.5	242.24000000000001	1.5692036196746426	242.0	248.22999999999999	3.384833821622562	248.0	248.84999999999999	3.824591481452627	249.5	249.0	3.722902093797257	248.5	249.66999999999999	4.3221638099451996	249.0	249.06	3.9769837817119651	249.0	249.69999999999999	3.6864617182333519	250.0	249.88	3.6504246328338295	249.5	249.91999999999999	3.8017890525382918	250.0
3.0	189.0	3982.1500000000001	164.02624027880421	3992.0	17075.599999999999	180.75818100434626	17080.5	666.82000000000005	77.640888712069753	660.0	0.0	0.0	0.0	0.27799999999999997	5.5511151231257827e-17	0.27800000000000002	19149.290000000001	72.348088433627595	19160.0	165.53999999999999	14.085751666134115	166.0	242.53999999999999	1.9309065228539677	242.0	248.50999999999999	3.6674105306060301	248.0	249.06999999999999	3.829503884317131	249.0	249.69	4.1513732667636623	249.5	250.47	4.3919357918803872	250.0	251.11000000000001	4.8350698030121553	251.0	250.69999999999999	4.0853396431630991	250.0	251.25999999999999	4.2909672569247137	251.0	251.27000000000001	4.4740473846395501	251.0
3.0	190.0	3995.0500000000002	165.65303347660134	4002.0	17125.09	191.53579795954593	17129.5	666.47000000000003	76.43068166646168	667.5	0.0	0.0	0.0	0.27799999999999997	5.5511151231257827e-17	0.27800000000000002	19166.59	74.523834442411768	19181.5	165.63	13.971152422044504	167.0	242.0	1.2727922061357855	242.0	248.81	3.8644404510873245	248.0	249.21000000000001	3.6886176272419453	249.0	249.06999999999999	3.8607123694986649	249.5	250.40000000000001	4.3794976880916376	250.0	249.69999999999999	3.670149860700513	249.5	249.94	4.046776494940139	249.5	250.5	4.2906875905849873	250.0	251.0	4.8744230427815767	250.0
3.0	191.0	3982.8299999999999	168.4687540762381	3972.0	17090.400000000001	195.2237178213754	17105.0	665.19000000000005	75.947573364788951	652.5	0.0	0.0	0.0	0.27799999999999997	5.5511151231257827e-17	0.27800000000000002	19184.73	74.387076162462506	19195.0	165.52000000000001	13.922269929864168	165.5	242.34	1.7900837969212504	242.0	247.72999999999999	3.4521152935555324	247.0	248.81999999999999	3.545081099213387	248.0	248.59	3.6168909300668717	248.0	249.63	4.2933786229495299	249.0	249.5	4.1844951905815355	249.5	250.38	4.6298596091026347	250.0	250.69999999999999	4.4124822945820412	250.0	250.25	4.3505746746837941	250.0
3.0	192.0	3978.3299999999999	158.13450319269353	3996.0	17052.18	185.38011651738705	17033.5	662.28999999999996	75.777740135213847	659.5	0.0	0.0	0.0	0.27799999999999997	5.5511151231257827e-17	0.27800000000000002	19173.869999999999	74.851540398311116	19168.5	165.53	14.011034936791786	166.0	242.66	1.8342300837136001	242.0	248.78999999999999	4.1359279490822853	248.0	249.18000000000001	4.0184076448264925	249.0	249.94999999999999	4.060480267160524	250.0	250.27000000000001	3.7599335100504101	250.0	250.61000000000001	3.921466562397288	250.0	251.59	4.5146317679296946	251.0	251.63	4.2134427728402812	251.0	252.08000000000001	4.1897016600230623	252.0
3.0	193.0	4004.9400000000001	159.3808533042787	4013.0	17156.25	190.35484627400479	17161.5	665.27999999999997	76.936867625345926	664.5	0.0	0.0	0.0	0.27799999999999997	5.5511151231257827e-17	0.27800000000000002	19173.060000000001	80.595635117542201	19173.0	165.68000000000001	14.171718315010356	166.0	242.46000000000001	1.6150541786577939	242.0	248.31999999999999	3.7279484974983226	248.0	249.24000000000001	3.698972830394947	249.0	249.24000000000001	3.9373087255128989	249.0	250.22	3.9637860688992785	250.0	249.96000000000001	4.5429505830462205	250.0	250.44999999999999	4.3985793160974147	250.0	250.87	4.2418274363769211	250.0	250.41999999999999	4.7480101095090355	249.0
3.0	194.0	3991.0999999999999	161.87214090139167	4000.5	17121.650000000001	192.87246433848458	17122.5	663.89999999999998	72.987190656991302	656.0	0.0	0.0	0.0	0.27799999999999997	5.5511151231257827e-17	0.27800000000000002	19194.029999999999	83.558895995579064	19196.5	165.72	13.937058513187061	166.5	242.52000000000001	1.8519179247472062	242.0	247.78999999999999	3.3144984537634041	248.0	249.38	3.6953484274152002	249.0	249.52000000000001	3.6755407765388757	250.0	249.63999999999999	3.5903203199714646	249.0	250.22	3.6182316122658591	250.0	250.33000000000001	4.5256049319400384	250.0	250.18000000000001	4.2411790813404702	250.0	250.37	4.4914474281683399	250.0
3.0	195.0	3976.7199999999998	148.99208569585167	3973.5	17027.77	193.04366630376663	17019.5	660.11000000000001	74.924748247825292	659.5	0.0	0.0	0.0	0.27799999999999997	5.5511151231257827e-17	0.27800000000000002	19179.720000000001	71.505115900892008	19182.0	165.71000000000001	13.961586586058191	166.0	242.25999999999999	1.4465130486794788	242.0	248.55000000000001	3.6806928695559482	248.0	249.55000000000001	3.9758646858262163	249.0	248.90000000000001	3.4942810419312296	248.0	249.88	3.9122372116220152	250.0	250.59	3.9549841971871391	250.0	250.44	4.4951529451176633	250.0	250.69999999999999	4.4777226354476216	250.5	250.44999999999999	4.2880648315994474	250.0
3.0	196.0	4002.4200000000001	155.56896734246197	3992.5	17130.34	197.35720002067319	17148.5	662.97000000000003	73.908653755835658	663.0	0.0	0.0	0.0	0.27799999999999997	5.5511151231257827e-17	0.27800000000000002	19154.610000000001	77.835710955833136	19157.0	165.69	13.936064724304346	166.0	242.40000000000001	1.5556349186104041	242.0	248.19999999999999	3.786819245752298	247.0	249.13999999999999	3.7443824590978956	249.0	249.55000000000001	4.1264391428930578	249.0	250.03	3.8456598913580491	249.0	250.65000000000001	4.0801348016946699	250.0	251.24000000000001	4.0549229339162549	251.0	251.58000000000001	4.8190870504692072	252.0	251.19	4.1175113843194167	251.0
3.0	197.0	3994.1199999999999	157.07433144852152	3994.0	17118.619999999999	192.20253796451283	17118.5	664.97000000000003	75.826440639133253	660.5	0.0	0.0	0.0	0.27799999999999997	5.5511151231257827e-17	0.27800000000000002	19181.84	75.967192919048955	19187.5	165.83000000000001	14.082652449023939	166.0	242.19999999999999	1.5491933384829668	242.0	248.66	3.9805024808433416	249.0	249.41999999999999	3.5104985400937001	249.0	249.83000000000001	3.5072924029798256	249.0	249.78	4.7001702096839004	249.0	251.75	4.3459751494917684	252.0	251.19999999999999	4.656178690729126	251.0	250.34999999999999	4.5063843599941631	250.0	250.83000000000001	4.0051342049923866	251.0
3.0	198.0	3986.4400000000001	153.05896380153632	3987.5	17065.32	176.80242532273135	17083.5	660.34000000000003	74.512041979803499	662.5	0.0	0.0	0.0	0.27799999999999997	5.5511151231257827e-17	0.27800000000000002	19180.490000000002	70.507091132736434	19181.5	165.99000000000001	13.976762858401798	166.0	242.49000000000001	1.4865732407116712	242.0	250.03999999999999	3.7733804472912613	250.0	250.03	4.1556106651128903	250.0	250.41	3.9143198642931574	250.0	250.66999999999999	3.8315923582761249	250.0	251.21000000000001	4.2480466099137848	251.0	251.40000000000001	4.0199502484483558	251.5	250.84	4.5182297418347375	250.0	251.18000000000001	3.8454648613659175	251.0
3.0	199.0	3985.7600000000002	156.39904859045657	3992.5	17098.59	175.96943456180111	17098.5	662.02999999999997	75.609054351975601	665.0	0.0	0.0	0.0	0.27799999999999997	5.5511151231257827e-17	0.27800000000000002	19147.099999999999	74.772655429642185	19136.0	165.84999999999999	14.008836497011449	166.0	242.34	1.6566230711903056	242.0	249.28999999999999	3.8139087561188454	249.5	249.05000000000001	3.6424579613222714	249.0	249.97999999999999	3.7416039341437521	250.0	250.71000000000001	4.4794977397025209	250.0	251.0	4.1231056256176606	251.0	251.09999999999999	4.4732538492690077	251.0	251.58000000000001	4.2407074881439302	251.0	252.13	4.9611591387497338	252.0
3.0	200.0	3994.6199999999999	160.50319498377593	4002.5	17106.860000000001	179.00447033524054	17097.0	664.23000000000002	76.823415050360779	661.0	0.0	0.0	0.0	0.27799999999999997	5.5511151231257827e-17	0.27800000000000002	19169.27	69.492280866294777	19174.5	165.83000000000001	13.963563298814526	167.0	242.19	1.5012994371543606	242.0	248.22999999999999	3.9340945591075971	248.0	248.12	3.5840758920536264	248.0	248.56	3.8165953414005003	249.0	249.77000000000001	4.1565731077415204	249.0	249.5	3.6837480912787726	249.0	250.55000000000001	4.5659062627259441	250.0	250.47	4.3713956581393996	250.0	251.09999999999999	4.3208795400936602	251.0
3.0	201.0	3979.73	156.98725139322619	3990.5	17065.18	182.54333074642855	17064.5	664.16999999999996	75.970659467981449	657.0	0.0	0.0	0.0	0.27799999999999997	5.5511151231257827e-17	0.27800000000000002	19169.810000000001	73.768651200899683	19168.5	165.88999999999999	13.852721754225772	166.5	242.21000000000001	1.4511719401917886	242.0	248.83000000000001	3.8962931101240317	249.0	249.34	4.030434219783273	249.0	249.40000000000001	3.7603191353926331	249.0	248.94999999999999	4.06294228361664	249.0	249.28999999999999	3.6008193512032785	249.0	249.74000000000001	4.3923114643658874	249.0	249.94999999999999	4.0407301320429703	250.0	249.72	3.6278919498794338	249.0
3.0	202.0	3976.1199999999999	151.7890826113657	3982.5	17038.98	185.142376564632	17041.0	663.36000000000001	76.934455220011785	661.5	0.0	0.0	0.0	0.27799999999999997	5.5511151231257827e-17	0.27800000000000002	19148.560000000001	70.006045453232105	19150.5	165.96000000000001	13.913964208664618	166.0	242.13999999999999	1.3857849761056007	242.0	249.25	3.6452023263462343	248.5	249.75	3.9226904032819108	250.0	250.16999999999999	3.455589674715446	249.5	250.18000000000001	4.0850458993749381	250.0	251.37	4.5092238800041855	251.0	251.03999999999999	4.3701716213439488	251.0	250.93000000000001	4.1743382709119299	251.0	251.53999999999999	4.8793852071751829	251.0
3.0	203.0	4256.8299999999999	167.92385506532418	4280.5	18230.790000000001	199.21924078763078	18252.5	709.52999999999997	83.271898621323615	709.0	0.0	0.0	0.0	0.27799999999999997	5.5511151231257827e-17	0.27800000000000002	19045.529999999999	73.691173826992312	19044.5	167.08000000000001	13.815701212750659	167.0	244.25	2.4015619917045656	244.0	266.00999999999999	5.987478601214371	265.0	268.06999999999999	5.2559585234284336	268.5	270.27999999999997	6.6499323304827707	270.0	272.44	6.8180935751865404	272.0	275.48000000000002	6.8912698394417866	275.0	277.68000000000001	7.5244667585151834	277.5	278.52999999999997	6.4194314389983171	279.0	281.79000000000002	6.6412272962156633	281.0
3.0	204.0	4521.2399999999998	179.9321605494693	4521.5	19395.119999999999	203.87458301612784	19406.5	755.70000000000005	85.317348763308388	751.0	0.0	0.0	0.0	0.27799999999999997	5.5511151231257827e-17	0.27800000000000002	18561.669999999998	77.765166366439431	18561.5	167.71000000000001	13.891216649379563	168.0	244.06999999999999	2.2461300051421782	244.0	264.56999999999999	5.6022406231792647	264.0	268.04000000000002	5.9041002701512442	268.0	269.20999999999998	6.1681358610199233	268.5	272.11000000000001	6.5907435088918458	272.0	274.02999999999997	6.527564630089846	273.0	276.01999999999998	7.1203651591754769	276.0	278.00999999999999	6.8446986785394719	278.0	280.27999999999997	7.0570248688806529	281.0
3.0	205.0	4784.8599999999997	178.02140433105228	4783.5	20500.77	241.53396676244108	20506.5	798.58000000000004	91.89996517953638	798.5	0.0	0.0	0.0	0.27799999999999997	5.5511151231257827e-17	0.27800000000000002	18030.689999999999	91.417798595240754	18032.0	168.28	13.947100057001098	168.0	245.0	2.7928480087537881	245.0	266.87	4.9348860169207551	266.0	270.0	5.2115256883181535	269.0	272.68000000000001	5.8461611335986969	273.0	274.27999999999997	7.0314721076030731	274.0	275.62	6.4199376944017148	275.0	277.47000000000003	7.3067845185142835	276.0	279.13999999999999	7.2470959701110607	279.0	280.33999999999997	7.6566572340676196	279.0
3.0	206.0	4546.6300000000001	183.101701521313	4535.5	19454.529999999999	237.76561799385547	19485.5	756.98000000000002	87.915070380452974	756.0	0.0	0.0	0.0	0.27799999999999997	5.5511151231257827e-17	0.27800000000000002	17736.349999999999	113.81365252024909	17711.0	168.43000000000001	13.811049923883413	167.5	244.47	2.4918065735526103	244.0	266.66000000000003	6.1858224998782498	266.0	269.20999999999998	6.5119812653293163	269.0	271.77999999999997	6.7120488675217498	271.0	274.97000000000003	6.573362914064611	275.0	276.23000000000002	7.1831121388991273	275.0	277.54000000000002	7.8197442413419118	277.0	279.41000000000003	7.9813470041090175	279.0	282.60000000000002	7.4161984870956612	282.0
3.0	207.0	4388.7299999999996	183.41476794413256	4391.0	18781.709999999999	247.73321517309705	18789.5	732.05999999999995	85.235652165041827	727.5	0.0	0.0	0.0	0.27799999999999997	5.5511151231257827e-17	0.27800000000000002	17649.57	121.46623028644628	17630.5	169.00999999999999	13.769891067107251	168.0	244.38999999999999	2.6641884317742996	244.0	265.69	5.7440316851493778	266.0	267.72000000000003	5.3368155298829656	268.0	269.86000000000001	5.4936690835906736	270.0	271.81	6.6853496542813682	272.0	275.50999999999999	7.0363271669245178	276.0	276.56999999999999	6.6396611359315623	276.0	278.57999999999998	6.7397032575626055	278.0	281.51999999999998	7.6804687356957597	281.0
3.0	208.0	4475.79	178.83088631441717	4463.0	19150.119999999999	264.55098865814125	19117.0	745.70000000000005	85.004529291091316	750.0	0.0	0.0	0.0	0.27799999999999997	5.5511151231257827e-17	0.27800000000000002	17567.299999999999	117.68572555752036	17559.5	169.43000000000001	14.111877975662912	169.0	244.19999999999999	2.2803508501982757	244.0	267.54000000000002	5.9789965713320159	267.0	268.91000000000003	5.9884806086352151	269.0	270.66000000000003	6.1517802301447659	270.5	272.17000000000002	6.4946978374671138	272.0	275.07999999999998	6.2923445550923232	274.0	277.06999999999999	7.3256467291291081	276.0	278.08999999999997	7.0001357129701418	277.0	278.88	7.6776037928509968	278.0
3.0	209.0	4484.2700000000004	176.05100709737505	4497.5	19195.549999999999	244.36322861674583	19190.5	748.72000000000003	88.921322527276899	749.0	0.0	0.0	0.0	0.27799999999999997	5.5511151231257827e-17	0.27800000000000002	17458.720000000001	123.36321007496522	17463.0	170.06999999999999	14.403648843261903	170.0	244.81	2.7629513205990444	244.0	266.98000000000002	6.151390086801519	266.0	269.17000000000002	6.2594808091406433	269.0	272.37	6.9175935121977208	272.0	274.12	6.3988749011056623	274.0	276.5	6.9849838940401288	275.5	278.94999999999999	7.040419021620802	277.0	280.20999999999998	6.4564618793887423	280.0	282.25	8.2503030247379403	283.0
3.0	210.0	4455.3500000000004	184.19469997803955	4455.0	19034.82	242.71898895636491	19048.5	745.82000000000005	87.391576253092026	748.5	0.0	0.0	0.0	0.27799999999999997	5.5511151231257827e-17	0.27800000000000002	17214.869999999999	123.39170596113824	17206.5	170.33000000000001	14.104648170018283	170.0	244.56999999999999	2.9941776834383087	244.0	265.52999999999997	6.1958938015430833	265.0	268.25999999999999	6.1165676649572012	268.0	269.69	5.2548929579963852	270.0	273.60000000000002	6.4373907757724318	273.5	274.97000000000003	6.7741493930972618	275.0	277.29000000000002	6.8880984313524438	278.0	279.06	6.3432168495172858	279.0	279.58999999999997	6.4515037006887006	279.5
3.0	211.0	4525.6599999999999	178.36889975553476	4534.0	19342.130000000001	303.15245850891591	19337.5	751.91999999999996	85.54667497921821	753.5	0.0	0.0	0.0	0.27799999999999997	5.5511151231257827e-17	0.27800000000000002	17342.959999999999	121.32047807357175	17346.5	171.06	14.286931091035612	172.0	244.96000000000001	2.7492544443903335	245.0	265.00999999999999	6.1392100469034299	265.0	267.75	6.3614070770545723	268.0	268.70999999999998	6.4316327631480963	269.0	271.58999999999997	5.8687221777828267	271.0	272.92000000000002	6.0409932958082306	273.0	275.33999999999997	6.1403908670376994	275.0	278.02999999999997	6.2361125711455854	278.0	278.86000000000001	6.1449491454364358	278.0
3.0	212.0	4562.4300000000003	174.69340313818378	4556.0	19570.080000000002	293.58353768561346	19573.0	761.28999999999996	88.091576782346209	758.5	0.0	0.0	0.0	0.27799999999999997	5.5511151231257827e-17	0.27800000000000002	17773.73	117.93496979267854	17767.5	171.47999999999999	14.099985815595701	171.5	244.09	2.4498775479603054	244.0	267.27999999999997	6.0300580428383936	267.0	269.94999999999999	5.7295287764352842	270.0	272.68000000000001	5.285603087633425	272.5	274.75	5.8930043271662376	274.5	278.07999999999998	6.9981140316516708	278.0	280.66000000000003	7.7294501744949491	280.5	281.06	7.4469053975460167	280.0	283.17000000000002	7.5644629683805054	284.0
3.0	213.0	4629.8800000000001	190.27444810063173	4623.5	19837.82	268.37825470779109	19834.5	767.37	88.5273579183294	768.0	0.0	0.0	0.0	0.27799999999999997	5.5511151231257827e-17	0.27800000000000002	17819.419999999998	109.34314610436265	17818.0	172.22999999999999	14.382527594272158	172.5	244.38	2.6183200721073048	244.0	267.5	6.9231495722683905	266.5	267.63	6.2938938662802384	267.0	270.41000000000003	6.3750999992156983	269.0	272.64999999999998	6.6005681573634245	273.0	274.35000000000002	6.3045618404453769	274.0	276.66000000000003	6.5760474450843187	275.5	278.75999999999999	7.8244744232440295	278.0	281.07999999999998	7.7764773516033587	280.0
3.0	214.0	4624.3100000000004	187.27966760970077	4615.5	19815.84	289.58866414278026	19824.0	767.23000000000002	86.830738220977963	763.5	0.0	0.0	0.0	0.27799999999999997	5.5511151231257827e-17	0.27800000000000002	17530.299999999999	108.10712279956395	17530.5	172.49000000000001	14.255872474177089	173.0	244.31999999999999	2.3827714955488282	244.0	265.79000000000002	5.7224033412544424	265.0	267.70999999999998	5.7433352679431842	268.0	269.30000000000001	5.6276105053566035	269.0	271.17000000000002	6.5085405430096239	271.0	273.10000000000002	6.7712628068920777	273.0	275.52999999999997	6.889782289738914	276.0	278.82999999999998	6.981482650554967	278.0	279.63999999999999	7.3355572385470484	279.0
3.0	215.0	4458.5900000000001	173.48689258846042	4453.5	19130.610000000001	295.10858662533013	19126.0	740.57000000000005	83.688141931817313	735.0	0.0	0.0	0.0	0.27799999999999997	5.5511151231257827e-17	0.27800000000000002	17308.07	110.38036555474892	17314.5	173.00999999999999	14.474456811915257	173.0	244.22999999999999	2.2532421086070622	244.0	267.61000000000001	6.2111110117272892	267.0	270.30000000000001	6.178187436457395	269.5	272.24000000000001	6.4126749488805368	273.0	274.69999999999999	5.0269274910227217	275.0	277.31	6.4120121646796644	278.0	279.92000000000002	6.7002686513303331	279.5	280.69	8.2020668127003216	280.0	282.12	7.2763727227238721	283.0
3.0	216.0	4406.0900000000001	181.29760588601275	4404.0	18840.959999999999	250.93791742181966	18811.5	729.02999999999997	85.376513749391279	726.0	0.0	0.0	0.0	0.27799999999999997	5.5511151231257827e-17	0.27800000000000002	17314.360000000001	116.37478421032627	17327.5	173.81	14.493926314149661	174.0	244.06999999999999	2.3205818235951088	243.5	266.87	5.1781367305238275	267.0	269.48000000000002	6.226523909855322	268.0	271.61000000000001	6.2111110117272901	271.0	273.47000000000003	6.4225462240454139	273.0	276.00999999999999	7.0078456033220355	276.0	277.79000000000002	7.0983026140056893	278.0	281.70999999999998	7.265390560733815	281.0	282.05000000000001	7.8985758209945676	282.0
3.0	217.0	4466.8699999999999	194.58610716081455	4473.5	19155.41	238.82776618308014	19187.5	742.84000000000003	84.579633482298803	739.0	0.0	0.0	0.0	0.27799999999999997	5.5511151231257827e-17	0.27800000000000002	17344.669999999998	134.42016626979748	17338.0	174.00999999999999	14.603078442575047	173.5	244.50999999999999	2.9137432968605865	244.0	265.94	6.1103518720283212	266.0	268.06999999999999	5.7589148283335465	267.5	270.12	6.0799342101703697	270.0	272.20999999999998	7.1432415610841558	272.0	274.63	6.1476092914237812	275.0	275.02999999999997	6.9949338810313284	275.0	278.52999999999997	6.6954536814169652	278.0	281.30000000000001	6.9792549745656958	280.5
3.0	218.0	4559.7799999999997	184.04143989873586	4542.5	19528.080000000002	276.86696010900255	19528.0	756.30999999999995	85.821873086061231	746.5	0.0	0.0	0.0	0.27799999999999997	5.5511151231257827e-17	0.27800000000000002	17404.209999999999	122.52104268247149	17407.5	174.5	14.417003849621461	174.5	244.59	2.8778290428724218	244.0	266.81	6.2188342959110914	266.0	269.26999999999998	6.6796032816328248	270.0	271.25999999999999	5.8696166825440983	271.0	273.86000000000001	6.4078389492870373	274.0	274.77999999999997	6.5246915635913396	274.0	277.18000000000001	7.3652970069101764	277.0	277.05000000000001	6.5305053403239786	276.0	281.36000000000001	7.6583549147320147	281.5
3.0	219.0	4528.5900000000001	172.92391939809832	4532.5	19406.709999999999	281.08867977917572	19424.5	751.57000000000005	88.908970863462372	753.0	0.0	0.0	0.0	0.27799999999999997	5.5511151231257827e-17	0.27800000000000002	17559.189999999999	136.50602147890768	17553.0	175.33000000000001	14.608939044297504	175.5	244.74000000000001	2.5908299828433359	245.0	266.92000000000002	6.9103979624910172	266.0	268.91000000000003	5.8328295020512986	268.0	271.79000000000002	7.0771392525511319	271.0	273.67000000000002	6.8630241147762252	273.0	275.99000000000001	6.5734237654360914	275.5	279.38	7.217728174432728	279.5	281.86000000000001	6.5985149844491522	282.0	282.33999999999997	6.9241894832536168	281.0
3.0	220.0	4556.5500000000002	190.10604277613061	4563.5	19519.950000000001	267.07176470005209	19534.5	757.0	87.743261849557427	747.0	0.0	0.0	0.0	0.27799999999999997	5.5511151231257827e-17	0.27800000000000002	17665.099999999999	134.52081623302766	17674.0	175.84	14.476684703342823	176.0	244.56	3.0897249068485042	244.0	266.13	5.090491135440665	266.0	268.22000000000003	5.7368632544274583	268.0	270.38	6.6645029822185542	270.0	272.19	6.683853678829303	271.0	274.20999999999998	6.5700761030599946	273.0	276.75	6.5671531122701863	276.0	279.36000000000001	7.0278303906682318	279.5	282.42000000000002	7.4312583052939294	282.0
3.0	221.0	4646.4300000000003	191.02587547240819	4646.0	19882.650000000001	289.69319546720459	19877.0	771.22000000000003	85.499307599535555	763.5	0.0	0.0	0.0	0.27799999999999997	5.5511151231257827e-17	0.27800000000000002	17703.439999999999	123.29925547220471	17701.5	175.99000000000001	14.418387565882671	176.0	244.28999999999999	2.8505964288197654	244.0	265.69999999999999	5.3432200029570192	266.0	266.45999999999998	6.1423448291348803	266.5	268.0	5.648008498577175	267.5	271.45999999999998	6.8460499559965236	271.0	273.20999999999998	6.6065043706940818	273.5	274.66000000000003	7.339237017565245	274.0	277.05000000000001	6.6773872135738843	277.0	279.06	7.2716160514702644	278.0
3.0	222.0	4552.21	183.19472126674393	4553.5	19522.25	270.31804878697983	19499.5	756.09000000000003	84.432114150955613	754.5	0.0	0.0	0.0	0.27799999999999997	5.5511151231257827e-17	0.27800000000000002	17596.220000000001	119.69658140481708	17587.0	176.77000000000001	14.57041866248187	176.0	244.62	3.4778729131467694	244.0	267.20999999999998	5.627246218178124	267.5	269.31	5.4948976332594226	269.0	272.26999999999998	6.7377370088183177	272.0	273.83999999999997	6.0773678512987841	273.0	276.25999999999999	6.7344190543802656	275.5	280.94999999999999	6.1112600991939461	281.5	280.81	6.3901408435182399	280.0	284.74000000000001	8.0332060847459896	284.5
3.0	223.0	4485.6700000000001	185.77793491154972	4478.5	19190.84	254.75108321653903	19217.0	741.48000000000002	82.138112956166694	741.0	0.0	0.0	0.0	0.27799999999999997	5.5511151231257827e-17	0.27800000000000002	17367.529999999999	110.28893462174709	17362.0	177.19999999999999	14.597945060863875	178.0	243.84999999999999	2.4632295873507202	243.0	266.5	5.1429563482495162	266.5	268.64999999999998	6.1682655584856256	269.0	270.57999999999998	5.980267552543113	270.0	273.87	6.7832956591910394	273.5	274.57999999999998	7.4406720126612216	274.5	276.63999999999999	6.8257160796505438	275.5	278.75999999999999	6.2930437786495652	278.5	279.98000000000002	7.1777155140058309	280.0
3.0	224.0	4500.6099999999997	185.63980688419173	4515.5	19259.970000000001	302.96651481640674	19261.5	745.84000000000003	80.979345514766905	749.0	0.0	0.0	0.0	0.27799999999999997	5.5511151231257827e-17	0.27800000000000002	17262.16	131.61380778626534	17271.0	177.53999999999999	14.39126123729258	177.5	244.41	2.6649390236926616	244.0	266.02999999999997	5.5469901748605972	266.0	267.25	5.5468459506281587	267.0	270.94999999999999	6.186073067787027	270.0	271.77999999999997	6.0721989427224807	271.0	273.10000000000002	5.8779248038742384	273.0	275.13999999999999	7.3102941117303883	275.0	277.01999999999998	7.229080162786965	277.5	279.04000000000002	7.5510529067144008	278.0
3.0	225.0	4459.8400000000001	182.63377124726961	4460.0	19082.459999999999	278.54738986391527	19101.5	739.77999999999997	78.717162042339922	738.5	0.0	0.0	0.0	0.27799999999999997	5.5511151231257827e-17	0.27800000000000002	17342.189999999999	133.38505875846815	17355.0	177.84	14.506357227091852	177.0	244.40000000000001	2.7276363393971712	244.0	268.12	6.2901192357538029	268.0	269.32999999999998	6.4761948704466885	269.0	271.83999999999997	6.6101739765304206	272.0	275.19999999999999	6.6558245169174945	275.0	276.43000000000001	7.6840809469968496	276.0	279.24000000000001	8.311582280167837	278.0	281.94999999999999	6.0471067462051638	281.5	283.99000000000001	7.466585565035734	283.0
3.0	226.0	4485.46	193.60270762569411	4477.0	19198.209999999999	254.26129453772552	19205.5	742.84000000000003	82.525356103442547	746.5	0.0	0.0	0.0	0.27799999999999997	5.5511151231257827e-17	0.27800000000000002	17461.889999999999	126.34752827024357	17449.0	178.38999999999999	14.430450443419984	178.0	244.38999999999999	2.517518619593508	244.0	265.94999999999999	6.3755391928840019	266.0	268.99000000000001	6.1147281215112095	268.0	271.5	6.452131430775415	271.0	273.06999999999999	5.6325038837092691	273.0	275.19	6.0970402655714846	274.0	278.37	7.1884003783873922	278.0	279.17000000000002	7.0923268396204087	278.5	281.95999999999998	7.5867252487486327	281.0
3.0	227.0	4554.3999999999996	199.93143824821547	4557.5	19508.27	267.93080655273667	19503.0	755.00999999999999	83.024754742185181	761.0	0.0	0.0	0.0	0.27799999999999997	5.5511151231257827e-17	0.27800000000000002	17557.330000000002	115.6723004871953	17576.0	179.08000000000001	14.618262550659022	179.0	244.63	2.9754159373102778	244.0	266.04000000000002	6.2416664441477492	266.0	267.99000000000001	6.4876729264043496	268.0	270.75	6.2918598204346541	271.0	272.38	6.9638782298371646	271.5	274.72000000000003	6.723213517359091	275.0	275.99000000000001	6.8095447718625071	275.0	277.74000000000001	7.5241212111448599	277.0	279.80000000000001	6.9123078635141821	280.0
3.0	228.0	4598.5799999999999	186.03226494347695	4593.5	19677.689999999999	291.36625387988914	19637.0	762.26999999999998	85.187540755676238	759.5	0.0	0.0	0.0	0.27799999999999997	5.5511151231257827e-17	0.27800000000000002	17661.639999999999	125.58443534132722	17654.0	179.27000000000001	14.307938356031594	179.0	244.69999999999999	3.0675723300355933	244.0	268.04000000000002	6.849700723389307	268.0	268.98000000000002	5.7358172913718235	268.5	270.82999999999998	7.6355156996760867	270.0	272.58999999999997	6.1564519002425415	272.0	275.19	7.3833528968890541	276.0	278.36000000000001	6.6776043608467841	278.5	279.33999999999997	7.0756201141666715	279.0	280.99000000000001	6.6580702910077472	281.0
3.0	229.0	4574.8500000000004	178.40826073923819	4576.5	19557.73	285.84834633070733	19528.5	755.47000000000003	84.897167797282847	757.0	0.0	0.0	0.0	0.27799999999999997	5.5511151231257827e-17	0.27800000000000002	17715.09	126.23280833444213	17718.0	179.72	14.45896261839002	180.0	244.59999999999999	2.4939927826679851	244.5	267.38999999999999	5.8598549470102075	267.0	269.99000000000001	5.9991582742914868	269.0	271.68000000000001	6.9352433266612934	271.0	273.30000000000001	7.1365257653847234	273.0	275.68000000000001	7.3795392810120601	274.0	278.42000000000002	7.498239793444859	278.0	280.23000000000002	6.8700145560253363	281.0	282.35000000000002	7.4798061472206614	282.0
3.0	230.0	4557.1000000000004	185.53606118488128	4571.0	19515.18	264.64146991732036	19495.5	755.25999999999999	87.370432069436404	756.0	0.0	0.0	0.0	0.27799999999999997	5.5511151231257827e-17	0.27800000000000002	17567.150000000001	120.85903979429924	17571.5	180.25999999999999	14.523511971971519	181.0	244.38	2.5091034255287283	244.0	265.45999999999998	6.3346980985679178	265.0	269.61000000000001	6.3527867900630826	269.0	270.5	6.4598761598036845	270.0	273.06999999999999	5.8262423567853743	273.0	274.56	6.3282224992489002	274.0	276.48000000000002	7.1853740334098148	277.0	278.13999999999999	6.5969993178717239	278.0	279.89999999999998	6.8694977982382381	279.0
3.0	231.0	4584.8100000000004	178.69167272147851	4573.5	19629.009999999998	285.89167511489387	19641.5	761.46000000000004	86.920701791920663	764.0	0.0	0.0	0.0	0.27799999999999997	5.5511151231257827e-17	0.27800000000000002	17426.450000000001	121.9647797521891	17429.0	181.02000000000001	14.730227425264012	182.0	245.03	2.8721246491056056	245.0	266.50999999999999	5.9135353216159956	266.0	268.73000000000002	6.3021504266401012	269.0	271.69	6.8142424377182236	270.5	272.60000000000002	6.3150613615387776	273.0	273.35000000000002	6.9848049364316536	273.0	275.35000000000002	6.5929887001268259	275.0	278.41000000000003	7.5300664007696501	277.0	279.31999999999999	7.8662316263888394	279.5
3.0	232.0	4471.3699999999999	176.07360137169911	4464.0	19179.18	245.36998104902725	19184.0	741.66999999999996	84.865311523613698	745.0	0.0	0.0	0.0	0.27799999999999997	5.5511151231257827e-17	0.27800000000000002	17375.110000000001	120.22461436827318	17370.0	181.16999999999999	14.534823700341191	181.0	244.59999999999999	2.8460498941515411	244.0	267.38999999999999	5.8989744871460497	266.5	270.18000000000001	5.8418832579913822	270.0	271.86000000000001	6.127022115187768	273.0	274.22000000000003	5.5723962529597628	275.0	276.63	7.3357412713372065	277.0	278.35000000000002	7.2393024525847789	279.0	280.47000000000003	6.8197580602247179	280.0	284.01999999999998	7.017093415367933	283.0
3.0	233.0	4440.0600000000004	189.82649024833179	4446.0	19042.529999999999	227.67698412443892	19033.5	737.33000000000004	85.88772380264831	740.5	0.0	0.0	0.0	0.27799999999999997	5.5511151231257827e-17	0.27800000000000002	17322.310000000001	141.08243653977627	17325.0	181.56	14.459128604449164	182.0	243.59999999999999	1.9748417658131501	243.0	266.89999999999998	5.1254268114957995	267.0	268.48000000000002	6.2840751109451265	268.0	271.23000000000002	6.1300163131919971	271.0	272.89999999999998	5.6789083458002727	272.0	273.81	6.2477115810510968	274.0	277.43000000000001	5.9870777512906912	277.0	280.19	7.8863109246338992	280.0	280.26999999999998	8.3028368645903203	279.0
3.0	234.0	4530.3199999999997	193.60464250632009	4510.0	19440.970000000001	270.5467225822556	19446.5	753.29999999999995	83.507065569327722	757.5	0.0	0.0	0.0	0.27799999999999997	5.5511151231257827e-17	0.27800000000000002	17394.23	152.62397288761684	17406.0	182.05000000000001	14.277517291181965	182.5	244.47999999999999	3.0115776596329042	244.0	265.86000000000001	5.9245590553221756	265.0	267.47000000000003	6.0736397654124996	267.0	269.80000000000001	6.359245238233858	269.0	272.19	5.4455394590435198	272.0	273.31999999999999	6.2544064466582272	273.0	276.13999999999999	6.846926317699058	275.0	277.35000000000002	6.4395263800997045	277.0	278.69999999999999	6.3474404290233402	278.0
3.0	235.0	4514.2700000000004	185.98649709051463	4506.0	19353.369999999999	266.33545220266865	19331.5	748.75	84.042771848624795	747.5	0.0	0.0	0.0	0.27799999999999997	5.5511151231257827e-17	0.27800000000000002	17536.5	146.84396480618466	17546.0	182.41	14.320680849736162	183.0	245.00999999999999	3.0740689647436348	245.0	268.31999999999999	5.8649467175755303	268.5	270.81	6.0789719525590833	270.0	273.75999999999999	6.8470723670777707	274.0	274.88	7.2722486206124728	274.0	275.85000000000002	6.5884368404045581	275.5	279.20999999999998	7.5329874551866878	278.5	281.13999999999999	7.0668521988223301	281.5	284.38999999999999	9.0629961933126726	284.5
3.0	236.0	4524.6199999999999	187.00421278677118	4510.0	19415.41	267.50301288022905	19400.5	749.00999999999999	84.702714832524705	746.5	0.0	0.0	0.0	0.27799999999999997	5.5511151231257827e-17	0.27800000000000002	17611.099999999999	145.82979805238708	17595.0	183.24000000000001	14.295537765330833	183.0	244.5	2.7477263328068173	244.0	266.22000000000003	6.042482933364397	266.0	268.20999999999998	5.3240867761523196	269.0	270.52999999999997	6.7133523667389907	271.0	272.54000000000002	6.8679254509640684	272.0	275.66000000000003	7.0657200623857159	275.0	277.83999999999997	7.5600529098677622	278.0	278.69999999999999	6.5215028942721487	279.0	282.00999999999999	6.7771601722255301	281.0
3.0	237.0	4586.3800000000001	189.62551410609279	4589.5	19675.25	289.49743953962701	19685.0	761.13999999999999	85.537830227332748	762.0	0.0	0.0	0.0	0.27799999999999997	5.5511151231257827e-17	0.27800000000000002	17631.330000000002	128.22114139251764	17637.0	183.75	14.425238299591449	184.5	244.16999999999999	2.3240266779880128	244.0	264.81999999999999	5.6945236850855228	264.0	268.30000000000001	6.0621778264910713	268.0	269.37	6.1752004016064124	268.5	272.36000000000001	6.7119594754438134	272.0	274.17000000000002	6.4839108568825958	274.0	276.17000000000002	7.2333325652841376	276.0	278.24000000000001	6.9211559728126337	278.0	280.48000000000002	7.0816382285457102	281.0
3.0	238.0	4568.2600000000002	185.21094028161511	4551.0	19588.34	296.82268174787447	19544.0	754.42999999999995	84.312425537402262	756.5	0.0	0.0	0.0	0.27799999999999997	5.5511151231257827e-17	0.27800000000000002	17594.830000000002	129.21757272136017	17602.0	184.47	14.555723960009685	184.0	245.24000000000001	2.9668838871786005	245.0	267.05000000000001	5.048514633038117	266.5	270.14999999999998	5.3148377209468949	269.5	272.88999999999999	5.8342008878680209	273.0	274.52999999999997	7.2158921832300136	274.0	275.76999999999998	6.5876475315547962	275.5	277.57999999999998	7.2404143527839615	276.0	279.23000000000002	7.3332871210665136	279.0	280.57999999999998	7.8155997850452916	279.0
3.0	239.0	4527.0600000000004	186.07427656718164	4504.5	19386.490000000002	259.16043274388937	19369.5	746.25	85.429195829060689	753.0	0.0	0.0	0.0	0.27799999999999997	5.5511151231257827e-17	0.27800000000000002	17550.720000000001	100.75595069275064	17545.0	184.41	14.453439037128845	185.0	244.63999999999999	2.5476263462289754	244.0	266.87	6.4197429855096209	266.0	269.31	6.5661175743356885	269.0	271.97000000000003	6.800669084729825	271.0	275.22000000000003	6.6160108826996344	275.0	276.43000000000001	7.2667117735603082	275.5	277.69	7.9519745975449387	277.0	279.63999999999999	8.0629027031212512	279.5	282.86000000000001	7.4444878937372163	282.0
3.0	240.0	4517.9799999999996	192.56879186410242	4507.5	19346.52	254.02407287499349	19353.5	745.29999999999995	83.076651352831973	744.5	0.0	0.0	0.0	0.27799999999999997	5.5511151231257827e-17	0.27800000000000002	17400.869999999999	114.75457768646966	17401.5	185.11000000000001	14.505099103418768	185.5	244.5	2.8442925306655784	244.0	265.88	5.8142583361938778	266.0	267.75	5.3448573414077201	268.0	269.93000000000001	5.5213313611845471	270.0	271.93000000000001	6.8003749896604964	272.0	275.63	7.2369261430527256	276.0	276.75999999999999	6.7188094183419125	276.0	278.66000000000003	6.7412461755969115	278.0	281.72000000000003	7.7551015467239379	281.0
3.0	241.0	4555.4700000000003	183.03805369376065	4529.0	19465.689999999999	277.25117474954004	19493.0	752.40999999999997	83.711539825761179	755.0	0.0	0.0	0.0	0.27799999999999997	5.5511151231257827e-17	0.27800000000000002	17351.25	129.67485299779599	17350.5	185.38	14.771445426903895	185.0	244.43000000000001	2.4869861278262082	244.0	267.66000000000003	5.9551994089199063	267.0	269.04000000000002	6.0661684777130942	269.0	270.77999999999997	6.3396845347383026	270.5	272.49000000000001	6.6984998320519482	272.0	275.27999999999997	6.5116510963042247	274.0	277.29000000000002	7.4152478043555643	276.0	278.31999999999999	6.9496474730737248	278.0	279.10000000000002	7.7479029420869745	278.5
3.0	242.0	4477.9200000000001	178.32513451558083	4484.0	19164.759999999998	268.61102434561394	19167.0	741.67999999999995	83.585630343977186	747.0	0.0	0.0	0.0	0.27799999999999997	5.5511151231257827e-17	0.27800000000000002	17422.439999999999	144.06424400245885	17425.5	185.97	14.998969964634238	186.5	244.91999999999999	2.9518807563992144	244.0	267.19	6.197894803883008	266.0	269.30000000000001	6.3505905237229712	269.0	272.61000000000001	7.15946227031053	272.0	274.23000000000002	6.4990076165519302	274.0	276.66000000000003	7.1933580475324597	275.5	279.06	7.0665691817175338	277.0	280.35000000000002	6.4286468249546891	280.0	282.27999999999997	8.2037552376945051	283.0
3.0	243.0	4483.6800000000003	193.88635227885433	4487.0	19192.59	231.08098558730441	19204.5	743.85000000000002	86.791747879622747	742.5	0.0	0.0	0.0	0.27799999999999997	5.5511151231257827e-17	0.27800000000000002	17452.91	134.62221919133557	17471.0	186.22	14.605875530073506	186.0	244.90000000000001	3.4190641994557516	244.0	265.69	6.2796417095245172	265.0	268.52999999999997	6.1293637516466593	268.0	269.95999999999998	5.3850162488148525	271.0	273.79000000000002	6.4020231177339557	273.5	275.19999999999999	6.7852781814749497	275.0	277.35000000000002	6.8693158320170422	278.0	279.19999999999999	6.2880839689049948	279.0	279.69	6.5141307938972179	279.5
3.0	244.0	4582.3599999999997	185.95023635370836	4596.0	19629.830000000002	283.5592726397781	19644.5	761.27999999999997	85.881206325947701	757.0	0.0	0.0	0.0	0.27799999999999997	5.5511151231257827e-17	0.27800000000000002	17535.02	133.7617269625359	17538.0	186.88999999999999	14.921055592685121	187.5	245.13	2.7987675859206309	244.5	265.18000000000001	6.2520076775384723	265.5	268.01999999999998	6.4218065993924176	268.0	268.82999999999998	6.5483662084523031	269.0	271.81999999999999	5.9065726102368368	272.0	273.12	6.1778313346999036	273.0	275.60000000000002	6.2193247221864842	275.0	278.18000000000001	6.3409463016177643	277.5	279.01999999999998	6.1822002555724449	278.5
3.0	245.0	4534.71	176.32772300463702	4529.5	19454.810000000001	303.79926579898114	19418.5	753.78999999999996	83.82139285409184	753.5	0.0	0.0	0.0	0.27799999999999997	5.5511151231257827e-17	0.27800000000000002	17610.41	139.17636976153676	17616.5	187.24000000000001	15.016071390347077	186.5	244.31	2.6821446642565716	244.0	267.5	6.0802960454241042	267.5	270.10000000000002	5.7991378669591915	270.0	272.89999999999998	5.386093203798092	272.5	274.88999999999999	5.9998249974478428	274.5	278.13999999999999	6.9325608544029373	278.0	280.88999999999999	7.741957116905259	280.5	281.24000000000001	7.447308238551698	281.0	283.31	7.5626648742358	284.0
3.0	246.0	4531.8999999999996	184.9852156254656	4534.5	19407.830000000002	269.71596374705001	19390.0	749.19000000000005	86.181517160003622	746.0	0.0	0.0	0.0	0.27799999999999997	5.5511151231257827e-17	0.27800000000000002	17588.689999999999	120.75468479524926	17595.5	187.94999999999999	15.216027733938972	188.0	244.46000000000001	2.7291756997305976	244.0	267.63999999999999	6.9606321551996979	266.5	267.74000000000001	6.3097068077684861	267.0	270.56	6.3864230990437836	269.0	272.86000000000001	6.6858357742319683	274.0	274.52999999999997	6.3189476972040213	275.0	276.92000000000002	6.6312593072507724	276.0	278.93000000000001	7.9337948045055962	278.0	281.26999999999998	7.8023778426836019	280.0
3.0	247.0	4578.3400000000001	183.48259971997342	4565.0	19625.18	298.6522854424523	19617.0	760.80999999999995	83.434129107937594	755.5	0.0	0.0	0.0	0.27799999999999997	5.5511151231257827e-17	0.27800000000000002	17533.650000000001	125.38224555334779	17524.0	188.19	15.080911776149344	188.0	244.53999999999999	2.5589841734563343	244.0	265.88	5.7171321482015793	265.0	267.88999999999999	5.8444760244182712	268.0	269.45999999999998	5.7121274495585261	269.5	271.31	6.5767697238081846	271.0	273.31999999999999	6.856938092180795	273.0	275.69999999999999	6.8388595540484678	276.0	278.97000000000003	7.0603895076688223	278.0	279.94	7.3862304323653483	279.0
3.0	248.0	4523.2299999999996	178.48679811123287	4496.0	19433.389999999999	304.89066548518673	19400.0	750.99000000000001	82.82614261210044	749.0	0.0	0.0	0.0	0.27799999999999997	5.5511151231257827e-17	0.27800000000000002	17488.75	106.88455220470357	17490.5	188.74000000000001	15.130512218692401	190.0	244.38	2.5091034255287288	244.0	267.86000000000001	6.3671343632752073	267.0	270.37	6.2380365500692614	270.0	272.47000000000003	6.5336896161357405	273.0	274.85000000000002	5.1271337021770744	275.0	277.48000000000002	6.5076570284550188	278.0	280.17000000000002	6.8074297646027908	280.0	280.94	8.281086885186026	280.0	282.33999999999997	7.292763536547719	283.0
3.0	249.0	4493.71	191.74046495197615	4479.5	19266.220000000001	287.27870021983881	19271.5	745.0	83.590908596569278	738.0	0.0	0.0	0.0	0.27799999999999997	5.5511151231257827e-17	0.27800000000000002	17452.290000000001	121.62822822026143	17460.0	189.50999999999999	15.25810931930952	189.0	244.22	2.4024154511657638	244.0	267.02999999999997	5.2506285338043108	267.0	269.76999999999998	6.2878533697916348	268.0	271.77999999999997	6.3080583383478634	271.0	273.69	6.5172003191554575	273.5	276.13999999999999	7.0512693892660199	276.0	277.93000000000001	7.116537079226104	278.0	281.85000000000002	7.2957179221787349	281.0	282.13	8.0033180619040749	282.5
3.0	250.0	4495.6800000000003	190.8508779125734	4492.5	19301.23	273.2987323424681	19307.0	749.42999999999995	84.495118793927986	744.5	0.0	0.0	0.0	0.27799999999999997	5.5511151231257827e-17	0.27800000000000002	17381.330000000002	128.67882926107154	17374.0	189.61000000000001	15.555638848983348	190.0	244.69999999999999	3.1192947920964444	244.0	266.14999999999998	6.2215351803232615	267.0	268.30000000000001	5.6753854494650851	267.5	270.42000000000002	6.3010792726325855	270.0	272.32999999999998	7.1959085597303138	272.0	274.72000000000003	6.1677872855668419	275.0	275.11000000000001	6.8788007675756973	275.0	278.70999999999998	6.8063132458034881	279.0	281.43000000000001	7.0445084995335199	281.0
3.0	251.0	4547.0100000000002	187.72738185997267	4537.0	19477.509999999998	263.70015149787076	19451.0	757.65999999999997	85.489557257012393	748.0	0.0	0.0	0.0	0.27799999999999997	5.5511151231257827e-17	0.27800000000000002	17407.34	127.56153181896177	17395.0	189.93000000000001	15.381323090033575	190.0	244.75	3.1092603622083499	244.0	266.89999999999998	6.2697687357668936	266.5	269.45999999999998	6.7622777227795074	269.5	271.62	5.9729054906301684	271.0	274.17000000000002	6.3687596908660318	275.0	274.93000000000001	6.54867162102361	274.5	277.36000000000001	7.5000266666192585	277.0	277.44999999999999	6.698320685067265	277.0	281.47000000000003	7.734927278261897	282.0
3.0	252.0	4500.2600000000002	178.63508166091003	4495.5	19286.450000000001	257.31938811523702	19276.0	749.72000000000003	84.923975413307176	753.0	0.0	0.0	0.0	0.27799999999999997	5.5511151231257827e-17	0.27800000000000002	17515.18	119.22075154938422	17514.0	190.83000000000001	15.498422500370804	191.0	244.99000000000001	2.7549773138811871	245.0	267.08999999999997	7.0087017342729032	266.5	269.18000000000001	5.9772568959347891	268.0	271.86000000000001	7.1749843205403581	272.0	273.85000000000002	6.8882145727321813	273.0	276.16000000000003	6.6629122761747359	276.0	279.60000000000002	7.3184697854127938	279.0	282.01999999999998	6.6512855900194223	282.0	282.41000000000003	7.0329154694194917	281.0
3.0	253.0	4510.2399999999998	194.26930380273666	4495.0	19344.419999999998	248.25568190879338	19340.5	751.47000000000003	86.27600535490734	754.0	0.0	0.0	0.0	0.27799999999999997	5.5511151231257827e-17	0.27800000000000002	17529.330000000002	122.38358182370706	17524.5	191.34999999999999	15.444983004199129	191.0	244.77000000000001	3.2614567297451611	244.0	266.35000000000002	5.1833869236243597	266.0	268.36000000000001	5.6754206892529124	268.0	270.49000000000001	6.6400225903230181	270.0	272.38	6.7197916634371939	271.5	274.39999999999998	6.6347569661593475	273.0	276.91000000000003	6.5743364684202161	276.0	279.57999999999998	7.0557494286574549	280.0	282.66000000000003	7.5249186042109457	282.0
3.0	254.0	4598.5600000000004	195.50101380811302	4579.0	19701.369999999999	259.21472392593751	19723.5	763.97000000000003	83.790387873550259	771.0	0.0	0.0	0.0	0.27799999999999997	5.5511151231257827e-17	0.27800000000000002	17560.119999999999	122.14976708942183	17552.5	191.43000000000001	15.338353888211081	191.0	244.38999999999999	2.9116833619059612	244.0	265.93000000000001	5.3539798281278568	266.0	266.60000000000002	6.1057350089894991	267.0	268.25	5.6786882288077765	268.0	271.63	6.9435653665822139	271.0	273.37	6.6357441180322798	274.0	274.87	7.4211252516043684	274.0	277.23000000000002	6.6510976537711421	277.0	279.27999999999997	7.2513171217372641	278.0
3.0	255.0	4529.6499999999996	191.16324829841119	4528.5	19433.880000000001	245.94398874540519	19428.0	751.85000000000002	83.714081850068681	751.5	0.0	0.0	0.0	0.27799999999999997	5.5511151231257827e-17	0.27800000000000002	17593.880000000001	121.86092729008753	17597.5	192.37	15.407566323076464	192.0	244.75999999999999	3.6581962768555769	244.0	267.36000000000001	5.6947695300161181	268.0	269.5	5.5181518645285577	269.0	272.39999999999998	6.726068688320094	272.0	273.89999999999998	6.0737138556240859	273.0	276.47000000000003	6.9245288648398313	276.0	281.11000000000001	6.2095007850873172	282.0	280.92000000000002	6.4833324764352476	281.0	284.89999999999998	8.0962954491545087	285.0
3.0	256.0	4512.1899999999996	196.20294059977797	4502.0	19328.459999999999	268.28516246710325	19333.5	747.75	85.74606404961105	741.0	0.0	0.0	0.0	0.27799999999999997	5.5511151231257827e-17	0.27800000000000002	17531.0	114.66699612355772	17524.5	192.58000000000001	15.416990627226831	192.0	244.09999999999999	2.7477263328068173	243.0	266.57999999999998	5.2118710651741944	267.0	268.89999999999998	6.0999999999999996	269.0	270.70999999999998	6.037043978637227	271.0	274.06999999999999	6.8501897783930055	273.5	274.68000000000001	7.4617424238578485	275.0	276.75999999999999	6.9110346548111004	276.0	278.93000000000001	6.2837170528278881	279.0	280.17000000000002	7.2333325652841376	280.0
3.0	257.0	4572.6499999999996	193.43135087156892	4569.5	19572.18	290.41767783659452	19623.5	758.75999999999999	85.944298240197398	757.5	0.0	0.0	0.0	0.27799999999999997	5.5511151231257827e-17	0.27800000000000002	17477.450000000001	129.82167577103601	17490.0	193.08000000000001	15.3926475955243	192.5	244.66	2.7430639802964856	244.0	266.19999999999999	5.637375275782162	266.0	267.43000000000001	5.6643711036619058	267.0	271.06	6.2766551601947995	270.5	272.00999999999999	6.0983522364651916	272.0	273.26999999999998	5.9107613722768413	273.0	275.26999999999998	7.3754389699868046	275.0	277.29000000000002	7.4233348301151025	277.5	279.25	7.6855383676096496	278.5
3.0	258.0	4507.5200000000004	181.20201323384904	4517.0	19319.139999999999	279.15347105131974	19313.5	747.42999999999995	83.613426553395115	745.0	0.0	0.0	0.0	0.27799999999999997	5.5511151231257827e-17	0.27800000000000002	17468.389999999999	146.83112033897993	17477.5	193.40000000000001	15.438264151127873	192.0	244.55000000000001	2.7906092524751651	244.0	268.30000000000001	6.2649820430708347	268.0	269.56999999999999	6.4703245668204312	269.0	271.89999999999998	6.7134193969988196	272.0	275.41000000000003	6.6739718309264688	275.0	276.56999999999999	7.6762686247942113	276.0	279.43000000000001	8.2779888861969368	278.0	282.13	6.0640827830761008	282.0	284.22000000000003	7.5902305630329829	283.0
3.0	259.0	4492.2600000000002	195.76918143568972	4479.5	19238.66	258.8953927747653	19225.5	743.54999999999995	84.172605401044834	742.5	0.0	0.0	0.0	0.27799999999999997	5.5511151231257827e-17	0.27800000000000002	17447.970000000001	147.61859334108289	17477.0	194.06	15.496335050585348	193.5	244.58000000000001	2.5305335405799307	244.0	266.01999999999998	6.4451221865842081	266.0	269.12	6.1907673191616563	268.0	271.68000000000001	6.5542047572531628	271.5	273.24000000000001	5.6002142816145888	273.0	275.31999999999999	6.1479752764629749	274.5	278.56	7.240607709301754	278.0	279.26999999999998	7.1454251098167711	278.5	282.14999999999998	7.6044394928225971	282.0
3.0	260.0	4528.5699999999997	198.1608566291537	4538.5	19387.849999999999	270.69194206699245	19393.5	753.33000000000004	82.751199991299217	743.5	0.0	0.0	0.0	0.27799999999999997	5.5511151231257827e-17	0.27800000000000002	17442.02	127.23293441558283	17449.5	194.53	15.727336074491445	194.0	244.91999999999999	3.2021242949017452	244.0	266.13	6.202668780452492	266.0	268.20999999999998	6.6862470788926132	268.0	270.94999999999999	6.5151745947441801	271.0	272.57999999999998	7.0088230110340204	271.5	274.88	6.7339141663671365	275.0	276.19	7.0052765826910788	275.0	277.81	7.5015931641218723	277.0	279.91000000000003	6.9815399447399864	280.5
3.0	261.0	4549.2700000000004	181.1399930992601	4545.5	19468.439999999999	269.84819139657026	19451.5	757.0	85.028818644033862	754.0	0.0	0.0	0.0	0.27799999999999997	5.5511151231257827e-17	0.27800000000000002	17501.369999999999	112.93171875075664	17494.0	194.78	15.380234068439922	194.0	244.77000000000001	3.1932898396481328	244.0	268.25	6.9517983284902618	268.0	269.06999999999999	5.7013244075390057	268.0	270.92000000000002	7.6794270619623699	270.0	272.83999999999997	6.2557493555928207	272.5	275.37	7.4948715799538554	276.0	278.56999999999999	6.7219863135832103	279.0	279.60000000000002	7.1624018317879923	279.0	281.11000000000001	6.7065564934621991	281.0
3.0	262.0	4531.1000000000004	181.84749104675601	4507.0	19387.650000000001	264.91739750344823	19378.0	751.63999999999999	86.115680337555261	749.0	0.0	0.0	0.0	0.27799999999999997	5.5511151231257827e-17	0.27800000000000002	17593.84	118.46153130869108	17576.5	195.28	15.491985024521551	194.0	244.90000000000001	2.6776855677991769	245.0	267.44999999999999	5.9150232459391061	267.0	270.13999999999999	6.0646846579191562	269.0	271.85000000000002	7.0205056797925884	271.0	273.44	7.2032215015227727	273.0	275.92000000000002	7.5281870327456657	275.0	278.58999999999997	7.5777239326858572	278.0	280.31	6.9205418862976327	281.0	282.50999999999999	7.6019668507564537	282.0
3.0	263.0	4538.0100000000002	194.54724336263416	4530.5	19439.16	253.14453262908918	19419.0	753.64999999999998	86.122978931293375	753.5	0.0	0.0	0.0	0.27799999999999997	5.5511151231257827e-17	0.27800000000000002	17549.16	120.69231292837171	17546.5	195.81	15.69375353444803	194.0	244.44	2.5310867231290195	244.0	265.62	6.4556641796177736	265.0	269.83999999999997	6.5402140637749762	269.0	270.68000000000001	6.5952710330963651	270.0	273.13	5.8934794476607797	273.0	274.75999999999999	6.3704316965179055	274.0	276.56	7.2860414492370271	276.5	278.35000000000002	6.6878621397274625	278.0	280.16000000000003	6.9652279216117536	280.0
3.0	264.0	4599.2299999999996	187.67375176086827	4586.5	19694.150000000001	300.96718674965211	19715.5	764.79999999999995	85.147636490979593	769.5	0.0	0.0	0.0	0.27799999999999997	5.5511151231257827e-17	0.27800000000000002	17531.259999999998	145.2888584854324	17529.0	196.59999999999999	15.976232346833218	196.5	245.25999999999999	2.9953964679153913	245.0	266.76999999999998	6.1349083122732981	266.0	269.01999999999998	6.5574080245170041	269.0	271.92000000000002	6.8595626682755793	271.0	272.74000000000001	6.3586476549656368	273.0	273.61000000000001	7.0169722815470772	273.0	275.50999999999999	6.5946872556626976	275.0	278.56	7.5740609979059448	277.0	279.49000000000001	8.0180982782702284	280.0
3.0	265.0	4518.1599999999999	178.28772924685535	4519.0	19375.0	258.52965013707808	19388.0	750.89999999999998	83.827740038724656	756.0	0.0	0.0	0.0	0.27799999999999997	5.5511151231257827e-17	0.27800000000000002	17552.439999999999	134.55648033446772	17549.0	196.75	15.764120654194448	196.0	244.69	2.8659902302694613	244.0	267.63999999999999	5.9372047295002375	266.0	270.25999999999999	5.9340037074474425	270.0	272.0	6.1627915752522409	272.5	274.29000000000002	5.4959894468603201	275.0	276.83999999999997	7.4588470958989364	277.0	278.5	7.2862884927787483	279.0	280.56	6.8078190340225699	280.0	284.23000000000002	7.0990914911698377	283.0
3.0	266.0	4498.21	194.35685195022069	4496.5	19259.610000000001	235.13863548978929	19293.0	747.01999999999998	85.272032929912029	748.0	0.0	0.0	0.0	0.27799999999999997	5.5511151231257827e-17	0.27800000000000002	17473.240000000002	115.04287200865598	17467.0	197.03	15.492227083282762	196.0	243.66999999999999	2.0593931144878579	243.0	267.04000000000002	5.2171256454105066	267.0	268.74000000000001	6.3962801689732132	268.0	271.33999999999997	6.107732803585959	271.0	272.92000000000002	5.6897803121034478	272.0	274.19	6.14767435702315	274.0	277.55000000000001	6.094874896173013	277.0	280.37	7.8976642116514437	280.0	280.32999999999998	8.3678611365151117	279.0
3.0	267.0	4562.6899999999996	186.74039172069871	4560.5	19560.959999999999	259.95506996402281	19579.5	760.55999999999995	84.843069251412629	762.5	0.0	0.0	0.0	0.27799999999999997	5.5511151231257827e-17	0.27800000000000002	17441.869999999999	126.15226157306891	17440.5	197.41	15.369512028688485	197.0	244.63	3.2883278425363853	244.0	266.04000000000002	5.9815048273824871	265.5	267.62	6.1119227743812345	267.0	270.13	6.4508216530919533	269.5	272.27999999999997	5.4700639850005413	272.0	273.50999999999999	6.3725897404430478	273.0	276.31999999999999	6.8947516271436484	275.0	277.54000000000002	6.6082070185489794	277.0	278.93000000000001	6.3706436095578294	279.0
3.0	268.0	4505.6199999999999	186.23011464314786	4498.5	19309.009999999998	269.12158943496155	19328.5	749.13999999999999	84.331491152475181	744.5	0.0	0.0	0.0	0.27799999999999997	5.5511151231257827e-17	0.27800000000000002	17471.240000000002	132.85391375492105	17466.0	197.61000000000001	15.333554708546872	197.0	245.24000000000001	3.2867004731189011	245.0	268.5	6.0605280298007038	269.0	270.99000000000001	6.1684600995710435	271.0	273.95999999999998	6.9655150563328769	274.0	275.06	7.3441405215314344	274.5	275.97000000000003	6.5199003059862806	275.5	279.43000000000001	7.6187334905481503	279.0	281.26999999999998	7.1173801359770019	282.0	284.56	9.1129797541748108	285.0
3.0	269.0	4499.9899999999998	191.87660070993545	4491.0	19275.959999999999	254.84281116013457	19278.5	746.04999999999995	83.857900641501871	745.0	0.0	0.0	0.0	0.27799999999999997	5.5511151231257827e-17	0.27800000000000002	17484.830000000002	135.17063697415946	17509.5	198.49000000000001	15.281030724398141	198.0	244.66	3.0503114595070455	244.0	266.32999999999998	6.0894252602359771	266.0	268.29000000000002	5.2901701295894066	269.0	270.81999999999999	6.790257727067508	271.0	272.72000000000003	6.9051864565701635	272.0	275.81999999999999	7.2998356145874954	275.0	278.08999999999997	7.696875989646708	278.0	278.88	6.5822184710020064	279.0	282.13	6.6957523849079124	281.0
3.0	270.0	4548.4700000000003	194.89086458836394	4542.0	19511.43	264.54913551172302	19490.0	757.42999999999995	85.059538559764121	759.0	0.0	0.0	0.0	0.27799999999999997	5.5511151231257827e-17	0.27800000000000002	17500.560000000001	125.51209662817365	17509.0	198.90000000000001	15.260733927305068	198.0	244.31	2.448244268858808	244.0	264.95999999999998	5.7583330921369935	265.0	268.52999999999997	6.1619071722965773	268.0	269.56999999999999	6.278940993511565	269.0	272.42000000000002	6.6651031499895019	272.0	274.44	6.632224362911737	274.0	276.32999999999998	7.1847825297638614	276.5	278.31999999999999	7.0155256396081969	278.0	280.69999999999999	7.1519228183754908	281.0
3.0	271.0	4541.1099999999997	183.037531397252	4534.5	19474.099999999999	304.72533534315784	19452.0	755.50999999999999	86.499536992980481	764.0	0.0	0.0	0.0	0.27799999999999997	5.5511151231257827e-17	0.27800000000000002	17537.599999999999	133.78422926488759	17553.0	199.63999999999999	15.239107585419825	198.5	245.44	3.1506189868024346	245.0	267.18000000000001	5.0246989959598576	267.0	270.37	5.4948248379725451	270.0	273.18000000000001	6.0619798745954281	273.0	274.73000000000002	7.2122881251375421	274.0	275.77999999999997	6.536941180705238	275.5	277.79000000000002	7.5010599251039185	276.5	279.35000000000002	7.3896887620521623	279.0	280.77999999999997	7.9013669703412717	279.0
3.0	272.0	4526.0600000000004	187.1947552684102	4512.5	19394.16	270.12899585198176	19372.5	750.39999999999998	86.129553580638046	759.0	0.0	0.0	0.0	0.27799999999999997	5.5511151231257827e-17	0.27800000000000002	17593.529999999999	132.67821637329922	17594.0	199.62	15.199855262468782	198.5	244.78999999999999	2.6955333424018333	244.5	266.95999999999998	6.5083331199317085	266.0	269.43000000000001	6.6245830057445882	269.0	272.10000000000002	6.7372101050805888	271.0	275.36000000000001	6.6955507615131999	275.0	276.63	7.4386221842489082	276.0	277.85000000000002	7.999218711849303	277.0	279.80000000000001	8.0956778592036382	279.5	283.0	7.4525163535546834	282.0
3.0	273.0	4535.3599999999997	193.2603177064552	4531.5	19460.509999999998	271.17667654132794	19472.5	752.54999999999995	84.041462981078581	754.0	0.0	0.0	0.0	0.27799999999999997	5.5511151231257827e-17	0.27800000000000002	17518.880000000001	136.85008439895094	17507.5	200.52000000000001	15.291487828200369	199.0	244.61000000000001	3.0492458083926266	244.0	266.01999999999998	5.8702299784591068	266.0	267.91000000000003	5.3011225226361249	268.0	270.10000000000002	5.5217750769114096	270.0	272.00999999999999	6.8403143202633601	272.0	275.87	7.4238197715192413	276.0	276.89999999999998	6.8476273263079968	276.5	278.80000000000001	6.8395906310246373	278.0	281.88999999999999	7.8356812084208736	281.0
3.0	274.0	4592.4300000000003	192.21947117813014	4578.5	19653.110000000001	269.5630499530676	19647.0	762.49000000000001	83.663910379565692	763.5	0.0	0.0	0.0	0.27799999999999997	5.5511151231257827e-17	0.27800000000000002	17499.009999999998	128.89495684471134	17509.0	200.88	15.442331430195377	199.5	244.62	2.6106704119823321	244.0	268.08999999999997	6.013476531923942	267.5	269.14999999999998	6.1536574490298035	269.0	271.01999999999998	6.3999687499237066	270.5	272.68000000000001	6.8554795601766614	272.5	275.43000000000001	6.5349139244522574	274.0	277.44	7.4422039746300959	276.0	278.42000000000002	7.0002571381342831	278.0	279.33999999999997	7.7436683813293552	278.5
3.0	275.0	4512.25	176.80776990845169	4502.0	19319.240000000002	272.05091876338156	19326.5	749.11000000000001	83.153700458849087	754.0	0.0	0.0	0.0	0.27799999999999997	5.5511151231257827e-17	0.27800000000000002	17519.939999999999	118.9494699441742	17515.0	201.59	15.745535875288589	199.5	245.08000000000001	3.2114794098670476	244.0	267.38999999999999	6.2464309809682517	266.0	269.31	6.3901408435182399	269.0	272.75	7.0885471007816543	272.0	274.43000000000001	6.6019012413092035	275.0	276.86000000000001	7.1875169565017369	276.0	279.18000000000001	7.0843207154955943	277.0	280.44	6.5212268784332297	280.0	282.45999999999998	8.193192296046762	283.0
3.0	276.0	4500.6800000000003	193.93003274377074	4498.5	19255.689999999999	245.83314239540607	19257.5	747.22000000000003	86.143204026783224	746.5	0.0	0.0	0.0	0.27799999999999997	5.5511151231257827e-17	0.27800000000000002	17453.099999999999	120.10840936420729	17445.5	201.78	15.32030025815421	200.5	245.06	3.673744683561992	244.0	265.92000000000002	6.4617025620187736	266.0	268.67000000000002	6.2161965863379836	268.0	270.16000000000003	5.4967626836166028	271.0	273.98000000000002	6.4497751898806523	274.0	275.41000000000003	6.9657662895046943	275.0	277.49000000000001	6.8622080994385479	278.0	279.31999999999999	6.362200877055046	279.0	280.04000000000002	6.5740702764725603	280.5
3.0	277.0	4577.5200000000004	194.46919961783152	4564.5	19580.360000000001	294.17612139668984	19559.5	758.77999999999997	83.004889012635871	758.5	0.0	0.0	0.0	0.27799999999999997	5.5511151231257827e-17	0.27800000000000002	17452.900000000001	131.46288449596716	17456.0	202.25	15.420359917978567	201.0	245.41999999999999	3.2347488310531936	245.0	265.44999999999999	6.5335671726859905	266.0	268.13999999999999	6.4653228844350839	268.0	269.02999999999997	6.588558264142466	269.0	271.99000000000001	5.9657271141077182	272.0	273.26999999999998	6.2495679850690493	273.0	275.79000000000002	6.3091917073425492	275.5	278.31999999999999	6.5587803744293804	278.0	279.10000000000002	6.3158530698552511	278.0
3.0	278.0	4514.0600000000004	178.45984534342733	4508.0	19325.209999999999	293.65116362786648	19291.0	749.08000000000004	82.654785705366137	748.0	0.0	0.0	0.0	0.27799999999999997	5.5511151231257827e-17	0.27800000000000002	17504.18	129.74393087925154	17496.0	202.53999999999999	15.45407389654909	201.0	244.43000000000001	2.83991197046669	244.0	267.70999999999998	6.1988627989333658	267.5	270.31	5.8799574828394805	270.0	273.07999999999998	5.4160502213328847	273.0	275.07999999999998	5.9894574044732964	275.0	278.35000000000002	7.0715981220654784	278.0	281.0	7.927168473042566	280.0	281.33999999999997	7.4969593836434782	281.0	283.44	7.5767011291194537	284.0
3.0	279.0	4503.79	187.54744972939514	4495.5	19280.619999999999	262.3699212943435	19265.5	746.97000000000003	84.3968547992163	747.0	0.0	0.0	0.0	0.27799999999999997	5.5511151231257827e-17	0.27800000000000002	17508.389999999999	114.34613198530155	17513.5	203.24000000000001	15.707399530157755	202.0	244.58000000000001	2.9057873287630671	244.0	267.94	7.0382099997087328	267.0	267.77999999999997	6.3396845347383026	267.0	270.69999999999999	6.5322277976200436	269.5	272.97000000000003	6.7252583593494748	273.5	274.62	6.377742547328169	275.0	277.13999999999999	6.6347871103751315	276.0	279.00999999999999	7.9252697114987818	278.0	281.47000000000003	7.9163817492589379	280.0
3.0	280.0	4571.29	189.81271269332831	4561.0	19567.5	283.69270346626826	19577.5	758.86000000000001	85.025998376967024	758.0	0.0	0.0	0.0	0.27799999999999997	5.5511151231257827e-17	0.27800000000000002	17515.950000000001	126.83709039551482	17531.5	203.50999999999999	15.429513926238895	203.0	244.75	2.8578838324886475	244.0	266.16000000000003	5.8510170056153488	265.5	268.0	5.8770741019660457	268.0	269.56999999999999	5.736296714780365	269.5	271.49000000000001	6.6460439360569987	271.5	273.56999999999999	6.954502138902539	273.0	275.80000000000001	6.8527366796047255	276.0	279.07999999999998	6.9809454947019889	278.0	280.18000000000001	7.4838225526798814	279.0
3.0	281.0	4539.5600000000004	182.2265798394954	4517.5	19461.540000000001	313.24148575819265	19486.5	754.63	83.349703658741333	751.0	0.0	0.0	0.0	0.27799999999999997	5.5511151231257827e-17	0.27800000000000002	17544.880000000001	124.13333798782662	17569.5	203.94	15.675981627955553	203.0	244.47999999999999	2.5979992301769452	244.0	267.99000000000001	6.3600235848619304	267.0	270.56	6.2678864061180946	270.0	272.66000000000003	6.580607874657173	273.0	274.91000000000003	5.0775880100693485	275.0	277.75999999999999	6.5331768688747438	278.0	280.48000000000002	6.9274526342660785	280.0	281.05000000000001	8.357481678113329	280.0	282.41000000000003	7.3689822906558815	283.0
3.0	282.0	4523.4300000000003	186.52674097833801	4518.0	19358.689999999999	284.40723250297276	19320.0	749.08000000000004	83.817978978259788	737.0	0.0	0.0	0.0	0.27799999999999997	5.5511151231257827e-17	0.27800000000000002	17544.860000000001	110.73770992755811	17549.0	204.72	15.591074369651375	203.5	244.34	2.4707084004390318	244.0	267.19999999999999	5.3628350711167689	267.0	269.87	6.4135091798484227	268.5	271.89999999999998	6.4210591026714585	271.5	273.80000000000001	6.6075714146727158	274.0	276.24000000000001	7.0428971311527748	276.0	278.13999999999999	7.1805570814526627	278.0	282.04000000000002	7.3197267708569562	282.0	282.43000000000001	8.2525814143212184	282.5
3.0	283.0	4530.6099999999997	196.39133865830235	4524.5	19429.720000000001	278.76951339771716	19474.0	753.70000000000005	82.036516259529208	751.0	0.0	0.0	0.0	0.27799999999999997	5.5511151231257827e-17	0.27800000000000002	17473.689999999999	130.77665655613009	17484.0	204.66	15.845011833381509	204.0	244.94999999999999	3.3804585487770731	244.0	266.22000000000003	6.1572396412678305	267.0	268.42000000000002	5.6994385688416713	268.0	270.63	6.4259707437864986	270.0	272.52999999999997	7.290342927462329	272.5	274.81	6.2188342959110905	275.5	275.22000000000003	7.0008285223964739	275.0	278.85000000000002	6.7990808202285695	279.0	281.58999999999997	7.1471602752421886	281.0
3.0	284.0	4574.1800000000003	192.91087994200848	4562.0	19571.34	244.74988130742781	19550.5	758.19000000000005	86.877004437307804	760.5	0.0	0.0	0.0	0.27799999999999997	5.5511151231257827e-17	0.27800000000000002	17473.360000000001	134.41134773522657	17492.0	204.91	15.450627818959331	203.0	244.93000000000001	3.2596165418650078	244.0	267.18000000000001	6.4720630404840769	267.0	269.58999999999997	6.8324153854987477	270.0	271.75999999999999	6.0928154411569038	271.0	274.39999999999998	6.4745656224954571	275.0	275.05000000000001	6.4967299466731729	275.0	277.51999999999998	7.656996800312772	277.0	277.73000000000002	6.8947153675840749	277.0	281.69999999999999	7.847929663293371	282.0
3.0	285.0	4515.5900000000001	183.21889067451531	4514.0	19337.169999999998	272.48787330815293	19357.0	749.27999999999997	87.341293784784298	746.0	0.0	0.0	0.0	0.27799999999999997	5.5511151231257827e-17	0.27800000000000002	17512.970000000001	137.76439706977996	17517.5	205.84999999999999	15.617538218298042	205.0	245.15000000000001	2.8120277381277736	245.0	267.25	7.1237279566249585	266.5	269.32999999999998	6.0017580757641333	268.0	272.02999999999997	7.2779873591536282	272.0	274.04000000000002	6.9698206576640125	273.0	276.25	6.7385087371020003	276.0	279.85000000000002	7.4167041197556207	279.5	282.13	6.6882807955408099	282.0	282.57999999999998	7.0102496389215707	281.0
3.0	286.0	4506.1800000000003	195.98680465786467	4496.5	19314.439999999999	262.50494547722337	19331.0	749.96000000000004	86.661631648613692	752.0	0.0	0.0	0.0	0.27799999999999997	5.5511151231257827e-17	0.27800000000000002	17465.950000000001	143.21894951437116	17468.0	206.44999999999999	15.537937443560521	205.5	244.81	3.2975597037809639	244.0	266.38	5.2910868448741226	266.0	268.50999999999999	5.7506434422593085	268.0	270.69	6.6613737321966848	270.0	272.51999999999998	6.9447534153488863	272.0	274.67000000000002	6.7956677376104855	274.0	277.19999999999999	6.922427319950712	277.0	279.82999999999998	7.0838619410601167	280.0	282.88999999999999	7.5866922963831884	282.5
3.0	287.0	4571.1899999999996	189.57893843990161	4569.0	19582.900000000001	301.79153400981943	19583.5	759.01999999999998	83.983924652280933	764.5	0.0	0.0	0.0	0.27799999999999997	5.5511151231257827e-17	0.27800000000000002	17473.950000000001	138.03234222456709	17482.5	206.25	15.573936560805684	205.5	244.55000000000001	3.2167530212933659	244.0	266.10000000000002	5.5036351623268045	266.0	266.76999999999998	6.2142658456168425	267.0	268.44	5.7815568837467994	268.0	271.79000000000002	7.0827889986925348	271.0	273.56999999999999	6.7427813252396067	274.0	275.02999999999997	7.5278881500723696	274.0	277.41000000000003	6.7038720154847828	277.5	279.56999999999999	7.4702811192082992	279.0
3.0	288.0	4502.3400000000001	186.32134713982722	4496.0	19331.220000000001	270.68681460314986	19306.5	750.76999999999998	85.327118198143793	751.0	0.0	0.0	0.0	0.27799999999999997	5.5511151231257827e-17	0.27800000000000002	17539.240000000002	140.25484804455067	17546.0	207.21000000000001	15.722782832564977	205.5	244.96000000000001	3.7253724646000164	244.0	267.39999999999998	5.7236352085016735	267.0	269.64999999999998	5.6344919912978844	269.0	272.49000000000001	6.7697784306430595	272.0	274.05000000000001	6.1552822843473232	273.0	276.77999999999997	7.081779437401309	276.0	281.32999999999998	6.1515120092543096	282.0	281.10000000000002	6.5061509358452483	281.0	285.00999999999999	8.0467322560154813	285.0
3.0	289.0	4502.5500000000002	195.30823715348004	4489.5	19304.689999999999	256.789434946222	19313.0	748.38999999999999	86.469057471444657	749.0	0.0	0.0	0.0	0.27799999999999997	5.5511151231257827e-17	0.27800000000000002	17522.27	133.78010726561703	17532.0	207.38999999999999	15.63962595460646	207.0	244.16999999999999	2.8108895389182402	243.0	266.69	5.2738885084916234	267.0	269.13	6.2540466899440394	270.0	270.87	6.1329519808979427	271.0	274.17000000000002	6.8833930586593706	273.5	274.83999999999997	7.512283274744104	275.0	276.92000000000002	6.9966849293075919	276.5	279.01999999999998	6.2928213068543428	279.0	280.37	7.3425540515545409	280.5
3.0	290.0	4571.6499999999996	190.979233164237	4577.0	19616.48	279.18733782175724	19609.0	761.32000000000005	86.994468789688014	760.0	0.0	0.0	0.0	0.27799999999999997	5.5511151231257827e-17	0.27800000000000002	17520.029999999999	126.1164901985462	17515.5	207.84999999999999	15.519906571883737	206.5	244.81999999999999	2.8683793333518497	244.0	266.31	5.6510087595048022	266.0	267.51999999999998	5.6257977212125212	267.0	271.33999999999997	6.4097113819578491	271.0	272.13999999999999	6.2721925990836729	272.0	273.41000000000003	6.0234458576466006	273.0	275.38999999999999	7.4349108938843376	275.0	277.51999999999998	7.473258994575259	277.5	279.39999999999998	7.7201036262475125	278.5
3.0	291.0	4525.4200000000001	177.03294495658147	4504.5	19403.23	293.44027859174344	19398.0	752.85000000000002	85.911276908215015	757.5	0.0	0.0	0.0	0.27799999999999997	5.5511151231257827e-17	0.27800000000000002	17532.73	120.53230728729955	17542.0	208.09999999999999	15.468354792931276	207.0	244.59999999999999	2.8600699292150185	244.0	268.41000000000003	6.4515037006887006	268.0	269.67000000000002	6.5407262593690625	269.0	272.19999999999999	6.8014704292527801	272.5	275.64999999999998	6.8940191470578327	275.0	276.76999999999998	7.730271664049071	276.5	279.52999999999997	8.3119853224124505	279.0	282.23000000000002	6.123487568371476	282.0	284.49000000000001	7.6687613080601222	283.0
3.0	292.0	4506.2700000000004	180.95926917403267	4499.0	19318.419999999998	260.98560036906252	19318.0	749.55999999999995	87.628684801268122	750.0	0.0	0.0	0.0	0.27799999999999997	5.5511151231257827e-17	0.27800000000000002	17523.68	125.95807874050796	17524.5	208.66999999999999	15.46742059944062	207.0	244.62	2.6675082005497188	244.0	266.14999999999998	6.5243773649291619	266.0	269.41000000000003	6.3515273753641335	269.0	271.88999999999999	6.6058988790322859	272.0	273.37	5.7282719907490431	273.0	275.50999999999999	6.1943441945051774	274.5	278.73000000000002	7.5456676311642576	278.0	279.35000000000002	7.1559415872406342	279.0	282.23000000000002	7.5628764369120818	282.0
3.0	293.0	4541.1099999999997	190.04625200197978	4534.5	19473.380000000001	269.74920871060954	19481.0	757.35000000000002	86.31076120623662	754.0	0.0	0.0	0.0	0.27799999999999997	5.5511151231257827e-17	0.27800000000000002	17492.869999999999	133.56449041567896	17496.0	209.18000000000001	15.625863176157662	207.5	245.03999999999999	3.2059943855222204	244.0	266.30000000000001	6.2809234989768825	266.0	268.33999999999997	6.693608892070106	268.0	271.06999999999999	6.5836995678721557	271.5	272.73000000000002	7.1580094998539936	272.0	274.98000000000002	6.7379225284949671	275.0	276.44	7.1460758462249752	275.0	277.97000000000003	7.530544469027455	277.0	280.08999999999997	6.9182295423034361	280.5
3.0	294.0	4557.9499999999998	188.1475684137321	4551.0	19494.75	258.08647291169677	19464.0	755.83000000000004	87.597723143926515	752.5	0.0	0.0	0.0	0.27799999999999997	5.5511151231257827e-17	0.27800000000000002	17489.799999999999	126.21679761426368	17489.0	209.31999999999999	15.315926351350742	209.0	244.91999999999999	3.4078732370791029	244.0	268.49000000000001	7.009272430145657	268.0	269.25	5.8109809843089311	268.5	271.13999999999999	7.9385389083886206	270.0	272.91000000000003	6.2531512055922658	272.5	275.60000000000002	7.6026311234992843	276.0	278.75999999999999	6.9052443837998956	279.0	279.87	7.2988423739658872	279.0	281.30000000000001	6.8651292777339608	281.0
3.0	295.0	4518.2799999999997	183.77296210269887	4508.5	19318.110000000001	293.23188418042128	19272.0	746.82000000000005	86.094527119904654	748.0	0.0	0.0	0.0	0.27799999999999997	5.5511151231257827e-17	0.27800000000000002	17537.970000000001	129.28646139484212	17521.0	209.71000000000001	15.430680477542138	209.5	245.06	2.8594405047141653	245.0	267.69	6.0756810317856544	267.0	270.38999999999999	6.2352145111455464	269.0	272.06	7.1691282594189927	272.0	273.67000000000002	7.2856777310007326	273.0	276.10000000000002	7.5146523539016759	275.0	278.64999999999998	7.6777275283771296	278.0	280.44	6.9646536166560349	281.0	282.61000000000001	7.6182609564125592	282.0
3.0	296.0	4525.6300000000001	186.0964618148341	4527.0	19382.220000000001	262.33034822528634	19357.5	749.30999999999995	86.525799042828837	742.5	0.0	0.0	0.0	0.27799999999999997	5.5511151231257827e-17	0.27800000000000002	17499.529999999999	133.9011168736094	17500.0	210.31	15.537499798873693	210.0	244.59999999999999	2.6758176320519302	244.0	265.64999999999998	6.5259098982440751	265.0	270.0	6.6887966032762574	269.5	270.75999999999999	6.6454796666606386	270.0	273.25	6.0288887865012066	273.0	274.92000000000002	6.4864165761998356	274.0	276.61000000000001	7.311490956022582	276.5	278.5	6.8373971655886718	278.0	280.39999999999998	7.1035202540712161	280.0
3.0	297.0	4598.2200000000003	179.78279005511069	4597.5	19661.669999999998	296.66371719507595	19667.0	761.03999999999996	84.787961409624657	757.0	0.0	0.0	0.0	0.27799999999999997	5.5511151231257827e-17	0.27800000000000002	17521.779999999999	136.04003675389094	17519.5	211.0	15.774663229368796	211.0	245.46000000000001	3.1919273174682403	245.0	267.0	6.3466526610489726	267.0	269.20999999999998	6.6412272962156624	270.0	272.06	6.9639356688585226	271.0	272.94	6.4541769421050112	273.0	273.69999999999999	7.0505318948289286	273.0	275.73000000000002	6.703514003863944	276.0	278.75999999999999	7.7034018459379343	277.0	279.69999999999999	8.1602696033893398	280.0
3.0	298.0	4527.3800000000001	176.81667229082217	4520.0	19391.34	268.53179402074528	19405.5	748.63	86.921073969435056	741.5	0.0	0.0	0.0	0.27799999999999997	5.5511151231257827e-17	0.27800000000000002	17570.169999999998	130.02530945935104	17575.0	211.15000000000001	15.502499798419608	210.0	244.84999999999999	2.964371771556328	244.0	267.79000000000002	5.9888145738534941	266.0	270.43000000000001	5.9418094886995503	270.0	272.07999999999998	6.1638948725623148	272.5	274.33999999999997	5.553773491960218	275.0	276.97000000000003	7.4812498955722626	277.0	278.58999999999997	7.289849106805983	279.0	280.76999999999998	7.0325742086379712	280.0	284.56	7.1740086423142824	284.0
3.0	299.0	4514.8100000000004	190.52436563337508	4521.5	19315.41	233.34849881668404	19303.5	746.0	86.70259511687064	742.0	0.0	0.0	0.0	0.27799999999999997	5.5511151231257827e-17	0.27800000000000002	17525.619999999999	112.4606402258141	17541.0	211.38	15.323041473545649	211.0	243.75	2.1880356487041066	243.0	267.31999999999999	5.3700651765132239	267.0	268.94	6.4075268239781877	268.0	271.55000000000001	6.207052440571128	271.0	273.02999999999997	5.6999210520848447	272.0	274.37	6.1946024892643434	275.0	277.72000000000003	6.1254877356827677	277.0	280.5	7.9956238030562696	280.0	280.5	8.4480767041972342	279.5
3.0	300.0	4586.6000000000004	184.90646283999919	4590.0	19637.23	268.24659755530917	19635.0	760.0	84.873670829062178	762.0	0.0	0.0	0.0	0.27799999999999997	5.5511151231257827e-17	0.27800000000000002	17510.77	125.30657245332345	17499.5	211.75999999999999	15.058632075988841	210.5	244.78	3.5144843149457934	244.0	266.25	6.0338627760332768	266.0	267.77999999999997	6.2555255574571831	267.0	270.27999999999997	6.5575605220234152	269.5	272.44	5.5862688800307501	273.0	273.67000000000002	6.4421347393546489	273.0	276.48000000000002	6.8212608805117574	275.0	277.76999999999998	6.7020220829239285	277.0	279.0	6.3937469452583127	279.0
3.0	301.0	4529.3999999999996	182.93643704850052	4510.5	19384.91	290.57735957916611	19383.5	751.42999999999995	87.419249024456846	754.0	0.0	0.0	0.0	0.27799999999999997	5.5511151231257827e-17	0.27800000000000002	17531.700000000001	133.41143129432351	17523.5	212.02000000000001	15.085741612529363	211.0	245.34999999999999	3.3387872049593104	245.0	268.61000000000001	6.0760102040730644	269.0	271.14999999999998	6.2567963048192636	271.0	274.02999999999997	7.0177703011711623	274.0	275.11000000000001	7.3958028637870017	274.5	276.06	6.5204601064648804	275.5	279.62	7.6782550100918119	279.0	281.49000000000001	7.3600203804065654	282.0	284.82999999999998	9.2823003614405852	285.0
3.0	302.0	4514.9399999999996	184.97425874969738	4499.0	19333.049999999999	260.41218769481588	19364.5	748.36000000000001	88.176132825158533	753.0	0.0	0.0	0.0	0.27799999999999997	5.5511151231257827e-17	0.27800000000000002	17515.950000000001	131.32169470426433	17505.0	213.15000000000001	15.10057945908037	212.0	244.81999999999999	3.2814021393300759	244.0	266.38999999999999	6.2030556986053256	266.0	268.35000000000002	5.3167189130139274	269.0	270.95999999999998	6.8569964270079655	271.0	272.86000000000001	6.9224562114902524	272.5	276.06	7.4024590508830244	276.0	278.22000000000003	7.7789202335542686	278.0	279.05000000000001	6.6713941571458664	279.0	282.26999999999998	6.7540432335009539	281.0
3.0	303.0	4549.6999999999998	193.98492209447619	4555.5	19500.77	254.33147091934967	19504.0	755.90999999999997	86.932168384321358	752.0	0.0	0.0	0.0	0.27799999999999997	5.5511151231257827e-17	0.27800000000000002	17488.029999999999	129.87828571397145	17487.5	213.5	14.983657764377829	213.0	244.61000000000001	2.6111108747044813	244.0	265.13	5.8696763113480115	265.0	268.63	6.1865256808648263	268.0	269.69999999999999	6.4023433210036469	269.0	272.56	6.8019408994786188	272.0	274.57999999999998	6.6560949512458132	274.0	276.41000000000003	7.2389156646558606	277.0	278.50999999999999	7.1728585654535246	278.5	280.85000000000002	7.185227901743966	281.0
[truncated: 294 more columns]
