# Supplementary material for: GutLogo: Agent-based modeling framework to investigate spatial and temporal dynamics in the gut microbiome
Source: PLoS One. 2018 Nov 9;13(11):e0207072. doi: 10.1371/journal.pone.0207072 (PMC6226173; doi:10.1371/journal.pone.0207072)
Supplement: S2 Data — The averages and other extracted values from the raw data. (ZIP) [file pone.0207072.s002.zip › gluc1H.csv]

testConst	step	avg count bacteroides	std count bacteroides	median count bacteroides	avg count bifidos	std count bifidos	median count bifidos	avg count closts	std count closts	median count closts	avg count desulfos	std count desulfos	median count desulfos	avg getNumSeeds	std getNumSeeds	median getNumSeeds	avg inFlowGlucose	std inFlowGlucose	median inFlowGlucose	avg row 0	std row 0	median row 0	avg row 1	std row 1	median row 1	avg row 10	std row 10	median row 10	avg row 11	std row 11	median row 11	avg row 12	std row 12	median row 12	avg row 13	std row 13	median row 13	avg row 14	std row 14	median row 14	avg row 15	std row 15	median row 15	avg row 16	std row 16	median row 16	avg row 17	std row 17	median row 17
0.5	0.0	5489.0	0.0	5489.0	23561.0	0.0	23561.0	920.0	0.0	920.0	69.0	0.0	69.0	1501.0	0.0	1501.0	30.0	0.0	30.0	300.00999999999999	16.835970420501457	299.5	300.50999999999999	15.6853402895825	302.0	300.07999999999998	15.747812546509435	301.0	301.39999999999998	17.990553076545481	302.0	300.75	17.401364888996497	302.0	298.49000000000001	17.561033568671292	298.5	300.05000000000001	15.811625469887655	300.0	302.13999999999999	16.563828059962468	304.0	301.31999999999999	19.067710927114451	299.5	300.36000000000001	16.764557852803634	299.0
0.5	1.0	5838.7700000000004	51.084020006260268	5833.0	25087.029999999999	94.445799800732274	25079.5	979.97000000000003	18.035772786326625	980.0	73.590000000000003	5.5517474726431857	74.0	10568.120000000001	73.988415309425292	10560.0	30.0	0.0	30.0	105.37	10.947744059850869	105.0	112.77	10.14382077917389	114.0	127.73	10.108268892347493	128.0	130.41999999999999	10.311333570397187	129.0	129.38999999999999	9.7998928565571575	129.0	130.84999999999999	10.649295751363091	131.0	131.46000000000001	12.043604111726689	133.0	131.09999999999999	11.150336317797773	132.0	133.66	12.122887444829306	133.0	134.13	11.174663305889803	134.0
0.5	2.0	5372.5900000000001	63.629882130961079	5376.0	23075.689999999999	133.22527500440751	23074.5	899.90999999999997	25.208369641847131	903.0	67.420000000000002	6.7322804457330809	67.0	11263.84	74.204274809474413	11251.5	30.0	0.0	30.0	105.87	11.110945054314687	106.0	114.62	10.223287142597531	115.5	138.96000000000001	10.810106382455261	139.0	142.09	10.117405793977031	142.0	143.37	9.1745899090913046	143.5	143.83000000000001	9.5142577219665441	142.5	145.16999999999999	10.510047573631624	144.0	146.06	10.506969115782153	145.0	147.88999999999999	11.58783413757722	147.5	147.69	10.518265066064842	148.0
0.5	3.0	4147.3900000000003	65.292249922942617	4145.0	17802.110000000001	137.24430006379134	17797.5	698.08000000000004	29.121359858358261	696.5	52.82	7.3462643568006731	53.0	12598.049999999999	90.604014811706875	12593.0	30.0	0.0	30.0	106.56	11.009377820749	106.0	116.86	10.282042598627958	117.5	150.24000000000001	10.705251047967067	150.0	154.03	10.707431998383178	154.0	155.06999999999999	11.119581826669561	155.0	156.69	10.134786628242352	156.0	158.78	11.547796326572442	158.0	160.03	10.066235641986532	161.0	163.62	12.442491711871863	162.5	163.84999999999999	11.796079857308527	164.5
0.5	4.0	3103.5999999999999	63.598427653519856	3110.5	13331.860000000001	114.49061271562836	13330.5	526.44000000000005	27.250805492682233	527.5	36.560000000000002	6.5089476876066534	36.0	14511.99	101.00796948756073	14507.0	30.0	0.0	30.0	107.25	11.147533359447729	106.0	119.13	10.187889869840566	120.0	164.31999999999999	11.137216887535235	163.5	169.22999999999999	11.12641451681538	170.5	170.55000000000001	11.25022222002748	170.5	174.27000000000001	10.12704794103395	173.0	178.43000000000001	9.8633209417518195	177.5	179.13999999999999	11.746505863447224	178.0	183.58000000000001	11.712540288084391	183.0	185.24000000000001	11.967556141501905	184.5
0.5	5.0	3587.5900000000001	74.328742085414035	3587.0	15422.469999999999	127.96518706273201	15429.0	608.64999999999998	32.279521371916275	610.5	39.100000000000001	7.0590367614852392	39.0	16464.950000000001	97.783165729076288	16459.0	30.0	0.0	30.0	108.05	11.022136816425387	107.0	120.95	10.280442597476044	122.5	176.36000000000001	11.429365686686204	175.0	181.38	10.762694829827703	182.0	184.30000000000001	11.37848847606746	183.0	187.31999999999999	11.19721393919041	187.0	194.09	11.325277038554065	194.0	195.30000000000001	11.347686988985906	194.5	199.16999999999999	12.083091491832709	199.0	202.18000000000001	11.392436087158883	202.0
0.5	6.0	4165.0600000000004	89.149180590737913	4158.0	17859.700000000001	152.182554847788	17858.0	703.75999999999999	39.985777471496036	704.0	42.689999999999998	7.9983685836550436	42.5	17858.139999999999	88.231629249379722	17855.5	30.0	0.0	30.0	108.34	11.259857903188655	108.0	122.92	10.101168249267012	124.0	187.53	10.900876111579288	187.0	193.50999999999999	10.97405576803763	193.0	195.90000000000001	11.483466375620212	196.0	201.44	10.163975600128131	200.0	206.36000000000001	10.009515472788879	206.0	210.56999999999999	10.872216885253899	209.0	214.00999999999999	11.681177166707128	213.0	217.83000000000001	10.7369036504944	217.0
0.5	7.0	4634.1800000000003	102.01787882523337	4626.5	19899.240000000002	177.50048563313848	19901.5	785.42999999999995	45.461028364963333	787.5	44.479999999999997	8.1110788431626037	44.0	18649.619999999999	88.785109111832483	18646.5	30.0	0.0	30.0	109.20999999999999	11.158221184400317	108.5	125.13	10.078348078926428	127.0	200.72	11.959163850370143	201.0	207.83000000000001	11.199156218215728	207.0	212.69999999999999	10.74104277991667	213.0	218.11000000000001	9.7538659002469377	218.0	223.18000000000001	10.821626495125399	223.0	227.38999999999999	10.362330818884331	226.0	232.25	10.267789440770589	232.0	234.37	9.5201418056665528	236.0
0.5	8.0	4453.75	102.53081244191914	4435.5	19138.220000000001	175.31842915107356	19143.5	755.34000000000003	51.806412730471884	758.5	35.960000000000001	6.7733595800016397	36.0	17230.880000000001	96.871799818110119	17225.5	30.0	0.0	30.0	109.68000000000001	11.08772294026145	110.0	126.98999999999999	10.197543821921041	127.5	211.53999999999999	11.30700667727759	210.5	219.65000000000001	11.177991769544295	219.0	225.18000000000001	9.9683298500802024	226.5	231.69999999999999	9.339700209321494	233.0	237.09	8.2293316861091466	237.0	239.34	7.5355424489548204	240.0	243.24000000000001	7.6656637025113472	243.0	244.09999999999999	6.9892775020026203	244.0
0.5	9.0	4158.1800000000003	107.21253471492966	4144.0	17828.91	172.85352729985001	17824.0	703.66999999999996	53.106130531229624	705.5	28.120000000000001	4.9624187650781746	28.5	16225.98	95.191699217946507	16215.0	30.0	0.0	30.0	110.0	11.227644454648535	110.0	129.13	9.9052057020538449	130.0	221.81	11.98390170186655	222.0	230.52000000000001	10.15231993191704	231.5	234.88	8.2671397714082477	236.0	239.61000000000001	7.723852665606719	240.0	242.87	6.2843535864876356	243.0	243.78	6.5262240231239383	244.0	246.63	6.3681315941176972	247.0	247.63	6.6327294532492429	247.5
0.5	10.0	4594.6599999999999	122.49524235659115	4573.5	19715.66	181.21767132374259	19704.0	778.70000000000005	60.063383188095564	785.0	31.52	5.0467415230027388	31.0	17651.27	97.817877200438161	17655.5	30.0	0.0	30.0	110.44	11.089021597958947	110.0	131.22999999999999	10.421952792063491	132.5	232.09	10.166705464406844	233.0	239.28	6.8586879211697616	239.0	242.87	6.767059922891181	243.0	245.55000000000001	6.0322052352352866	246.0	247.96000000000001	6.0480079365027297	248.0	250.40000000000001	5.8068924563831903	250.0	250.97	6.2409214063309593	250.5	251.34999999999999	5.5414348322433602	251.0
0.5	11.0	4711.0100000000002	132.8215716666536	4688.0	20223.200000000001	197.21394474022367	20240.0	797.97000000000003	64.228724882251868	804.0	30.739999999999998	4.5180084107934109	31.0	17846.259999999998	103.39454724500708	17844.0	30.0	0.0	30.0	111.06999999999999	11.092569585087128	111.0	133.09	10.23337187832046	134.5	239.46000000000001	7.3490407537310611	240.0	243.94	5.4512750801991272	244.0	247.34	6.3469992910035842	247.0	250.13999999999999	5.6018211324532663	250.0	252.61000000000001	6.5343630140970896	253.0	253.08000000000001	6.8259504832660483	253.0	255.11000000000001	7.3578461522377596	255.0	256.88999999999999	6.5816335358328786	256.0
0.5	12.0	4549.1800000000003	125.83690873507662	4526.5	19433.509999999998	180.4792783119436	19439.0	774.19000000000005	62.732080309838281	769.5	30.82	5.200730717889555	30.0	17785.470000000001	81.687876089417315	17781.0	30.0	0.0	30.0	111.73999999999999	10.896439785544635	112.0	134.72	9.7160485795409652	135.0	243.41999999999999	5.9886225461286173	244.0	245.90000000000001	4.7613023428469656	246.0	247.94999999999999	5.3728484065716939	247.0	250.00999999999999	7.0985843659140935	250.0	252.25	6.2727585638218208	252.0	253.08000000000001	6.529441017422549	253.5	253.99000000000001	6.2745438081186427	254.0	255.34	6.3422708866777366	256.0
0.5	13.0	4491.04	133.53058975380884	4476.0	18946.740000000002	162.3705404314465	18946.5	759.77999999999997	62.242843765367915	754.5	32.609999999999999	5.0929264671699315	32.0	17793.099999999999	88.682636406457831	17796.0	30.0	0.0	30.0	112.42	11.160806422476828	111.0	136.74000000000001	10.136685848935045	137.5	245.47	5.3580873453126916	245.0	247.0	5.4626001134990654	247.0	248.09999999999999	5.9539902586416789	248.5	249.56	5.6432614683354876	250.0	250.59999999999999	6.596969000988258	250.5	252.90000000000001	6.4474801279259477	253.0	252.96000000000001	6.6316212195812261	253.0	254.75999999999999	5.7116022270462778	254.0
0.5	14.0	4482.9899999999998	132.57959835510138	4476.0	19027.360000000001	208.25606929931237	19022.5	760.78999999999996	64.695795072013766	749.5	31.239999999999998	3.9143837318280386	31.0	17929.200000000001	87.948962472561334	17931.5	30.0	0.0	30.0	113.23999999999999	11.537868087302783	113.0	138.93000000000001	9.7634573794327579	139.5	249.47999999999999	5.2315963147016609	249.0	251.0	6.4046857846423659	251.0	252.38	5.8219927859797282	252.5	254.5	6.2441973062996654	255.0	256.76999999999998	7.0069322816764821	257.0	257.39999999999998	6.102458520956942	257.5	258.31999999999999	6.4480694785338661	257.5	261.52999999999997	6.3046887314125186	261.0
0.5	15.0	4535.6199999999999	139.51672157845451	4544.0	19313.16	199.37430727152383	19329.0	771.41999999999996	71.522049746913709	763.0	31.52	4.1939957081523103	31.0	17685.509999999998	75.179185284226108	17673.5	30.0	0.0	30.0	113.90000000000001	11.150336317797773	113.0	141.06	10.18510677410895	140.5	249.16999999999999	5.2250454543477423	249.0	250.91999999999999	5.0352358435330524	250.0	253.00999999999999	5.8915108418808835	252.0	253.22999999999999	6.3322270963698077	253.0	254.63999999999999	6.0819733639666653	254.0	256.54000000000002	5.7782696371837829	256.0	257.63999999999999	7.033519744765063	258.0	259.73000000000002	7.7431970141537807	259.5
0.5	16.0	4500.0299999999997	151.1573653514773	4492.0	19044.630000000001	219.41953673271672	19070.5	760.35000000000002	72.222070726336838	754.0	32.890000000000001	4.7453029408036747	32.0	17291.869999999999	94.935626084205069	17282.0	30.0	0.0	30.0	114.7	11.122499719037984	114.0	143.11000000000001	10.006892624586316	145.0	247.80000000000001	5.5856960175075763	247.0	249.87	5.4491375464379681	248.5	251.24000000000001	6.1337101333532216	251.0	252.03	5.4762304553406072	253.0	253.43000000000001	5.7345531648071759	254.0	254.33000000000001	6.217805078964763	255.0	256.02999999999997	6.2232708441783249	256.0	257.31999999999999	6.2576033750949724	257.0
0.5	17.0	4413.0	153.55292247300278	4399.5	18766.529999999999	235.42346760677873	18761.0	746.23000000000002	72.705963304257239	740.5	32.020000000000003	4.9375702526647656	32.0	17354.59	106.23597272110798	17342.5	30.0	0.0	30.0	115.09	11.140103231119539	115.5	145.06	10.145757734146819	145.0	252.30000000000001	5.0705029336348879	252.0	253.69	6.3066552149297017	254.0	255.41	5.6268907933244989	256.0	257.99000000000001	6.0737056234229865	258.0	258.93000000000001	6.9155693908744782	258.5	259.44	6.3455811396593145	258.0	260.82999999999998	6.1482599164316403	260.5	261.95999999999998	6.7556198827346705	261.5
0.5	18.0	4536.0200000000004	157.48333118143012	4532.0	19344.349999999999	265.37269546809068	19377.5	768.84000000000003	81.730498591407112	764.5	32.479999999999997	4.672215748443131	33.0	17581.93	102.39338406362006	17585.5	30.0	0.0	30.0	115.92	11.164837661157462	116.0	147.41	10.01708041297463	148.0	252.31999999999999	5.4274856056925653	252.0	252.53999999999999	5.4871121730833972	253.0	254.37	5.6118713456386367	254.0	256.70999999999998	5.5376800196472171	257.0	256.93000000000001	6.0716636929263466	257.0	258.56	6.4129868236259471	259.0	260.94999999999999	5.6184962400984118	261.0	262.50999999999999	7.37630666390708	262.0
0.5	19.0	4667.25	155.66665506780828	4655.5	19827.779999999999	256.8931910347178	19829.5	790.29999999999995	85.217897181284641	780.0	35.25	4.8915743886810104	35.0	17502.84	106.94584797924603	17514.0	30.0	0.0	30.0	116.34999999999999	11.037549546887661	116.0	148.58000000000001	10.215850429602032	149.5	251.33000000000001	5.4718461235674383	251.0	252.53999999999999	5.6893233341057359	252.0	253.47	5.3971381305280675	253.0	255.19999999999999	6.3324560795950253	254.5	256.14999999999998	6.6473679001541637	256.0	256.69	7.0692220222595923	257.0	258.48000000000002	7.0106775706774611	258.0	260.25999999999999	6.3868928282851272	260.0
0.5	20.0	4544.3100000000004	166.25111698872885	4526.5	19287.169999999998	262.67063235162016	19279.0	764.72000000000003	78.138477077557638	756.5	35.75	5.5161127617190715	35.0	17216.400000000001	92.622459479329322	17209.5	30.0	0.0	30.0	117.28	11.027311549058547	117.0	150.74000000000001	10.264131721680116	152.0	253.86000000000001	5.449807336044092	254.0	254.09	5.1654525455181561	255.0	255.16999999999999	5.4406892945655327	256.0	256.38999999999999	5.2266528486211898	256.0	257.54000000000002	5.972302738475336	257.0	258.55000000000001	5.6362664947640644	259.0	259.76999999999998	6.7510813948581596	260.0	260.88999999999999	6.5557531985272295	261.0
0.5	21.0	4364.9700000000003	156.38608985456474	4345.5	18617.599999999999	259.684192818893	18619.5	735.41999999999996	77.410358479986385	726.0	34.100000000000001	4.9162994213127416	34.0	17230.73	109.44047286082056	17230.5	30.0	0.0	30.0	117.70999999999999	11.102517732478521	118.0	152.69999999999999	9.8259859556178899	153.5	252.87	5.1684717276966889	252.5	253.78999999999999	5.4319333574704327	253.0	255.75	6.4379732835730223	256.0	256.83999999999997	6.2717142792062841	257.0	257.95999999999998	5.7112520518709378	258.5	260.86000000000001	7.3892083473129917	260.0	262.95999999999998	5.7200000000000006	263.0	264.29000000000002	6.8517078163039029	264.0
0.5	22.0	4446.3999999999996	155.02335307946348	4450.5	18906.810000000001	239.79439922567002	18934.0	749.72000000000003	77.991932916167684	737.5	34.700000000000003	4.7127486671792713	35.0	17306.240000000002	103.1231419226548	17307.5	30.0	0.0	30.0	118.34999999999999	10.882439983753642	118.0	154.90000000000001	9.7103038057519093	155.0	251.78999999999999	4.7503578812548435	252.0	254.09	5.6499469024053672	254.0	254.37	5.5850783342760746	254.0	256.83999999999997	5.4253479151110664	257.0	257.64999999999998	5.6469018054150713	257.0	258.55000000000001	6.5793236734485108	259.0	260.00999999999999	6.0108152525260667	259.5	261.38	6.2654289557858691	260.5
0.5	23.0	4529.6199999999999	170.30166059084686	4539.5	19255.990000000002	222.72245037265552	19261.0	764.51999999999998	82.652704734932897	757.5	37.259999999999998	4.691737418057409	37.0	17331.830000000002	94.194060853113243	17333.0	30.0	0.0	30.0	118.91	11.185790092791835	119.0	156.52000000000001	9.8117072928211648	156.0	252.41	5.5246628856428881	252.0	254.5	5.4396691075836587	254.5	253.09	5.3648765130243214	253.0	255.13	5.6879785512957062	255.0	256.12	5.6378719389500143	255.0	256.72000000000003	6.4870332202016669	257.0	257.54000000000002	5.8624568228687188	258.0	258.36000000000001	6.2857298701105497	259.0
0.5	24.0	4446.29	161.08304038600713	4446.0	18936.369999999999	252.47402460451252	18916.0	747.70000000000005	78.712578410315089	746.0	36.0	5.4552726787943424	35.0	17436.290000000001	90.672078943851304	17446.0	30.0	0.0	30.0	119.48999999999999	11.281396190188516	119.0	158.38	10.458279017123226	158.0	254.81999999999999	5.1232411616085374	254.0	255.96000000000001	6.0924871768432958	256.0	257.76999999999998	6.0989425312917982	258.0	259.05000000000001	6.8998188382014787	259.0	261.24000000000001	6.4173514786085999	262.0	261.82999999999998	7.4364709372120856	261.0	264.36000000000001	6.9433709392484566	264.0	264.74000000000001	6.7714400241012251	264.0
0.5	25.0	4481.3500000000004	158.38651299905555	4493.5	19121.389999999999	229.19004755878908	19149.0	756.00999999999999	82.706770581373803	752.5	36.880000000000003	5.4208486420485862	36.0	17558.939999999999	99.497419062003829	17561.0	30.0	0.0	30.0	120.14	11.046284443196273	120.0	160.22999999999999	10.125072839244169	160.5	253.80000000000001	5.7218878003679867	253.0	254.19999999999999	5.1807335387954474	254.0	256.38	5.2493428160104001	257.0	257.75	6.1504064906313305	258.0	258.88999999999999	5.798094514579768	259.0	261.94	6.7406527873789788	262.0	261.06	7.5852752092458724	261.0	262.45999999999998	6.4659415401007143	261.5
0.5	26.0	4621.3599999999997	168.58235494855325	4618.0	19663.689999999999	225.95086611916315	19685.5	778.63999999999999	86.265580621705666	776.5	39.149999999999999	5.5988838173335944	39.0	17667.299999999999	111.12061014951276	17667.5	30.0	0.0	30.0	120.70999999999999	10.915397381680613	120.0	162.34999999999999	10.376295099889941	163.0	252.02000000000001	5.5695242166633951	251.5	253.63999999999999	5.2106045714484992	252.0	254.0	5.5299186250793957	253.5	254.80000000000001	5.4313902456001077	254.0	257.50999999999999	5.9657271141077173	258.0	258.12	6.3769585226814831	259.0	259.26999999999998	6.1690436860181181	259.0	259.5	6.7638746292343415	259.0
0.5	27.0	4571.6099999999997	168.29865685738554	4564.0	19461.380000000001	247.8833507922628	19496.0	769.76999999999998	81.523353095907439	770.5	38.579999999999998	5.1984228377460795	38.0	17634.639999999999	90.98906747516429	17644.5	30.0	0.0	30.0	121.44	10.957481462452947	120.0	164.12	10.509310158140732	165.0	254.55000000000001	6.0338627760332768	254.0	256.20999999999998	5.7641911835052806	256.0	258.94999999999999	5.9906176643147573	259.0	260.25999999999999	6.2890698835360377	259.5	261.61000000000001	6.5618518727566535	261.0	263.49000000000001	6.0885055637652163	263.0	264.64999999999998	7.1251315777324429	265.0	265.83999999999997	8.0693494161549353	265.5
0.5	28.0	4511.1199999999999	149.51242623942667	4511.5	19238.799999999999	264.29381377550249	19260.0	758.49000000000001	80.505092385513123	763.0	37.640000000000001	5.2354942460096359	37.0	17382.889999999999	94.041043699014736	17382.0	30.0	0.0	30.0	121.54000000000001	11.175347869305904	120.5	165.88	10.366561628621131	166.0	254.34999999999999	5.4833839916606237	255.0	255.72	5.8567567817009438	255.5	258.36000000000001	6.3380123067094143	258.0	258.23000000000002	6.0660613251103888	258.0	258.57999999999998	6.6681031785658504	259.0	261.27999999999997	6.1238549950174352	261.0	263.07999999999998	7.0394317952516587	262.0	263.50999999999999	7.0462685160303105	262.0
0.5	29.0	4505.1300000000001	157.8833528273326	4508.0	19157.959999999999	259.345442219446	19170.0	758.27999999999997	81.210107745280084	757.0	39.310000000000002	5.4418654889660765	39.5	17052.52	90.478116691275133	17057.0	30.0	0.0	30.0	122.25	11.293692930126975	120.5	167.63	10.610047125248784	167.5	253.22999999999999	4.991703116171875	253.0	254.91	5.2632594463887115	254.0	255.91	5.8122198857235272	256.0	257.07999999999998	5.8166657115567499	257.0	257.52999999999997	6.593110040034218	257.0	259.70999999999998	6.6019618296382179	259.0	259.99000000000001	6.1717015481956023	259.0	262.32999999999998	6.9441414156107157	262.0
0.5	30.0	4413.1000000000004	163.29510096754282	4405.0	18805.939999999999	234.44081641215976	18798.0	743.35000000000002	80.532027790190412	737.0	39.259999999999998	5.7543374944471237	39.0	17035.900000000001	102.67818658312972	17042.0	30.0	0.0	30.0	122.87	11.312519613242667	122.0	169.65000000000001	10.682111214549304	170.0	255.12	5.0779523432186719	256.0	257.80000000000001	6.3324560795950253	257.0	258.32999999999998	5.8035420219035201	258.0	260.42000000000002	6.4500852707541778	261.0	259.39999999999998	6.3387695966961912	259.0	260.5	6.8344714499367107	261.0	260.75999999999999	6.1759533676995968	261.0	263.01999999999998	6.9454733460002576	263.0
0.5	31.0	4367.2700000000004	165.07845740737949	4365.0	18652.200000000001	247.61239872025797	18634.5	734.52999999999997	79.211798994846717	737.5	38.090000000000003	5.4278817231034067	38.0	17182.580000000002	109.88823230901477	17174.5	30.0	0.0	30.0	123.5	11.284059553192725	123.0	171.06	10.760873570486739	171.5	254.41	4.8292753079525301	253.0	256.95999999999998	5.7112520518709378	256.5	258.00999999999999	5.4230895253536069	258.0	258.92000000000002	6.1978706020697141	258.0	260.20999999999998	6.0254377434340816	259.5	261.02999999999997	7.3286492616306855	261.0	262.63999999999999	6.917398354873022	263.0	264.19999999999999	6.880406964707829	263.0
0.5	32.0	4477.1499999999996	164.74042460792677	4460.5	19091.93	239.20021969053457	19109.0	752.50999999999999	83.044866788983413	744.0	39.880000000000003	5.4740843983263536	39.0	17232.130000000001	110.07276275264468	17247.0	30.0	0.0	30.0	124.17	11.394783894396593	123.0	173.19	11.157683451326266	173.5	254.55000000000001	5.807538204781781	254.5	255.78999999999999	5.7258973095926198	256.0	256.89999999999998	5.6364882684167812	257.0	257.58999999999997	6.0217854495157823	258.0	259.37	6.2492479547542361	259.0	259.19	5.3883114238135867	259.0	262.26999999999998	7.0722768610964319	262.5	262.05000000000001	6.0056223657502814	261.0
0.5	33.0	4547.3900000000003	174.9093419460493	4550.5	19373.860000000001	240.6417262238617	19376.5	763.52999999999997	86.163850308583577	753.0	42.299999999999997	5.7956880523368417	42.0	17389.119999999999	114.1305638293266	17401.0	30.0	0.0	30.0	125.12	11.536273228387062	125.0	175.58000000000001	11.210869725404892	175.0	254.81	5.9307588047399129	255.0	256.24000000000001	4.9155264214527428	256.0	258.13	5.7665500951608832	257.0	259.23000000000002	5.5872265033735662	259.0	259.87	6.3900782467822728	260.0	259.54000000000002	6.7504370228897033	259.0	261.50999999999999	6.1959583600924875	262.0	262.24000000000001	5.9935298447575942	262.5
0.5	34.0	4468.6300000000001	174.25444929757174	4472.0	19039.119999999999	226.79798411802517	19030.5	748.57000000000005	83.273315653935626	746.5	40.340000000000003	5.848452786848843	39.0	17613.389999999999	114.93266680974563	17608.5	30.0	0.0	30.0	125.34999999999999	11.527684069230904	124.0	177.16	11.009741141371128	177.0	256.56999999999999	5.9317029595218278	257.0	257.74000000000001	5.9373731565398504	258.0	258.99000000000001	6.6460439360569987	259.0	260.17000000000002	5.9431557273892803	260.0	262.18000000000001	6.9676107813223895	262.0	264.04000000000002	7.0977742990320563	264.0	264.91000000000003	7.0144066035552859	264.0	266.98000000000002	6.6226580766335816	266.0
0.5	35.0	4543.3999999999996	177.51028139237459	4542.5	19401.220000000001	237.36451209058188	19431.5	761.77999999999997	85.673750939246275	757.0	40.240000000000002	5.2936188000270663	40.0	17608.950000000001	126.07818011059645	17607.5	30.0	0.0	30.0	125.90000000000001	11.674330815939731	125.0	178.46000000000001	11.016732727991545	178.5	254.84999999999999	5.3969899017878475	255.0	256.10000000000002	5.3037722424704477	256.0	257.43000000000001	5.851931305133375	257.0	258.31999999999999	6.2942513454738993	258.0	259.80000000000001	6.780855403265873	259.0	260.74000000000001	6.0292951495178926	261.0	262.91000000000003	6.3436503686757515	263.0	263.62	6.8858986341653337	263.5
0.5	36.0	4631.4200000000001	177.89222467550402	4646.5	19707.119999999999	265.23319098483881	19689.5	775.58000000000004	87.783390228448127	775.0	42.079999999999998	5.7579162897701117	42.0	17468.66	126.91030060637316	17467.0	30.0	0.0	30.0	126.65000000000001	11.546752790286973	126.5	180.34999999999999	11.368707050496111	181.0	253.13	5.3078338331187425	253.0	254.69	6.007819904091666	254.5	255.55000000000001	5.7417331878101052	255.5	256.25999999999999	6.6085096655751352	256.0	257.69	5.9727631796346987	257.5	258.06	6.5250593867029298	258.0	259.20999999999998	6.1778556150172363	259.0	261.45999999999998	6.3109745681629867	261.0
0.5	37.0	4477.9300000000003	173.1379366285737	4488.0	19081.169999999998	257.19175939364777	19060.5	749.98000000000002	80.263064980101532	751.0	40.700000000000003	6.634003316248795	41.0	17296.18	114.69641493961352	17318.0	30.0	0.0	30.0	127.25	11.589974115588006	126.0	181.78	11.525259216173838	182.0	255.34	5.8774484259753397	254.5	258.51999999999998	6.3944976346856208	259.0	258.38999999999999	6.727399200285352	258.5	260.38999999999999	6.6616739638021905	260.0	262.23000000000002	6.7924296094990924	262.0	265.05000000000001	7.0489360899358422	265.0	266.18000000000001	7.080084745255526	266.5	267.00999999999999	8.2176578171642056	266.0
0.5	38.0	4422.7799999999997	168.06198737370684	4421.5	18884.810000000001	255.17941511806944	18911.0	743.62	80.081431056144339	748.0	39.299999999999997	5.9974994789495399	40.0	17110.57	110.47146735696055	17114.5	30.0	0.0	30.0	127.90000000000001	11.579723658188049	126.5	183.53999999999999	11.472942081262332	184.0	254.97999999999999	5.7340735956211795	254.0	256.0	5.9025418253494824	255.0	257.74000000000001	5.9407406945598957	257.0	259.56	5.8452031615676114	260.0	261.31	6.7804055925881004	262.0	263.16000000000003	7.3711871499779473	264.0	262.51999999999998	5.8931825018405801	263.0	264.72000000000003	7.1820331383251084	264.0
0.5	39.0	4486.7399999999998	176.0942145557315	4482.0	19075.09	247.3251339835885	19079.5	752.95000000000005	84.499985207099286	745.5	41.609999999999999	5.4495779653107075	42.0	16979.220000000001	91.701862576503856	16983.0	30.0	0.0	30.0	127.94	11.913706392219007	126.0	184.97	11.259178478024051	186.0	253.87	4.981274937202322	253.0	255.38999999999999	5.6690298993743191	255.0	255.25	5.3914283821636726	254.5	258.18000000000001	6.2183277494837794	258.0	259.16000000000003	6.452472394361715	259.0	260.68000000000001	6.1430936831534639	261.0	260.42000000000002	6.5256110824964129	260.0	262.44999999999999	6.7696011699360845	263.0
0.5	40.0	4415.9200000000001	168.85169113751869	4408.0	18791.880000000001	249.62929635761904	18772.0	742.21000000000004	82.819477781497753	735.5	41.609999999999999	5.926035774444836	41.0	17064.07	108.43036982321881	17056.5	30.0	0.0	30.0	128.90000000000001	11.742657280190032	127.0	187.30000000000001	11.293803610830146	187.0	256.86000000000001	5.0020395840097063	257.0	258.19	6.15905025145923	257.0	260.16000000000003	6.5233733604631272	260.0	261.43000000000001	6.7531548183052932	261.0	262.37	6.4477205274422378	263.0	262.75	6.5717197140474575	262.0	264.47000000000003	7.0362703188550109	264.5	263.69999999999999	7.1028163428319058	263.0
0.5	41.0	4402.3699999999999	175.57640245773348	4403.0	18770.130000000001	261.7930348576906	18777.0	740.67999999999995	83.218853633056014	744.5	40.460000000000001	6.2167837343758388	41.5	17223.169999999998	116.55497029299094	17221.0	30.0	0.0	30.0	129.19999999999999	11.666190466471907	127.0	189.22	11.646956684044119	190.5	255.80000000000001	5.3684262125878206	256.0	257.19999999999999	6.0431779718952523	256.0	258.01999999999998	5.9765876551758197	258.0	259.56999999999999	5.4520730002449529	259.0	262.60000000000002	6.7955868032128022	262.0	262.45999999999998	7.0759027692584926	261.0	263.24000000000001	6.7603550202633578	263.0	265.07999999999998	7.1437805117458639	265.0
0.5	42.0	4516.5799999999999	172.15546346253436	4523.5	19211.470000000001	252.56248553575804	19194.0	759.10000000000002	88.275421267757196	753.5	42.060000000000002	5.9830092762756104	41.0	17298.18	123.40456879710733	17297.0	30.0	0.0	30.0	129.74000000000001	11.860539616729081	128.0	190.88	11.877104024129789	192.0	253.94999999999999	5.0346300757851115	254.0	257.08999999999997	6.327866939182587	257.0	256.86000000000001	6.200032257980598	257.0	258.79000000000002	6.4020231177339557	258.5	260.04000000000002	5.7059968454249956	260.0	260.88999999999999	6.5205751280082644	260.5	261.82999999999998	6.6015982913230946	262.0	263.08999999999997	6.7839442804315544	263.0
0.5	43.0	4572.2700000000004	182.03317582243079	4573.5	19449.68	275.78346143305981	19442.0	767.59000000000003	87.013458154471707	762.0	43.710000000000001	6.3801175537759489	43.0	17450.529999999999	124.92457364345897	17452.5	30.0	0.0	30.0	130.25	11.767221422238981	129.0	192.97	12.114004292553307	194.0	255.43000000000001	5.886008834515966	254.0	256.5	4.8052055106935851	256.0	258.33999999999997	6.5470909570587148	258.0	259.05000000000001	6.3896400524599191	260.0	260.80000000000001	6.6211781428987395	261.5	262.25999999999999	6.3806269284451966	262.0	263.11000000000001	6.7273992002853529	263.0	263.13	6.5675794627853561	263.0
0.5	44.0	4493.4700000000003	178.03676333836222	4493.0	19142.77	258.81842496236624	19135.5	755.50999999999999	83.597427592001893	758.0	41.869999999999997	6.5048520352118686	42.0	17550.48	111.66006269029225	17555.5	30.0	0.0	30.0	130.87	11.616070764247265	129.0	194.65000000000001	11.537222369357366	195.5	254.72999999999999	6.0512064912709755	255.0	257.13	5.3266405923433577	257.0	258.48000000000002	6.1959341507152903	257.5	261.64999999999998	6.8093685463484794	261.0	263.11000000000001	6.5021457996572183	263.0	263.93000000000001	6.9199060687266565	263.0	266.12	8.0464650623736631	266.0	267.06	7.8725091298772085	267.0
0.5	45.0	4541.4899999999998	167.99901755665121	4546.5	19327.360000000001	281.99242968562112	19304.0	762.90999999999997	86.245938455094802	762.0	41.82	6.0305555299657092	42.0	17396.369999999999	103.00054902766294	17407.5	30.0	0.0	30.0	131.37	11.498395540248213	130.0	196.28999999999999	11.399381562172572	197.5	254.86000000000001	5.438786629387109	255.0	256.69	5.8046446919686652	257.0	257.54000000000002	5.8743850742013839	257.0	259.06999999999999	6.7516738665311733	258.0	260.56	6.5441882613506781	260.0	261.70999999999998	6.6952147090291296	260.0	262.44	7.1990554936046998	262.0	264.66000000000003	7.1627089847347563	264.0
0.5	46.0	4584.46	176.50464129874882	4587.0	19468.580000000002	273.30789158017376	19499.0	768.84000000000003	87.344000366367467	759.5	44.93	5.918200740089846	45.0	17228.630000000001	127.73759470101197	17216.5	30.0	0.0	30.0	131.94999999999999	11.729769818713407	130.5	198.15000000000001	11.68193049114743	198.0	253.90000000000001	5.6700970009339349	253.0	255.91	5.9179303814762809	255.0	255.61000000000001	6.7615013125784422	255.0	257.62	5.7858102284814015	258.0	258.13999999999999	6.552892491106503	258.0	259.99000000000001	6.9028906988304533	260.0	259.63	6.9074669742243442	260.0	261.25	5.9014828645010908	262.0
0.5	47.0	4421.9200000000001	175.8061819163365	4399.5	18797.41	253.9484237005617	18793.5	743.84000000000003	80.264527656991802	740.5	43.420000000000002	6.3169296339281793	43.0	17139.799999999999	115.88684135828363	17135.5	30.0	0.0	30.0	132.55000000000001	12.013638083444999	131.0	199.72999999999999	11.639463046034383	200.0	256.97000000000003	5.8897453255637462	257.0	258.61000000000001	6.2592251916670962	258.0	259.72000000000003	6.2834385490748614	259.0	261.44999999999999	7.0389985083106819	260.5	263.38	7.3236329782424248	264.0	263.75999999999999	7.0570815497626205	264.0	264.01999999999998	6.7631057954167781	264.0	268.02999999999997	7.2158921832300136	268.0
0.5	48.0	4405.1400000000003	168.95378184580539	4405.0	18800.75	248.03610120303051	18816.5	744.44000000000005	81.076546547074898	743.0	41.770000000000003	6.0890968131571048	42.0	17056.689999999999	107.82362403480974	17060.5	30.0	0.0	30.0	133.0	11.610340218959994	132.0	201.55000000000001	11.577888408513877	202.0	255.38999999999999	5.9881466247913462	256.0	257.87	5.443629304058093	258.0	259.79000000000002	6.3186944854138982	259.0	259.19	6.8215760642244545	260.0	260.56	6.4719703336773726	260.0	261.89999999999998	6.1943522663794317	261.5	263.45999999999998	7.3748491509996317	264.0	265.87	7.6806965829929776	265.0
0.5	49.0	4498.3100000000004	172.62564670407465	4502.5	19141.810000000001	245.07809755259649	19137.5	757.65999999999997	84.918457357632221	745.0	43.789999999999999	5.8639491812259088	43.5	17011.93	116.75823354265	16992.5	30.0	0.0	30.0	133.75	11.778263878857528	133.5	203.56999999999999	11.919106510137411	204.0	253.62	5.9072497831055024	253.0	255.44	5.4521922196489001	255.0	257.27999999999997	5.981772312617724	257.0	257.5	5.4653453687758837	258.0	258.94999999999999	5.9939552884551954	259.0	259.57999999999998	6.346936268783546	258.0	260.92000000000002	6.6448175294736274	261.0	262.55000000000001	7.2984587414056126	262.0
0.5	50.0	4415.2799999999997	176.91292095265399	4395.0	18802.32	255.34869805816518	18797.0	743.57000000000005	82.211465745356946	738.5	43.93	6.6306183723692014	44.0	17132.43	118.38321291466963	17139.0	30.0	0.0	30.0	133.99000000000001	11.476493366878227	133.0	205.18000000000001	11.798627038770231	205.0	257.35000000000002	5.5450428312142002	257.0	258.47000000000003	6.2792595104837003	258.5	259.97000000000003	5.4211714601181917	259.5	262.77999999999997	6.0623097908305557	263.0	263.50999999999999	7.2477513754267262	263.5	264.31999999999999	7.0397159033586005	263.0	266.17000000000002	6.6167287990365757	266.0	267.0	6.622688275919379	267.0
0.5	51.0	4424.5500000000002	171.94146533050136	4426.0	18861.779999999999	268.82933545281099	18860.0	746.14999999999998	83.775697550065203	743.0	42.93	6.7709009740211075	42.5	17286.099999999999	124.33603661046945	17291.5	30.0	0.0	30.0	134.78999999999999	11.651004248561582	133.0	207.36000000000001	11.697452714159608	207.5	256.81	5.7718194704962835	257.0	257.13999999999999	6.1368069873509947	258.0	258.81999999999999	6.3346349539653826	258.0	260.49000000000001	5.6400265956819737	261.0	261.54000000000002	6.1958373122605472	261.0	262.86000000000001	6.8702547259908773	263.0	264.63	5.7125388401305424	264.5	266.48000000000002	7.5345603720456067	267.0
0.5	52.0	4543.3400000000001	170.04965274883685	4540.0	19327.709999999999	278.46921894529027	19312.5	765.15999999999997	87.171752305434353	756.5	44.859999999999999	6.6468338327357035	45.0	17323.299999999999	120.86831677491004	17328.0	30.0	0.0	30.0	135.30000000000001	11.507823425826448	134.5	208.25999999999999	12.005515399182162	208.5	256.05000000000001	5.7833813638735601	255.5	256.25999999999999	5.5093012261084429	257.0	257.62	5.4456955478616322	258.0	259.14999999999998	6.6172124040263354	259.0	260.31	6.4833556126438108	260.0	260.30000000000001	7.5239617223906716	260.0	262.13	7.4197776247000826	262.0	264.22000000000003	6.9434573520689247	264.0
0.5	53.0	4555.3599999999997	182.23959613651476	4551.0	19387.799999999999	272.06657273542442	19407.5	766.57000000000005	85.55083342668263	762.0	46.920000000000002	7.6716100005148853	46.0	17401.73	110.21904145836146	17413.5	30.0	0.0	30.0	135.75	11.866233606330191	134.0	210.34999999999999	11.960246652975014	211.5	257.50999999999999	5.6736143682841185	257.0	257.63999999999999	5.8813603868492867	258.0	258.44	5.7311778894045862	259.0	259.23000000000002	5.8289879052885336	259.0	261.27999999999997	6.3672285964931392	261.0	261.81	5.9475961530689014	262.0	263.37	7.279635979909985	262.0	264.32999999999998	6.9354956564040906	264.0
0.5	54.0	4471.0200000000004	178.90064169812246	4456.0	19035.860000000001	272.74768633299163	19030.5	752.79999999999995	86.961025752919909	756.0	44.68	7.4065916587861107	44.0	17413.720000000001	105.51901060946315	17415.0	30.0	0.0	30.0	136.13999999999999	11.939865995897945	134.0	212.11000000000001	11.689221530966035	211.5	256.12	5.9300590216287059	255.0	257.06999999999999	5.479516402019434	257.0	259.0	7.2249567472753773	258.0	259.91000000000003	6.870363891381591	259.5	261.26999999999998	6.2575634235699136	261.0	263.76999999999998	7.6600979106014035	263.0	266.18000000000001	6.3314769209087389	266.0	267.81	6.8814170052395465	267.0
0.5	55.0	4512.4799999999996	180.0442434514361	4516.5	19192.27	273.20182484749256	19166.5	762.44000000000005	86.082207220772403	753.5	43.840000000000003	6.6988357197351842	45.0	17245.77	120.88340291371682	17261.0	30.0	0.0	30.0	136.83000000000001	11.934031171402227	134.5	214.16999999999999	12.030839538452833	216.0	254.69	5.2071009208579779	255.0	257.17000000000002	6.023379450109382	257.0	257.54000000000002	5.9823406790319122	258.0	260.02999999999997	5.4506054709545806	260.0	260.62	5.7459202918244525	261.0	261.51999999999998	7.0915160579385299	260.5	263.05000000000001	6.6081389210578809	262.0	264.17000000000002	6.9470209442609283	263.0
0.5	56.0	4538.5799999999999	191.71265894562103	4531.5	19297.360000000001	277.85206567524381	19288.5	765.95000000000005	87.325755078327262	765.5	46.780000000000001	7.5293824447958535	46.0	17138.349999999999	114.89598556955764	17154.5	30.0	0.0	30.0	137.34999999999999	12.206043585044256	135.5	215.41999999999999	12.26391454634286	217.0	255.50999999999999	5.3767927242920566	255.5	257.74000000000001	5.640248221488128	258.0	256.19	5.3342197180093738	255.5	257.56999999999999	5.9300168633824306	257.0	259.08999999999997	6.0300829181695343	258.0	259.31	6.3713342401729323	259.0	260.01999999999998	5.8292023468052641	260.0	261.14999999999998	7.0843136576523769	262.0
0.5	57.0	4404.9700000000003	186.92637347362196	4395.5	18735.389999999999	257.47935431797242	18744.5	740.01999999999998	82.180530540998575	737.0	44.75	6.6938404522366675	44.0	17119.59	114.51219105405329	17116.5	30.0	0.0	30.0	137.88	12.494222664895963	136.0	217.15000000000001	12.667576721693854	217.0	257.26999999999998	5.5728897351374185	256.5	258.52999999999997	6.6082599827791277	258.0	260.62	6.3651865644299859	261.0	261.88999999999999	7.0652600801385947	261.0	263.91000000000003	6.6664758306019527	264.0	264.16000000000003	7.3969182772287008	263.5	267.11000000000001	7.6483919878625466	267.0	267.25999999999999	7.2672140466618975	267.0
0.5	58.0	4431.1199999999999	175.72269517623499	4428.0	18865.529999999999	254.39887794563876	18889.5	747.40999999999997	82.692574636420659	739.0	44.130000000000003	6.4228576194712579	44.0	17075.439999999999	128.26420545109224	17074.0	30.0	0.0	30.0	138.55000000000001	12.352631298634311	137.0	218.59	12.145859376758814	219.0	256.11000000000001	5.9277230029750889	255.0	257.22000000000003	6.0325450682112614	256.5	258.86000000000001	5.8206872446473179	259.0	260.31999999999999	6.5618290133163324	260.0	261.32999999999998	6.1774671184879653	260.5	264.44	7.3624995755517704	264.0	263.60000000000002	7.4283241717092556	263.0	264.51999999999998	6.7356959551333686	265.0
0.5	59.0	4520.8000000000002	178.15061043959406	4511.0	19207.560000000001	266.18378312737235	19225.5	763.39999999999998	85.910069258498453	752.0	46.899999999999999	7.1770467463992453	46.0	17095.790000000001	133.63414945289995	17088.5	30.0	0.0	30.0	139.21000000000001	12.22317061976965	137.0	220.47999999999999	11.857048536630016	221.0	254.24000000000001	5.9213511971508659	254.0	256.07999999999998	5.8663105952549088	256.0	256.30000000000001	5.7367238037053863	256.5	257.12	5.7572215521030623	257.0	259.52999999999997	6.0290214794774126	259.0	260.91000000000003	6.2914147852450482	261.0	261.39999999999998	6.1708994482166046	261.0	261.72000000000003	6.896491861809162	261.0
0.5	60.0	4442.6499999999996	179.02108116085103	4444.5	18907.779999999999	277.54933183129805	18905.5	749.07000000000005	83.293847912075719	753.0	47.159999999999997	7.556083641675758	46.0	17234.490000000002	135.94554019900764	17233.5	30.0	0.0	30.0	139.94	12.165377100608103	137.5	222.21000000000001	12.11387221329332	224.0	256.85000000000002	6.3440917395636705	256.0	258.30000000000001	6.2281618476080078	258.0	261.44999999999999	6.161777340995048	262.0	261.98000000000002	6.4030930026042885	261.0	263.33999999999997	7.1024221220651196	262.5	265.17000000000002	6.154762383715557	265.0	267.04000000000002	7.1160663290894073	267.0	268.06	8.1398034374301691	268.0
0.5	61.0	4454.46	171.07532960658003	4455.0	18970.349999999999	273.46324707353273	18956.0	750.94000000000005	82.64004114229374	753.5	45.869999999999997	6.9320343334406536	45.0	17318.599999999999	127.90449562075604	17323.5	30.0	0.0	30.0	139.90000000000001	12.541531007018243	137.0	223.91	11.454339788918434	224.5	256.44999999999999	5.759123197154234	256.5	258.11000000000001	6.3148950901816256	258.5	260.73000000000002	6.5051594907427139	260.0	260.45999999999998	5.8213744081617014	260.0	260.56999999999999	6.5563023115167596	261.0	263.22000000000003	6.5811549138430099	263.0	265.10000000000002	7.1756532803640942	265.0	265.61000000000001	7.1300701258823524	265.0
0.5	62.0	4562.6300000000001	175.41748231005943	4581.0	19384.700000000001	278.99969534033551	19399.0	768.14999999999998	87.431959259758102	764.5	47.560000000000002	7.0502765903189921	47.0	17299.709999999999	124.23818213415714	17303.0	30.0	0.0	30.0	140.63999999999999	12.495215084183224	138.5	224.81	11.419890542382619	226.0	255.19	5.2890358289578643	255.0	257.13999999999999	6.0249813277718953	257.0	258.0	6.1024585209569429	258.0	259.20999999999998	5.6147929614545893	259.0	259.27999999999997	6.7053411546318822	259.0	261.81	6.767119032498246	262.0	261.73000000000002	6.3668752147344634	261.0	264.05000000000001	7.2641241729474864	264.0
0.5	63.0	4524.4700000000003	179.68769879989003	4522.5	19245.700000000001	263.43095869696106	19273.0	762.08000000000004	83.781105268431489	765.5	48.490000000000002	8.2042610879956772	48.0	17323.419999999998	125.39283711600117	17315.5	30.0	0.0	30.0	141.06	12.322191363552182	139.0	226.43000000000001	11.986037710603116	227.5	257.10000000000002	5.7541289523263206	257.0	259.75999999999999	6.4608358592367896	260.0	259.98000000000002	6.1236916970076152	259.5	262.25999999999999	6.7581358376404355	262.0	261.00999999999999	6.6128586859239622	261.0	262.11000000000001	6.802786193906142	263.0	262.31999999999999	6.5205521238619042	262.0	264.92000000000002	7.2645440324909583	264.5
0.5	64.0	4446.8299999999999	178.54428330249056	4437.0	18946.290000000001	262.83463603566406	18902.5	748.96000000000004	81.808669467239241	758.0	46.609999999999999	7.4550586852150262	46.0	17310.259999999998	116.15718832685303	17307.5	30.0	0.0	30.0	141.75999999999999	12.432312737379156	140.0	227.03999999999999	11.036231240781429	228.0	256.20999999999998	5.1735770990679173	256.0	258.55000000000001	5.9352758992316437	258.0	259.75	5.7695320434156532	260.0	260.66000000000003	6.5379201585825433	260.0	261.87	5.9743702597010175	262.0	262.45999999999998	7.5225261714400169	262.0	264.20999999999998	7.0075602030949398	264.5	266.02999999999997	7.5318722771964204	265.5
0.5	65.0	4506.7200000000003	174.70913427751856	4505.5	19163.439999999999	276.78873965535524	19184.5	759.12	81.509788369250472	752.5	46.119999999999997	6.4688175117249989	47.0	17152.919999999998	122.87185845424492	17164.0	30.0	0.0	30.0	142.13999999999999	12.43786155253386	140.5	228.81999999999999	11.258223660951137	230.0	255.88999999999999	5.7495999860859879	255.5	257.35000000000002	6.0006249674513068	257.0	258.44	6.0997049108952801	258.0	258.99000000000001	6.1684600995710426	259.0	261.27999999999997	6.6574469581063882	261.0	260.82999999999998	5.7394337699811464	261.0	263.75999999999999	7.1527896655780383	264.0	263.81999999999999	6.3645581150618789	263.0
0.5	66.0	4530.7200000000003	183.42088648788067	4526.0	19264.77	284.048159825055	19321.5	765.73000000000002	82.131462302822783	758.0	49.990000000000002	7.5676878899700935	49.0	17103.490000000002	129.48030699685572	17096.5	30.0	0.0	30.0	142.90000000000001	12.523178510266474	141.0	230.81	11.165746728275721	234.0	256.72000000000003	6.1985159514193393	256.0	258.07999999999998	5.1781850102135207	258.0	259.85000000000002	5.9268457040823996	260.0	260.88	5.6626495565238724	261.0	261.52999999999997	6.3928944931071712	261.0	261.00999999999999	6.6730727554852862	261.0	262.98000000000002	6.5999696969001311	263.0	263.85000000000002	6.3802429420830045	264.0
0.5	67.0	4402.9200000000001	179.21209110994712	4408.0	18730.650000000001	264.14277862550023	18760.0	740.55999999999995	78.973580392432496	735.5	47.25	7.0105277975342197	47.0	17152.709999999999	140.13773902842874	17161.5	30.0	0.0	30.0	143.18000000000001	12.470268641853711	141.0	231.19	10.557172917026604	234.0	258.04000000000002	6.2736273399047215	257.0	259.27999999999997	6.1499268288330065	259.0	260.38999999999999	6.994133255808042	261.0	261.69999999999999	6.4645185435575945	261.0	263.69999999999999	7.2972597596632127	263.0	265.42000000000002	7.1164316901098683	265.5	266.18000000000001	7.0970134563772671	266.0	268.36000000000001	6.7992940810057618	268.0
0.5	68.0	4444.1800000000003	181.82702659395827	4453.0	18917.52	265.1068267698891	18917.0	748.12	82.20927928159935	734.5	45.57	7.2639589756550809	45.0	17130.189999999999	139.15377788619324	17122.0	30.0	0.0	30.0	143.68000000000001	12.682964953038386	141.5	231.91999999999999	10.403537859785969	235.5	255.91999999999999	5.5851230962262592	256.0	257.55000000000001	5.7816520130495572	258.0	258.81999999999999	6.1259774730242027	258.0	259.70999999999998	6.63520157945484	259.0	261.17000000000002	6.912387431271485	261.0	262.13	6.5263389430828669	262.0	264.44	6.600484830677213	264.0	265.18000000000001	7.0446859404802424	265.5
0.5	69.0	4547.5200000000004	183.75371996234526	4554.5	19312.09	286.9142413683922	19271.0	763.50999999999999	86.473983948931135	753.0	48.130000000000003	7.4466838257038956	48.0	17165.18	130.24249536921505	17174.0	30.0	0.0	30.0	144.31	12.552047641719657	142.0	233.34999999999999	9.8522839991547144	237.0	254.46000000000001	5.2695730377327541	254.0	255.88999999999999	6.1284500487480518	256.0	256.72000000000003	5.6268641355554339	256.0	257.81	6.850832066252976	258.0	259.19999999999999	6.2609903369994111	259.0	259.38	6.8786335852406042	259.0	260.60000000000002	6.319810123729984	260.0	262.79000000000002	6.5227218245146696	262.0
0.5	70.0	4456.3800000000001	182.25118819914454	4459.0	18940.299999999999	283.92500770449931	18947.5	749.39999999999998	83.211297309920596	743.0	48.460000000000001	8.4716232210834299	48.0	17285.049999999999	138.19488955818881	17286.5	30.0	0.0	30.0	145.03999999999999	12.69718078945086	143.0	234.08000000000001	9.7269522462074409	237.0	256.98000000000002	6.1269568302706361	256.0	259.80000000000001	6.7586980994863213	259.5	259.48000000000002	6.9043174898030317	259.5	261.88	6.7026561898996428	262.0	263.39999999999998	6.7542579163073118	263.5	266.14999999999998	7.0913679921436872	266.0	267.18000000000001	7.1433605536889981	267.0	268.07999999999998	8.479009376100489	266.5
0.5	71.0	4464.7200000000003	167.98649231411437	4467.0	19015.869999999999	273.33480038224184	19019.5	750.70000000000005	83.560935849235193	749.0	47.090000000000003	8.2293316861091466	47.0	17306.900000000001	121.02640207822424	17306.5	30.0	0.0	30.0	145.71000000000001	12.482223359642305	144.0	234.93000000000001	9.1632472410166894	238.0	256.5	6.3694583757176719	255.5	257.30000000000001	6.4179435958880164	256.0	258.72000000000003	6.0796052503431497	258.0	260.87	6.2428439032223126	260.5	262.89999999999998	7.0915442605965593	264.0	264.35000000000002	7.3639323733994191	265.0	263.56999999999999	6.0353210353716893	264.0	265.87	7.3751677947013512	266.0
0.5	72.0	4562.2299999999996	185.05587561598793	4565.0	19379.09	259.41122161541125	19367.5	764.17999999999995	88.578144031132197	752.0	49.740000000000002	7.7131316597086554	49.0	17260.889999999999	120.00540779481564	17261.0	30.0	0.0	30.0	145.63999999999999	12.771468200641618	144.0	235.12	8.9289193075086075	238.0	255.03999999999999	5.1786484723332986	254.5	256.49000000000001	6.1862670488752745	256.0	256.32999999999998	5.9060223501100975	255.5	259.06999999999999	6.2373952897022651	259.5	260.23000000000002	6.9869235003683849	260.0	261.94999999999999	6.5350975509168956	262.0	261.68000000000001	6.5648762364571649	261.0	263.44999999999999	6.8998188382014787	264.0
0.5	73.0	4487.6599999999999	182.16175339516252	4476.0	19079.610000000001	280.32548564124528	19095.0	752.45000000000005	83.198482558277462	751.0	50.189999999999998	8.3530772772673423	49.0	17254.419999999998	117.97764025441431	17267.0	30.0	0.0	30.0	146.71000000000001	12.54296217007769	145.0	236.72	8.1130512139391797	239.0	258.08999999999997	5.0952821315409018	258.0	259.38999999999999	6.4635825979096149	258.0	261.48000000000002	6.6805389004181404	261.0	262.5	7.0816664705420855	263.0	263.56	6.838596347204593	264.0	263.49000000000001	6.7134119492252227	263.0	265.63	7.4130358153728082	266.0	264.67000000000002	7.6053336547452011	264.0
0.5	74.0	4439.46	185.8267160555769	4435.5	18906.18	257.91511704434851	18931.0	745.23000000000002	85.895501046329542	750.5	48.299999999999997	8.2480300678404426	48.0	17238.790000000001	129.92446228482149	17248.5	30.0	0.0	30.0	147.08000000000001	12.561592255761211	145.0	237.56999999999999	7.7900641845879548	240.0	257.01999999999998	5.5892396620649576	257.0	258.17000000000002	6.3860081428072117	258.0	259.17000000000002	6.023379450109382	259.0	260.69999999999999	5.701754116059373	260.0	263.50999999999999	7.0021353885796858	263.0	263.38999999999999	7.2248114162239565	262.0	264.44	6.8634102310731802	264.0	266.13	7.2203254774282852	266.0
0.5	75.0	4508.0100000000002	175.38275257276584	4505.5	19151.630000000001	271.66172549698643	19165.5	756.37	84.387517441858662	744.0	48.469999999999999	6.7386274566858191	48.0	17119.93	119.53102149651362	17128.5	30.0	0.0	30.0	147.53999999999999	12.622535403000461	145.0	238.27000000000001	7.4240891697231115	240.0	255.22	5.239427449636076	255.0	257.94999999999999	6.2854991846312416	258.0	257.94999999999999	6.2695693632019092	258.0	259.5	6.4567793829431714	258.5	261.04000000000002	6.2304413968835313	261.0	261.97000000000003	6.7593712725371127	261.0	262.64999999999998	6.7651681427736889	263.0	264.11000000000001	7.1468804383451108	264.0
0.5	76.0	4517.1300000000001	181.72956033623149	4506.0	19216.32	285.15500626852059	19217.5	760.15999999999997	84.183100441834512	751.0	50.799999999999997	8.474668135095321	50.0	17130.610000000001	141.42898536014462	17138.0	30.0	0.0	30.0	148.03999999999999	12.714495664398175	146.0	239.12	7.4219673941617401	241.0	256.37	6.3002460269421228	255.5	257.64999999999998	5.2007211038470418	257.0	259.43000000000001	6.4019606371798323	259.0	260.17000000000002	6.7765109016366232	260.0	262.0	6.6211781428987395	262.5	263.23000000000002	6.4666142609560371	262.0	264.35000000000002	6.9402809741393039	264.0	264.38	6.5647239088936562	264.0
0.5	77.0	4415.1300000000001	182.75451594967495	4400.5	18806.889999999999	296.49053593664672	18798.5	741.97000000000003	83.262290984574761	742.0	48.719999999999999	8.0075963934254322	48.5	17228.02	147.29819958166496	17219.0	30.0	0.0	30.0	148.74000000000001	12.851163371461745	147.5	239.50999999999999	6.5184277245360329	241.0	255.86000000000001	6.5176989804684897	255.0	257.97000000000003	5.6841094289255203	258.0	259.56999999999999	6.3800548586983172	258.5	262.49000000000001	7.0334842005936151	261.0	264.0	6.5023072828035433	263.5	264.95999999999998	7.1859863623583378	264.0	266.85000000000002	8.2841716544262898	267.0	267.76999999999998	7.8776328931983111	268.0
0.5	78.0	4475.5200000000004	176.90779971499276	4454.5	19066.459999999999	269.9201889448064	19053.0	753.24000000000001	84.094128213567913	746.5	47.960000000000001	7.7109273112901278	47.5	17198.939999999999	136.60115812100571	17189.5	30.0	0.0	30.0	148.94999999999999	12.696751553054821	147.0	239.59999999999999	6.3419239982831703	240.0	256.05000000000001	5.6042394666894815	255.0	257.97000000000003	5.7470949183043771	258.0	258.63999999999999	6.0523053458991969	258.0	259.88	6.7812683179476094	259.0	261.38999999999999	6.9367067114013112	261.0	262.82999999999998	7.1847825297638623	262.0	263.38999999999999	7.3442426430504053	263.0	265.48000000000002	7.4154972860894519	265.0
0.5	79.0	4564.71	187.81726731054312	4559.0	19409.599999999999	255.2359300725507	19386.0	766.00999999999999	85.680860756647391	757.0	51.979999999999997	8.2109439165055811	52.0	17213.75	127.68033325457762	17226.0	30.0	0.0	30.0	149.68000000000001	12.979121696016259	148.0	239.61000000000001	5.9914856254521718	241.0	254.75	5.7190471234288678	255.0	256.75999999999999	5.9331610461877737	257.0	256.61000000000001	6.7969037068359288	256.5	258.27999999999997	5.7846002454793712	258.0	258.82999999999998	6.5879511230730916	259.0	261.02999999999997	6.9777575194327293	261.0	260.82999999999998	6.8703056700557363	261.0	262.17000000000002	6.2418827287926515	262.0
0.5	80.0	4445.6000000000004	177.90694196686087	4450.0	18912.02	269.2066485063101	18915.0	746.95000000000005	80.933105093033461	737.0	51.149999999999999	8.8163200940074766	50.5	17300.939999999999	111.9792677239854	17306.5	30.0	0.0	30.0	150.40000000000001	13.331916591398251	149.5	240.05000000000001	5.8555529200921752	241.0	257.80000000000001	6.058052492344383	257.0	259.44	6.3926833176687232	259.0	260.85000000000002	6.539686536830339	261.0	262.30000000000001	7.1770467463992462	261.0	264.19999999999999	7.3006848993775915	264.5	264.51999999999998	7.1518948538132205	265.0	265.06	6.9221672906684368	265.0	268.83999999999997	7.445428127381259	270.0
0.5	81.0	4460.1599999999999	174.72840181264178	4466.5	19026.57	254.53075472327504	19070.0	752.10000000000002	82.292709276095664	741.5	48.920000000000002	8.3996190389802798	49.0	17272.700000000001	102.16804784275757	17268.5	30.0	0.0	30.0	151.08000000000001	12.972802318697378	150.0	240.61000000000001	5.5944526095052405	241.0	256.25999999999999	6.1247367290357868	256.0	258.56	5.5665429127960557	258.0	260.63999999999999	6.3647780793991542	259.5	260.04000000000002	7.1539080228921028	260.5	261.32999999999998	6.6091678750051424	261.0	262.57999999999998	6.329581344765228	262.0	264.31999999999999	7.5668751806805963	265.0	266.88999999999999	8.0061164118441344	266.0
0.5	82.0	4557.8000000000002	176.07521120248583	4549.5	19383.389999999999	265.89320769812826	19389.5	765.22000000000003	87.488122622445147	751.0	51.289999999999999	7.9841029552480096	51.0	17203.700000000001	111.58077791447771	17197.5	30.0	0.0	30.0	151.80000000000001	13.091982279242515	150.5	241.06999999999999	5.0897052959871845	242.0	254.28999999999999	6.148650258390048	254.0	256.36000000000001	5.5722885783132226	256.0	258.25999999999999	6.1165676649572012	259.0	258.31	5.7700866544619585	259.0	259.81	6.3932698988858592	259.0	260.31	6.6282652330756946	259.5	261.56	6.7709969723815417	261.0	263.27999999999997	7.5260613869407145	262.0
0.5	83.0	4456.6400000000003	180.82663078208364	4449.5	18962.040000000001	270.32439475563427	18939.0	748.03999999999996	81.880635073257693	740.5	51.57	9.1883132293147263	51.0	17211.279999999999	130.49176832275668	17211.5	30.0	0.0	30.0	152.00999999999999	13.045685110411027	150.5	241.28	4.8807376491673882	241.5	258.06	5.5548537334478931	257.0	259.06999999999999	6.3972728564600088	259.5	260.94999999999999	5.7137990864222727	261.0	263.51999999999998	6.3725662020884499	263.5	264.41000000000003	7.2939632573793505	264.0	265.23000000000002	7.5257624198482374	264.0	266.86000000000001	6.8935041887272384	266.0	267.62	6.8582505057776944	267.0
0.5	84.0	4429.1300000000001	183.59224684065501	4433.5	18874.130000000001	282.2080670356537	18862.0	744.60000000000002	82.562461203624494	742.5	49.600000000000001	8.7863530545955175	49.5	17209.130000000001	141.22702680436205	17195.0	30.0	0.0	30.0	152.75999999999999	13.118780431122401	150.0	241.75999999999999	4.1572106032771545	242.0	257.66000000000003	5.767529800529859	258.0	257.76999999999998	6.1836154472929517	258.0	259.73000000000002	6.2543664747118886	258.5	261.38	5.6758787865845068	262.0	262.08999999999997	6.324705526741937	261.0	263.68000000000001	6.8218472571584288	264.0	265.31	6.0061551761505454	266.0	267.17000000000002	7.5776711462031656	267.0
0.5	85.0	4508.4399999999996	172.45749157401076	4507.5	19184.470000000001	292.57762918582824	19181.0	757.22000000000003	86.182083985013961	748.0	51.100000000000001	8.165169930871004	50.5	17133.369999999999	138.05199419059474	17155.0	30.0	0.0	30.0	153.24000000000001	13.14923571923479	152.0	241.28999999999999	4.0750337421915903	242.0	256.88	6.0601650142549746	256.0	257.05000000000001	5.559451411785159	257.0	258.39999999999998	5.8446556784809829	258.0	259.75999999999999	6.7707015884618631	259.0	260.86000000000001	6.6798502977237453	260.0	260.89999999999998	7.34914961066925	261.0	262.56	7.5687779726981024	263.0	264.74000000000001	7.0365048141815407	264.0
0.5	86.0	4505.5	181.29806948779128	4505.0	19174.139999999999	289.22610601396269	19186.5	756.49000000000001	84.779772941427481	750.0	53.32	8.7291236673563048	53.0	17171.68	143.0020894952238	17182.5	30.0	0.0	30.0	153.80000000000001	13.674794331177344	152.0	241.80000000000001	3.7255872020394318	242.0	258.25999999999999	5.8815304130812747	258.0	258.17000000000002	6.1887882497303144	258.5	259.10000000000002	5.8506409905240293	259.0	259.97000000000003	6.0472390394294822	259.5	262.14999999999998	6.4967299466731712	261.0	262.63999999999999	6.0008666040831127	263.0	264.18000000000001	7.6149589624632918	263.5	264.98000000000002	6.9425931754640509	264.0
0.5	87.0	4423.5500000000002	181.60695884244083	4427.0	18846.16	275.92621187556648	18845.0	744.28999999999996	83.162887756498691	741.0	51.119999999999997	8.5723742335481354	51.0	17248.41	147.80514842183274	17255.0	30.0	0.0	30.0	154.09999999999999	13.678084661238211	152.0	242.19999999999999	3.4205262752974139	242.0	256.92000000000002	6.1865660911365037	256.0	257.68000000000001	5.7321549176553139	258.0	259.68000000000001	7.2261746449971707	259.0	260.76999999999998	6.7806415625661858	260.0	261.88999999999999	6.4185590283178042	262.0	264.56	7.7166313894082048	263.5	266.73000000000002	6.4262819732719496	266.5	268.5	6.9878465924775419	268.0
0.5	88.0	4492.1199999999999	175.23037864480006	4485.0	19110.91	274.03503772328094	19107.0	756.65999999999997	83.861459562781278	742.5	49.799999999999997	8.1902380917773083	49.0	17196.869999999999	137.16607853255849	17199.5	30.0	0.0	30.0	154.53999999999999	13.399567157188326	153.0	242.86000000000001	3.7683418103988395	243.0	255.24000000000001	5.3574620857267856	256.0	258.12	6.2165585334652809	258.0	258.16000000000003	6.231725282776833	258.0	260.98000000000002	5.6638855920648679	261.0	261.35000000000002	6.0371764923679354	262.0	262.22000000000003	7.1001126751622747	261.0	263.56	6.8561213524849451	263.0	264.89999999999998	7.1951372467799395	265.0
0.5	89.0	4552.7200000000003	179.4632597497326	4548.5	19338.48	271.75910214747176	19364.5	769.23000000000002	87.988505499298029	761.5	53.560000000000002	8.9814475448003375	53.0	17217.919999999998	136.9501135450424	17229.5	30.0	0.0	30.0	155.03	13.738598909641405	154.0	242.31	3.2455970174992461	242.0	256.38999999999999	5.6495929056879834	256.0	258.44999999999999	5.5450428312142011	258.0	256.66000000000003	5.4188928758557315	256.5	258.19	5.9828003476632912	258.0	259.74000000000001	6.1198365991258292	259.0	259.94	6.4897149398105309	259.5	260.38	5.8288592365916685	260.0	261.82999999999998	7.2360970142750292	262.0
0.5	90.0	4444.4799999999996	182.40715336850141	4449.5	18889.240000000002	274.05999781069841	18883.0	748.51999999999998	84.702949181241607	732.0	52.119999999999997	9.1643657718360405	51.0	17282.369999999999	133.42935621518978	17281.5	30.0	0.0	30.0	155.47999999999999	13.875503594464599	154.0	242.69999999999999	3.4132096331752022	242.0	257.93000000000001	5.7658563977955613	257.0	259.13999999999999	6.9325608544029373	258.5	261.17000000000002	6.5605716214366572	261.5	262.38999999999999	7.1314724987200222	262.0	264.70999999999998	6.8239211601541836	265.0	265.05000000000001	7.6096977600953375	265.0	267.70999999999998	7.6841330024928647	267.0	267.88	7.3705902070322713	267.0
0.5	91.0	4478.8800000000001	184.73376951710804	4482.0	19025.34	247.40995210379069	19031.5	751.39999999999998	85.416157722060987	744.0	50.219999999999999	8.0778462476083313	49.0	17229.860000000001	140.6019217507357	17221.5	30.0	0.0	30.0	156.27000000000001	13.602099102712051	154.0	242.44	2.7796402644946698	242.0	256.79000000000002	6.033730189526211	256.0	257.74000000000001	5.9826749869936942	257.0	259.41000000000003	6.0001583312442683	260.0	260.91000000000003	6.7128161005646509	261.0	261.94999999999999	6.4612305329557778	261.0	265.23000000000002	7.5456676311642568	264.5	264.19999999999999	7.918333157931662	264.0	265.06	6.8597667598833132	265.5
0.5	92.0	4569.5600000000004	192.44205985179019	4552.0	19358.189999999999	271.20540905372809	19372.5	765.62	89.429612545286147	756.0	53.57	8.1978716750141931	52.5	17190.049999999999	133.17465036560074	17218.5	30.0	0.0	30.0	156.78999999999999	13.564140223397867	156.0	242.94	3.0816229490318898	243.0	254.97999999999999	6.0132852917519228	255.0	256.68000000000001	5.963019369413451	256.0	256.81999999999999	5.8109895887017382	257.0	257.95999999999998	6.029792699587607	258.0	260.17000000000002	5.865245092918113	260.0	261.49000000000001	6.3741587680257847	262.0	262.13	6.3869476277796426	262.0	262.23000000000002	6.9783307459592372	261.0
0.5	93.0	4460.3500000000004	190.45284849536907	4463.5	18952.419999999998	277.49249287142891	18966.0	748.02999999999997	85.078135264003052	733.5	53.350000000000001	9.6274347569848526	52.0	17224.52	119.35824060365501	17239.0	30.0	0.0	30.0	157.30000000000001	13.358517881860994	156.5	243.06	3.15220557705236	242.0	257.44	6.2917724052924866	257.0	258.69	6.3398659291817836	258.5	262.06	6.5617375747586859	262.0	262.52999999999997	6.5199003059862815	261.0	263.94999999999999	7.5091610716510813	263.0	265.92000000000002	6.4415526078733523	266.0	267.57999999999998	7.1835645747776224	267.5	268.75	8.1821451954851057	268.5
0.5	94.0	4439.2600000000002	182.56602203038767	4427.0	18901.380000000001	291.93851338937793	18931.5	745.19000000000005	85.840863812056327	746.5	51.149999999999999	9.2891065232346222	51.0	17231.27	129.34665476926725	17234.0	30.0	0.0	30.0	157.31999999999999	13.624888990373464	155.0	243.09999999999999	2.9949958263743874	243.0	257.06	5.8237788419547662	257.0	258.69	6.6101361559350655	259.0	261.37	6.441513797237417	261.0	261.0	5.8378078077305693	261.0	261.19	6.7151991779842248	262.0	263.74000000000001	6.8478025672473928	263.5	265.76999999999998	7.2385841156955548	266.0	266.08999999999997	7.123334893152224	265.5
0.5	95.0	4538.0200000000004	182.43881056398061	4537.0	19256.900000000001	276.19733887204632	19245.5	759.33000000000004	89.006298091764279	741.0	52.979999999999997	8.2473995901738633	52.0	17168.73	122.98941865054896	17176.0	30.0	0.0	30.0	158.02000000000001	13.717127979281962	155.0	242.66999999999999	2.63079835791343	242.0	255.75	5.5684378419804599	255.0	257.69999999999999	6.1975801729384674	257.5	258.48000000000002	6.239358941429801	258.0	259.85000000000002	5.8195790225754296	259.0	259.74000000000001	6.828791986874398	259.0	262.36000000000001	7.1463557146282604	262.5	262.06	6.3258517213099461	262.0	264.43000000000001	7.218386246246455	264.0
0.5	96.0	4499.0900000000001	190.85754347156416	4493.0	19130.060000000001	248.66941187045902	19141.0	753.45000000000005	85.265394504452971	746.0	54.240000000000002	9.3990637831647899	54.0	17208.32	129.40277276781978	17201.5	30.0	0.0	30.0	158.59	13.508586158440121	157.0	242.94	2.8838169151317499	242.0	257.52999999999997	6.02238324917968	258.0	260.23000000000002	6.5694063658750776	260.0	260.39999999999998	6.125357132445421	260.0	262.64999999999998	6.8620332263841446	262.0	261.51999999999998	6.7104098235502745	261.0	262.50999999999999	6.9216977686113985	263.0	262.79000000000002	6.6080178571187282	263.0	265.43000000000001	7.3651272901423779	265.0
0.5	97.0	4431.7700000000004	189.75636247567562	4432.5	18884.48	265.27240640518943	18851.0	743.11000000000001	85.162890392470828	741.0	51.619999999999997	9.603936692835914	51.0	17274.360000000001	126.9683834661212	17259.0	30.0	0.0	30.0	159.06999999999999	13.608273218891512	158.0	242.37	2.0181922604152462	242.0	256.69	5.306024877438853	257.0	258.98000000000002	5.9816051357474276	259.0	260.36000000000001	5.9220266801155157	260.0	261.01999999999998	6.6557944679805141	260.0	262.26999999999998	6.0130774151011908	262.0	262.97000000000003	7.4759012834574001	263.0	264.75999999999999	7.1135363919783234	265.0	266.56999999999999	7.7048750801035046	266.0
0.5	98.0	4510.9700000000003	182.71565094430198	4526.5	19199.41	265.01249385642177	19202.5	757.75	86.040034286371593	748.0	51.329999999999998	7.8231131910512461	50.0	17209.599999999999	130.64708186561228	17207.5	30.0	0.0	30.0	159.72999999999999	13.828850277589964	158.5	242.88999999999999	2.584163307533021	242.0	256.31999999999999	5.9074190641937703	256.0	257.73000000000002	6.1690436860181181	258.0	258.81	6.1898222914717023	259.0	259.44999999999999	6.2759461438097128	260.0	261.88	6.7383677548795156	261.0	261.17000000000002	5.6710757356960064	261.5	264.38999999999999	7.1984651141753826	265.0	264.43000000000001	6.4610448071500013	263.5
0.5	99.0	4558.3000000000002	195.67480675856052	4558.0	19377.619999999999	291.26602204857335	19371.0	768.01999999999998	86.395830917932614	753.5	55.880000000000003	8.8862590554180905	54.5	17202.66	129.16448583105188	17200.0	30.0	0.0	30.0	160.63999999999999	14.158757007590744	159.5	243.80000000000001	3.1685959035509716	243.0	257.12	6.3470938231603293	256.0	258.82999999999998	5.4736733552523935	258.0	260.61000000000001	6.1642436681234463	260.0	261.31	5.7370637089019674	261.0	262.04000000000002	6.5052594106615	261.0	261.25999999999999	6.7165765089068996	261.0	263.35000000000002	6.6863667264068001	263.0	264.23000000000002	6.3903912243304806	265.0
0.5	100.0	4433.4099999999999	193.14715089796175	4429.0	18865.41	246.35880723042968	18870.0	743.57000000000005	82.138085563275695	735.0	53.670000000000002	9.4043128403940273	54.0	17260.130000000001	126.57658985768261	17239.5	30.0	0.0	30.0	160.94999999999999	13.985260097688569	159.0	243.27000000000001	2.5955924179269747	243.0	258.48000000000002	6.4303654639530414	257.0	259.60000000000002	6.2353829072479581	259.0	260.94999999999999	7.0715981220654784	261.0	262.05000000000001	6.6923463747776841	261.0	264.13	7.4197776247000826	263.0	265.81999999999999	7.3025748883527379	265.5	266.52999999999997	7.0376913828328673	266.0	268.75	6.8809519690228909	268.0
0.5	101.0	4460.5100000000002	190.26957166084122	4456.5	19013.23	252.6507017603553	19017.0	750.62	83.908852929830957	739.0	51.700000000000003	8.9213227718763779	51.0	17196.889999999999	126.49433939904189	17190.5	30.0	0.0	30.0	161.33000000000001	14.132271579615217	161.0	242.75999999999999	2.3499787233079368	242.0	256.37	5.7002719233383949	257.0	257.94999999999999	5.9403282737572676	258.5	259.36000000000001	6.3047918284428706	259.0	260.10000000000002	6.8709533545207542	260.0	261.73000000000002	6.7968448562549977	261.0	262.5	6.69850729640567	262.0	264.80000000000001	6.7896980787071826	264.0	265.51999999999998	7.1013801475487872	266.0
0.5	102.0	4557.29	185.55221879568029	4569.0	19364.799999999999	293.07265310840586	19325.0	765.96000000000004	89.016169317714414	760.0	54.689999999999998	8.415099524069813	54.5	17187.299999999999	120.80053807827183	17186.5	30.0	0.0	30.0	162.16	13.967619696999201	161.0	243.28	2.6308933843848554	243.0	254.75999999999999	5.3200000000000003	254.0	256.17000000000002	6.2322628314280841	256.0	257.17000000000002	5.7637748047611996	257.0	258.29000000000002	6.7383900154265337	258.0	259.55000000000001	6.3535423190532061	259.0	259.79000000000002	7.037464031879666	259.5	261.11000000000001	6.4029602528830365	261.0	263.08999999999997	6.435984773133014	262.5
0.5	103.0	4448.8000000000002	188.41358762042614	4447.5	18928.889999999999	285.97503020368754	18907.5	749.49000000000001	84.562934551728986	747.0	54.579999999999998	9.5647059547066053	53.0	17248.779999999999	144.25786495023416	17263.5	30.0	0.0	30.0	162.84999999999999	13.880471893995535	161.5	243.38	2.6221365334398588	243.0	257.51999999999998	6.556645483782086	256.0	260.22000000000003	6.8783428236748998	260.0	259.81999999999999	6.9085164832979888	259.0	262.19999999999999	6.8058798108694223	262.0	263.79000000000002	6.8779284672058054	264.0	266.5	7.151922818375489	266.5	267.63	7.2768880711468968	268.0	268.5	8.507055894961546	268.0
0.5	104.0	4436.1300000000001	177.13772353736513	4429.5	18920.509999999998	300.58245108455679	18931.0	747.48000000000002	85.104227862075106	747.0	52.399999999999999	8.9409171789028452	51.0	17251.900000000001	142.2794082079343	17264.0	30.0	0.0	30.0	163.65000000000001	13.781418649761713	163.0	243.31	2.670936165467082	243.0	256.95999999999998	6.5206134680718488	256.0	257.64999999999998	6.4813193101404902	257.0	259.06	5.9980330109128275	259.0	261.38999999999999	6.3069723322684714	261.0	263.35000000000002	7.3462575506171852	264.0	264.77999999999997	7.4007837422802734	265.0	263.79000000000002	5.8843776221449282	264.0	266.35000000000002	7.3203483523668469	266.0
0.5	105.0	4524.3599999999997	182.69666225741508	4538.5	19223.490000000002	280.73736819312103	19210.0	759.78999999999996	88.900426883114577	756.0	54.549999999999997	7.4704417540062513	55.0	17252.330000000002	120.49896721549111	17248.5	30.0	0.0	30.0	163.50999999999999	14.260080644933252	162.0	242.80000000000001	2.3664319132398459	243.0	255.50999999999999	5.3450818515715914	255.0	256.97000000000003	6.150536561959453	257.0	256.73000000000002	5.9613001937496835	257.0	259.55000000000001	6.4037098622595323	260.0	260.60000000000002	7.2897187874430385	261.0	262.38999999999999	6.711028237163065	262.0	262.04000000000002	6.6542016801416537	262.0	263.79000000000002	6.9631817440018047	264.0
0.5	106.0	4437.0200000000004	182.46380353374201	4433.0	18886.07	262.30826349926531	18912.0	744.0	86.371291526756735	739.5	51.439999999999998	7.1039707206603815	51.5	17332.189999999999	113.01103441699841	17327.0	30.0	0.0	30.0	164.41	13.833361847360171	162.0	243.72999999999999	3.0028486475345373	243.0	258.44	5.1055264175205286	258.0	259.89999999999998	6.3929648833698431	259.0	261.97000000000003	6.9100723585212913	262.0	262.85000000000002	7.2268596222702426	263.0	263.79000000000002	6.9026009590588391	264.0	263.89999999999998	6.5505724940649266	263.0	265.99000000000001	7.6006512878831627	266.0	265.02999999999997	7.6843412209505644	264.0
0.5	107.0	4317.1599999999999	185.49618432733328	4317.5	18419.880000000001	242.45969891922243	18422.0	723.34000000000003	84.68036608328994	719.0	44.009999999999998	6.5977193029106651	44.0	17446.0	116.84023279675542	17439.0	30.0	0.0	30.0	164.66999999999999	13.853559109485188	163.5	243.66	2.9367328785573941	243.0	257.57999999999998	5.796861219660169	257.5	258.60000000000002	6.5145989899609313	258.0	259.52999999999997	6.0604537783898653	259.0	261.04000000000002	5.9580533733762406	260.0	263.81999999999999	7.0318987478489765	263.0	263.76999999999998	7.2799107137381842	262.5	264.74000000000001	6.7699630722774256	264.0	266.44999999999999	7.2379209722129456	266.0
0.5	108.0	4340.1400000000003	173.19855773071552	4345.0	18467.34	269.18005943977352	18480.5	727.02999999999997	84.30592565175948	719.0	37.350000000000001	5.5522517954429986	38.0	17494.959999999999	128.7471879304554	17475.5	30.0	0.0	30.0	165.12	13.947960424377465	164.0	243.61000000000001	2.4935717354830604	243.0	255.34999999999999	5.3895732669665044	255.0	258.36000000000001	6.3898669782711437	258.0	258.22000000000003	6.2890062808046236	258.5	259.70999999999998	6.4316327631480954	258.5	261.26999999999998	6.2846718291411223	261.0	262.17000000000002	6.7956677376104846	261.5	262.88	6.7160702795608094	263.0	264.50999999999999	7.2436109779584381	264.0
0.5	109.0	4385.5299999999997	185.41771517306537	4404.5	18689.73	265.82711881973216	18741.0	737.23000000000002	83.410413618444551	734.5	29.59	6.4390915508323072	31.0	17477.599999999999	113.47352114039644	17485.5	30.0	0.0	30.0	165.66	13.901237354998294	164.5	243.87	3.2423910930052844	243.5	256.58999999999997	6.5407874143714535	256.0	258.0	5.2896124621752776	257.0	259.76999999999998	6.4820598577921205	259.0	260.50999999999999	6.923142350118189	261.0	262.37	6.6852898216906045	263.0	263.67000000000002	6.7187126743149248	263.0	264.57999999999998	6.9759300455208111	264.0	264.60000000000002	6.4946131524518069	264.0
0.5	110.0	4241.1400000000003	184.41339539198336	4253.5	18135.540000000001	270.19216939060243	18134.5	712.52999999999997	83.743949632197314	710.5	14.5	5.9354865007006792	14.0	17271.099999999999	130.79675072416745	17271.5	30.0	0.0	30.0	166.12	14.038717890177864	166.0	243.80000000000001	2.6608269391300134	243.0	256.18000000000001	6.4161982513011546	255.5	258.35000000000002	5.7712650259713421	258.0	259.98000000000002	6.5237719150810296	258.5	262.74000000000001	7.0691159277522111	261.0	264.25	6.5960215281637762	264.0	265.17000000000002	7.2678126007761099	264.0	267.22000000000003	8.3971185534086636	267.0	268.13999999999999	7.9636926108432888	268.5
0.5	111.0	4178.2700000000004	180.98767112706875	4178.5	17986.639999999999	283.53915144120748	17982.0	704.46000000000004	84.86759334398495	701.5	5.3099999999999996	4.6426177960284427	4.0	17260.529999999999	140.1129155360062	17247.5	30.0	0.0	30.0	166.59	13.87738808277696	166.5	243.47	3.0114946455207252	243.0	256.37	5.7247794717351344	256.0	258.27999999999997	5.8207903243459986	258.0	259.05000000000001	6.0636210303745068	258.0	260.25	6.7710782007003871	259.0	261.72000000000003	7.0838972324561569	261.0	263.05000000000001	7.2060738269878977	262.0	263.57999999999998	7.3269093074774725	263.0	265.86000000000001	7.3797289923140115	265.5
0.5	112.0	4260.96	191.49558323888309	4269.0	18445.009999999998	280.78452574883823	18476.0	718.36000000000001	86.90552571614765	708.5	1.78	2.5321137415211035	1.0	17504.189999999999	144.41514428895607	17503.5	30.0	0.0	30.0	167.09999999999999	13.963165830140383	166.0	243.09	2.5143388793080379	243.0	254.91	5.6090908354206572	254.5	257.18000000000001	6.0619798745954281	257.0	256.85000000000002	6.8649471957182593	257.0	258.50999999999999	5.8523414117769992	258.0	259.11000000000001	6.6571690680048077	259.0	261.30000000000001	7.0859014952227506	261.0	261.0	7.0342021580275897	261.0	262.44999999999999	6.4720553149675721	262.0
0.5	113.0	4310.4200000000001	187.75937686304778	4316.0	18574.41	318.86734216598603	18568.5	727.58000000000004	88.747865326440376	719.5	0.02	0.13999999999999999	0.0	17624.07	141.80220414365922	17617.5	30.0	0.0	30.0	167.56	14.283781012042995	167.5	243.24000000000001	3.030247514642987	242.0	257.97000000000003	6.147283953096685	257.0	259.81	6.4679131101151945	259.0	261.22000000000003	6.716516954493601	261.0	262.58999999999997	7.3076603643026541	261.0	264.44999999999999	7.3025680414495282	265.0	264.69999999999999	7.2145685941711024	265.0	265.23000000000002	6.8627326918655367	265.0	269.19999999999999	7.5445344455440067	270.0
0.5	114.0	4365.6800000000003	193.73734178005023	4381.0	18863.810000000001	304.89423395662965	18893.5	738.13	91.214873238962511	726.5	0.0	0.0	0.0	17481.700000000001	129.5458606054242	17477.5	30.0	0.0	30.0	168.15000000000001	13.729074987048472	168.5	243.44999999999999	2.5313040117694277	243.0	256.44999999999999	6.2599920127744566	256.5	258.94	5.6476897931809251	258.0	261.07999999999998	6.4353399288615671	260.5	260.38	7.1732558855794366	261.0	261.67000000000002	6.5116127034706235	261.0	262.81	6.3018965399314508	262.0	264.73000000000002	7.4844572281495481	265.0	267.12	8.0675646883058825	267.0
0.5	115.0	4392.8699999999999	202.61168056161026	4410.5	18995.439999999999	268.0402328009734	18984.0	740.95000000000005	91.607464215532133	723.5	0.0	0.0	0.0	17245.43	121.63159581293012	17227.0	30.0	0.0	30.0	168.78999999999999	13.929318001969802	169.0	243.59999999999999	2.2891046284519194	243.0	254.75	6.3927693529486893	254.0	256.63	5.5347176983112698	256.0	258.45999999999998	6.1586037378613669	259.0	258.56999999999999	5.7935395053455885	259.0	260.11000000000001	6.3212261468800497	260.0	260.57999999999998	6.5835856491732532	260.0	261.87	6.8813588774311141	261.0	263.62	7.7003636277775867	262.0
0.5	116.0	4250.2799999999997	195.47225276238058	4252.0	18299.450000000001	292.42231019537479	18280.0	715.5	89.012527208253104	706.0	0.0	0.0	0.0	17126.57	104.24329762627427	17133.0	30.0	0.0	30.0	169.03999999999999	14.0042279330208	170.0	243.53	2.9477279385994906	243.0	258.25999999999999	5.7142278568499512	257.5	259.38	6.6389456994315008	260.0	261.33999999999997	5.8552882081072664	261.5	263.75	6.4674183411930297	264.0	264.58999999999997	7.1959641466588762	264.0	265.58999999999997	7.6053862492315272	264.0	267.04000000000002	6.9136386946383004	266.5	267.85000000000002	6.9085092458503663	267.5
0.5	117.0	4174.54	195.39203770880738	4178.5	17943.099999999999	265.00066037653568	17952.5	703.38	89.863650048281485	694.5	0.0	0.0	0.0	17105.029999999999	113.26053637520883	17100.0	30.0	0.0	30.0	169.75	14.238240762116645	169.5	243.84	2.4686838598735155	243.0	257.99000000000001	6.015804185643014	259.0	258.05000000000001	6.2006048092101462	258.0	259.97000000000003	6.3078601760026363	259.0	261.62	5.8030681540026743	262.0	262.5	6.2936475910238254	262.0	263.99000000000001	7.0306400846580104	264.0	265.42000000000002	6.1060298066747105	265.5	267.32999999999998	7.4847244438255691	267.0
0.5	118.0	4207.7700000000004	185.65165525790496	4214.5	18170.549999999999	256.01142064368923	18191.0	708.12	89.603156194410914	694.0	0.0	0.0	0.0	17085.889999999999	123.52399726368961	17108.0	30.0	0.0	30.0	170.06	14.151904465477429	170.5	243.22999999999999	2.4325089927891321	243.0	257.14999999999998	6.1812215621186066	257.0	257.37	5.5779117956453925	258.0	258.75999999999999	6.1434843533616981	258.0	259.99000000000001	6.8811263612870812	259.5	261.0	6.7379522111692065	260.0	261.05000000000001	7.4784690946743915	261.0	262.76999999999998	7.5124629782781627	263.5	264.97000000000003	7.0547218230062061	265.0
0.5	119.0	4250.1999999999998	193.83771562830594	4254.0	18359.509999999998	274.05041488748014	18336.5	714.74000000000001	87.204543459615678	706.0	0.0	0.0	0.0	17201.240000000002	134.19881668628827	17193.0	30.0	0.0	30.0	170.53999999999999	14.234057748934418	171.0	243.5	2.5	243.0	258.54000000000002	6.0504875836580299	258.0	258.39999999999998	6.238589584192888	259.0	259.25	5.9772485308877696	259.0	260.18000000000001	6.0322135240722368	260.0	262.5	6.5795136598383923	261.0	262.83999999999997	6.1297960814369672	263.0	264.48000000000002	7.6986752107099585	263.5	265.36000000000001	7.1323488417210772	265.0
0.5	120.0	4211.9300000000003	193.25161086003914	4208.0	18155.43	293.06266411810287	18178.5	706.55999999999995	89.829206831631325	699.0	0.0	0.0	0.0	17393.77	137.69131090958498	17393.0	30.0	0.0	30.0	170.93000000000001	14.269726696752116	170.5	243.88999999999999	2.8840769753943811	243.5	257.16000000000003	6.2955857551144518	256.0	257.81	5.7003420949974579	257.0	259.98000000000002	7.3769641452293921	259.0	260.97000000000003	6.7933128884219665	260.0	262.18000000000001	6.3692699738667065	262.0	264.83999999999997	7.8685703911193432	264.0	266.85000000000002	6.5028839755911374	266.5	268.66000000000003	6.9256335450267654	268.5
0.5	121.0	4288.4899999999998	189.11771440031734	4276.5	18482.139999999999	296.93952313560413	18466.0	721.38	91.37469890511268	706.5	0.0	0.0	0.0	17561.860000000001	153.68122982329362	17574.0	30.0	0.0	30.0	171.37	14.098691428639752	172.0	244.40000000000001	2.9899832775452104	243.0	255.44999999999999	5.37098687393667	256.0	258.35000000000002	6.3330482391972982	258.0	258.44	6.3628924240474163	258.0	261.18000000000001	5.7085549835312959	261.0	261.70999999999998	6.3534164037941041	262.0	262.56	7.1837594614519213	262.0	263.83999999999997	6.8829063628673612	263.5	265.13999999999999	7.1694072279373273	265.0
0.5	122.0	4410.8500000000004	202.62770664447643	4400.5	19011.950000000001	290.01135753621787	19043.0	744.67999999999995	94.526703105524646	730.5	0.0	0.0	0.0	17652.400000000001	136.63572007348588	17669.0	30.0	0.0	30.0	171.68000000000001	14.365848391236767	172.0	243.69	2.560058593079463	243.0	256.74000000000001	5.7159776066741186	256.0	258.80000000000001	5.6035702904487605	258.0	256.93000000000001	5.4758652284365077	256.5	258.41000000000003	6.018463259005574	258.0	260.02999999999997	6.2744800581402762	260.0	260.13999999999999	6.43742184418576	259.5	260.51999999999998	5.9337677743572002	260.5	262.01999999999998	7.3810297384579071	262.0
0.5	123.0	4364.0600000000004	200.09092033373227	4359.0	18752.540000000001	282.91240411123727	18736.5	734.21000000000004	90.257663940520857	728.0	0.0	0.0	0.0	17476.439999999999	131.36706741036735	17490.5	30.0	0.0	30.0	172.24000000000001	14.600082191549472	171.5	243.78999999999999	2.8365295697383446	243.0	258.11000000000001	5.8513160912738265	257.0	259.31999999999999	6.9135808377424794	259.0	261.38999999999999	6.6164869832865225	261.5	262.51999999999998	7.0788134598956649	262.0	264.94999999999999	6.7533325106942579	265.0	265.36000000000001	7.7556688944281262	265.0	267.85000000000002	7.7089234008387972	267.0	267.98000000000002	7.3769641452293921	267.0
0.5	124.0	4285.8100000000004	196.41001476503178	4281.5	18440.490000000002	267.07746048665354	18446.0	719.38999999999999	89.993099179881568	716.0	0.0	0.0	0.0	17128.25	118.31655632243529	17134.5	30.0	0.0	30.0	172.81999999999999	14.423161927954633	171.5	243.56	2.6050719759730248	243.0	256.99000000000001	6.0406870470170864	255.5	258.01999999999998	6.2385575255823369	257.0	259.69	6.007819904091666	260.0	261.11000000000001	6.7555828764067432	262.0	262.31	6.4555325109552344	262.0	265.57999999999998	7.612069363845813	265.0	264.31999999999999	7.8814719437424889	264.0	265.29000000000002	6.863373805935387	266.0
0.5	125.0	4257.71	197.0106745838915	4264.5	18389.549999999999	272.51261897387428	18414.0	714.63999999999999	87.910581843143319	709.0	0.0	0.0	0.0	16998.529999999999	106.03871509972195	17000.0	30.0	0.0	30.0	173.56	14.299874125320125	173.0	244.02000000000001	2.905098965612015	244.0	255.16	6.1346882561382037	255.0	256.87	5.9609646870284339	256.5	257.06	6.0130192083511593	257.0	258.22000000000003	6.0225908046288525	258.0	260.47000000000003	5.9236053210861375	260.0	261.64999999999998	6.3802429420830054	262.0	262.38	6.3510314122983207	262.0	262.49000000000001	6.9964205133768216	262.0
0.5	126.0	4174.5900000000001	192.63426979642017	4174.0	17985.169999999998	273.20487019817193	18003.5	701.47000000000003	84.327985271794574	696.0	0.0	0.0	0.0	17033.240000000002	123.80097899451361	17054.0	30.0	0.0	30.0	173.93000000000001	14.165630942531294	174.0	244.05000000000001	3.0931375656443088	243.0	257.60000000000002	6.3513778032801671	257.0	258.98000000000002	6.4420183172667249	259.0	262.30000000000001	6.6580778006869226	262.5	262.76999999999998	6.6960510750740241	261.5	264.25999999999999	7.6624017122570658	263.5	266.08999999999997	6.4778005526567419	266.0	267.83999999999997	7.2975612364679749	268.0	269.08999999999997	8.2681255433139142	269.5
0.5	127.0	4168.2799999999997	193.52566134753295	4152.0	17968.57	277.53988019742314	17971.5	700.12	86.272275963950321	702.0	0.0	0.0	0.0	17113.98	126.5822246604949	17111.0	30.0	0.0	30.0	173.97	14.468209979123195	173.0	244.06	2.9793287834678468	243.0	257.31999999999999	5.9947977447116596	257.0	258.87	6.6852898216906045	259.0	261.72000000000003	6.5621337993064417	261.5	261.19	5.8080891866430564	260.5	261.48000000000002	6.753487987699395	262.0	263.91000000000003	6.8572516360419504	264.0	265.93000000000001	7.2253096819444353	266.0	266.44999999999999	7.2102357797786345	266.0
0.5	128.0	4254.04	188.77647734821201	4238.5	18335.200000000001	268.52243854099044	18354.0	712.98000000000002	89.375497760851658	698.5	0.0	0.0	0.0	17239.599999999999	127.88135125967352	17261.0	30.0	0.0	30.0	174.72	14.606217854051062	174.5	243.69	2.7411493939586729	243.0	255.96000000000001	5.6972273958479143	255.0	257.98000000000002	6.273722977626603	258.0	258.81	6.3854443854754539	258.0	260.11000000000001	5.7495999860859888	260.0	259.94999999999999	6.8196407530015835	259.5	262.49000000000001	7.3341598019132368	263.0	262.29000000000002	6.5303828371696566	262.0	264.57999999999998	7.3077766796748787	264.0
0.5	129.0	4301.8100000000004	193.40075982270596	4298.5	18526.790000000001	275.62471931958498	18548.5	722.15999999999997	88.341917570313143	714.5	0.0	0.0	0.0	17475.889999999999	119.40736116337217	17473.0	30.0	0.0	30.0	175.31	14.411589086565019	174.0	243.74000000000001	2.6480936539329574	243.0	257.67000000000002	6.0183967964899088	258.0	260.38999999999999	6.5481218681389848	260.0	260.63	6.116624886324157	260.0	262.88999999999999	7.07233341974203	262.0	261.62	6.7272282553812603	261.0	262.69	7.0875877419612934	263.0	262.97000000000003	6.6565080935878083	263.5	265.69	7.5149118424636221	265.0
0.5	130.0	4297.2700000000004	188.79654949177436	4296.0	18489.52	302.4094403288363	18483.0	720.69000000000005	89.680844665959739	715.5	0.0	0.0	0.0	17606.580000000002	125.48483414341352	17601.5	30.0	0.0	30.0	175.81	14.749708471695296	175.0	243.09999999999999	1.9974984355438177	243.0	256.94	5.3325791133371858	257.0	259.20999999999998	6.0138091090422892	259.0	260.62	6.0725283037627751	260.5	261.35000000000002	6.7102533484213538	260.5	262.48000000000002	6.1261407101045275	263.0	263.11000000000001	7.5443952706628519	263.0	264.94	7.1327694481176103	265.0	266.75999999999999	7.6303604108849266	266.0
0.5	131.0	4360.7399999999998	198.10813309907294	4355.0	18786.18	311.28480142788851	18786.5	730.89999999999998	92.349607470741319	714.0	0.0	0.0	0.0	17552.43	128.79217794571221	17550.5	30.0	0.0	30.0	176.31999999999999	14.69549590861091	176.0	243.56999999999999	2.6504905206395284	243.0	256.38999999999999	5.8768954389201102	256.0	257.88	6.1012785545326489	258.0	259.02999999999997	6.2633138193770881	259.5	259.61000000000001	6.4092043187902821	260.0	262.14999999999998	6.7087629262033097	261.0	261.38999999999999	5.617641854016683	262.0	264.62	7.3044917687680373	265.0	264.73000000000002	6.537361853224894	264.0
0.5	132.0	4399.1999999999998	200.23141611645264	4402.5	18972.349999999999	294.83206660741638	19015.0	741.97000000000003	93.283059019309604	728.5	0.0	0.0	0.0	17369.310000000001	120.74002608911429	17368.0	30.0	0.0	30.0	177.18000000000001	14.848824869328885	176.5	244.65000000000001	3.2965891463753865	244.0	257.37	6.4010233556830585	256.0	259.01999999999998	5.4643938364653035	259.0	260.75999999999999	6.2930437786495652	260.0	261.58999999999997	5.8070560527689086	261.0	262.35000000000002	6.5059588071244345	262.0	261.41000000000003	6.6664758306019536	261.0	263.49000000000001	6.7874811233623333	263.0	264.36000000000001	6.3836039977429664	265.0
0.5	133.0	4255.79	199.87017261212338	4230.0	18302.790000000001	264.29408979392633	18324.5	714.53999999999996	90.030485947816587	703.5	0.0	0.0	0.0	17133.759999999998	120.35224302022792	17140.5	30.0	0.0	30.0	177.49000000000001	14.832730699368879	176.0	244.13999999999999	2.8355599094358772	244.0	258.57999999999998	6.5286752101785543	257.5	259.77999999999997	6.2874160034150757	259.0	261.19999999999999	7.2291078287711263	261.0	262.35000000000002	6.9186342582911555	261.5	264.38999999999999	7.4335657661717089	263.0	265.89999999999998	7.2367119605522507	265.5	266.60000000000002	7.1637978754289255	266.0	269.06999999999999	6.9401080683228562	268.5
0.5	134.0	4179.3900000000003	194.69051825910785	4178.5	18025.900000000001	255.33474107531862	18049.5	701.85000000000002	91.252657495549144	695.5	0.0	0.0	0.0	16935.18	126.07350078426472	16940.5	30.0	0.0	30.0	177.78	15.034347342003244	176.5	243.37	2.2963231479911532	243.0	256.68000000000001	5.7408710140535284	256.0	258.14999999999998	5.9889481547263363	259.0	259.54000000000002	6.4069025277430276	259.0	260.32999999999998	6.8921041779706149	260.0	261.94999999999999	7.0546084228679904	261.0	262.79000000000002	6.8370973373208601	262.0	264.92000000000002	6.793644088410872	264.0	265.92000000000002	7.279670322205531	266.0
0.5	135.0	4221.6000000000004	198.45407529199292	4228.0	18231.470000000001	295.56973644133461	18289.5	710.84000000000003	92.490185425265523	697.5	0.0	0.0	0.0	16991.740000000002	134.75255990147272	17005.5	30.0	0.0	30.0	178.41999999999999	14.921246596715704	178.0	244.0	2.8670542373662902	243.5	254.88999999999999	5.3345946425197113	254.5	256.41000000000003	6.326286430442428	256.5	257.47000000000003	5.8761466966031399	257.0	258.48000000000002	6.8344421864553091	258.0	259.82999999999998	6.2945293708108148	259.5	260.04000000000002	7.1301051885648912	260.0	261.31999999999999	6.4666529209475891	262.0	263.35000000000002	6.4333117443506502	262.5
0.5	136.0	4189.1400000000003	195.05768480118903	4177.0	18031.790000000001	298.70806132409621	18012.0	705.96000000000004	87.219369408406067	695.5	0.0	0.0	0.0	17137.130000000001	153.43647903937318	17125.5	30.0	0.0	30.0	179.03999999999999	14.791835585889942	177.0	243.91999999999999	2.8131121556027585	244.0	257.75999999999999	6.7854550326415097	256.0	260.38999999999999	6.9568599238449522	260.0	259.98000000000002	6.897796749687541	260.0	262.31999999999999	6.8174482029568804	262.0	264.05000000000001	6.9070616038949586	264.0	266.80000000000001	7.2924618614018124	266.5	267.76999999999998	7.2785369408968448	268.0	268.77999999999997	8.7767647798035444	268.0
0.5	137.0	4217.5200000000004	187.67570327562382	4215.5	18136.599999999999	295.9904390347769	18126.0	709.34000000000003	90.670857501183932	703.5	0.0	0.0	0.0	17273.509999999998	156.67306692600357	17266.0	30.0	0.0	30.0	179.78999999999999	14.754860216213505	179.0	243.99000000000001	2.7147559743004526	243.5	257.17000000000002	6.5879511230730916	256.0	257.73000000000002	6.502084281213218	257.0	259.27999999999997	6.1254877356827677	259.0	261.69999999999999	6.3835726674018529	261.0	263.56	7.3760694139900815	264.0	265.07999999999998	7.5732159615317984	265.5	263.98000000000002	5.9832766942537425	264.0	266.56999999999999	7.3515372542074493	266.0
0.5	138.0	4320.4899999999998	198.22479638027124	4311.5	18610.09	297.48180095595768	18629.5	724.08000000000004	94.342003370714991	699.5	0.0	0.0	0.0	17443.57	154.15675496065685	17448.0	30.0	0.0	30.0	179.56999999999999	15.167237718187186	179.5	243.41	2.6042081330031976	243.0	255.72999999999999	5.432964200139736	255.0	257.20999999999998	6.1681358610199242	257.0	256.89999999999998	6.0257779580731317	257.0	259.73000000000002	6.5480607816360425	260.0	260.89999999999998	7.3027392121039068	261.0	262.68000000000001	6.8174482029568804	262.0	262.24000000000001	6.712853342655416	262.0	263.91000000000003	7.0499574466800867	264.0
0.5	139.0	4344.3800000000001	189.28427192981462	4354.5	18697.080000000002	299.94625118510817	18717.5	728.54999999999995	90.351355828233139	718.5	0.0	0.0	0.0	17589.18	144.27178379710983	17582.0	30.0	0.0	30.0	180.81	14.870571609726372	180.0	244.30000000000001	3.1890437438203945	244.0	258.54000000000002	5.2161671752350882	258.0	260.12	6.4672714493826531	259.0	262.25	6.9733420968714848	262.0	262.91000000000003	7.2980750886792061	263.0	264.02999999999997	7.0092153626493747	264.0	264.10000000000002	6.6204229472141733	263.0	266.10000000000002	7.6726788020873116	266.0	265.11000000000001	7.6353061497231405	264.0
0.5	140.0	4322.0799999999999	201.35658320501963	4309.5	18602.709999999999	293.10552007766762	18623.5	726.65999999999997	90.945612318572032	715.0	0.0	0.0	0.0	17524.110000000001	123.49225846181614	17518.5	30.0	0.0	30.0	180.94	14.832949807775931	182.0	244.30000000000001	3.1859064644147979	243.0	257.77999999999997	5.8268001510262906	257.0	258.83999999999997	6.5737660439051222	258.0	259.76999999999998	6.1349083122732981	259.5	261.25	6.0619716264594974	261.0	264.02999999999997	7.016345202454052	263.5	264.02999999999997	7.3667564097097715	263.0	264.94	6.8917631996463724	264.0	266.63999999999999	7.3082419226514377	266.0
0.5	141.0	4328.8199999999997	201.48341767996689	4336.0	18686.810000000001	284.58234994461623	18685.5	725.63999999999999	91.598637544452586	713.5	0.0	0.0	0.0	17283.900000000001	124.64096437367613	17289.0	30.0	0.0	30.0	181.33000000000001	15.166446518548767	181.0	244.08000000000001	2.6331729908990025	243.0	255.56999999999999	5.4134185132871453	255.0	258.52999999999997	6.4287712667351924	258.0	258.32999999999998	6.3624759331568397	259.0	259.83999999999997	6.4756775707257068	259.0	261.47000000000003	6.2633138193770872	261.0	262.44999999999999	6.7946670264259463	261.5	263.07999999999998	6.901709933052822	263.0	264.77999999999997	7.3764218968277575	264.0
0.5	142.0	4301.7600000000002	200.49075390152035	4315.0	18574.77	281.47486051155613	18617.5	723.05999999999995	91.377876972492643	707.0	0.0	0.0	0.0	17075.849999999999	122.18734590783123	17077.0	30.0	0.0	30.0	181.77000000000001	15.023218696404577	181.0	244.36000000000001	3.2726747470532414	244.0	256.76999999999998	6.4774300459364271	256.0	258.22000000000003	5.4910472589479697	257.0	259.97000000000003	6.5535562864753052	259.0	260.66000000000003	7.0231332039197438	261.0	262.80000000000001	6.58027355054484	263.0	263.92000000000002	6.8508101710673612	263.0	264.79000000000002	6.9300721496965672	264.5	264.87	6.515604346490047	265.0
0.5	143.0	4172.8400000000001	197.68842758239541	4171.0	17965.259999999998	260.53102003408344	17952.5	700.51999999999998	89.187048387083649	691.5	0.0	0.0	0.0	16970.41	120.62338869390132	16964.0	30.0	0.0	30.0	182.31	15.116014686417845	182.5	244.25	2.7798381247835278	244.0	256.35000000000002	6.4736002347997976	256.0	258.49000000000001	5.6453432136584922	258.0	260.22000000000003	6.7060867873894976	259.0	262.95999999999998	7.1678727667279372	262.0	264.48000000000002	6.5429045537895494	264.5	265.44999999999999	7.4757942721827213	264.5	267.38	8.4199524939277417	267.0	268.29000000000002	7.9514715619185861	268.5
0.5	144.0	4167.3999999999996	188.54468966268979	4182.5	17940.540000000001	271.01462764950531	17920.5	699.96000000000004	87.061578207611205	692.5	0.0	0.0	0.0	16962.299999999999	125.22911003436859	16969.5	30.0	0.0	30.0	182.47999999999999	15.029624080461893	182.0	243.94999999999999	3.3745370052793908	243.0	256.62	5.7788926274849581	256.0	258.36000000000001	5.8643328691335386	258.5	259.26999999999998	6.2255200585975157	259.0	260.56	6.7916419222453124	260.0	261.92000000000002	7.1577650143043945	261.5	263.29000000000002	7.3461486508237783	262.0	263.75999999999999	7.4298317612177449	263.0	266.11000000000001	7.5005266481761135	266.0
0.5	145.0	4264.79	201.4938855151689	4267.5	18387.970000000001	262.15451378910109	18402.0	716.96000000000004	88.32020380411268	709.5	0.0	0.0	0.0	17174.369999999999	135.51307353905011	17174.5	30.0	0.0	30.0	183.00999999999999	15.42886580406998	182.0	243.68000000000001	2.7308606701917255	243.0	255.08000000000001	5.6509822155090887	255.0	257.26999999999998	6.0379715136790777	257.0	256.95999999999998	6.9655150563328769	257.0	258.56999999999999	5.8775079753242361	258.0	259.30000000000001	6.7193749709329378	259.0	261.60000000000002	7.2801098892805172	261.0	261.19999999999999	7.1330218000508028	261.0	262.73000000000002	6.5830919786981577	262.0
0.5	146.0	4255.3599999999997	200.57460058541807	4245.0	18270.119999999999	286.79359407071837	18274.5	716.22000000000003	87.45062378279529	707.0	0.0	0.0	0.0	17382.0	149.49461528764172	17372.0	30.0	0.0	30.0	183.59	15.828515407327373	182.5	243.66999999999999	3.0333315018309488	243.0	258.0	6.1579217273362614	257.0	260.01999999999998	6.5222388794032993	259.5	261.48000000000002	6.7741862979991936	261.0	262.75	7.3476186618522874	261.5	264.57999999999998	7.3677404948871539	265.0	264.88999999999999	7.1706275875965	265.0	265.45999999999998	7.0291108968346769	265.0	269.44	7.6017366436887306	270.0
0.5	147.0	4284.71	188.65917920949406	4278.0	18420.84	307.71827115073944	18422.0	721.63	86.913940769015881	716.0	0.0	0.0	0.0	17467.419999999998	160.79024721667665	17465.0	30.0	0.0	30.0	184.0	15.366847432053198	184.0	243.97	2.6662895566685929	244.0	256.64999999999998	6.3393611665529823	257.0	259.08999999999997	5.6019550158850793	258.5	261.41000000000003	6.4855146287707965	261.0	260.44999999999999	7.3408105819452931	261.0	261.81	6.5600228658138073	261.0	263.01999999999998	6.5191717265309101	262.5	264.94	7.5839567509315353	265.0	267.39999999999998	8.1252692263087507	267.0
0.5	148.0	4371.3100000000004	187.74305286747628	4382.0	18834.209999999999	332.71174596037338	18813.0	735.17999999999995	88.238810055439885	720.5	0.0	0.0	0.0	17526.66	149.61431883345927	17541.0	30.0	0.0	30.0	184.63999999999999	15.747710944769084	184.0	244.09	2.4742473603097972	244.0	254.86000000000001	6.4218688868584035	254.0	256.79000000000002	5.6609098208680209	256.0	258.69	6.2220495015710053	259.0	258.92000000000002	6.0077949365803089	260.0	260.41000000000003	6.3294470532582858	260.0	260.85000000000002	6.6428533026102565	260.0	262.07999999999998	7.0052551702275636	262.0	263.82999999999998	7.6315856805777917	262.5
0.5	149.0	4334.3100000000004	194.64175785272801	4343.0	18650.82	280.32075841792386	18628.5	729.44000000000005	87.233631129284078	719.5	0.0	0.0	0.0	17475.650000000001	128.57631002638084	17494.0	30.0	0.0	30.0	184.81999999999999	15.739364663162231	185.0	243.97999999999999	3.143183099980019	243.0	258.58999999999997	5.9465872565699396	257.0	259.58999999999997	6.9225645536896216	260.0	261.51999999999998	5.9135099560244253	261.0	263.99000000000001	6.6370098689093409	264.0	264.85000000000002	7.2448257397952638	265.0	265.81999999999999	7.7309507824070387	265.0	267.18000000000001	6.9604310211365501	267.5	268.02999999999997	6.937513963949911	268.0
0.5	150.0	4271.8000000000002	198.65970905042622	4266.0	18371.5	266.56880912814984	18394.0	716.55999999999995	89.070457504157915	709.0	0.0	0.0	0.0	17257.700000000001	113.57451298596882	17246.5	30.0	0.0	30.0	185.66999999999999	15.954344235975354	184.5	244.36000000000001	2.5515485494107297	244.0	258.22000000000003	6.0984916167852532	259.0	258.22000000000003	6.1880206851625834	259.0	260.13	6.2412418636037499	259.0	261.79000000000002	5.8142841347839207	263.0	262.68000000000001	6.4060596313178344	262.0	264.22000000000003	7.0648142226105284	264.0	265.50999999999999	6.083576250857714	266.0	267.61000000000001	7.5972297582737358	267.5
0.5	151.0	4260.9200000000001	191.0234373054783	4273.5	18385.5	253.96387538388211	18390.0	717.62	89.75620089999353	705.5	0.0	0.0	0.0	17036.130000000001	124.89528854204229	17050.0	30.0	0.0	30.0	186.13999999999999	15.995636905106341	186.0	243.75999999999999	2.6272418997876841	243.0	257.35000000000002	6.251999680102359	257.0	257.49000000000001	5.7593315584362728	258.0	258.97000000000003	6.3094453004998785	259.0	260.16000000000003	6.8974198074352415	259.5	261.27999999999997	6.8892379839863276	261.0	261.13999999999999	7.4458310483115309	261.0	262.88999999999999	7.5721793428312312	263.5	265.06999999999999	7.1207513648490774	265.0
0.5	152.0	4236.3100000000004	189.98893099336078	4243.5	18275.450000000001	274.66024011494636	18280.0	712.89999999999998	88.643837913303372	710.0	0.0	0.0	0.0	16995.98	113.62473146282899	16993.5	30.0	0.0	30.0	186.69999999999999	16.131026005806326	186.0	244.05000000000001	2.6958301133417146	244.0	258.75	6.0239106899090062	258.0	258.54000000000002	6.3346980985679187	259.0	259.45999999999998	6.048834598499119	259.0	260.38999999999999	6.1674873327798565	260.0	262.62	6.5571030188643533	262.0	263.01999999999998	6.1983546203811217	263.0	264.75999999999999	7.753863553094031	264.0	265.52999999999997	7.108382375758918	265.5
0.5	153.0	4171.79	190.79912447388222	4165.0	17949.939999999999	262.36916053530376	17968.0	701.12	89.1779434613739	695.0	0.0	0.0	0.0	17063.330000000002	115.02974006751472	17069.0	30.0	0.0	30.0	186.97999999999999	15.984980450410315	186.0	244.41999999999999	3.0205297548608918	244.0	257.31999999999999	6.2958398963124846	256.0	258.02999999999997	5.9286676412158581	258.0	260.16000000000003	7.3440043572971829	259.0	261.10000000000002	6.8286162580716159	260.5	262.45999999999998	6.487557321519402	262.0	264.89999999999998	7.8949350852302755	264.0	267.02999999999997	6.6339354835572522	266.0	268.93000000000001	6.9473088314828795	269.0
0.5	154.0	4215.8800000000001	185.45750348799587	4201.0	18146.380000000001	283.69066886311219	18159.5	708.96000000000004	89.58648558795015	705.0	0.0	0.0	0.0	17160.02	131.45858511333523	17161.5	30.0	0.0	30.0	187.66	15.729094061642584	187.0	244.83000000000001	3.1114466088943256	244.0	255.65000000000001	5.5233594849511656	256.0	258.61000000000001	6.437227664142382	258.5	258.58999999999997	6.4406443777001074	258.0	261.31	5.7475125054235416	261.0	261.93000000000001	6.5026994394635835	262.0	262.75	7.2888613651241849	262.0	264.13999999999999	6.9713987118798482	263.5	265.25	7.2737541888628598	265.0
0.5	155.0	4308.6800000000003	195.02014665157031	4301.5	18565.790000000001	287.63575212410575	18588.0	728.40999999999997	94.145854396250499	717.5	0.0	0.0	0.0	17348.880000000001	139.32805029856695	17351.0	30.0	0.0	30.0	187.93000000000001	16.071250729174754	189.0	244.09	2.6836355937421903	243.5	256.99000000000001	5.7749372290960883	256.0	258.94999999999999	5.6149354404124718	259.0	257.14999999999998	5.4852073798535628	257.0	258.56	6.1307748286819344	258.0	260.18000000000001	6.2727665347914874	260.0	260.26999999999998	6.4542311703254018	260.0	260.60000000000002	5.9279001341115718	260.0	262.16000000000003	7.3698303915354799	262.5
0.5	156.0	4294.9399999999996	189.42073909685814	4285.0	18422.779999999999	293.05714732795718	18419.0	721.03999999999996	90.434829573566404	705.0	0.0	0.0	0.0	17485.790000000001	142.57056463379811	17478.5	30.0	0.0	30.0	188.21000000000001	16.344598496139326	188.0	244.46000000000001	3.163605537989842	244.0	258.22000000000003	5.9035243710854628	257.5	259.56	7.0318134218706341	259.0	261.52999999999997	6.7044089970705105	262.0	262.60000000000002	7.1400280111495356	262.0	265.14999999999998	6.8896661747866998	265.0	265.75	7.8668608733089975	265.0	267.93000000000001	7.7475867210377203	267.5	268.19999999999999	7.4283241717092556	268.0
0.5	157.0	4303.1800000000003	195.78321582811944	4291.5	18509.849999999999	290.78378135652616	18509.5	723.83000000000004	90.601440937768757	708.5	0.0	0.0	0.0	17439.860000000001	141.51247436180316	17457.0	30.0	0.0	30.0	188.91	16.303432153997512	189.5	243.97999999999999	2.785605858695734	243.0	257.17000000000002	6.1968621091646048	256.0	258.22000000000003	6.2475275109438293	258.0	259.93000000000001	6.1567117847110575	260.5	261.27999999999997	6.8265364570915468	262.0	262.47000000000003	6.521433891407626	262.0	265.73000000000002	7.5800461740018452	265.0	264.47000000000003	8.051652004402575	264.0	265.43000000000001	6.9932181433157092	266.0
0.5	158.0	4362.71	195.49502781400861	4355.5	18791.18	264.61747410176827	18799.0	734.05999999999995	92.892929763249484	716.5	0.0	0.0	0.0	17391.57	131.72139196045569	17408.5	30.0	0.0	30.0	189.69999999999999	16.408839081421938	190.5	244.44999999999999	3.024483426967322	244.0	255.38999999999999	6.1626211955628101	255.0	257.06	6.0379135469133711	257.0	257.30000000000001	6.0770058416953994	257.0	258.44999999999999	6.1276014883476222	258.5	260.52999999999997	5.9840705209748322	260.0	261.87	6.4290823606483682	262.0	262.61000000000001	6.4170008570982757	262.0	262.73000000000002	6.9452933703336113	262.0
0.5	159.0	4291.9499999999998	193.41067059498033	4283.5	18467.580000000002	271.27787156345801	18479.5	722.61000000000001	90.282544824567267	714.0	0.0	0.0	0.0	17283.450000000001	123.12866238207903	17293.0	30.0	0.0	30.0	190.21000000000001	16.256872392929704	190.0	244.56	3.2444414003029856	244.0	257.80000000000001	6.4513564465157245	257.0	259.22000000000003	6.60844913727873	259.0	262.52999999999997	6.7534509696894967	262.5	262.97000000000003	6.8825213403228904	262.0	264.44	7.7644317242152363	264.0	266.35000000000002	6.5914717628159494	266.0	267.93000000000001	7.3935850573317952	268.0	269.31999999999999	8.4426062326748372	269.5
0.5	160.0	4226.4399999999996	193.34675171825361	4211.0	18175.330000000002	291.63655652198338	18172.5	710.19000000000005	89.581437251252012	698.5	0.0	0.0	0.0	17105.380000000001	138.29987563262665	17103.5	30.0	0.0	30.0	190.22999999999999	16.640826301599329	190.0	244.40000000000001	3.0199337741082997	243.5	257.66000000000003	5.9820063523871321	258.0	258.99000000000001	6.7683011162329354	259.0	261.99000000000001	6.5749448666889974	262.0	261.36000000000001	5.8386984851077903	261.0	261.51999999999998	6.7727099450663042	262.0	264.19	6.9651920289393319	264.0	266.06999999999999	7.222541104071337	266.0	266.63	7.3765235714393276	266.0
0.5	161.0	4241.5600000000004	192.51645747831535	4236.0	18272.98	277.20115367725293	18264.5	712.94000000000005	89.051088707550335	698.5	0.0	0.0	0.0	17022.09	137.63372370171493	17017.0	30.0	0.0	30.0	190.94	16.474113026199621	190.5	244.06	2.8454173683310504	244.0	256.31	5.9155642165392806	256.0	258.19	6.372903576863532	258.0	258.94999999999999	6.4177488264967186	258.0	260.31	5.8782565442484724	260.0	260.13999999999999	6.9656586192548948	259.0	262.75	7.5833699632814966	263.0	262.41000000000003	6.5712936321549353	262.0	264.81999999999999	7.4288357095846456	264.0
0.5	162.0	4225.2600000000002	195.00285228683197	4230.5	18215.68	275.64171962894153	18230.0	712.39999999999998	85.551855619851992	706.5	0.0	0.0	0.0	17081.349999999999	145.85735325995736	17098.0	30.0	0.0	30.0	191.43000000000001	16.437916534646352	191.0	244.19	2.7265179258534142	244.0	257.82999999999998	6.1041870875653874	258.0	260.60000000000002	6.5268675488322874	260.5	260.86000000000001	6.1221238144944436	260.0	263.02999999999997	7.090070521511052	263.0	261.81	6.8054316542009303	262.0	262.86000000000001	7.1749843205403581	263.5	263.24000000000001	6.7559159260606547	264.0	265.81999999999999	7.5476883878443211	265.5
0.5	163.0	4198.5100000000002	193.80786851931478	4210.0	18055.25	281.45850049341198	18065.0	706.5	87.676849852170207	694.5	0.0	0.0	0.0	17188.0	153.60416661015418	17194.0	30.0	0.0	30.0	191.81999999999999	16.774015619403723	192.0	243.47999999999999	2.1562931155109686	243.0	257.18000000000001	5.5161218260658451	257.0	259.37	6.0459159769219424	259.0	260.91000000000003	6.2866445740156172	260.5	261.61000000000001	6.8145359343098342	261.0	262.66000000000003	6.1696353214756536	263.0	263.26999999999998	7.505804420580116	263.0	265.17000000000002	7.1736392437869361	265.5	267.04000000000002	7.831883553781938	267.0
0.5	164.0	4262.71	187.77626553960434	4267.0	18349.490000000002	309.63531759151766	18393.5	715.60000000000002	91.668751491443373	706.0	0.0	0.0	0.0	17285.23	152.19637676370616	17283.5	30.0	0.0	30.0	192.41	16.595839840152713	192.0	244.02000000000001	2.7748153091692429	244.0	256.60000000000002	5.938013135721409	256.0	258.00999999999999	6.1081830358953715	258.0	259.16000000000003	6.3304344242713713	259.0	259.94	6.5250593867029298	260.5	262.38999999999999	6.929494931089855	261.5	261.50999999999999	5.7192569447437833	262.0	264.79000000000002	7.333887100303631	265.0	264.98000000000002	6.6603002935303159	264.5
0.5	165.0	4355.7700000000004	201.99316102284254	4360.5	18767.200000000001	308.98258850621335	18793.0	733.01999999999998	93.028488109825787	718.5	0.0	0.0	0.0	17432.169999999998	138.68453807112024	17436.5	30.0	0.0	30.0	193.18000000000001	16.761491580405366	193.0	245.13999999999999	3.4583811241677807	244.5	257.56999999999999	6.5134553042144994	256.5	259.24000000000001	5.5138371394157089	259.0	261.06	6.3715304283978744	260.0	261.80000000000001	5.7723478758647255	261.5	262.51999999999998	6.4814813121693096	262.0	261.62	6.6944454587366682	261.0	263.75	6.8954695271605688	264.0	264.56	6.475059845283285	265.0
0.5	166.0	4298.9300000000003	191.49105749355505	4304.0	18464.369999999999	294.02988470561968	18459.5	719.03999999999996	92.007925745557372	712.0	0.0	0.0	0.0	17467.560000000001	128.09608268795733	17463.0	30.0	0.0	30.0	193.5	16.808628736455571	193.0	244.56999999999999	3.1725541760543665	244.0	258.82999999999998	6.6031129022605688	258.5	259.94	6.3558162339702688	259.0	261.36000000000001	7.2477858688015884	261.0	262.44999999999999	6.9733420968714848	261.5	264.44999999999999	7.4838158715991936	263.0	266.11000000000001	7.4308747802664534	266.0	266.80000000000001	6.9942833800182838	266.0	269.27999999999997	7.0343158871350102	269.0
0.5	167.0	4287.4300000000003	199.63177377361552	4280.5	18489.459999999999	295.79396275110145	18509.5	717.39999999999998	90.227711929318048	709.0	0.0	0.0	0.0	17336.189999999999	119.53055634439255	17346.0	30.0	0.0	30.0	194.03	17.0108524183828	193.0	243.69	2.407052139028151	243.0	257.0	5.8189346103904622	257.0	258.30000000000001	6.1000000000000005	259.0	259.73000000000002	6.486686365163651	259.0	260.47000000000003	6.9317458118427853	260.5	262.16000000000003	7.0791524916475703	261.0	262.95999999999998	6.8599125358855702	263.0	265.14999999999998	6.9229690162530702	264.0	266.00999999999999	7.4114708391789543	266.0
0.5	168.0	4331.4799999999996	204.69955935467959	4340.0	18687.959999999999	289.98244498589912	18695.0	725.61000000000001	92.52976764263488	718.5	0.0	0.0	0.0	17246.73	130.1961485605469	17258.5	30.0	0.0	30.0	194.66	16.83343102281885	194.5	244.33000000000001	2.7966229635043764	244.0	254.94999999999999	5.2580890064737389	254.5	256.56999999999999	6.4066449878231904	256.5	257.68000000000001	5.9780933415262094	257.0	258.70999999999998	6.8400219297894074	258.5	260.07999999999998	6.3129707745244623	260.0	260.36000000000001	7.2145963158031226	260.0	261.48000000000002	6.5627433288221786	262.0	263.45999999999998	6.5504503661962046	263.0
0.5	169.0	4234.5200000000004	203.83843994693444	4230.5	18226.400000000001	316.85286806339627	18227.0	710.41999999999996	87.8210885835515	700.5	0.0	0.0	0.0	17142.91	151.36856311665247	17166.0	30.0	0.0	30.0	195.13	16.821209825693277	194.0	244.28999999999999	2.9199143823064402	244.0	258.13	6.8799055226071237	257.0	260.48000000000002	6.9490718804744009	260.0	260.06	7.0211395086552724	259.5	262.64999999999998	6.8998188382014787	262.0	264.27999999999997	7.0895415930792032	264.0	267.02999999999997	7.3870900901505179	267.0	267.93000000000001	7.3188182106129673	268.0	269.05000000000001	8.8412386010106072	268.0
0.5	170.0	4193.3500000000004	185.49503362624023	4204.0	18047.599999999999	293.2491091205564	18069.0	702.33000000000004	87.623747351959338	691.5	0.0	0.0	0.0	17050.650000000001	149.6572333701248	17070.0	30.0	0.0	30.0	196.09	16.931092699527696	194.0	244.40000000000001	2.9933259094191533	244.0	257.39999999999998	6.9079664156682172	256.0	257.88	6.4873415202222864	257.0	259.35000000000002	6.0833789952624198	259.0	261.88	6.4129244498902374	261.0	263.66000000000003	7.3691519186402985	264.0	265.23000000000002	7.6391818933705196	265.5	264.04000000000002	6.0065297801642501	264.0	266.75999999999999	7.2623962987432726	266.0
0.5	171.0	4244.6700000000001	187.89704920514319	4253.0	18305.240000000002	311.72138585602369	18283.0	710.61000000000001	91.288651540046303	696.5	0.0	0.0	0.0	17092.509999999998	143.68698584075037	17096.5	30.0	0.0	30.0	195.69	17.156745029288043	195.0	243.65000000000001	2.5782746168707473	243.0	255.94999999999999	5.5881571201962457	255.0	257.41000000000003	6.192083655765642	257.0	257.06999999999999	6.0419450510576471	257.5	260.0	6.6962676171132829	260.0	261.14999999999998	7.3964518520706939	261.0	262.88	6.8720884744013588	262.0	262.27999999999997	6.660450435218328	263.0	264.11000000000001	7.1552707845335952	264.5
0.5	172.0	4244.7200000000003	191.39258501833345	4238.5	18288.669999999998	290.77297174943891	18295.0	714.36000000000001	88.281767086981219	705.5	0.0	0.0	0.0	17224.82	161.44945834532862	17208.5	30.0	0.0	30.0	196.78999999999999	16.841196513312227	196.5	244.77000000000001	3.5095726235540416	244.0	258.72000000000003	5.3029802941364963	258.5	260.36000000000001	6.5399082562372381	259.0	262.56	7.1362735373582771	262.0	263.04000000000002	7.3863658181814955	263.0	264.26999999999998	6.9438533970699599	264.5	264.24000000000001	6.5986665319593163	263.0	266.32999999999998	7.6328959117755568	266.0	265.27999999999997	7.7046479478299341	265.0
0.5	173.0	4235.1899999999996	193.58149162562006	4223.5	18244.049999999999	303.55481794891676	18291.0	713.24000000000001	90.499958011039979	702.0	0.0	0.0	0.0	17321.93	150.46383319588796	17307.0	30.0	0.0	30.0	196.97	16.754972396276873	197.0	244.66999999999999	3.441089943607984	243.5	257.97000000000003	5.9840705209748322	257.5	259.08999999999997	6.5895295734976402	258.5	259.88	6.1567523906683146	259.5	261.43000000000001	6.0716636929263466	261.0	264.25	7.116705698565875	264.0	264.19999999999999	7.4417739820556221	263.0	265.17000000000002	6.9498992798457158	264.5	266.73000000000002	7.300486285173065	267.0
0.5	174.0	4303.8800000000001	191.22888275571762	4300.0	18540.91	322.22762435893043	18563.0	723.11000000000001	92.860313912887463	714.0	0.0	0.0	0.0	17362.290000000001	143.57306815694926	17358.5	30.0	0.0	30.0	197.47	16.915351016162802	197.5	244.5	2.7367864366808017	244.0	255.72999999999999	5.4787863619601014	255.5	258.69999999999999	6.5429351211822357	259.0	258.50999999999999	6.4117002425253782	259.0	260.05000000000001	6.561059365681734	259.0	261.60000000000002	6.2289646009589736	262.0	262.58999999999997	6.8965136119636563	262.0	263.38	7.0367321961262679	263.0	264.94999999999999	7.5078292468595738	264.0
0.5	175.0	4357.1899999999996	196.99698957090689	4351.0	18759.959999999999	305.13278814312957	18755.0	735.47000000000003	90.954104360386054	726.5	0.0	0.0	0.0	17417.209999999999	126.3629134675202	17408.0	30.0	0.0	30.0	197.91999999999999	16.84795536556291	197.5	244.78	3.5793295461580512	244.0	256.99000000000001	6.5749448666889974	256.0	258.36000000000001	5.5000363635161538	257.0	260.20999999999998	6.6186025715403094	260.0	260.88	7.1502167799305232	261.0	262.89999999999998	6.6610809933523552	263.0	264.04000000000002	6.9612067919291123	264.0	264.94	6.9452429763111958	265.0	265.0	6.4327288144301562	264.0
0.5	176.0	4279.7399999999998	201.28584749057745	4266.5	18396.080000000002	282.38068914144958	18408.5	719.94000000000005	92.313468139811548	716.5	0.0	0.0	0.0	17352.849999999999	120.52123256920333	17357.0	30.0	0.0	30.0	198.31	16.748549190900089	198.5	244.69999999999999	2.8792360097775935	244.0	256.56999999999999	6.5715371109048757	256.0	258.74000000000001	5.8010688670278672	259.0	260.32999999999998	6.721688775895533	259.5	263.07999999999998	7.2009443825098387	262.0	264.81999999999999	6.7087703791380431	265.0	265.55000000000001	7.5582736124064729	265.0	267.51999999999998	8.4598817958645274	267.5	268.41000000000003	7.9474461306761937	269.0
0.5	177.0	4261.6400000000003	202.92464217043724	4271.0	18346.240000000002	268.47868146279325	18319.0	717.89999999999998	93.311896347679053	711.0	0.0	0.0	0.0	17179.529999999999	134.44139652651634	17181.0	30.0	0.0	30.0	198.62	16.742628228566744	198.5	244.34999999999999	3.4881943753179812	243.0	256.74000000000001	5.86109204841555	256.0	258.75	5.9839368312173882	258.5	259.55000000000001	6.2695693632019092	260.0	260.75999999999999	6.8704002794597043	260.0	261.98000000000002	7.1273838117502839	262.0	263.49000000000001	7.3708819011024715	262.5	263.99000000000001	7.4531805291432445	263.5	266.30000000000001	7.6491829629052548	266.0
0.5	178.0	4301.7299999999996	209.17580428911941	4313.5	18559.02	273.92498900246397	18565.5	723.73000000000002	92.353868895677564	713.5	0.0	0.0	0.0	17137.720000000001	141.79330590687277	17140.0	30.0	0.0	30.0	199.16	17.187041630251553	198.5	243.88999999999999	2.6225750704221991	243.0	255.25999999999999	5.7993447905776385	255.0	257.55000000000001	6.1145318708794045	257.0	257.13	7.0493333018094697	257.0	258.73000000000002	5.9259682753116394	258.5	259.42000000000002	6.7811208513047454	259.0	261.73000000000002	7.3971007834150821	261.0	261.36000000000001	7.1575414773510033	261.5	263.00999999999999	6.7268045905912857	263.0
0.5	179.0	4209.8699999999999	191.89198289662858	4204.5	18119.610000000001	298.58043790576767	18125.0	710.05999999999995	87.890820908670548	700.0	0.0	0.0	0.0	17138.599999999999	131.41970932854781	17156.0	30.0	0.0	30.0	199.87	17.529777522832397	200.0	243.97999999999999	3.1590504902581089	243.0	258.13999999999999	6.2257850910547816	257.5	260.23000000000002	6.5281773872957833	260.0	261.72000000000003	6.9239872905718141	262.0	262.88999999999999	7.3469653599292286	262.0	264.67000000000002	7.3321961239454039	265.0	265.07999999999998	7.1185391759826677	266.0	265.63999999999999	7.0929824474617167	265.0	269.63	7.6689699438712102	270.5
0.5	180.0	4199.0100000000002	188.335259311686	4189.5	18100.959999999999	276.2896639398586	18121.5	709.95000000000005	85.989461563612551	696.0	0.0	0.0	0.0	17123.630000000001	135.38697537060204	17124.5	30.0	0.0	30.0	200.37	17.073169008710714	201.0	244.41999999999999	2.9023438803835768	244.0	256.91000000000003	6.4716226713244041	257.0	259.23000000000002	5.583645762402913	258.5	261.49000000000001	6.584064094463236	261.0	260.69	7.5520791839069057	261.0	261.88999999999999	6.5755532086661734	261.0	263.14999999999998	6.5228444715476694	263.0	265.10000000000002	7.6072333998635795	265.5	267.47000000000003	8.2309841452890673	267.0
0.5	181.0	4281.3999999999996	192.82800626465024	4276.0	18483.41	312.49080290466151	18506.5	721.70000000000005	88.202324232414639	705.0	0.0	0.0	0.0	17220.849999999999	153.17887419615016	17221.0	30.0	0.0	30.0	201.13999999999999	17.272533108956544	201.5	244.5	2.6095976701399777	244.0	255.13999999999999	6.5954833029884918	254.0	257.0	5.7913728942281031	256.5	258.80000000000001	6.2721607122266887	259.0	259.07999999999998	6.0509172858336111	260.0	260.50999999999999	6.3332377185764939	260.0	260.91000000000003	6.6993954951174528	260.0	262.24000000000001	7.0641630785252962	262.0	264.06	7.8432391267893911	263.0
0.5	182.0	4268.7600000000002	195.69083371481659	4257.5	18377.720000000001	297.67788228217427	18366.0	719.13999999999999	86.767392492802259	707.0	0.0	0.0	0.0	17325.580000000002	146.555735472891	17335.5	30.0	0.0	30.0	201.25999999999999	17.153203782384214	202.0	244.27000000000001	3.3131706868195008	243.0	258.80000000000001	6.1465437442517237	258.0	259.76999999999998	7.0496170108737104	260.0	261.68000000000001	6.0842090693860937	261.0	264.25999999999999	6.700179102083764	264.0	264.99000000000001	7.2532682288744841	264.5	266.12	7.818286257230544	265.0	267.29000000000002	7.0445652811227477	267.0	268.20999999999998	6.9746612820982206	268.0
0.5	183.0	4258.1199999999999	194.35870343259649	4256.0	18312.849999999999	319.81317593244967	18291.0	717.14999999999998	87.183298285852885	706.5	0.0	0.0	0.0	17353.240000000002	138.33966314835382	17362.0	30.0	0.0	30.0	202.09	17.26504850847515	202.0	244.69999999999999	2.6925824035672519	244.0	258.38999999999999	6.2895071349033378	259.0	258.41000000000003	6.2242991573349054	259.0	260.31	6.3979606125702269	260.0	262.05000000000001	5.955459679991125	262.5	262.91000000000003	6.5377289634857156	262.0	264.41000000000003	7.1904033266569964	264.5	265.68000000000001	6.1544780444811078	266.0	267.83999999999997	7.5983156028161929	268.0
0.5	184.0	4307.54	192.6506382029398	4288.0	18569.709999999999	290.30305871623193	18557.5	728.50999999999999	90.13140351730911	716.5	0.0	0.0	0.0	17327.330000000002	140.18588053010188	17328.5	30.0	0.0	30.0	202.38	17.125875160119556	202.5	244.16999999999999	2.922516039305858	244.0	257.55000000000001	6.3188210925773172	257.0	257.64999999999998	5.8760105513860337	258.0	259.23000000000002	6.4619733827987877	259.0	260.32999999999998	6.981482650554967	260.0	261.47000000000003	7.0020782629159468	261.0	261.27999999999997	7.4405376149845521	261.5	263.11000000000001	7.696616139577185	263.5	265.20999999999998	7.1697907919269168	265.0
0.5	185.0	4324.1300000000001	200.79574970601342	4324.0	18641.849999999999	284.33478067236166	18664.5	730.88	86.816390157619423	724.5	0.0	0.0	0.0	17321.869999999999	123.22675480592677	17332.5	30.0	0.0	30.0	202.81999999999999	17.388720481967614	204.0	244.43000000000001	2.885324938373492	244.0	258.83999999999997	6.0061967999725079	258.0	258.74000000000001	6.3602201219769103	259.5	259.58999999999997	6.0894909475259098	259.0	260.57999999999998	6.2724476881039033	260.0	262.85000000000002	6.7399925815982913	262.0	263.23000000000002	6.2367539634011546	263.5	264.95999999999998	7.8293294732052248	265.0	265.62	7.2232679584797355	265.5
0.5	186.0	4245.1300000000001	204.13773071139983	4236.0	18277.880000000001	273.90707475346449	18295.5	716.20000000000005	88.144653836747239	712.5	0.0	0.0	0.0	17258.07	131.38396058880247	17253.0	30.0	0.0	30.0	202.94999999999999	17.22868248009696	203.0	244.75999999999999	3.23765347126588	244.0	257.48000000000002	6.2745199019526599	256.0	258.20999999999998	5.9385099141114521	258.5	260.26999999999998	7.4119565568073869	259.0	261.38999999999999	6.9121559588886603	261.0	262.68000000000001	6.6616514469011356	262.0	265.06999999999999	7.9413537888700061	264.0	267.20999999999998	6.7443235390956735	267.0	269.08999999999997	6.9929893464812309	269.0
0.5	187.0	4236.8599999999997	194.42741679094541	4235.0	18277.43	290.75124264566779	18293.5	714.96000000000004	87.872853601097987	695.5	0.0	0.0	0.0	17121.639999999999	135.51712216542973	17118.0	30.0	0.0	30.0	203.5	16.890529891036575	203.0	245.22999999999999	3.3101510539550909	244.5	255.88	5.60406994959913	256.0	258.76999999999998	6.5511144090146978	259.0	258.94999999999999	6.4612305329557778	258.5	261.48000000000002	5.797378718006958	261.0	262.36000000000001	6.6611110184412921	262.0	263.0	7.4215901261117887	262.5	264.39999999999998	6.9942833800182846	264.0	265.41000000000003	7.3377040005712963	265.5
0.5	188.0	4282.21	204.97703749444716	4277.5	18464.709999999999	281.53586965074271	18499.5	721.78999999999996	91.244429419006167	704.5	0.0	0.0	0.0	17145.98	134.94294942678553	17137.0	30.0	0.0	30.0	203.84999999999999	17.066560872067928	204.5	244.34999999999999	2.7798381247835278	244.0	257.22000000000003	5.8113337539673289	257.0	259.13	5.6403102751533094	259.0	257.39999999999998	5.4644304369257002	257.0	258.68000000000001	6.2094766285090408	258.0	260.35000000000002	6.4565857850724786	260.0	260.44999999999999	6.5105683315667617	260.0	260.76999999999998	5.9847389249657343	260.5	262.30000000000001	7.5173133498611069	262.5
0.5	189.0	4222.8699999999999	195.9372172406253	4218.5	18154.5	288.36284434718704	18156.5	709.29999999999995	88.425731549136756	696.0	0.0	0.0	0.0	17189.349999999999	128.88742180678454	17185.5	30.0	0.0	30.0	204.08000000000001	17.255538241387892	204.5	244.81999999999999	3.4303935634267968	244.0	258.41000000000003	5.9717585349710856	258.0	259.61000000000001	6.9984212505392964	259.0	261.67000000000002	6.7202008898544099	262.0	262.75	7.1949635162382855	262.5	265.38999999999999	6.9005724400226391	265.0	265.94999999999999	7.9641383714749701	265.0	268.00999999999999	7.8236756067720492	268.0	268.29000000000002	7.451570304304993	268.0
0.5	190.0	4221.8900000000003	192.53123876399903	4225.0	18179.540000000001	301.00542918691684	18181.0	709.49000000000001	88.192912980579109	695.0	0.0	0.0	0.0	17169.970000000001	148.42657814555992	17176.5	30.0	0.0	30.0	204.65000000000001	17.078275674083727	206.0	244.25999999999999	2.8376751047292221	243.0	257.47000000000003	6.3457938825650491	256.5	258.35000000000002	6.3849432260592573	258.0	260.16000000000003	6.2812737561739809	260.5	261.50999999999999	6.9346881689085347	262.0	262.5	6.5475186139483403	262.0	266.04000000000002	7.7497354793566995	265.0	264.67000000000002	8.1241061046739169	264.0	265.56999999999999	7.1081010122254176	266.0
0.5	191.0	4306.3999999999996	194.68852046281518	4304.5	18567.669999999998	311.32337062931845	18605.0	723.55999999999995	90.163886340374674	710.5	0.0	0.0	0.0	17284.009999999998	149.8001665553146	17289.5	30.0	0.0	30.0	205.28	16.669781042353257	206.0	244.75	3.1697791721190924	244.0	255.56	6.3832906874119404	255.5	257.27999999999997	6.1320143509290643	257.0	257.60000000000002	6.164414002968976	257.0	258.67000000000002	6.2258413086104269	258.5	260.81	6.1003196637553341	261.0	262.01999999999998	6.49304243017093	262.0	262.75	6.4967299466731729	262.0	262.85000000000002	6.9012679994331476	262.0
0.5	192.0	4282.5799999999999	194.50322259541102	4289.0	18443.970000000001	296.7730262338543	18452.5	721.80999999999995	88.78228370570335	710.0	0.0	0.0	0.0	17370.450000000001	139.03189382296424	17370.0	30.0	0.0	30.0	205.63	16.492819649774869	206.0	244.81	3.3576628776576127	244.0	258.02999999999997	6.4752683342082431	257.0	259.37	6.7210936610048817	259.0	262.81999999999999	6.8416079981244167	263.5	263.12	6.9961132066312368	262.0	264.54000000000002	7.9213887671291587	264.0	266.55000000000001	6.7444421563239754	266.0	268.22000000000003	7.5598677237105152	268.0	269.51999999999998	8.4987999152821576	270.0
0.5	193.0	4263.04	187.35650082129521	4257.5	18344.310000000001	310.30490473081471	18367.5	715.0	83.984998660475071	701.0	0.0	0.0	0.0	17339.23	126.12096217520703	17334.5	30.0	0.0	30.0	205.63999999999999	16.765154338687132	206.0	244.74000000000001	3.269923546506861	244.0	257.82999999999998	5.9414728813653612	258.0	259.06999999999999	6.7412980945808947	259.0	262.07999999999998	6.7226185374450633	262.0	261.58999999999997	6.0416802298698329	261.0	261.75	6.757773301909439	262.0	264.43000000000001	7.1585682926127063	264.0	266.25999999999999	7.3751203380012722	266.0	266.86000000000001	7.4418008573194152	266.0
0.5	194.0	4311.8100000000004	198.25214727714805	4305.0	18574.84	249.96662657242868	18586.0	724.44000000000005	87.926255464451572	714.5	0.0	0.0	0.0	17280.5	119.17084374963534	17277.0	30.0	0.0	30.0	206.15000000000001	16.656155018490914	207.0	244.38	3.0944466387384999	244.0	256.44	6.0849322099757197	255.5	258.38	6.5586279052862881	258.0	259.13999999999999	6.4358682397948437	258.0	260.49000000000001	5.9084600362531008	260.0	260.26999999999998	7.0595396450476855	259.0	262.93000000000001	7.7630599636998818	263.0	262.63999999999999	6.7074883525802704	262.5	265.02999999999997	7.6294888426420808	265.0
0.5	195.0	4299.8000000000002	207.04419818000216	4296.0	18517.689999999999	242.35872977881363	18508.0	722.10000000000002	87.477711446973743	710.0	0.0	0.0	0.0	17247.919999999998	125.97386078071912	17249.5	30.0	0.0	30.0	206.63999999999999	16.602722668285463	207.0	244.49000000000001	2.8053342046893452	244.0	257.98000000000002	6.1805824968201826	258.0	260.79000000000002	6.6110437905069119	260.5	260.99000000000001	6.1619720869215238	260.0	263.24000000000001	7.0357941982408763	263.0	261.89999999999998	6.9245938509056257	262.0	263.07999999999998	7.2796703222055319	263.5	263.35000000000002	6.8969196022572268	263.5	266.18000000000001	7.5767803188425624	266.0
0.5	196.0	4233.9499999999998	196.59528860071902	4219.0	18197.84	285.42444604483336	18185.5	708.37	88.8060420241776	695.5	0.0	0.0	0.0	17195.220000000001	133.8929109400494	17189.5	30.0	0.0	30.0	207.22999999999999	16.77489493260688	206.0	243.83000000000001	2.4085472800009553	243.0	257.38	5.6758787865845068	257.0	259.5	6.183041322844284	259.5	261.19	6.4632731645815502	260.5	261.69999999999999	6.7431446669932864	261.0	262.73000000000002	6.1771433527157198	263.0	263.36000000000001	7.5848796958158795	263.5	265.36000000000001	7.3164472252589912	265.5	267.25999999999999	7.9090075230713985	267.5
0.5	197.0	4245.1899999999996	185.5798854940912	4243.5	18275.299999999999	297.36931583470408	18274.5	710.27999999999997	88.745149726618862	698.5	0.0	0.0	0.0	17126.900000000001	124.24946679966075	17121.0	30.0	0.0	30.0	207.58000000000001	16.577201211302224	207.5	244.28	2.9532355138051551	244.0	256.72000000000003	5.9700586261778028	256.0	258.17000000000002	6.1855557551443985	258.0	259.30000000000001	6.3505905237229712	259.0	260.13999999999999	6.6212083489345046	261.0	262.57999999999998	6.9988284733946715	262.0	261.67000000000002	5.7741752657847165	262.0	264.97000000000003	7.2875990559305608	265.0	265.48000000000002	6.8912698394417866	265.0
0.5	198.0	4299.6599999999999	191.26051448221091	4296.5	18528.740000000002	301.01071808159924	18576.0	724.29999999999995	93.691248257241199	712.0	0.0	0.0	0.0	17189.549999999999	131.59189754692346	17187.0	30.0	0.0	30.0	208.34999999999999	16.902884369243019	208.0	245.49000000000001	3.7269156148214568	245.0	257.69	6.6418295672201646	256.5	259.44999999999999	5.6006696028242908	259.0	261.24000000000001	6.4126749488805368	260.5	261.94999999999999	5.7816520130495572	261.0	262.72000000000003	6.5803951249146131	262.5	261.75	6.834288551122202	261.0	263.85000000000002	6.9316303998410076	264.0	264.69999999999999	6.5368187981616881	265.0
0.5	199.0	4235.6800000000003	197.10341853960827	4218.5	18208.830000000002	270.58259570785407	18229.0	711.30999999999995	91.528869216220514	691.5	0.0	0.0	0.0	17256.919999999998	137.99533905172305	17238.5	30.0	0.0	30.0	208.66999999999999	16.72546262439398	208.5	244.84	3.4517242068276546	244.0	258.95999999999998	6.6542016801416537	259.0	260.17000000000002	6.555997254422854	259.0	261.50999999999999	7.4033708538746055	261.0	262.57999999999998	6.9572695793680435	262.0	264.60000000000002	7.4993333037010688	263.0	266.22000000000003	7.5200797868107756	266.0	266.89999999999998	7.0533679898329416	266.0	269.5	7.0263788682364687	269.0
0.5	200.0	4241.1300000000001	190.13498652273336	4242.5	18292.549999999999	292.31354313476481	18319.5	713.08000000000004	91.925260946053342	703.5	0.0	0.0	0.0	17244.110000000001	140.60689136738637	17256.0	30.0	0.0	30.0	209.09	16.740427115220211	208.0	243.93000000000001	2.3843447737271557	244.0	257.25	5.92347026665957	257.0	258.42000000000002	6.122385156129921	259.0	259.94	6.4541769421050121	259.0	260.66000000000003	7.0784461571731967	261.0	262.42000000000002	7.2279734365864954	262.0	263.13999999999999	6.9137833347596294	263.0	265.19	6.9637561703437028	264.0	266.16000000000003	7.3616845898204577	266.0
0.5	201.0	4324.3599999999997	195.06196553915885	4325.5	18653.630000000001	294.66294829856025	18662.0	728.39999999999998	92.407142581079739	715.0	0.0	0.0	0.0	17315.889999999999	127.0515560707542	17314.5	30.0	0.0	30.0	209.5	16.556267695347284	210.0	244.71000000000001	3.1186375230218721	244.0	255.12	5.2655104216020687	255.0	256.76999999999998	6.5159112946693805	257.5	257.75999999999999	6.0714413445243789	257.0	258.82999999999998	6.8804869013755123	258.5	260.25999999999999	6.4321380582198326	260.0	260.54000000000002	7.4503959626317853	260.5	261.70999999999998	6.5928673579862043	262.0	263.56999999999999	6.5578273841265444	263.0
0.5	202.0	4270.5500000000002	197.11820692163369	4266.0	18375.41	279.53690615015398	18367.5	718.46000000000004	91.161770496189916	702.5	0.0	0.0	0.0	17333.189999999999	120.19564842372623	17320.0	30.0	0.0	30.0	210.05000000000001	16.437989536436625	210.0	244.66999999999999	3.0628581423239312	244.0	258.25999999999999	7.0208546488301549	257.0	260.60000000000002	6.9985712827690758	260.0	260.31999999999999	6.996970773127468	261.0	262.75999999999999	7.0357941982408772	262.5	264.52999999999997	7.2200484762915549	264.0	267.24000000000001	7.5088214787674898	267.0	268.12	7.3651612338088022	268.5	269.13999999999999	9.0288648234426461	268.0
0.5	203.0	4255.9899999999998	194.70991217706407	4243.0	18314.66	268.22047721976782	18336.0	713.86000000000001	90.613466990287932	704.0	0.0	0.0	0.0	17262.32	125.34064624055519	17274.0	30.0	0.0	30.0	210.86000000000001	16.506374526224707	212.0	244.65000000000001	3.0475399915341552	244.0	257.57999999999998	7.0755635817933253	256.0	258.04000000000002	6.6240772942350237	257.0	259.61000000000001	6.1202859410324937	259.0	261.97000000000003	6.4209890203924189	262.0	263.85000000000002	7.4731184923029277	264.0	265.42000000000002	7.7138576600816284	265.5	264.19999999999999	6.1935450268808099	264.0	267.0	7.3184697854127947	266.5
0.5	204.0	4307.9700000000003	198.69984675384129	4302.5	18564.799999999999	268.25357406752289	18578.5	720.92999999999995	91.958496616680293	700.0	0.0	0.0	0.0	17220.720000000001	111.98447035191977	17245.0	30.0	0.0	30.0	210.31999999999999	16.760000000000002	211.0	243.91	2.7752297202213727	243.0	256.13999999999999	5.6053902629522598	256.0	257.61000000000001	6.1949899112105093	258.0	257.24000000000001	6.0549483895405745	257.0	260.11000000000001	6.8904208869995758	260.0	261.20999999999998	7.4903871729036808	261.0	262.99000000000001	6.939012898100132	262.0	262.54000000000002	6.8241043368342478	263.0	264.23000000000002	7.1761479917850082	264.5
0.5	205.0	4304.7299999999996	193.1626700478123	4300.0	18529.880000000001	292.32246851721817	18521.0	719.52999999999997	88.186671895474092	716.5	0.0	0.0	0.0	17198.830000000002	122.10954549092385	17210.0	30.0	0.0	30.0	211.41	16.378702634824286	212.0	245.08000000000001	3.7912530909977509	244.0	258.81	5.4565465268794329	258.5	260.56999999999999	6.7056021355281734	259.5	262.79000000000002	7.1906814697913024	262.0	263.12	7.4502080507862329	263.0	264.39999999999998	6.9685005560737379	265.0	264.32999999999998	6.5422549629313593	263.0	266.5	7.6726788020873125	267.0	265.41000000000003	7.7059652218265295	265.0
0.5	206.0	4311.8800000000001	205.41184386495343	4297.5	18551.299999999999	283.26176939361233	18544.5	722.20000000000005	91.987716571290107	710.0	0.0	0.0	0.0	17166.66	118.51803407076915	17169.0	30.0	0.0	30.0	211.65000000000001	16.178612425050549	213.5	244.99000000000001	3.6235203876892976	243.5	258.26999999999998	6.1836154472929517	258.5	259.36000000000001	6.7830966379670583	259.0	260.10000000000002	6.2585940913275397	260.0	261.61000000000001	6.1039249667734294	261.5	264.38	7.2536611445531429	264.0	264.42000000000002	7.5447730250816685	263.0	265.36000000000001	6.9318395826793333	265.0	266.87	7.3615962942829185	267.0
0.5	207.0	4385.4799999999996	202.33464755201965	4387.5	18892.459999999999	290.44088624021242	18935.5	735.13	91.873353590690272	713.5	0.0	0.0	0.0	17051.529999999999	124.89343097216924	17054.0	30.0	0.0	30.0	212.08000000000001	16.388825461270859	213.0	244.75	2.8857408061016154	244.0	255.94999999999999	5.6095900028433459	256.0	258.86000000000001	6.5589938252753361	259.0	258.64999999999998	6.515174594744181	259.0	260.08999999999997	6.5591081710854562	259.0	261.85000000000002	6.3362054890920314	262.0	262.70999999999998	6.9141810794916267	262.0	263.52999999999997	7.0660526462799584	263.5	265.12	7.4703145850760535	264.0
0.5	208.0	4442.8100000000004	212.80487282954778	4454.0	19138.919999999998	331.616455562748	19180.5	749.58000000000004	93.696443902636986	735.0	0.0	0.0	0.0	17037.52	137.9978608529857	17036.5	30.0	0.0	30.0	212.34	16.092992263715285	213.5	245.00999999999999	3.681018880690508	244.0	257.08999999999997	6.5910469578057178	256.0	258.56999999999999	5.8928006923703098	257.0	260.41000000000003	6.7499555554092341	260.0	261.05000000000001	7.1782658072824237	261.0	263.05000000000001	6.7072721727987163	263.0	264.27999999999997	7.064106454464004	264.0	265.13999999999999	6.9210114867698334	265.0	265.16000000000003	6.547854610481207	265.0
0.5	209.0	4366.3599999999997	212.61291211965465	4346.0	18751.290000000001	300.88148148398903	18750.0	734.05999999999995	94.111085425681921	731.5	0.0	0.0	0.0	17159.16	123.20533430010244	17159.5	30.0	0.0	30.0	212.83000000000001	16.066147640302574	214.0	244.97999999999999	3.1716872481378111	244.0	256.75	6.6126772187972396	256.0	258.94999999999999	5.9672020243997101	259.0	260.73000000000002	7.0240373005843306	261.0	263.20999999999998	7.1976315548935963	262.0	264.92000000000002	6.8318079598302521	265.0	265.70999999999998	7.6528360755996863	265.0	267.66000000000003	8.5020232886060718	267.5	268.54000000000002	8.1331666649589813	269.0
0.5	210.0	4409.0299999999997	212.51025645836484	4422.0	18963.700000000001	319.45574028337637	18961.0	745.04999999999995	94.518820877114209	733.5	0.0	0.0	0.0	17170.66	124.18850349368094	17177.0	30.0	0.0	30.0	213.02000000000001	15.830337962279895	215.0	244.63	3.7647177849076541	244.0	256.94999999999999	5.8040933831219492	256.0	259.01999999999998	6.0909440975927538	259.0	259.82999999999998	6.3938329662261282	260.0	261.06999999999999	7.045927901987076	260.5	262.19	7.2411256031089533	262.0	263.60000000000002	7.383765976789892	262.5	264.08999999999997	7.5499602647961011	264.0	266.56	7.7773003028043091	266.0
0.5	211.0	4557.7299999999996	233.49526140802087	4566.0	19580.610000000001	296.22447214907817	19623.5	768.10000000000002	96.608954036362491	760.5	0.0	0.0	0.0	17113.040000000001	113.99937894567671	17116.5	30.0	0.0	30.0	213.44999999999999	16.240920540412727	215.0	244.19	2.8273485812683234	244.0	255.38999999999999	5.8496068243942689	255.0	257.64999999999998	6.2934489749262292	257.0	257.26999999999998	7.1412253850442236	257.0	258.81	5.9475961530689023	258.5	259.56	6.8195601031151556	259.0	261.88999999999999	7.4831744600804289	261.0	261.56	7.1011548356587744	262.0	263.08999999999997	6.770664664565806	263.0
0.5	212.0	4459.0900000000001	220.10279848289071	4464.5	19112.610000000001	308.73085025633577	19098.0	752.65999999999997	91.451431918805952	749.0	0.0	0.0	0.0	17127.98	120.02507904600604	17121.5	30.0	0.0	30.0	214.03999999999999	16.431628038633299	216.0	244.13999999999999	3.2558255481521123	243.0	258.32999999999998	6.3008808907961429	258.0	260.32999999999998	6.6604129001136263	260.0	261.92000000000002	7.0009713611755329	262.0	263.12	7.4636184254019851	262.5	264.81999999999999	7.3612227245207027	265.5	265.18000000000001	7.2102427143612848	265.5	265.80000000000001	7.1203932475671605	265.0	269.88	7.8451003817669527	271.0
0.5	213.0	4407.7799999999997	215.26377214942605	4416.5	18875.82	296.78697343380821	18881.5	744.49000000000001	91.688439293075561	740.5	0.0	0.0	0.0	17196.290000000001	128.83340366535379	17200.5	30.0	0.0	30.0	214.40000000000001	15.798734126505199	216.0	244.56	2.9709257816377708	244.0	257.00999999999999	6.5597179817428124	258.0	259.37	5.7300174519804044	259.0	261.85000000000002	6.6893572187468067	261.0	260.87	7.5480527290156108	261.0	262.04000000000002	6.637650186624783	261.0	263.32999999999998	6.4669235344172726	263.0	265.20999999999998	7.6095926303580796	266.0	267.62	8.2882808832712715	267.0
0.5	214.0	4516.3500000000004	209.71286918069669	4522.5	19285.91	320.17117593562352	19324.5	762.30999999999995	93.343312026090018	752.5	0.0	0.0	0.0	17104.0	130.15406255664863	17125.0	30.0	0.0	30.0	214.90000000000001	15.927021064844485	216.5	244.69999999999999	2.6851443164195103	244.0	255.24000000000001	6.5804559112572125	254.5	257.16000000000003	5.8782990737117142	257.0	259.06999999999999	6.3265393383744959	259.0	259.22000000000003	6.1734593219685197	260.0	260.69999999999999	6.2521996129362352	260.5	261.16000000000003	6.7804424634385034	260.0	262.32999999999998	7.1134450163053904	262.0	264.24000000000001	7.8589057762515511	263.0
0.5	215.0	4488.5500000000002	212.83211106409672	4489.0	19175.68	314.25642014125981	19178.0	755.92999999999995	93.288397456489733	757.0	0.0	0.0	0.0	17058.849999999999	128.56503218216062	17070.5	30.0	0.0	30.0	215.11000000000001	15.811321892871575	217.5	244.47	3.4364371084016656	244.0	259.01999999999998	6.2785030062905927	258.0	259.77999999999997	7.1198033680713406	260.0	261.80000000000001	6.1465437442517237	261.0	264.33999999999997	6.7738024771910794	264.0	265.19	7.2411256031089533	264.5	266.35000000000002	7.874484110086196	265.0	267.36000000000001	7.0533963450241464	267.0	268.38999999999999	7.0112694998837419	268.0
0.5	216.0	4384.3000000000002	206.58603534605137	4381.0	18751.310000000001	326.01612521468934	18733.5	736.98000000000002	91.648783952652636	730.5	0.0	0.0	0.0	17087.029999999999	122.06731380676811	17078.5	30.0	0.0	30.0	215.87	15.901984152928842	219.0	245.00999999999999	2.9171732893333573	244.0	258.54000000000002	6.4302721559822018	259.0	258.50999999999999	6.2745438081186427	259.0	260.60000000000002	6.520736154760443	260.0	262.27999999999997	6.0134515878985839	262.5	263.13999999999999	6.6528490137684617	263.0	264.64999999999998	7.3285401001836652	265.0	265.81999999999999	6.1957727524498507	266.0	268.0	7.6105190361761794	268.0
0.5	217.0	4440.1700000000001	198.75070087926736	4462.0	18947.470000000001	317.96759127307297	18934.5	747.75	92.886530239857706	737.0	0.0	0.0	0.0	17077.91	126.30115557666129	17089.5	30.0	0.0	30.0	216.24000000000001	15.664686399669801	219.0	244.31999999999999	3.0327545235313718	244.0	257.68000000000001	6.4325422656986877	257.5	257.80000000000001	5.9059292240933603	258.0	259.32999999999998	6.5985680264736226	259.0	260.51999999999998	7.0816382285457102	260.0	261.60000000000002	7.0696534568534535	261.0	261.47000000000003	7.5900658758669541	262.0	263.12	7.6593472306718153	263.5	265.45999999999998	7.2710659466133292	265.0
0.5	218.0	4544.54	219.00677706408996	4542.5	19429.599999999999	311.7919177913372	19433.0	764.86000000000001	93.759161685672083	772.5	0.0	0.0	0.0	17173.66	119.58881385815313	17172.0	30.0	0.0	30.0	216.55000000000001	15.945767463499523	220.0	244.72999999999999	3.1964198722946273	244.0	259.0	6.036555309114628	258.0	258.88999999999999	6.4959910714224351	259.5	259.75999999999999	6.2243393223698851	259.0	260.62	6.3352663716689923	260.0	263.08999999999997	6.7677101001742095	262.0	263.37	6.4041470938759675	264.0	265.16000000000003	7.8672994095814097	265.0	265.80000000000001	7.2429275848927279	266.0
0.5	219.0	4463.5699999999997	224.5366008026308	4448.5	19094.900000000001	308.29455071408574	19094.0	749.70000000000005	93.256152612039486	751.5	0.0	0.0	0.0	17284.139999999999	126.41044418876157	17294.5	30.0	0.0	30.0	216.53	15.877314004578986	219.0	244.91999999999999	3.4166650406500199	244.0	257.73000000000002	6.324326051050817	256.5	258.41000000000003	5.9918194231802415	258.5	260.36000000000001	7.4290241620282806	260.0	261.5	6.9964276598847217	261.0	262.85000000000002	6.8064307827230568	262.0	265.35000000000002	8.0229358716120878	265.0	267.36000000000001	6.8768015821310415	267.0	269.29000000000002	7.0502411306280868	269.5
0.5	220.0	4451.0699999999997	209.68530015239506	4454.0	19032.759999999998	307.56264792721498	19051.0	748.90999999999997	91.809922666343638	744.0	0.0	0.0	0.0	17202.52	120.03003624093428	17199.0	30.0	0.0	30.0	216.94999999999999	15.429436153016091	220.0	245.38999999999999	3.4289794400083533	245.0	256.11000000000001	5.7234517557152511	256.0	258.97000000000003	6.7222838381014522	259.0	258.99000000000001	6.5734237654360914	258.0	261.64999999999998	5.8794132360295954	261.5	262.54000000000002	6.8020879147508815	262.0	263.25999999999999	7.5068235625995623	262.5	264.57999999999998	7.0500780137527563	264.0	265.51999999999998	7.4047012093669267	265.5
0.5	221.0	4560.7700000000004	222.48824036339536	4564.5	19457.849999999999	304.96017362927898	19505.5	768.34000000000003	96.393487331873203	770.0	0.0	0.0	0.0	17153.139999999999	123.02601513501118	17165.5	30.0	0.0	30.0	217.31999999999999	15.672191933485246	220.5	244.52000000000001	2.8017137612539935	244.0	257.30000000000001	5.8762232769015847	257.0	259.30000000000001	5.715767664977295	259.0	257.47000000000003	5.4999181812096074	257.0	258.79000000000002	6.2181910552828779	258.0	260.49000000000001	6.470695480394669	261.0	260.54000000000002	6.5960897507538512	260.0	260.83999999999997	5.9003728695735829	261.0	262.41000000000003	7.5539327505611267	263.0
0.5	222.0	4472.8500000000004	214.71983490120328	4462.5	19114.169999999998	319.51550995217747	19095.0	751.82000000000005	91.64282623315367	759.0	0.0	0.0	0.0	17195.119999999999	122.4897775326578	17189.0	30.0	0.0	30.0	217.68000000000001	15.726970464778013	222.0	245.05000000000001	3.5591431553114012	244.0	258.51999999999998	6.1016063458731917	258.0	259.81	7.0479713393287859	259.0	261.81999999999999	6.8240457208315943	262.0	262.89999999999998	7.2284161474004787	262.5	265.5	6.90724257573165	266.0	266.07999999999998	8.1457719094018337	265.5	268.14999999999998	7.8909758585361294	268.0	268.45999999999998	7.4758544662132094	268.5
0.5	223.0	4397.5200000000004	207.48920357454747	4404.5	18825.18	289.48472774915086	18803.5	739.49000000000001	88.244602667811932	729.5	0.0	0.0	0.0	17123.23	111.22507406156221	17121.0	30.0	0.0	30.0	218.16	15.47172905657283	221.0	244.43000000000001	2.9941776834383087	244.0	257.58999999999997	6.4808872849325194	256.5	258.55000000000001	6.4550367930787189	258.0	260.29000000000002	6.2853719062598046	261.0	261.49000000000001	6.911577244016013	262.0	262.77999999999997	6.6341239059878889	262.0	266.26999999999998	7.7586790112750519	265.5	264.79000000000002	8.2271440974374581	264.0	265.73000000000002	7.1510209061364112	266.0
0.5	224.0	4501.0200000000004	208.30146326898426	4519.0	19212.189999999999	305.95966057635769	19247.0	757.99000000000001	94.519150969525739	747.5	0.0	0.0	0.0	17041.82	119.18081892653701	17044.0	30.0	0.0	30.0	218.66999999999999	15.150613848950147	220.0	244.91999999999999	3.2670475968372426	244.0	255.75999999999999	6.5499923664077642	256.0	257.54000000000002	6.1341992142414155	257.0	257.75	6.3629788621368215	257.0	258.81999999999999	6.2231503276073923	259.0	260.87	6.1362121866832471	261.0	262.25999999999999	6.5994242173086581	263.0	262.91000000000003	6.6062016318002286	262.0	262.92000000000002	6.8376604185934813	262.0
0.5	225.0	4471.75	212.7015455985217	4478.0	19111.16	304.50811877518146	19107.0	755.25999999999999	93.147154545911931	752.0	0.0	0.0	0.0	17111.240000000002	126.22029313862333	17110.0	30.0	0.0	30.0	219.05000000000001	14.843432891349631	221.0	245.0	3.6000000000000001	244.0	258.19	6.6312819273500958	257.5	259.52999999999997	6.832942265232453	259.0	263.12	6.9343781264075881	264.0	263.31999999999999	7.0098216810415384	262.5	264.74000000000001	8.01451183791003	264.0	266.63	6.8009631670815569	266.0	268.32999999999998	7.6955246734709375	268.0	269.76999999999998	8.5765435928467131	270.0
0.5	226.0	4412.1499999999996	215.6440759677854	4416.0	18868.18	301.41799481782772	18869.5	743.34000000000003	88.241851748475909	751.5	0.0	0.0	0.0	17206.639999999999	122.21812631520744	17205.5	30.0	0.0	30.0	218.99000000000001	15.191770798692296	221.5	244.93000000000001	3.5531816728110033	244.0	258.0	5.9665735560705189	258.5	259.19	6.8449908692415358	259.5	262.26999999999998	6.7747398474037377	262.0	261.70999999999998	6.1094926139573982	261.0	261.93000000000001	6.7886007394749619	262.0	264.56	7.3284650507456197	264.0	266.51999999999998	7.4852922454637678	266.5	266.95999999999998	7.4698326621149951	266.0
0.5	227.0	4491.7399999999998	212.38312644840693	4499.5	19180.32	307.69494243487333	19187.5	756.53999999999996	91.974281187732046	746.0	0.0	0.0	0.0	17191.900000000001	121.33165291876642	17184.5	30.0	0.0	30.0	219.55000000000001	15.043520199740485	222.0	244.56	3.3266199061509867	244.0	256.58999999999997	6.1710533946806851	255.5	258.48000000000002	6.6895141826593072	258.0	259.30000000000001	6.6400301204136127	258.5	260.67000000000002	6.0663910193788197	260.5	260.37	7.0265994620442109	259.5	263.08999999999997	7.9272883131623262	263.0	262.73000000000002	6.7392210232340668	263.0	265.17000000000002	7.739580091968814	265.0
0.5	228.0	4549.5900000000001	223.57178243239912	4543.5	19450.310000000001	303.65084208676257	19447.0	767.25999999999999	91.952772660752331	761.0	0.0	0.0	0.0	17216.290000000001	116.61117399288972	17204.0	30.0	0.0	30.0	220.06	14.94778913418302	223.0	244.59999999999999	2.8142494558940578	244.0	258.10000000000002	6.2825154197980284	258.0	260.91000000000003	6.5925639928634743	261.0	261.08999999999997	6.1466983007139699	261.0	263.39999999999998	7.1568149340331555	263.0	262.06	7.002599517322122	262.0	263.19999999999999	7.3756355658343091	264.0	263.58999999999997	6.9182295423034352	264.0	266.31999999999999	7.8356620651990863	266.0
0.5	229.0	4450.8100000000004	221.74028479281793	4420.5	19060.02	281.94307865241171	19039.0	749.38	91.793439852747653	756.0	0.0	0.0	0.0	17268.82	118.37291751072117	17261.5	30.0	0.0	30.0	220.5	14.942222056976666	223.0	244.03	2.5591209428239221	243.0	257.56	5.7119523807538872	257.0	259.56999999999999	6.2084700208666543	260.0	261.37	6.5294027291935368	260.5	261.86000000000001	6.8132517933803092	261.0	262.92000000000002	6.3050455985662781	263.0	263.51999999999998	7.6426173527136649	264.0	265.5	7.4263045991933296	265.5	267.47000000000003	8.0528938897765183	267.5
0.5	230.0	4440.9499999999998	205.22842761177114	4441.0	19008.630000000001	323.55242712735134	19037.0	746.36000000000001	89.32441099721845	736.5	0.0	0.0	0.0	17156.240000000002	126.00572367952179	17150.0	30.0	0.0	30.0	220.94	14.621778277624099	225.0	244.46000000000001	3.050967059802514	244.0	256.81	6.0244418828635071	256.0	258.33999999999997	6.2132439192421858	258.0	259.5	6.3741666121933154	259.5	260.31	6.7567669783706474	261.0	262.76999999999998	7.0637879356617157	262.0	261.83999999999997	5.8407533760637413	262.0	265.18000000000001	7.3476254667749634	265.0	265.60000000000002	6.9541354602854835	265.0
0.5	231.0	4549.25	215.86062054019951	4547.0	19452.740000000002	339.49446593427706	19480.5	768.21000000000004	94.469285484754238	767.0	0.0	0.0	0.0	17086.599999999999	131.89018159059452	17101.0	30.0	0.0	30.0	221.91	15.026706225916579	225.5	245.71000000000001	3.9224864563182371	245.0	257.88	6.6847288651073962	256.5	259.60000000000002	5.7288742349610011	259.0	261.32999999999998	6.4281490337421392	261.0	262.01999999999998	5.8257703353290538	262.0	262.91000000000003	6.5331386025401299	263.0	261.88999999999999	6.7836494602831605	261.0	263.94999999999999	6.8634903656958679	264.0	264.79000000000002	6.5837603237055955	265.0
0.5	232.0	4441.7200000000003	213.2549685235962	4439.0	18991.77	264.42658168194816	18986.5	748.08000000000004	91.972134910526023	753.5	0.0	0.0	0.0	17142.869999999999	129.76183221579447	17138.5	30.0	0.0	30.0	222.00999999999999	15.015655163861481	225.0	245.05000000000001	3.5535193822462818	244.5	259.06	6.6510450306699926	259.0	260.33999999999997	6.6003333249162486	259.0	261.69	7.5069234710365871	261.0	262.83999999999997	7.1298246822765563	262.0	264.77999999999997	7.5107656067807094	263.0	266.38999999999999	7.549695358092273	266.0	266.97000000000003	7.1658286331728585	266.5	269.63999999999999	7.0915724631424295	269.0
0.5	233.0	4386.1899999999996	200.83046058802933	4393.0	18810.82	283.4007896954418	18791.0	739.87	89.051519358178268	738.0	0.0	0.0	0.0	17121.029999999999	129.94556206350413	17107.5	30.0	0.0	30.0	222.30000000000001	15.00966355385756	227.0	244.09	2.5459575801650738	244.0	257.38	6.0411588292313585	257.5	258.64999999999998	6.3172383206587988	259.0	260.05000000000001	6.5503816682694147	259.5	260.91000000000003	7.1973536803466871	261.0	262.60000000000002	7.332121111929343	262.0	263.31999999999999	7.0340315609186739	263.0	265.27999999999997	7.0143852189625289	264.0	266.36000000000001	7.4505301824769479	267.0
0.5	234.0	4533.1800000000003	215.54959429328557	4540.5	19334.619999999999	325.37018240766929	19392.5	764.09000000000003	91.205821634367183	764.0	0.0	0.0	0.0	17124.75	120.35276274352825	17138.0	30.0	0.0	30.0	222.72	15.075198174485138	226.0	244.80000000000001	3.2893768406797057	244.0	255.16999999999999	5.3161170039795023	255.0	256.91000000000003	6.5940806789119595	257.0	257.88999999999999	6.1707292923932426	257.0	259.11000000000001	7.07233341974203	259.0	260.38999999999999	6.4635825979096149	261.0	260.75999999999999	7.5074895937323802	260.0	261.91000000000003	6.6664758306019536	262.0	263.68000000000001	6.5892032902316799	263.0
0.5	235.0	4493.25	217.78853849548651	4483.0	19188.07	314.85076639576414	19202.5	758.01999999999998	89.838742199565559	763.0	0.0	0.0	0.0	17222.709999999999	111.76576354143516	17230.0	30.0	0.0	30.0	223.24000000000001	14.452764441448565	227.5	244.84	3.220931542271583	244.0	258.48000000000002	7.1630719666913869	257.0	260.69999999999999	6.9462219947249029	260.0	260.39999999999998	7.0795480081711437	261.0	262.92000000000002	7.0252117405812049	262.5	264.69999999999999	7.5252906920596772	264.0	267.33999999999997	7.5328878924354106	267.0	268.31999999999999	7.4011890936524516	268.5	269.30000000000001	9.1361917668140045	268.0
0.5	236.0	4436.8000000000002	211.88544074570109	4426.5	18963.540000000001	270.07145054596197	18963.5	749.13	90.557678305044902	757.5	0.0	0.0	0.0	17265.310000000001	113.74758854586766	17272.5	30.0	0.0	30.0	224.13999999999999	14.536863485635406	229.0	244.83000000000001	3.2559330459946496	244.0	257.81999999999999	7.139159614408408	256.5	258.11000000000001	6.53742303969997	257.5	259.73000000000002	6.147934612534522	259.0	262.19	6.4833556126438099	261.5	263.93000000000001	7.5063373225561882	264.0	265.58999999999997	7.8614184470742927	265.5	264.32999999999998	6.1790856928836968	264.5	267.05000000000001	7.3094117410363468	267.0
0.5	237.0	4513.9700000000003	211.60299879727603	4504.5	19258.880000000001	276.09930387452988	19259.5	760.35000000000002	94.101580751866223	752.5	0.0	0.0	0.0	17197.959999999999	126.75463857389992	17209.0	30.0	0.0	30.0	223.37	14.784217936705344	227.5	244.02000000000001	2.9865699389098523	243.0	256.33999999999997	5.8910440500814447	256.0	257.67000000000002	6.2097584494084792	258.0	257.27999999999997	5.9934631057511316	257.0	260.23000000000002	6.9682924737700267	260.0	261.36000000000001	7.6190813094493217	261.0	263.16000000000003	6.9738368205744541	262.0	262.72000000000003	6.8630605417699764	263.0	264.38999999999999	7.2744690527900389	265.0
0.5	238.0	4530.29	217.39591969491977	4522.5	19338.369999999999	300.08067765186081	19382.5	763.48000000000002	92.766209365264018	770.5	0.0	0.0	0.0	17193.919999999998	118.18152816747633	17198.0	30.0	0.0	30.0	224.36000000000001	14.265006133892827	229.0	245.25	3.8791107228332629	244.0	258.98000000000002	5.3665258780704672	259.0	260.75	6.8064307827230568	260.0	263.08999999999997	7.2554737956938427	262.5	263.20999999999998	7.4542538191290477	263.0	264.52999999999997	7.1027529873986195	265.0	264.55000000000001	6.5610593656817349	264.0	266.70999999999998	7.7566680991260677	267.0	265.5	7.8134499422470221	265.0
0.5	239.0	4439.5100000000002	212.31874599290566	4432.5	18992.23	291.48080056840791	18993.0	747.60000000000002	93.349665237750045	751.0	0.0	0.0	0.0	17226.939999999999	106.77881999722605	17219.5	30.0	0.0	30.0	224.59999999999999	13.939153489362258	228.5	245.13	3.7246610584051814	244.0	258.42000000000002	6.2244357173963962	259.0	259.52999999999997	6.8446402389022616	259.0	260.19	6.3240730546065018	259.5	261.66000000000003	6.158278980364563	261.0	264.41000000000003	7.2237040360191944	264.0	264.61000000000001	7.6457766119603576	264.0	265.38999999999999	6.9539844693528039	265.0	267.07999999999998	7.421158939141514	267.0
0.5	240.0	4455.2700000000004	201.97721925999477	4453.5	19009.669999999998	315.59927297127916	19035.5	747.05999999999995	91.910371558382892	740.0	0.0	0.0	0.0	17111.450000000001	117.46151497405438	17109.0	30.0	0.0	30.0	224.81	14.257415614339086	228.5	244.88999999999999	3.0295049100471849	244.0	256.06999999999999	5.614721720619821	256.0	258.97000000000003	6.5900758720973762	259.0	258.77999999999997	6.4939664304645124	259.0	260.23000000000002	6.6751104859769921	259.0	262.02999999999997	6.3442178398916917	262.0	262.79000000000002	6.8924523937420137	262.0	263.63999999999999	7.0958015755797454	263.0	265.32999999999998	7.5353234834345368	265.0
0.5	241.0	4545.0600000000004	214.47553799909213	4536.5	19405.150000000001	324.48668308576242	19464.0	765.74000000000001	93.607544567732361	758.0	0.0	0.0	0.0	17089.849999999999	122.73437782463397	17097.5	30.0	0.0	30.0	225.06999999999999	14.018741027638679	228.5	245.08000000000001	3.7806877681183884	244.0	257.20999999999998	6.63520157945484	256.0	258.75999999999999	5.9600671137160868	257.5	260.64999999999998	6.7873043249879412	260.0	261.19	7.2023537819243515	261.5	263.17000000000002	6.6529016226004725	263.0	264.43000000000001	7.1655495253330006	264.0	265.37	6.929148576845499	265.5	265.27999999999997	6.5590853020829059	265.0
0.5	242.0	4446.0500000000002	222.34047652193246	4437.0	19007.740000000002	292.75510653103902	18987.5	747.38999999999999	92.676738721213098	754.0	0.0	0.0	0.0	17191.080000000002	118.36939469305402	17197.5	30.0	0.0	30.0	225.55000000000001	13.957345736206436	229.0	245.16	3.3517756488166093	244.0	256.87	6.6703148351483392	256.0	259.10000000000002	6.0307545133258404	259.0	260.88	7.0146703415057221	260.5	263.31999999999999	7.2206370910051971	262.0	265.02999999999997	6.8767070607958871	265.0	265.94	7.81257959959449	265.0	267.81999999999999	8.5806526558298586	268.0	268.70999999999998	8.1379297121565273	269.0
0.5	243.0	4416.5900000000001	208.98679838688378	4419.5	18897.720000000001	285.89284985812429	18934.5	744.62	92.216243688408824	745.0	0.0	0.0	0.0	17179.279999999999	132.33556438085719	17180.5	30.0	0.0	30.0	225.62	13.646816478578437	229.0	244.72	3.924487227651531	244.0	257.10000000000002	5.9523104757732517	256.0	259.23000000000002	6.2607587399611573	259.5	259.99000000000001	6.5688583482976695	260.0	261.22000000000003	7.0662295462290219	260.5	262.31	7.3057443152631611	262.0	263.74000000000001	7.493490508434637	263.0	264.25	7.5952287654816564	264.0	266.74000000000001	7.7930995117475561	266.0
0.5	244.0	4556.1400000000003	220.49408246027829	4575.0	19445.860000000001	289.8086962118287	19468.0	767.11000000000001	95.384159586379965	756.0	0.0	0.0	0.0	17173.639999999999	126.60414843124217	17161.5	30.0	0.0	30.0	225.91	13.94567674944461	229.5	244.31	2.9451485531293664	244.0	255.49000000000001	5.8369426928829782	255.0	257.76999999999998	6.2878533697916348	257.0	257.36000000000001	7.197944150936431	257.0	258.82999999999998	5.966665735567898	258.0	259.72000000000003	7.0072533848862637	259.0	262.14999999999998	7.7037328614120568	262.0	261.76999999999998	7.3087002948540718	262.0	263.29000000000002	6.8706549906104302	263.0
0.5	245.0	4492.5900000000001	216.20018940787261	4481.5	19187.75	303.03756780306958	19167.0	755.60000000000002	93.47940949749308	747.5	0.0	0.0	0.0	17235.93	118.90628704992852	17240.0	30.0	0.0	30.0	226.53	14.147406122678461	229.5	244.25999999999999	3.3988821691844522	243.0	258.39999999999998	6.2481997407253225	258.0	260.57999999999998	6.7796460084579646	260.0	262.06999999999999	7.1305750118766724	262.0	263.25999999999999	7.6113336544918324	262.0	264.94	7.3686090953449286	266.0	265.38	7.3372746984149373	266.0	265.92000000000002	7.2397237516358315	266.0	270.04000000000002	7.9761143422094936	271.5
0.5	246.0	4423.0	206.13388852879092	4423.0	18950.189999999999	303.29239011224792	18922.5	744.51999999999998	91.384405671865039	750.0	0.0	0.0	0.0	17229.389999999999	117.25612094897224	17225.5	30.0	0.0	30.0	226.75999999999999	13.538921670502418	231.0	244.75999999999999	3.0761014287568611	244.0	257.05000000000001	6.5610593656817349	258.0	259.51999999999998	5.7401742133841198	259.0	262.01999999999998	6.6887667024646635	261.0	261.08999999999997	7.6903771038876894	261.0	262.11000000000001	6.6871443830681576	261.5	263.47000000000003	6.4287712667351915	263.0	265.44999999999999	7.7037328614120577	266.0	267.70999999999998	8.3418163489734063	267.0
0.5	247.0	4512.0100000000002	212.19884519007164	4509.0	19270.959999999999	324.02842221015123	19255.0	756.98000000000002	92.930294307077276	752.5	0.0	0.0	0.0	17156.48	120.98251774533378	17147.0	30.0	0.0	30.0	227.19999999999999	13.674063039199432	231.5	244.86000000000001	2.828497834540447	244.0	255.37	6.6942587341691544	255.0	257.32999999999998	5.9110997284769269	257.0	259.18000000000001	6.4021558868868542	259.0	259.32999999999998	6.2818070648500495	260.0	260.76999999999998	6.2078257063161821	260.0	261.32999999999998	6.845516781076503	260.0	262.39999999999998	7.1091490348704882	262.0	264.32999999999998	7.9825497179785865	263.0
0.5	248.0	4508.6300000000001	214.14026501337855	4513.5	19239.830000000002	318.01427813857669	19260.0	757.23000000000002	92.790393360519815	758.5	0.0	0.0	0.0	17153.220000000001	122.93572141570569	17155.5	30.0	0.0	30.0	227.12	13.42928144019627	231.0	244.59	3.4470131998586839	244.0	259.19	6.2748625482953804	258.5	260.04000000000002	7.1901599425882035	260.0	261.93000000000001	6.2486078449523461	261.0	264.56999999999999	6.9285712812960218	264.0	265.31	7.2961565224438543	265.0	266.50999999999999	7.9214834469308846	265.0	267.45999999999998	7.0020282775778622	267.5	268.54000000000002	7.0504184272991912	268.0
0.5	249.0	4420.6800000000003	210.10177914525141	4406.0	18907.900000000001	313.28844536624706	18903.5	743.84000000000003	93.151996221229737	749.0	0.0	0.0	0.0	17183.299999999999	114.85952289644946	17189.0	30.0	0.0	30.0	227.91999999999999	13.245134955899847	231.0	245.09	2.9802516672254376	244.0	258.69999999999999	6.5030761951556437	259.0	258.58999999999997	6.2930040521201001	259.0	260.73000000000002	6.5128411618893338	260.0	262.50999999999999	6.2297592248818088	263.0	263.23000000000002	6.6571089821333107	263.0	264.69999999999999	7.3844431069648042	265.0	265.80000000000001	6.1919302321650882	266.0	268.06999999999999	7.6305373336351625	268.0
0.5	250.0	4452.3400000000001	198.38131061166018	4465.0	19014.0	319.7483385414223	19030.0	750.37	93.756882947333523	742.5	0.0	0.0	0.0	17116.5	127.23077457910881	17113.5	30.0	0.0	30.0	227.99000000000001	13.038784452547715	231.0	244.52000000000001	3.2572380938457655	244.0	257.89999999999998	6.4907626670523078	258.0	257.92000000000002	5.9610066264012822	258.0	259.41000000000003	6.6273599570266297	259.0	260.64999999999998	7.1503496418007417	260.0	261.70999999999998	7.1362385049828596	261.0	261.50999999999999	7.5119837593008674	262.0	263.25999999999999	7.6780466265841332	263.5	265.58999999999997	7.2925921317457485	265.0
0.5	251.0	4543.1700000000001	223.6796841467727	4542.5	19401.18	330.5521253902325	19399.5	766.44000000000005	95.64186531012453	766.5	0.0	0.0	0.0	17139.540000000001	133.89073306244913	17126.5	30.0	0.0	30.0	228.22	13.549597780008083	233.5	244.87	3.378327988813401	244.0	259.17000000000002	6.0564923842105181	258.5	259.06	6.5449522534545661	260.0	259.88999999999999	6.2046675978653365	259.0	260.79000000000002	6.2996745947707495	261.0	263.25	6.9200794793123581	262.0	263.55000000000001	6.4099531979570639	264.0	265.27999999999997	7.9070601363591519	265.0	265.95999999999998	7.3551614530205924	266.0
0.5	252.0	4451.6099999999997	225.17241815995135	4449.5	19037.669999999998	273.94390137398568	19034.5	750.41999999999996	93.939041936779404	748.5	0.0	0.0	0.0	17253.66	126.34233019855222	17255.5	30.0	0.0	30.0	228.13999999999999	13.142313342787107	232.0	245.11000000000001	3.5634112869552395	244.0	257.85000000000002	6.3629788621368215	256.5	258.55000000000001	6.0652699857467187	259.0	260.44999999999999	7.4757942721827231	260.0	261.68000000000001	7.0793785037953718	261.0	263.02999999999997	6.9245288648398313	262.0	265.56999999999999	8.1587437758517698	265.0	267.51999999999998	6.9562633647670378	267.0	269.39999999999998	7.1035202540712161	270.0
0.5	253.0	4438.6099999999997	202.24474752141276	4443.0	18965.240000000002	299.5908249596439	18993.0	746.96000000000004	91.890796057058949	748.0	0.0	0.0	0.0	17211.27	121.24024538081403	17216.5	30.0	0.0	30.0	228.59	12.797730267512282	233.0	245.53999999999999	3.5140290266302587	245.0	256.20999999999998	5.745076152671956	256.0	259.12	6.8487663122638365	259.0	259.14999999999998	6.6713941571458664	259.0	261.83999999999997	5.9071482121240191	261.5	262.76999999999998	6.930880174984992	263.0	263.33999999999997	7.5022929828153204	263.0	264.75999999999999	7.1793035873962028	264.0	265.60000000000002	7.425631286294788	266.0
0.5	254.0	4559.2299999999996	222.57519426027685	4543.5	19447.639999999999	296.12323515725677	19480.0	767.82000000000005	97.531777385629553	760.5	0.0	0.0	0.0	17177.810000000001	130.41469970827677	17174.0	30.0	0.0	30.0	228.88999999999999	13.026814652861228	235.0	244.71000000000001	2.9027400848164135	244.0	257.51999999999998	6.0323792984194888	257.0	259.49000000000001	5.8266542715352516	259.5	257.63	5.6349889085960054	257.0	258.85000000000002	6.2487998847778758	259.0	260.52999999999997	6.4737238124591006	260.5	260.63999999999999	6.7283281727335504	260.5	260.89999999999998	5.9084684986889791	261.0	262.55000000000001	7.6202034093585711	263.5
0.5	255.0	4489.5699999999997	222.27655094498834	4488.0	19141.310000000001	281.12914096550008	19111.5	753.37	93.098298051038498	744.0	0.0	0.0	0.0	17229.950000000001	130.34771766317968	17227.5	30.0	0.0	30.0	229.11000000000001	13.081968506306685	235.0	245.12	3.6749965986378816	244.0	258.67000000000002	6.3167317498845863	258.0	259.97000000000003	7.1462647585994183	259.0	261.83999999999997	6.7479181974887634	262.0	263.00999999999999	7.2752938085001064	263.0	265.72000000000003	6.9542504987956821	266.0	266.33999999999997	8.2960472515529933	266.0	268.29000000000002	7.961526235590763	268.0	268.55000000000001	7.624139295684464	268.0
0.5	256.0	4425.5200000000004	224.57023311204892	4411.0	18914.830000000002	303.79914598299979	18931.5	743.29999999999995	90.180762915380129	740.0	0.0	0.0	0.0	17196.169999999998	115.34132433781052	17190.0	30.0	0.0	30.0	229.69	12.865220557767364	235.0	244.55000000000001	3.0639027399707057	244.0	257.77999999999997	6.6144992251870436	257.0	258.68000000000001	6.4418630845431659	258.0	260.47000000000003	6.4225462240454139	261.0	261.57999999999998	6.9038829654043248	262.0	262.94999999999999	6.7385087371020012	262.5	266.36000000000001	7.8249856229899875	266.0	264.97000000000003	8.3035594777179753	264.5	265.81999999999999	7.2282501340227574	266.0
0.5	257.0	4524.2299999999996	219.86581612428981	4541.5	19287.860000000001	292.7341462829371	19299.5	759.63	93.190949667872786	752.0	0.0	0.0	0.0	17128.169999999998	118.75294143725452	17133.5	30.0	0.0	30.0	230.08000000000001	12.267583299085441	235.5	245.11000000000001	3.5941480214370687	244.5	255.90000000000001	6.732755750805163	256.0	257.58999999999997	6.1596996680033032	257.0	257.94999999999999	6.4967299466731712	257.0	258.95999999999998	6.3022535651939622	259.0	261.01999999999998	6.2080270617966864	261.0	262.30000000000001	6.5916613990707988	262.5	262.95999999999998	6.6511953812829763	262.0	263.05000000000001	6.9186342582911546	262.5
0.5	258.0	4499.4499999999998	224.30570099754485	4495.5	19213.080000000002	297.22498818235323	19222.0	757.50999999999999	93.471331968684382	754.0	0.0	0.0	0.0	17155.02	122.31639137907888	17155.5	30.0	0.0	30.0	230.44999999999999	11.972781631684427	236.0	245.19999999999999	3.9191835884530852	244.0	258.32999999999998	6.6363468866538318	258.0	259.66000000000003	6.9630740337870893	259.0	263.24000000000001	7.0627473408015948	264.0	263.41000000000003	7.1401610626091623	262.5	264.81	8.0332994466781837	264.0	266.76999999999998	6.8947153675840731	266.0	268.43000000000001	7.7900641845879557	268.0	269.92000000000002	8.6251724620438761	270.0
0.5	259.0	4424.9200000000001	224.53973724042697	4420.5	18901.939999999999	298.04200442219553	18913.5	743.13	90.081591349176335	737.0	0.0	0.0	0.0	17188.810000000001	127.3254644601778	17191.5	30.0	0.0	30.0	230.03999999999999	12.188453552440523	235.5	245.09	3.647176990495526	244.0	258.14999999999998	6.1276014883476222	258.5	259.37	6.9204840871141373	259.5	262.50999999999999	6.808076086531349	262.0	261.81999999999999	6.1617854555315379	262.0	262.02999999999997	6.8021393693455012	263.0	264.69999999999999	7.3681748079154588	265.0	266.75	7.5912778897890441	267.0	267.11000000000001	7.5258155704215879	266.5
0.5	260.0	4477.5500000000002	214.07920847200461	4492.5	19088.790000000001	304.83760578380088	19098.5	751.90999999999997	93.943290872738743	743.0	0.0	0.0	0.0	17148.02	131.46200820008798	17142.0	30.0	0.0	30.0	230.56	11.965216253791654	236.0	244.69	3.4919765176759134	244.0	256.72000000000003	6.2531272176407864	255.5	258.58999999999997	6.7484739015572996	258.0	259.44	6.7265444323218437	258.0	260.76999999999998	6.0528588286858307	260.5	260.52999999999997	7.2145062201095929	259.5	263.12	7.9249984227127754	263.0	262.88	6.8106974679543653	263.0	265.24000000000001	7.7150761499806331	265.0
0.5	261.0	4538.54	222.05947041277031	4526.5	19370.970000000001	310.02811017712571	19425.5	763.73000000000002	95.124850065584852	761.5	0.0	0.0	0.0	17159.32	111.09634377422149	17165.0	30.0	0.0	30.0	230.91	11.673983895825796	237.0	244.69	2.9075591137584804	244.0	258.20999999999998	6.3060209324105481	258.0	261.08999999999997	6.6273599570266297	261.0	261.22000000000003	6.2587219142569364	261.0	263.45999999999998	7.1336105865122752	263.0	262.23000000000002	7.1215939227114031	262.0	263.35000000000002	7.333996182164265	264.0	263.56999999999999	6.9256840817351746	264.0	266.51999999999998	7.9063012844186513	266.0
0.5	262.0	4451.75	223.31866805083718	4425.0	19039.790000000001	301.37014765898761	19043.5	748.19000000000005	97.443388180009421	751.5	0.0	0.0	0.0	17255.290000000001	108.04362961322616	17256.0	30.0	0.0	30.0	231.12	11.529336494352137	237.0	244.13999999999999	2.6571413210441026	243.0	257.54000000000002	5.7609374237184703	257.0	259.62	6.2382369304155167	260.0	261.5	6.5764732189829527	261.0	262.00999999999999	6.9159164251746121	261.0	263.06999999999999	6.4284601577671783	263.0	263.56	7.6043671663064778	264.0	265.68000000000001	7.5337639994892323	266.0	267.69	8.2397754823781444	267.0
0.5	263.0	4442.8000000000002	205.39274573363102	4453.5	19010.66	330.41631981486626	19017.0	746.17999999999995	96.022849364096672	732.0	0.0	0.0	0.0	17178.599999999999	117.75576419012363	17179.5	30.0	0.0	30.0	231.37	11.270896148931547	237.0	244.59999999999999	3.2680269276736382	244.0	256.88	6.0370191319888988	256.0	258.55000000000001	6.2711641662453719	259.0	259.63	6.4925418751056192	260.0	260.39999999999998	6.7616566017507864	261.0	262.92000000000002	7.0932080189431908	262.0	261.97000000000003	5.8505640753691432	262.0	265.31	7.3317051222754444	265.0	265.86000000000001	7.0908673658446038	266.0
0.5	264.0	4558.0299999999997	221.48866584997077	4564.5	19478.099999999999	332.91886398941108	19517.5	770.61000000000001	100.28797485242187	764.5	0.0	0.0	0.0	17147.799999999999	117.25220680226023	17141.5	30.0	0.0	30.0	232.06999999999999	11.677546831419688	238.0	245.93000000000001	4.1237240450835211	245.0	257.97000000000003	6.6894768106332503	257.0	259.72000000000003	5.7932374368741355	259.0	261.50999999999999	6.4876729264043513	261.0	262.19999999999999	5.8189346103904622	262.0	263.04000000000002	6.6255867664683104	263.0	262.05000000000001	6.822572828486333	262.0	264.05000000000001	6.9157429102013337	264.0	264.85000000000002	6.6833748959638637	265.0
0.5	265.0	4467.3100000000004	225.2959695600434	4475.0	19090.709999999999	304.50117553139262	19080.5	750.97000000000003	96.284625460142905	753.0	0.0	0.0	0.0	17206.939999999999	123.516462060731	17199.5	30.0	0.0	30.0	231.97	11.577957505536112	237.5	245.12	3.6476841968569595	245.0	259.23000000000002	6.7035140038639431	259.0	260.48000000000002	6.6294494492378497	260.0	261.81	7.6324242544554606	261.0	262.93000000000001	7.2982943212780897	261.5	264.91000000000003	7.5645158470321157	263.0	266.44	7.5753811785282466	266.0	267.14999999999998	7.208848729166121	266.5	269.87	7.1786558630428861	269.5
0.5	266.0	4405.54	209.78672121943276	4426.5	18873.630000000001	316.21358778521835	18880.0	740.63999999999999	92.762117267772609	742.0	0.0	0.0	0.0	17158.169999999998	129.48004131911605	17170.5	30.0	0.0	30.0	232.11000000000001	11.427943822053029	238.0	244.25999999999999	2.7914870588988947	244.0	257.52999999999997	6.0621035952876952	258.0	258.70999999999998	6.3076065191164243	259.0	260.14999999999998	6.5564853389601971	259.5	260.99000000000001	7.2780423191954569	261.0	262.68000000000001	7.2868100016399486	262.0	263.38	7.0905288942363107	263.0	265.35000000000002	6.9919596680758964	264.0	266.50999999999999	7.526612783981915	266.5
0.5	267.0	4531.8500000000004	225.98846762611581	4530.5	19331.77	287.29621838792099	19354.0	762.54999999999995	94.035139708515359	757.5	0.0	0.0	0.0	17120.07	125.23036812211326	17120.5	30.0	0.0	30.0	232.44999999999999	11.500760844396339	238.0	244.97	3.4826857452259459	244.0	255.22999999999999	5.3904638019376412	255.0	256.95999999999998	6.599878786765708	257.0	258.06	6.329012561213637	257.5	259.25	7.120919884396959	259.0	260.5	6.4660652641308847	261.0	260.85000000000002	7.5423802608990744	260.5	261.99000000000001	6.6865461936638102	262.0	263.86000000000001	6.6558545657188146	263.0
0.5	268.0	4486.3699999999999	225.18639634755917	4466.0	19149.509999999998	319.67582001146093	19147.0	754.86000000000001	93.129589282891175	746.0	0.0	0.0	0.0	17174.919999999998	134.89334157029398	17166.0	30.0	0.0	30.0	232.75999999999999	10.691230050840737	238.0	245.02000000000001	3.3733662712489436	244.5	258.56999999999999	7.2142289955337571	257.0	260.82999999999998	7.0895063297806571	260.0	260.48000000000002	7.132292758994125	261.0	263.00999999999999	7.0774218469722419	262.5	264.81999999999999	7.6581721056659475	264.0	267.52999999999997	7.6373490165108997	267.0	268.39999999999998	7.4632432628181151	268.5	269.35000000000002	9.0734502809019677	268.0
0.5	269.0	4421.3000000000002	215.89842519110692	4424.5	18909.759999999998	298.35023445608351	18939.0	743.63999999999999	89.324746851026674	754.5	0.0	0.0	0.0	17211.970000000001	126.16619634434574	17223.0	30.0	0.0	30.0	233.41	10.789898053271866	239.0	244.94	3.3251165393110664	244.0	258.0	7.1582120672693126	256.5	258.25999999999999	6.572092513043315	258.0	259.83999999999997	6.2140485997455794	259.0	262.26999999999998	6.5967491994163323	261.5	264.11000000000001	7.6182609564125592	264.0	265.81	7.9544892985030797	265.5	264.36000000000001	6.1911549811000528	264.5	267.13	7.2865012180057986	267.0
0.5	270.0	4496.2299999999996	222.24580333495612	4486.5	19188.48	311.67426842779304	19216.5	755.90999999999997	94.269941656924757	754.0	0.0	0.0	0.0	17154.470000000001	119.85436621166539	17161.0	30.0	0.0	30.0	232.5	10.765221781273249	238.0	244.12	3.2071170854834725	243.0	256.41000000000003	5.9297470435086863	256.0	257.75	6.2231422930863474	258.0	257.44	6.1177119906056374	258.0	260.31	7.0593129977356863	260.5	261.52999999999997	7.6817380845743495	261.0	263.24000000000001	7.0115904044660207	262.5	262.85000000000002	6.9128503527850214	263.0	264.41000000000003	7.3103967060618533	264.5
0.5	271.0	4518.21	221.45759390908228	4505.5	19308.810000000001	310.64927796471699	19333.0	761.28999999999996	94.020986487060426	764.5	0.0	0.0	0.0	17182.27	126.30311595522892	17183.5	30.0	0.0	30.0	233.37	10.408318788353862	239.0	245.41	4.0720879165361845	244.5	259.06999999999999	5.4648970713088465	259.0	260.91000000000003	6.8979634675750505	260.0	263.26999999999998	7.3018559284609283	262.5	263.37	7.532137810741383	263.0	264.63999999999999	7.0618977619334027	265.0	264.62	6.5936029604458302	264.0	266.76999999999998	7.7470704140339395	267.0	265.67000000000002	7.917139634994447	265.0
0.5	272.0	4442.8900000000003	220.75388535652095	4446.5	19010.720000000001	303.3439658209802	19025.5	750.0	93.746573270706804	749.5	0.0	0.0	0.0	17254.66	135.25237299212168	17252.0	30.0	0.0	30.0	233.33000000000001	9.9880478573142621	239.0	245.34999999999999	3.9328742669960857	244.0	258.68000000000001	6.4418630845431659	259.0	259.64999999999998	6.9142967827538326	259.0	260.29000000000002	6.4425072758981043	260.0	261.67000000000002	6.1450061025193454	262.0	264.5	7.3177865505902808	264.0	264.74000000000001	7.6962588314063343	264.0	265.56999999999999	7.0203347498534567	265.5	267.13999999999999	7.4565675749636977	267.0
0.5	273.0	4460.6499999999996	206.22731996512974	4458.0	19062.59	326.49597531975797	19081.0	751.99000000000001	93.845990324573791	749.5	0.0	0.0	0.0	17170.549999999999	113.81663982037074	17173.5	30.0	0.0	30.0	233.55000000000001	10.232668273720202	239.0	245.0	3.0528675044947495	244.0	256.13999999999999	5.6727770976832845	256.0	259.06999999999999	6.6876827077845133	259.0	258.92000000000002	6.567617528449718	259.0	260.20999999999998	6.6847513042745268	259.0	262.13999999999999	6.3592766884292731	262.0	263.0	6.9785385289471611	262.0	263.69999999999999	7.1477269114033737	263.5	265.44999999999999	7.5741336138201314	265.0
0.5	274.0	4558.5600000000004	221.07009386165288	4565.0	19471.07	338.88886836247661	19516.0	771.09000000000003	96.950718924616538	773.5	0.0	0.0	0.0	17139.34	117.27576220174397	17128.5	30.0	0.0	30.0	233.63999999999999	9.7903217516075536	239.0	245.22999999999999	3.8648544603904558	244.0	257.31999999999999	6.6616514469011356	256.5	258.94	6.0857538563435183	257.5	260.74000000000001	6.8740381145291893	260.0	261.29000000000002	7.258505355787789	261.0	263.31	6.724128196279425	263.0	264.56999999999999	7.2017428446175451	264.0	265.44	6.9142172369690558	265.5	265.38999999999999	6.5511754670440636	265.0
0.5	275.0	4456.4300000000003	222.62063044560807	4443.5	19057.139999999999	297.23653947655896	19035.0	750.11000000000001	94.082293233105233	751.5	0.0	0.0	0.0	17219.93	116.49010730529865	17214.0	30.0	0.0	30.0	233.91	9.7888661243271677	239.0	245.22	3.4017054546212551	244.0	256.95999999999998	6.6946545840692933	256.0	259.24000000000001	6.1385991887400504	259.0	261.01999999999998	7.0185183621616325	260.5	263.44	7.2599173549014999	262.0	265.17000000000002	6.839671044721376	265.0	265.98000000000002	7.8676298845332076	265.0	267.87	8.6228243632814419	267.5	268.83999999999997	8.2470843332659101	269.0
0.5	276.0	4416.46	208.09946756299016	4418.0	18891.939999999999	296.77532983723557	18867.0	745.72000000000003	92.684419402615887	744.5	0.0	0.0	0.0	17175.259999999998	131.98186390561395	17172.0	30.0	0.0	30.0	233.78	9.4080603739559425	239.0	244.84	3.9439066926082318	244.0	257.18000000000001	6.0222587124765736	256.5	259.38	6.2909140830248189	259.5	260.14999999999998	6.6157010210558918	260.0	261.25999999999999	7.1072076091809775	261.0	262.35000000000002	7.3135148868379281	262.0	263.87	7.5228385600117731	263.0	264.38	7.6377745449836381	264.0	266.83999999999997	7.8341815143638334	266.5
0.5	277.0	4549.6400000000003	222.32415613243651	4558.5	19420.529999999999	289.37354595746996	19446.0	767.77999999999997	95.232513355471184	761.0	0.0	0.0	0.0	17145.099999999999	128.74925242501411	17149.0	30.0	0.0	30.0	234.06999999999999	9.6563502421981369	239.0	244.38999999999999	2.9526090157689353	244.0	255.59999999999999	5.8600341295934451	255.5	257.79000000000002	6.2726310269296093	257.0	257.39999999999998	7.2814833653590121	257.0	258.92000000000002	5.9610066264012822	258.0	259.81	6.9666275915969553	259.0	262.25	7.8311876493926516	261.5	261.88999999999999	7.3917453960482167	262.0	263.39999999999998	6.8673138853557578	263.0
0.5	278.0	4482.4700000000003	218.62879293450803	4493.0	19146.740000000002	303.04311970411078	19123.0	755.42999999999995	92.544395292205579	750.5	0.0	0.0	0.0	17213.029999999999	123.85559777418217	17227.0	30.0	0.0	30.0	234.37	9.9263840344810372	239.0	244.33000000000001	3.4584823261077968	243.0	258.45999999999998	6.2855707775825733	258.0	260.75999999999999	6.8309882154780501	260.0	262.23000000000002	7.2316733886424931	262.0	263.29000000000002	7.6069639147297146	263.0	265.00999999999999	7.463906483872905	266.0	265.44	7.3679305099871835	266.0	266.01999999999998	7.2180052646143178	266.0	270.08999999999997	8.0263254357146518	271.5
0.5	279.0	4424.7399999999998	211.34827276322844	4412.5	18922.360000000001	293.67102410690779	18966.5	746.11000000000001	90.031316218302607	742.0	0.0	0.0	0.0	17213.09	117.65093242299443	17223.5	30.0	0.0	30.0	234.50999999999999	9.2547231184946863	240.0	244.91999999999999	3.233202746503844	244.0	257.11000000000001	6.5892260547047572	258.0	259.56999999999999	5.7866311442842111	259.0	262.11000000000001	6.8160032276987668	261.0	261.26999999999998	7.7548114096991432	261.0	262.22000000000003	6.6326163766646413	262.0	263.62	6.5632004388103216	263.0	265.52999999999997	7.7736156323811123	266.0	267.88	8.439526053043501	267.5
0.5	280.0	4511.4300000000003	214.73561674766486	4497.5	19255.73	310.90393548490181	19259.5	760.72000000000003	94.787560365271574	751.0	0.0	0.0	0.0	17164.259999999998	127.92971664159974	17160.0	30.0	0.0	30.0	234.94	9.2669520339753575	240.0	244.99000000000001	2.9444693919278566	244.5	255.50999999999999	6.8007279022175267	255.0	257.49000000000001	5.9573400104409009	257.0	259.25	6.3958971223746239	259.0	259.41000000000003	6.3609669076328332	260.0	260.88	6.2278086033531892	260.5	261.41000000000003	6.9109984806828022	260.5	262.47000000000003	7.1448652891429658	262.0	264.42000000000002	7.9864635477788291	263.0
0.5	281.0	4511.1499999999996	212.9232432121961	4496.0	19267.419999999998	327.6792694083652	19274.0	760.05999999999995	95.679655099712804	756.0	0.0	0.0	0.0	17187.560000000001	128.18450140325078	17189.0	30.0	0.0	30.0	234.75	8.9279056894660354	239.0	244.75999999999999	3.5499859154650184	244.0	259.25999999999999	6.3978433866420943	258.5	260.08999999999997	7.2402969552360217	260.0	262.0	6.3055531081737781	261.0	264.63	6.9837740513278339	264.0	265.50999999999999	7.3573024948006598	265.0	266.64999999999998	7.9326855477826674	266.0	267.61000000000001	7.0991478361842839	267.5	268.56	7.0842360209129112	268.0
0.5	282.0	4445.3800000000001	213.56421891318777	4448.0	18978.650000000001	306.69650715324423	18978.5	748.44000000000005	94.329456693018216	747.5	0.0	0.0	0.0	17238.41	125.47972704783828	17233.5	30.0	0.0	30.0	235.28	8.7989544833463018	240.0	245.22	3.122755193735173	244.0	258.81999999999999	6.5610669863978686	259.0	258.68000000000001	6.3401577267446587	259.0	260.80000000000001	6.5635356325687768	260.0	262.63	6.2875352881713518	263.0	263.31	6.6673757956185424	263.0	264.80000000000001	7.4135011971402553	265.0	265.92000000000002	6.2204179923860421	266.0	268.13999999999999	7.6980776821229844	268.0
0.5	283.0	4468.8400000000001	200.72811063724981	4471.0	19050.450000000001	321.44008384145246	19050.5	752.20000000000005	98.026731048219702	740.5	0.0	0.0	0.0	17148.560000000001	122.75026028485642	17158.0	30.0	0.0	30.0	235.24000000000001	8.4759896177378593	239.0	244.63	3.3155844130409342	244.0	257.95999999999998	6.5175455502819464	258.0	258.05000000000001	6.0586714715356536	258.5	259.51999999999998	6.6910088925363134	259.0	260.72000000000003	7.2167582750151755	260.0	261.75999999999999	7.148594267406704	261.0	261.60000000000002	7.6380625815713241	262.0	263.37	7.7661509127752586	263.5	265.72000000000003	7.383874321790695	265.0
0.5	284.0	4555.6400000000003	219.81121536445769	4552.0	19418.310000000001	319.90922759432868	19459.5	765.96000000000004	97.2796916113533	766.0	0.0	0.0	0.0	17148.02	129.03262998172207	17160.5	30.0	0.0	30.0	235.56	8.7992272387977337	240.0	244.94999999999999	3.3952172242729914	244.0	259.29000000000002	6.0387001912663285	259.0	259.13	6.5994772520253449	260.0	259.94999999999999	6.2679741543819407	259.0	260.81	6.3335535049449136	260.5	263.36000000000001	6.9792836308606914	262.0	263.63	6.546227921482723	264.0	265.38	7.9142656007996095	265.5	265.97000000000003	7.4006148393224738	266.0
0.5	285.0	4458.29	231.68371954023871	4440.5	19029.759999999998	279.35483242643215	19052.5	749.21000000000004	97.7696573585077	751.0	0.0	0.0	0.0	17242.720000000001	132.54509270433215	17264.5	30.0	0.0	30.0	235.38	8.4744085339332091	239.0	245.34	3.7127348410571956	244.0	257.93000000000001	6.4035224681420457	256.5	258.58999999999997	6.0714001680007881	259.0	260.49000000000001	7.5729716756369818	260.0	261.77999999999997	7.1240157214874253	261.5	263.17000000000002	7.0328585937725201	262.5	265.63	8.1457412185755071	264.5	267.55000000000001	6.9229690162530702	267.0	269.49000000000001	7.1267033051755417	270.0
0.5	286.0	4443.4700000000003	205.58363042810583	4457.5	18946.25	320.62059743566073	18935.5	747.20000000000005	93.592627914809611	739.5	0.0	0.0	0.0	17183.880000000001	135.99082910255382	17191.5	30.0	0.0	30.0	235.75999999999999	8.0300933992077574	240.0	245.65000000000001	3.5535193822462818	245.0	256.32999999999998	5.8069871706419338	256.0	259.18000000000001	6.8809592354554763	259.0	259.27999999999997	6.7425217834279199	259.0	261.87	5.9793896009542644	261.0	262.89999999999998	6.9921384425653352	263.0	263.37	7.4694778934005823	263.0	264.81999999999999	7.2420715268492071	264.5	265.69999999999999	7.5026661927610787	266.0
0.5	287.0	4553.7200000000003	221.91827684983497	4579.5	19396.450000000001	303.97455074397266	19441.5	766.66999999999996	98.053970342867814	762.0	0.0	0.0	0.0	17150.580000000002	135.98795387827556	17154.0	30.0	0.0	30.0	235.81	8.3494850140592494	240.0	244.87	2.9854815356990563	245.0	257.55000000000001	5.9789213073931657	257.0	259.62	5.8647762105642194	260.0	257.73000000000002	5.6548297940786876	257.0	258.94	6.3100237717460308	259.0	260.56	6.4534022034892571	260.5	260.69	6.7315599975042923	260.5	260.99000000000001	5.9270481691985601	261.0	262.69	7.7287709242802638	263.5
0.5	288.0	4480.0500000000002	224.60037288481959	4477.0	19114.299999999999	288.38361603946919	19099.5	753.17999999999995	95.925010294500353	752.5	0.0	0.0	0.0	17210.419999999998	127.66269462924554	17215.5	30.0	0.0	30.0	235.83000000000001	8.3331326642505825	240.0	245.30000000000001	3.7536648758246915	244.0	258.73000000000002	6.4138210140290024	258.0	260.0	7.1470273540822546	259.0	262.01999999999998	6.8600000000000003	262.0	263.06999999999999	7.2763383648645696	263.0	265.92000000000002	7.143780511745863	266.0	266.44	8.3382492167121036	266.0	268.38	8.0159590817318929	268.0	268.62	7.653469801338475	268.0
0.5	289.0	4420.1300000000001	215.99428950784787	4425.0	18914.619999999999	291.28552246893423	18952.0	744.21000000000004	93.009708633023891	739.0	0.0	0.0	0.0	17204.84	133.88343586866898	17220.0	30.0	0.0	30.0	236.19	8.1764234234780186	240.0	244.68000000000001	3.2584658967066078	243.5	257.82999999999998	6.5712327610578525	257.0	258.81	6.5309953299631127	258.0	260.55000000000001	6.4348659659700758	261.0	261.56999999999999	6.9199060687266556	262.0	262.97000000000003	6.7193080000845322	263.0	266.54000000000002	7.9377830658188184	266.0	265.08999999999997	8.2777956002790987	264.5	265.87	7.1967423185772041	266.0
0.5	290.0	4526.8400000000001	211.39345874458843	4548.0	19304.34	346.41859707584985	19339.0	761.50999999999999	96.596842080887924	766.0	0.0	0.0	0.0	17146.360000000001	124.86661042888927	17149.0	30.0	0.0	30.0	236.41999999999999	7.7021815091569987	240.0	245.27000000000001	3.6982563459014033	245.0	256.08999999999997	6.8834511692900096	256.0	257.58999999999997	6.2130427328322799	257.0	258.06999999999999	6.5119198398014708	258.0	259.07999999999998	6.3018727375281074	259.0	261.18000000000001	6.2647904992904584	261.0	262.31999999999999	6.6270355363465496	263.0	263.06999999999999	6.7056021355281725	262.0	263.13	6.9060191137876235	262.5
0.5	291.0	4501.1099999999997	215.51751181748548	4507.5	19215.459999999999	294.39311880545034	19195.5	758.44000000000005	95.930633272172244	764.0	0.0	0.0	0.0	17172.07	120.46470478941127	17178.0	30.0	0.0	30.0	236.53999999999999	7.3422339924576088	240.0	245.30000000000001	3.9281038682804712	244.0	258.38	6.6869724090951657	258.5	259.72000000000003	7.0186608409297007	259.0	263.30000000000001	7.0999999999999996	264.0	263.48000000000002	7.2089943820202844	263.0	264.86000000000001	8.0746764641067816	264.0	266.81999999999999	6.9041726513753989	266.0	268.56999999999999	7.8958913366383152	268.0	270.08999999999997	8.7350958781229178	270.0
0.5	292.0	4429.1499999999996	215.45896941181167	4421.0	18926.580000000002	322.10328095193324	18934.0	745.41999999999996	93.080951864492675	745.5	0.0	0.0	0.0	17210.290000000001	129.94331802751537	17193.5	30.0	0.0	30.0	236.09999999999999	7.6531039454589926	240.0	245.18000000000001	3.6698228840095259	244.0	258.18000000000001	6.1227118174874118	258.5	259.45999999999998	7.0631720919145096	259.5	262.56	6.8151595725998968	262.0	261.87	6.1508617282458884	261.5	262.12	6.7974701176246448	263.0	264.75999999999999	7.4001621603854053	265.0	266.86000000000001	7.7032720320653345	267.0	267.13	7.5135277999086414	266.5
0.5	293.0	4481.1400000000003	207.28222403283883	4489.5	19107.439999999999	313.62743247362783	19117.5	752.49000000000001	92.841315695114972	741.0	0.0	0.0	0.0	17157.43	120.20509598182598	17160.5	30.0	0.0	30.0	236.47	7.41816014925534	240.0	244.87	3.7139062993026637	244.0	256.79000000000002	6.302848562356548	256.0	258.63999999999999	6.8286455465194562	258.0	259.5	6.6685830578916834	258.0	260.81999999999999	6.0537261252884571	260.5	260.72000000000003	7.3158458157618389	259.5	263.20999999999998	7.9388853121833165	263.0	262.92000000000002	6.8230198592705262	263.0	265.33999999999997	7.7307438193229503	265.0
0.5	294.0	4543.0	214.38484088199894	4541.0	19387.560000000001	328.6726736435507	19398.0	766.35000000000002	92.616561693900081	763.5	0.0	0.0	0.0	17164.73	122.05841675197986	17158.0	30.0	0.0	30.0	236.63	7.2906172578184343	240.0	244.81999999999999	3.0112455894529759	244.0	258.39999999999998	6.3937469452583118	258.5	261.10000000000002	6.6083280790227104	261.0	261.31999999999999	6.2783437306346963	261.0	263.57999999999998	7.1821723733143576	263.0	262.32999999999998	7.1330989058052454	262.0	263.31	7.3697964693741698	264.0	263.64999999999998	6.9258573476501812	264.0	266.64999999999998	7.9892114754836721	266.5
0.5	295.0	4453.9700000000003	224.81968130037015	4441.0	19020.52	285.84784344122659	19003.5	749.47000000000003	92.775800185177602	758.0	0.0	0.0	0.0	17245.029999999999	114.02284464088763	17246.0	30.0	0.0	30.0	236.75	7.070183873139368	240.0	244.25	2.7545417041678641	243.0	257.62	5.7944456162777129	257.0	259.69999999999999	6.245798587850877	260.0	261.52999999999997	6.6082599827791277	261.0	262.04000000000002	6.9049547427915847	261.0	263.11000000000001	6.3998359353970944	263.0	263.62	7.6586944057064983	264.0	265.76999999999998	7.6037556509924755	266.0	267.80000000000001	8.3282651254628046	267.5
0.5	296.0	4449.4300000000003	205.46636002032059	4459.5	18979.150000000001	333.41782720784448	19000.5	748.72000000000003	91.57380411449553	737.0	0.0	0.0	0.0	17178.849999999999	122.98132988384863	17177.0	30.0	0.0	30.0	236.91	6.8979634675750496	240.0	244.69	3.294525762533965	244.0	257.00999999999999	6.1245326352302181	256.5	258.56	6.2870024654043197	259.0	259.69	6.5033760463316286	260.0	260.5	6.7963225350184784	261.0	262.97000000000003	7.1336596498571465	262.0	262.04000000000002	5.9159445568733986	262.0	265.38	7.4037558036445263	265.0	265.91000000000003	7.0867411410323147	266.0
0.5	297.0	4565.8100000000004	224.31396278430819	4554.0	19479.080000000002	309.77903996235767	19498.5	772.97000000000003	96.911449787937855	771.0	0.0	0.0	0.0	17165.009999999998	122.62173502279275	17163.0	30.0	0.0	30.0	237.52000000000001	7.2807691901336904	240.0	246.00999999999999	4.1677211998884953	245.0	258.02999999999997	6.7371433115230674	257.0	259.80000000000001	5.8137767414994537	259.0	261.56	6.5334829914831802	261.0	262.23000000000002	5.8358461254560172	262.0	263.08999999999997	6.6679757048147676	263.0	262.11000000000001	6.859876092175428	261.5	264.12	6.9875317530584429	264.0	264.88999999999999	6.6134635403848714	265.0
0.5	298.0	4470.3699999999999	226.62809424252765	4459.5	19096.02	288.55221295287271	19150.5	755.87	96.087632398763986	760.0	0.0	0.0	0.0	17247.799999999999	131.17614112330031	17252.5	30.0	0.0	30.0	237.41	7.0442813685996377	240.0	245.24000000000001	3.6609288438864809	245.0	259.25999999999999	6.725503698608752	259.0	260.51999999999998	6.6925032685834402	260.0	261.87	7.7274251856617804	261.0	262.94	7.35910320623376	261.5	265.0	7.5683551713698005	264.0	266.56	7.6056820864403729	266.0	267.19	7.2189957750368574	266.5	269.98000000000002	7.2635803843559135	269.5
0.5	299.0	4420.46	214.42870236980869	4417.0	18915.130000000001	296.92641024334637	18952.5	744.00999999999999	93.578682935805432	748.5	0.0	0.0	0.0	17196.240000000002	117.91302896626819	17196.0	30.0	0.0	30.0	237.47999999999999	6.9361084189911564	240.0	244.31999999999999	2.7995713957675732	244.0	257.61000000000001	6.1593749682902077	258.0	258.81999999999999	6.378683249699737	259.0	260.18000000000001	6.596029108486408	259.5	261.07999999999998	7.3385012093751136	261.0	262.76999999999998	7.3537133476904026	262.0	263.44999999999999	7.097006411156749	263.0	265.33999999999997	7.0031707104710792	264.0	266.63	7.552026218174829	266.5
0.5	300.0	4542.6499999999996	227.62549835200801	4560.5	19369.700000000001	319.02810221044786	19392.5	764.35000000000002	95.506688247473022	762.0	0.0	0.0	0.0	17148.040000000001	116.53247787634143	17140.5	30.0	0.0	30.0	237.80000000000001	7.1414284285428504	240.0	245.02000000000001	3.4956544451647389	244.0	255.30000000000001	5.406477596365308	255.0	257.0	6.6030296076876711	257.0	258.19999999999999	6.4124878167525585	257.5	259.31999999999999	7.1412603929558536	259.0	260.55000000000001	6.4612305329557778	261.0	260.93000000000001	7.5249651161982145	261.0	262.04000000000002	6.7095752473610428	262.0	263.97000000000003	6.6805014781826069	263.0
0.5	301.0	4491.6000000000004	221.0825185309775	4487.0	19179.209999999999	308.91812167627853	19210.0	756.44000000000005	93.159574923890673	747.5	0.0	0.0	0.0	17192.009999999998	115.67199272079652	17194.0	30.0	0.0	30.0	238.08000000000001	6.3994999804672243	240.0	245.09999999999999	3.3749074061372406	245.0	258.61000000000001	7.2165019226769411	257.0	260.88999999999999	7.135677963585521	260.0	260.50999999999999	7.0830713677048323	261.0	263.02999999999997	7.0589730131230848	263.0	264.86000000000001	7.6941796183868743	264.0	267.52999999999997	7.6124306236575983	267.0	268.44	7.4516038542048113	268.5	269.39999999999998	9.1400218818118812	268.0
0.5	302.0	4428.2299999999996	212.36835239743232	4444.0	18923.799999999999	299.95826376347765	18928.0	744.94000000000005	89.226993673439424	744.0	0.0	0.0	0.0	17223.830000000002	118.83131363407544	17228.0	30.0	0.0	30.0	238.68000000000001	6.5389295760085986	240.0	245.03999999999999	3.3553539306606686	244.5	258.0	7.1958321270024079	256.5	258.29000000000002	6.6110437905069119	258.0	259.85000000000002	6.2183197087316113	259.0	262.36000000000001	6.6249830188461614	261.5	264.18000000000001	7.7361230600346591	264.0	265.86000000000001	7.9987749061965721	265.5	264.44	6.2166228774150358	264.5	267.25	7.294347126371215	267.0
0.5	303.0	4499.6000000000004	219.0928113836691	4508.5	19161.68	287.56901362977203	19173.5	755.64999999999998	92.355441095801169	740.5	0.0	0.0	0.0	17160.619999999999	120.08037141847954	17178.0	30.0	0.0	30.0	237.59999999999999	6.219324722186486	240.0	244.22	3.2759120867324873	243.0	256.48000000000002	5.9472346514998042	256.0	257.88	6.2678225884273404	258.0	257.56	6.1535680706399933	258.0	260.32999999999998	7.0626553080268604	260.0	261.54000000000002	7.7645605155733053	261.0	263.31999999999999	7.0553242306785586	263.0	262.92000000000002	6.9909655985421635	263.0	264.60000000000002	7.3198360637380393	265.0
[truncated: 294 more columns]
