# Supplementary material for: GutLogo: Agent-based modeling framework to investigate spatial and temporal dynamics in the gut microbiome
Source: PLoS One. 2018 Nov 9;13(11):e0207072. doi: 10.1371/journal.pone.0207072 (PMC6226173; doi:10.1371/journal.pone.0207072)
Supplement: S2 Data — The averages and other extracted values from the raw data. (ZIP) [file pone.0207072.s002.zip › gluc2H.csv]

testConst	step	avg count bacteroides	std count bacteroides	median count bacteroides	avg count bifidos	std count bifidos	median count bifidos	avg count closts	std count closts	median count closts	avg count desulfos	std count desulfos	median count desulfos	avg getNumSeeds	std getNumSeeds	median getNumSeeds	avg inFlowGlucose	std inFlowGlucose	median inFlowGlucose	avg row 0	std row 0	median row 0	avg row 1	std row 1	median row 1	avg row 10	std row 10	median row 10	avg row 11	std row 11	median row 11	avg row 12	std row 12	median row 12	avg row 13	std row 13	median row 13	avg row 14	std row 14	median row 14	avg row 15	std row 15	median row 15	avg row 16	std row 16	median row 16	avg row 17	std row 17	median row 17
2.0	0.0	5489.0	0.0	5489.0	23561.0	0.0	23561.0	920.0	0.0	920.0	69.0	0.0	69.0	1501.0	0.0	1501.0	30.0	0.0	30.0	301.63	17.379674910653538	303.5	296.61000000000001	18.333518483913554	300.0	298.76999999999998	18.771710097910631	298.5	298.72000000000003	17.495759486229797	298.0	301.06999999999999	17.815305217705369	301.0	300.66000000000003	17.728632208943814	298.0	299.99000000000001	15.510315921992047	301.0	299.56	15.381365349018921	298.0	299.49000000000001	16.731703439877244	298.5	303.05000000000001	18.217779776910248	302.5
2.0	1.0	5830.3699999999999	45.808657478690641	5827.0	25092.5	104.06839097439722	25085.5	981.80999999999995	17.003937779232196	980.0	73.870000000000005	5.2643233183382652	74.0	10575.219999999999	82.478794850555374	10568.0	30.0	0.0	30.0	107.7	9.5775779819325937	107.5	109.31	11.072212967604985	109.0	126.15000000000001	10.553080119093192	125.5	129.24000000000001	9.5248307071569513	129.0	130.44	9.6905314611738405	130.0	130.44	10.900752267618964	131.5	131.33000000000001	9.7724664235800791	132.0	131.61000000000001	8.977633318419727	131.0	132.86000000000001	11.385095520020901	132.0	135.81999999999999	10.169936086328175	135.5
2.0	2.0	5358.0500000000002	62.98815364812657	5366.0	23072.950000000001	124.8489787703528	23083.5	899.96000000000004	28.330167666288176	897.5	67.370000000000005	7.2147834340332073	67.0	11274.620000000001	87.297282890133516	11273.0	30.0	0.0	30.0	108.34999999999999	9.4555539234885639	108.0	111.73	11.106624149578485	112.5	137.56999999999999	10.191422864350198	137.0	140.59	9.2413148415147095	140.0	143.22999999999999	9.5360945884570576	144.0	143.46000000000001	10.792052631450609	144.5	144.93000000000001	10.009250721207858	145.5	144.69999999999999	9.2038035615717071	145.0	145.34	10.948260135747597	144.0	149.03999999999999	9.7600409835205095	150.0
2.0	3.0	4146.7399999999998	63.361284709197619	4146.0	17821.84	136.54755362143987	17808.0	691.59000000000003	27.106860755166764	693.0	50.920000000000002	7.278296503990477	51.0	12612.0	92.951815474470436	12600.5	30.0	0.0	30.0	108.87	9.820035641483182	109.0	113.84	10.603508853205152	115.0	148.58000000000001	9.7541580877080314	148.0	152.58000000000001	9.654201158045133	153.0	156.63	9.4092029418011798	157.0	156.72999999999999	10.509857277813055	157.0	158.80000000000001	8.831760866327846	159.5	159.38999999999999	9.0087679512794647	159.0	160.36000000000001	11.290279004524201	160.0	164.75999999999999	11.223297198239027	164.5
2.0	4.0	3103.1100000000001	68.794315898917105	3104.0	13356.57	123.03172395768499	13354.0	515.85000000000002	25.653605984344576	514.0	35.630000000000003	5.6385370443050205	36.0	14533.5	111.71333850530115	14538.5	30.0	0.0	30.0	109.55	9.545024882104812	109.5	115.97	10.691543387182225	117.5	162.61000000000001	9.9175551422717074	163.0	167.25999999999999	9.1111140921404346	168.0	172.97999999999999	10.745212887607206	173.0	174.88	10.927286945989842	175.5	178.05000000000001	10.086996579755542	178.0	178.66	9.8368897523556704	180.0	180.75	10.938349966973995	181.5	185.78999999999999	10.772460257527062	185.0
2.0	5.0	3592.8400000000001	82.190598002447928	3598.5	15445.18	138.97851488629456	15446.0	595.88	31.955055937988906	596.0	38.450000000000003	5.8657906542937583	38.0	16472.130000000001	112.60387693148047	16461.5	30.0	0.0	30.0	110.05	9.8431448226671954	110.0	118.23	10.965267894584246	119.5	174.59	10.509134122276677	173.5	180.25999999999999	9.1297535563672252	180.0	186.22	9.8138473597259495	186.0	188.75	11.240440382831983	189.0	192.38999999999999	10.186162182097828	192.0	194.25999999999999	9.7822492301106312	193.0	196.25999999999999	10.977813990043737	195.5	203.31	10.837615051292419	203.0
2.0	6.0	4165.7399999999998	95.529118074019721	4160.5	17902.900000000001	151.31077291455489	17918.5	689.14999999999998	39.625591478235364	689.0	42.009999999999998	6.4474723729536052	42.0	17848.779999999999	92.122155858403573	17845.0	30.0	0.0	30.0	110.81	9.8860457211162043	110.0	120.09	10.750902287715205	121.0	185.58000000000001	10.253955334406326	185.0	191.49000000000001	9.7298458363943254	192.0	198.91999999999999	10.463918959930837	199.0	203.03	10.754027152653094	202.0	206.50999999999999	10.892653487557565	206.0	209.18000000000001	10.914559084085807	208.0	211.86000000000001	11.399140318462617	212.5	219.37	10.95869974038891	219.0
2.0	7.0	4627.9499999999998	111.11285929180293	4629.5	19919.349999999999	170.2637586217337	19921.5	765.99000000000001	42.623349234897063	772.0	44.43	6.7959620363860189	44.0	18631.82	93.117171348790436	18633.0	30.0	0.0	30.0	111.22	9.9895745655157917	110.5	122.51000000000001	10.948511314329451	123.5	199.15000000000001	9.9442194263803341	198.0	205.94	9.9245352536025582	205.0	214.59	10.346105547499503	215.0	217.80000000000001	12.521182052825523	220.0	223.19	10.036627919774649	222.0	225.08000000000001	9.2678800164870498	225.0	229.19999999999999	11.276524287208359	230.0	235.19999999999999	8.7200917426366544	236.0
2.0	8.0	4444.2600000000002	115.19076525485886	4452.0	19123.77	166.31860118459389	19132.5	734.25999999999999	43.212410254462775	739.0	35.740000000000002	5.908671593514061	36.0	17215.869999999999	88.117155537386694	17223.5	30.0	0.0	30.0	111.70999999999999	10.150167486302875	110.0	124.39	10.946136304651063	124.5	211.69	11.057752936288638	210.5	218.80000000000001	10.641428475538422	218.0	227.53	10.32032460729797	227.0	232.52000000000001	9.9221771804377692	233.0	235.31	8.9573377741380273	236.5	237.81999999999999	7.5370816633495492	238.0	240.65000000000001	7.4072599522360489	241.0	244.75999999999999	7.175123692313603	244.0
2.0	9.0	4140.9499999999998	116.78213690457972	4133.5	17808.299999999999	177.398111602125	17802.5	680.10000000000002	46.609762925807722	686.0	28.239999999999998	5.2557016658101903	27.5	16208.139999999999	87.925311486511106	16212.5	30.0	0.0	30.0	112.26000000000001	10.137672316661257	111.5	126.22	10.763438112424859	126.5	220.97	11.249404428679767	221.0	229.21000000000001	8.9981053561291446	230.0	236.56	7.442203974630095	237.0	240.72	7.3349573959226237	241.0	242.80000000000001	6.4265076052238514	243.0	244.27000000000001	6.7688329865642274	244.0	245.24000000000001	6.4499922480573559	245.5	248.13	7.3602377678985347	249.0
2.0	10.0	4578.6099999999997	127.30631524005396	4563.5	19704.290000000001	185.80749688858091	19700.5	752.5	53.882928650918743	757.5	31.940000000000001	5.3081446852925938	32.0	17636.25	90.293009142457976	17636.5	30.0	0.0	30.0	112.93000000000001	10.029212331983006	112.0	127.97	10.922870501841537	129.0	231.78999999999999	9.6832794031774174	233.5	238.25	7.5198071783789775	238.0	243.15000000000001	6.2535989637967671	243.5	245.97	5.9773823702353184	246.0	247.0	5.3009433122794292	247.0	248.38999999999999	6.0512725934302445	248.0	249.31	6.4462314572159132	249.0	251.02000000000001	6.4435704388172867	252.0
2.0	11.0	4697.2799999999997	137.28401800646716	4683.0	20222.82	214.02053079085658	20222.5	774.75	55.391041694483413	777.0	31.52	4.5770733007020983	31.5	17819.610000000001	98.589035394408867	17825.5	30.0	0.0	30.0	113.38	10.077479843691078	113.0	130.30000000000001	10.633437826027855	131.0	239.77000000000001	6.6825968006456895	241.0	244.63	6.3838154735236508	245.0	247.46000000000001	6.0389071859070667	246.5	249.75999999999999	6.1157501584024834	250.0	252.02000000000001	7.1217694430527585	252.5	252.91	6.4747123488229192	253.0	254.47999999999999	5.884692005534359	255.0	256.38	6.965314063270946	255.0
2.0	12.0	4539.8500000000004	141.23677814223888	4532.0	19447.740000000002	199.49439190112588	19456.0	747.75	55.917327368178107	753.5	31.550000000000001	5.4357612162419349	30.0	17762.779999999999	73.481232978223758	17762.5	30.0	0.0	30.0	114.05	10.388816101943474	114.0	132.38	10.934148343606831	132.5	242.69	4.8717450672218057	243.0	245.37	5.1607266930152385	245.0	249.08000000000001	5.9239851451535568	249.0	249.77000000000001	6.036315101119226	249.5	251.31	6.0740349027643887	251.0	252.81999999999999	5.7972062236908561	252.0	253.84999999999999	6.834288551122202	253.5	255.59	6.9124452981560731	255.0
2.0	13.0	4477.6700000000001	142.09898345871443	4467.0	18936.09	192.05546568634804	18921.5	734.62	57.488743245960762	739.5	33.039999999999999	5.1476596624097049	32.0	17777.799999999999	91.09368803599952	17782.0	30.0	0.0	30.0	114.77	10.431543509950959	114.0	134.38999999999999	10.515602693141274	135.0	245.18000000000001	5.7868471554033638	245.0	246.40000000000001	4.8887626246321272	246.0	248.16	4.5049306320963476	248.0	248.96000000000001	5.7843236423976139	248.0	252.49000000000001	5.9354780767853903	252.0	252.21000000000001	6.5761614943673639	252.0	251.84	6.0790130777947819	251.0	254.96000000000001	6.731894235651656	255.0
2.0	14.0	4468.0299999999997	151.89334778060558	4472.5	19083.959999999999	197.94928239324332	19063.5	736.66999999999996	60.42847921303332	742.0	32.270000000000003	3.9996374835727297	32.0	17931.389999999999	94.452093147796361	17939.5	30.0	0.0	30.0	115.31	10.650535197819872	115.0	136.63	11.092028669274166	138.0	249.50999999999999	5.5108892204434667	249.0	251.16999999999999	5.8087089787662807	251.0	252.75999999999999	5.5733652311686877	253.0	253.41	6.1483249751456697	253.0	256.85000000000002	6.2439971172318769	257.0	257.70999999999998	7.1446413485912652	257.0	258.98000000000002	6.5863191541254675	258.0	261.67000000000002	6.5346078688778251	261.5
2.0	15.0	4536.9399999999996	151.45783703724283	4533.5	19344.939999999999	222.61216588497584	19360.0	747.37	64.837127481096815	754.0	31.870000000000001	4.433181701667551	32.0	17685.369999999999	78.85044768420785	17681.0	30.0	0.0	30.0	115.84	10.417984449978796	116.0	138.16	11.230957216551046	138.0	249.21000000000001	5.5629039179191295	249.0	250.56	5.1581391993624992	250.0	252.36000000000001	4.8939145885477	253.0	253.47	6.0190613886219824	253.0	255.12	5.9368004851098037	254.5	256.17000000000002	7.3007602343865532	256.0	257.63999999999999	7.6033150664693618	257.0	259.11000000000001	7.0027066195864593	259.0
2.0	16.0	4503.2799999999997	153.26259034741648	4494.0	19065.73	207.82102179519762	19070.5	738.83000000000004	67.48274668387468	747.0	32.75	4.8690348119519538	33.0	17283.419999999998	83.506667997232412	17278.0	30.0	0.0	30.0	116.18000000000001	10.408054573262	116.0	140.27000000000001	11.202548817121931	141.0	249.19999999999999	5.0497524691810387	249.0	250.19999999999999	5.7844619455918282	251.0	251.52000000000001	5.8880896732301888	251.0	252.96000000000001	5.8393835291064757	252.0	253.84	6.1736860950326919	253.0	255.06	6.9077058420288857	255.0	255.59	6.0251058081995543	255.0	257.61000000000001	6.9755214858818979	257.0
2.0	17.0	4414.2700000000004	157.18096926791108	4423.5	18789.580000000002	230.6003547265268	18799.0	721.30999999999995	68.180744349119564	721.5	32.409999999999997	4.3568222364471101	32.0	17332.779999999999	90.736936249798504	17341.0	30.0	0.0	30.0	117.09	10.409702205154574	117.0	142.16999999999999	11.370184695069822	143.0	252.53	4.8051118613410031	252.5	254.02000000000001	5.0694772906089636	254.0	255.09	5.660556509743544	255.0	256.81999999999999	5.632725805504827	257.0	257.81	6.3508975743590756	258.0	259.27999999999997	6.8732525051826814	260.0	259.87	6.320846462302339	260.0	261.91000000000003	6.1613229098952447	262.0
2.0	18.0	4517.4499999999998	155.83435917665912	4513.5	19357.939999999999	241.14127892171427	19373.0	740.80999999999995	70.085332987722907	741.5	32.93	3.9654886205863713	33.0	17589.09	95.964899312196437	17575.0	30.0	0.0	30.0	117.55	10.549289075572817	117.5	144.12	11.122301920016378	145.5	250.91999999999999	5.3901391447716813	251.0	252.91999999999999	5.4436752291076287	252.0	255.13999999999999	5.765448811671126	255.0	257.08999999999997	5.6852352633818075	256.5	257.94	6.749548133023425	257.5	258.83999999999997	6.3162013900761593	259.0	258.81	6.5752490447130585	259.0	261.54000000000002	6.182911935326266	261.0
2.0	19.0	4660.1400000000003	164.47601770470979	4639.0	19856.689999999999	264.2827915321011	19862.5	763.51999999999998	73.648690416055601	768.0	35.130000000000003	5.0272358210054158	35.0	17504.240000000002	105.82807944964323	17498.0	30.0	0.0	30.0	118.09	10.547127571049854	117.0	146.09	11.482242812273219	147.0	250.75	4.9646248599466203	251.0	253.19	5.5923072161675815	253.0	253.38999999999999	5.5621848225315196	253.0	255.06	5.8528967187197152	254.0	254.91999999999999	5.5003272629908118	255.0	258.10000000000002	6.859300255857006	258.0	258.01999999999998	6.2928213068543437	258.0	259.95999999999998	5.9731398778197056	260.0
2.0	20.0	4531.0299999999997	161.83908396923161	4525.0	19308.59	228.16051783777138	19353.0	740.99000000000001	73.889849776542377	744.0	36.009999999999998	5.3600279850015706	35.5	17202.330000000002	100.8829078684789	17196.0	30.0	0.0	30.0	118.65000000000001	10.569176883750218	118.0	147.93000000000001	11.399346472495694	148.5	252.71000000000001	5.1813029249407911	252.5	254.28999999999999	5.8979572734973251	255.0	255.34	6.1208169389387885	255.0	255.02000000000001	6.2928213068543428	256.0	255.99000000000001	6.0539160879549705	256.0	257.89999999999998	6.1943522663794317	258.0	258.88999999999999	5.9563327643777599	258.5	260.35000000000002	5.5179253347612454	259.0
2.0	21.0	4346.2700000000004	157.59104384450279	4327.0	18639.310000000001	226.1006720467677	18643.5	712.42999999999995	68.101432437210903	709.0	34.090000000000003	4.2757338551411266	34.0	17229.740000000002	94.045586818308493	17216.0	30.0	0.0	30.0	119.27	10.289659858323791	119.0	149.63	11.811566365220152	150.5	253.00999999999999	5.29999056602934	252.0	254.43000000000001	5.1132279432859233	254.0	255.25999999999999	6.0689702586188368	254.5	258.44	6.1438098928921949	259.0	259.5	6.103277807866851	260.0	261.08999999999997	7.112095331194598	261.0	261.30000000000001	7.0235318750611517	261.0	264.57999999999998	8.077351050932478	265.0
2.0	22.0	4431.2799999999997	166.01548602464769	4425.5	18966.970000000001	242.19692215220246	18960.0	728.32000000000005	71.781875149650418	730.5	35.359999999999999	4.7276209661943076	35.0	17340.959999999999	94.842808899779001	17348.0	30.0	0.0	30.0	119.88	10.587048691679849	119.5	151.74000000000001	12.066167577155557	152.5	252.52000000000001	5.0960376764698276	252.5	253.84	5.0866885102195898	253.5	254.5	5.2201532544552753	254.0	255.66	5.8893463134714708	255.0	257.51999999999998	6.5946645100414338	258.0	258.26999999999998	6.4557803556192965	258.0	259.62	6.5494732612630777	260.0	261.87	7.1884003783873922	262.0
2.0	23.0	4530.4499999999998	175.20949603260664	4495.5	19336.82	264.29719559616973	19360.0	742.50999999999999	74.350856753638013	742.0	37.020000000000003	4.7916176809090274	37.0	17359.970000000001	93.789386926240226	17363.5	30.0	0.0	30.0	120.45	10.530313385650022	120.0	153.59999999999999	11.554220008291344	154.0	250.46000000000001	4.6247594532040264	250.0	252.41999999999999	5.0934860361053316	252.0	253.68000000000001	5.1592247479635933	254.0	254.44999999999999	6.2391906526407732	254.0	255.72999999999999	5.39231861076476	255.0	256.83999999999997	6.0311192991019507	257.0	258.06	6.7835388994241059	257.0	261.06999999999999	6.8472695287975931	261.0
2.0	24.0	4435.4399999999996	177.34967268083693	4418.5	18989.43	224.54492891178819	18995.0	724.30999999999995	69.318784611387983	730.5	35.789999999999999	5.0720705831050896	36.0	17431.630000000001	87.427644941402832	17435.5	30.0	0.0	30.0	121.26000000000001	10.520095056604765	121.0	155.50999999999999	11.9870722030027	157.0	254.90000000000001	6.0621778264910704	254.5	255.58000000000001	5.466589430348689	255.5	257.49000000000001	5.953981860906195	257.5	258.87	6.3853817426994919	259.0	261.02999999999997	7.1448652891429658	260.5	261.82999999999998	6.2482877654602307	261.5	262.55000000000001	6.5350975509168956	262.0	265.56999999999999	7.34200926177569	266.0
2.0	25.0	4474.25	173.71058545753624	4476.0	19145.279999999999	244.33055805608925	19152.5	734.10000000000002	68.052700166855985	730.5	36.439999999999998	5.080000000000001	35.5	17551.919999999998	101.66962968359823	17555.5	30.0	0.0	30.0	121.77	10.633771673305761	121.0	157.46000000000001	11.801203328474601	158.5	253.93000000000001	5.6075930665482492	253.0	254.30000000000001	6.3694583757176719	254.0	255.83000000000001	5.8361888249096259	255.0	258.26999999999998	5.959622471264435	259.0	258.75999999999999	6.7766068205260357	258.0	260.33999999999997	6.5087940511280573	260.0	260.44	6.7369429268771457	260.0	263.54000000000002	6.7252063165378058	264.0
2.0	26.0	4609.4899999999998	179.02605927629639	4605.0	19673.720000000001	274.82667556116166	19675.0	753.78999999999996	71.213242448297493	759.5	38.43	5.2330774884383287	38.0	17673.889999999999	95.545998869654412	17669.5	30.0	0.0	30.0	122.34999999999999	10.843777017257411	121.5	158.84	12.100181816815812	160.0	252.46000000000001	4.9242664428318665	253.0	254.34	5.3874298139279739	254.5	254.13999999999999	5.8429786924136549	253.0	256.17000000000002	5.3348945631568014	256.0	257.13999999999999	6.0033657226592485	257.0	257.99000000000001	7.097175494518928	258.0	258.16000000000003	7.0819771250689589	257.0	260.32999999999998	5.9733658853279694	261.0
2.0	27.0	4561.29	179.76297143739032	4549.5	19500.099999999999	247.66132116259087	19510.5	745.40999999999997	71.802241608462339	741.0	38.159999999999997	5.0114269424985132	38.0	17635.619999999999	90.395440150485484	17645.0	30.0	0.0	30.0	122.91	11.110441035350487	122.0	161.53999999999999	12.544656232834761	163.0	255.25	5.1853158052330812	256.0	256.97000000000003	5.2942515996125463	256.5	258.41000000000003	5.9060900771999743	258.0	259.86000000000001	6.8279132976334722	259.5	262.37	6.2396394126583949	262.0	262.38	6.9566946174170958	262.0	263.42000000000002	6.5225455153643805	263.0	265.19	6.8944833018870959	264.0
2.0	28.0	4500.4499999999998	176.09124765302789	4487.0	19250.029999999999	253.80537642059517	19239.5	733.70000000000005	69.28239314573365	731.5	37.640000000000001	4.7445126198588623	37.0	17375.279999999999	92.783627866127333	17377.0	30.0	0.0	30.0	123.38	11.147896662599631	123.0	163.21000000000001	12.830662492638485	163.0	254.52000000000001	5.3263120449331538	255.0	255.58000000000001	6.7796460084579646	256.0	256.81999999999999	5.8161499292917123	256.0	257.72000000000003	6.2579229781134256	258.0	259.82999999999998	5.8754659389702875	260.0	261.63	6.6100756425323919	262.0	262.11000000000001	6.191760654288891	262.0	264.10000000000002	7.6870020163910455	265.0
2.0	29.0	4499.1800000000003	182.83672388226606	4485.5	19176.049999999999	253.62012439867618	19157.0	732.75	68.726177690891561	727.0	38.509999999999998	5.1932552411758079	38.0	17044.150000000001	97.684632875391415	17031.5	30.0	0.0	30.0	123.98	11.071567188072336	123.5	164.97	12.979564707647171	165.0	252.88999999999999	5.3402153514628985	252.0	254.96000000000001	5.6726008144412905	254.0	255.81999999999999	5.6256199658348764	256.0	256.68000000000001	5.9897913152296054	256.0	258.92000000000002	5.9911267721522963	259.0	259.06	6.295744594565444	259.0	260.26999999999998	5.9327143871924264	260.0	260.81	6.552396508148755	260.0
2.0	30.0	4420.8500000000004	177.7520393694542	4411.5	18849.189999999999	236.73540905407455	18846.0	719.28999999999996	69.455063890259296	715.5	38.960000000000001	5.5062146707152637	38.0	17029.48	104.56992684323728	17031.5	30.0	0.0	30.0	124.43000000000001	10.931838820619339	124.0	166.63999999999999	12.849529174253817	166.0	255.52000000000001	5.5126763010356417	255.0	256.41000000000003	5.6992894293938088	256.0	258.52999999999997	6.6309199965012402	258.0	259.48000000000002	6.1587011617710434	260.0	260.00999999999999	6.9130239403606861	259.0	260.24000000000001	6.3499921259793695	259.0	260.98000000000002	7.0013998600279939	260.0	261.16000000000003	6.9594827393995304	262.0
2.0	31.0	4370.0600000000004	173.75579529903456	4374.0	18672.759999999998	222.20729600982952	18684.0	712.94000000000005	65.629081968285973	713.0	37.409999999999997	5.1324360687689037	37.0	17169.950000000001	96.89926470309257	17167.0	30.0	0.0	30.0	124.88	10.968390948539353	125.0	168.78999999999999	12.854022716643998	169.5	254.72	5.1963063804975933	255.0	255.74000000000001	5.8251523585224785	256.0	256.94	5.1435785208354696	257.0	258.93000000000001	6.6426726548882415	258.0	260.87	6.7581876268715719	262.0	262.08999999999997	6.6258508887538365	262.5	264.74000000000001	7.2368777798163757	265.0	265.06999999999999	6.1192401489073784	265.0
2.0	32.0	4476.8100000000004	179.90228986869511	4473.0	19087.810000000001	238.14078588095737	19101.0	729.75	68.738108062413232	736.5	38.979999999999997	5.0714494969387207	39.0	17226.66	95.437332318123822	17225.5	30.0	0.0	30.0	125.56	10.814175881684189	125.0	170.28999999999999	13.074628101785535	170.0	253.87	5.496644430923288	254.0	255.41	5.3797676529753584	255.0	256.88	6.5180978820511735	257.0	257.81	6.3650530241310639	257.0	259.33999999999997	6.0418871224146509	260.0	260.69999999999999	5.5145262715848951	261.0	260.19999999999999	6.8088178122196803	261.0	262.87	7.1339400053546846	263.5
2.0	33.0	4547.2299999999996	185.83847045216447	4530.5	19381.549999999999	238.30989803195337	19354.0	743.75	71.734283993081021	742.5	41.640000000000001	5.6098484828023647	41.5	17385.619999999999	108.80338046218968	17398.0	30.0	0.0	30.0	126.56999999999999	10.965632676685829	126.0	173.31	12.834091319606543	174.0	255.13999999999999	5.2555113928142134	255.0	255.81999999999999	5.9116495159980511	256.0	256.01999999999998	5.8514613559349433	255.0	256.66000000000003	5.7986550164671806	257.0	259.08999999999997	6.2017658775545534	258.0	259.48000000000002	6.5321971801224761	259.0	260.22000000000003	7.1813369228855999	261.0	261.58999999999997	6.0565584286787821	261.5
2.0	34.0	4464.1000000000004	178.36773811426772	4467.5	19081.560000000001	244.84661811019566	19136.5	731.26999999999998	67.800421090137775	727.0	39.93	6.0020913022045912	39.5	17622.110000000001	105.4555731101965	17607.0	30.0	0.0	30.0	126.70999999999999	11.092605645203474	127.0	174.34999999999999	12.939377883035954	174.5	255.71000000000001	5.7031482533772522	255.0	257.88999999999999	6.7214507362622253	258.0	258.44	5.8810203196384219	258.0	260.44999999999999	6.1487803668695138	260.0	261.31999999999999	5.7859830625400201	261.0	263.81999999999999	7.2861237980149642	264.0	264.80000000000001	7.274613391789285	264.0	267.58999999999997	7.5234234228840258	267.0
2.0	35.0	4548.8199999999997	171.8871944037717	4528.5	19420.470000000001	276.13744603005222	19445.0	744.34000000000003	70.423890832586068	749.5	40.109999999999999	5.590876496579047	39.5	17624.18	105.10179636904404	17622.0	30.0	0.0	30.0	127.43000000000001	10.985677038762789	127.0	176.00999999999999	13.179905158991092	176.5	254.43000000000001	5.3856383094299973	254.0	256.14999999999998	6.2567963048192636	255.5	257.18000000000001	6.2839159765229189	257.0	258.87	6.1913730302736569	258.0	259.29000000000002	6.4285223807652727	260.0	260.43000000000001	6.5364439873680551	259.5	262.14999999999998	6.2391906526407732	262.0	263.79000000000002	6.7131140315057971	263.5
2.0	36.0	4622.9200000000001	181.94640309717587	4618.0	19735.689999999999	271.67542012482465	19792.0	758.15999999999997	73.273285718602793	763.5	41.950000000000003	6.1812215621186075	41.0	17476.639999999999	102.42787901738471	17475.0	30.0	0.0	30.0	127.95999999999999	11.427090618350764	127.0	177.69999999999999	12.920913280414815	177.0	253.47999999999999	5.1720015467901792	253.0	255.93000000000001	5.8911034620009852	255.0	256.38	5.7284902024879134	256.0	256.82999999999998	6.3135647616857469	256.0	257.61000000000001	6.0875200205009588	258.0	259.43000000000001	7.2391366888600732	259.0	260.24000000000001	6.1646086656007606	259.5	261.69999999999999	6.5245689512794645	261.0
2.0	37.0	4464.6700000000001	188.78623122463145	4452.0	19125.139999999999	220.57257399776611	19142.0	731.34000000000003	71.94862333637802	732.0	40.869999999999997	6.6568085446405929	40.0	17274.470000000001	110.32846006357562	17281.0	30.0	0.0	30.0	128.66999999999999	11.052651265646627	128.0	179.34	12.861741717201447	179.0	255.46000000000001	5.3692085077784046	255.0	257.72000000000003	6.5743136523898826	256.0	259.56	6.7473253960365653	259.0	260.35000000000002	5.9116410581157579	260.0	262.44999999999999	6.3849432260592573	262.0	263.47000000000003	6.7282315655750136	263.0	265.06999999999999	6.6034157827597078	266.0	269.00999999999999	7.1728585654535246	269.0
2.0	38.0	4410.6499999999996	181.48610828380228	4418.5	18904.27	255.52063928379644	18889.0	721.61000000000001	68.821783615364112	719.5	39.840000000000003	5.7510346895145741	39.0	17103.560000000001	109.2014944952678	17126.0	30.0	0.0	30.0	129.05000000000001	11.169937331963864	129.0	180.99000000000001	13.259332562387899	182.0	255.18000000000001	5.3988517297662471	256.0	256.11000000000001	5.7112082784643743	255.0	258.31	6.9263193689000504	258.0	259.54000000000002	6.3724720478006027	260.5	261.00999999999999	6.5810257559137391	260.0	261.06999999999999	6.7041106792773038	260.0	262.79000000000002	6.6592717319538783	263.0	264.86000000000001	7.1344516257383077	264.0
2.0	39.0	4470.4700000000003	182.67656965248719	4461.5	19103.810000000001	269.6739770537751	19128.0	728.96000000000004	69.468110669572695	735.0	41.219999999999999	5.8780609047542205	41.0	16978.93	107.60866647254764	16971.5	30.0	0.0	30.0	129.75	11.27419620194717	130.0	182.88	12.822074715115336	183.0	254.34	5.6537067486738293	254.0	254.72999999999999	5.4970082772359001	254.5	257.08999999999997	6.2483517826703707	257.0	257.57999999999998	6.2308586888164941	257.5	258.0	6.5482822174979605	258.0	260.42000000000002	6.7263362984614448	260.0	260.56999999999999	6.6667158331520326	261.0	263.32999999999998	6.6288083393623625	263.5
2.0	40.0	4404.3800000000001	187.40927298295568	4402.5	18859.900000000001	227.93720626523435	18854.0	717.41999999999996	69.34452826287017	713.5	42.210000000000001	5.972093435303905	42.0	17073.130000000001	112.89576209938086	17071.5	30.0	0.0	30.0	130.19999999999999	11.205355862265151	130.0	184.90000000000001	13.122118731363468	185.0	256.26999999999998	5.4641650780334237	256.5	257.36000000000001	5.4690401351608315	256.0	258.68000000000001	6.2512078832814382	258.0	259.73000000000002	5.9259682753116403	261.0	262.47000000000003	6.6143102437064449	262.0	262.72000000000003	7.3417709035354681	262.5	263.69999999999999	6.4907626670523078	263.0	265.13	7.4372777277710949	265.0
2.0	41.0	4382.8800000000001	176.60460243153346	4401.0	18802.689999999999	257.55285651687109	18846.5	717.62	67.071719822888099	721.5	41.07	5.2407155999920469	41.0	17241.060000000001	119.48839441552472	17249.5	30.0	0.0	30.0	131.09999999999999	11.587493257818968	131.5	187.02000000000001	13.184066140610792	187.0	257.06999999999999	5.5177078574350054	256.5	257.67000000000002	7.014349577829722	258.0	258.49000000000001	5.3544280740336774	258.0	259.89999999999998	5.8386642307979999	260.0	260.23000000000002	6.5327712343231479	261.0	261.47000000000003	6.8050789855812841	261.0	263.38	7.1341152219458861	264.0	265.56	7.6240671560526012	265.0
2.0	42.0	4496.7299999999996	179.9205299569785	4476.0	19238.130000000001	273.86024373756771	19275.0	735.25999999999999	70.554605802881497	732.0	42.32	5.6407091752722014	42.0	17314.57	114.28737944322637	17322.0	30.0	0.0	30.0	131.59	11.337632027897182	132.0	188.53999999999999	13.194256326144343	188.0	255.12	5.8004827385313371	254.5	255.63999999999999	5.8609214292634899	255.5	257.08999999999997	6.0333987105113485	257.0	258.0	5.7148928248918187	259.0	259.66000000000003	6.6245301720197487	260.0	261.48000000000002	6.8723795005805686	262.0	261.33999999999997	6.574526598927104	261.0	264.26999999999998	6.6945574909772798	264.0
2.0	43.0	4553.54	187.5206345979023	4528.0	19489.299999999999	272.80049486758634	19517.0	743.96000000000004	75.82452373737668	743.5	44.82	6.89112472677719	45.0	17463.790000000001	114.49107345116475	17461.5	30.0	0.0	30.0	132.19999999999999	11.305750749065716	132.5	190.11000000000001	13.519537713990074	190.5	255.40000000000001	5.0833060108555337	255.0	256.33999999999997	5.907994583612953	256.0	257.24000000000001	5.9516720339749902	256.0	258.76999999999998	6.2703349192846156	258.0	259.88	6.2678225884273404	260.0	259.35000000000002	6.4410791021380875	259.0	260.33999999999997	6.5333299319719034	260.5	262.61000000000001	6.6376125225867169	262.0
2.0	44.0	4467.0799999999999	175.59047126766305	4471.0	19142.990000000002	250.66700999533225	19186.5	731.24000000000001	70.868345542985551	726.5	43.350000000000001	6.2631860901620984	42.0	17554.810000000001	102.35435457272935	17549.5	30.0	0.0	30.0	132.66999999999999	11.424583143379895	132.5	192.12	12.705337461083039	192.5	256.25	6.8809519690228909	256.0	258.13999999999999	6.0942924117570856	258.0	258.99000000000001	6.1619720869215238	258.5	260.63	6.3208464623023399	261.0	262.81	7.4708700965817885	263.0	263.68000000000001	6.9366850872733146	263.0	265.38999999999999	6.5450668445784412	264.5	265.56	7.3311936272342439	265.5
2.0	45.0	4523.3400000000001	180.33885992763734	4502.5	19366.41	278.31565155413017	19359.5	739.79999999999995	70.441039174617529	741.5	43.049999999999997	5.6557492872297654	42.5	17401.549999999999	103.15021812870781	17407.5	30.0	0.0	30.0	133.36000000000001	11.517395538922852	134.0	194.19	13.51865008053689	194.5	255.13999999999999	4.783346109158316	255.0	256.22000000000003	5.754267981246616	256.0	258.29000000000002	5.2882794933702204	257.0	259.30000000000001	6.6189122973491656	259.0	260.30000000000001	6.8256867786326092	260.0	261.31	6.7774552746587711	260.0	262.41000000000003	7.4754197206578308	261.5	263.86000000000001	7.2979723211313967	264.0
2.0	46.0	4560.9700000000003	188.25453274755432	4538.0	19494.82	288.91557175064139	19484.5	744.70000000000005	73.390939495281017	749.0	45.340000000000003	5.9652661298553991	45.0	17222.189999999999	116.09157549107516	17206.0	30.0	0.0	30.0	133.94999999999999	11.685354081070885	134.0	195.58000000000001	12.862488095232587	196.0	253.97999999999999	6.1805824968201826	254.0	254.81999999999999	5.2619007972404797	254.5	256.23000000000002	4.8925555694340366	256.0	257.41000000000003	6.0466436971265303	257.0	260.31999999999999	6.2703747894364339	260.0	259.44999999999999	6.6728929258605669	259.0	259.88	6.8077602778006225	259.0	262.19	6.8098384709183817	262.0
2.0	47.0	4393.8100000000004	182.37267860071586	4383.0	18855.0	247.82179080944437	18857.0	716.58000000000004	68.667194496353204	717.5	44.140000000000001	6.8337690917970004	43.0	17121.16	121.58977917571855	17132.0	30.0	0.0	30.0	134.46000000000001	11.844340420639725	134.0	197.37	13.345901992746688	198.0	257.30000000000001	5.9439044406854329	257.0	258.75	6.9460420384561452	259.0	259.60000000000002	6.3071388124885912	259.0	260.00999999999999	6.4428177065628667	261.0	263.33999999999997	6.7841285365181578	264.0	264.30000000000001	7.5967098141234803	264.0	265.11000000000001	7.0567627138795039	264.0	267.91000000000003	6.8192301618291191	267.0
2.0	48.0	4391.3500000000004	173.57893737432545	4389.5	18841.68	276.28358185024314	18831.0	716.02999999999997	68.713965829371247	722.0	43.399999999999999	5.619608527290846	43.0	17052.77	114.0778554321565	17053.5	30.0	0.0	30.0	134.83000000000001	11.513518141732353	135.0	199.13999999999999	13.209859953837514	199.0	256.52999999999997	5.6928990857031705	257.0	256.94999999999999	6.140643288776837	257.0	258.66000000000003	5.6625435980661551	259.0	259.47000000000003	6.1342562711383355	260.0	260.48000000000002	6.5642669049940396	260.0	262.20999999999998	7.8769219876802126	262.0	264.51999999999998	7.1798050112799041	264.5	264.88999999999999	6.9424707417460532	265.0
2.0	49.0	4488.25	185.92064839602943	4467.5	19185.700000000001	292.86370550138162	19232.5	730.44000000000005	71.740688594409235	736.0	44.710000000000001	6.0700823717639949	44.0	17028.849999999999	110.11760758389188	17026.5	30.0	0.0	30.0	135.12	11.445767776781077	135.0	201.15000000000001	13.075454103013019	201.0	255.13	5.5707360375447701	255.0	255.91	6.1564519002425415	255.0	257.02999999999997	6.2633138193770881	257.0	257.93000000000001	6.1176057408106974	257.5	258.79000000000002	6.0353873115153096	259.0	260.14999999999998	7.1643213216605517	260.0	260.99000000000001	6.1489755244268132	261.0	262.43000000000001	7.1333792833411014	261.5
2.0	50.0	4420.6300000000001	196.41031821164592	4394.0	18912.830000000002	264.45824074889401	18925.0	718.39999999999998	71.984164925350072	718.0	45.689999999999998	7.3643669110114267	45.0	17151.099999999999	126.51470270288748	17166.0	30.0	0.0	30.0	136.03999999999999	11.574039916986635	136.0	202.66	13.108180651791461	203.0	257.13	5.3378928426861467	257.0	259.18000000000001	5.7487042018180068	259.0	260.02999999999997	5.9807273805115049	259.5	261.29000000000002	6.1045802476501203	261.0	262.29000000000002	6.4889059170248418	262.0	263.88	7.1334143297582262	264.5	264.38999999999999	6.9078144155731342	264.0	267.04000000000002	6.8380114068345925	266.0
2.0	51.0	4414.5699999999997	181.10694382049519	4402.0	18915.849999999999	270.99975553494505	18934.0	719.28999999999996	68.847991256099846	721.5	44.560000000000002	6.459597510681296	44.0	17304.75	131.03521473252906	17322.0	30.0	0.0	30.0	136.52000000000001	11.829184249135695	136.0	204.03999999999999	12.95370217351009	205.0	255.38999999999999	5.8273407314142878	255.0	257.51999999999998	5.8214774756929195	257.0	259.88	6.3816612257311185	259.0	261.18000000000001	6.0089599765683248	260.5	262.07999999999998	7.0436922136050217	263.0	262.81999999999999	6.1796116382827808	262.0	262.70999999999998	6.3107764973892087	262.0	265.95999999999998	6.4713522543592088	265.0
2.0	52.0	4529.7700000000004	190.49760392193912	4530.0	19360.799999999999	307.53946088266463	19369.0	739.74000000000001	71.215815659163809	739.5	45.32	6.2926623936136918	45.5	17344.009999999998	129.076217406616	17335.0	30.0	0.0	30.0	137.15000000000001	11.710145174164152	137.0	205.71000000000001	13.194161587611395	206.0	254.94999999999999	4.7294291410274871	254.0	256.94	5.8631390909648395	257.0	257.22000000000003	5.9170600808171629	256.5	259.49000000000001	6.1878833214597702	258.5	258.81	6.2461107899235992	258.0	261.37	7.1605237238626609	261.0	261.77999999999997	6.6008787293814146	261.5	263.97000000000003	7.061805718086557	264.5
2.0	53.0	4548.2200000000003	196.78351455343002	4543.0	19444.02	262.48908472544144	19435.0	741.23000000000002	75.943380883392322	741.0	47.43	6.6547051024068677	47.0	17413.59	121.91497816101186	17417.5	30.0	0.0	30.0	137.58000000000001	11.97512421647475	138.0	207.28	13.087459646547149	207.0	256.85000000000002	5.7729974883070918	256.0	257.98000000000002	6.6332194295078173	258.0	258.64999999999998	6.3927693529486893	258.0	258.44999999999999	6.6338148903930074	259.0	259.58999999999997	6.4095163624098817	259.0	261.12	6.6772449408419927	261.0	262.01999999999998	6.4435704388172867	261.0	263.98000000000002	5.8787413618903157	263.5
2.0	54.0	4459.0	181.4623927980671	4437.0	19083.02	262.77339971922578	19091.5	727.39999999999998	70.328941411057798	727.5	45.509999999999998	7.3123115360329116	45.0	17398.439999999999	114.41943191608671	17405.5	30.0	0.0	30.0	138.16999999999999	11.645647255519979	138.5	208.91	13.573573589884132	208.5	256.66000000000003	5.736235699480976	256.0	257.33999999999997	5.3032442900549093	257.0	258.57999999999998	6.0945549468357409	258.0	261.42000000000002	6.9400000000000004	262.0	262.92000000000002	6.4601547969069593	262.0	264.0	7.4148499647666508	263.5	264.24000000000001	7.0357941982408763	264.0	267.73000000000002	8.3340926320745936	268.0
2.0	55.0	4494.3800000000001	183.89702444574786	4495.0	19220.049999999999	273.54869310599895	19228.0	732.58000000000004	70.559362242015766	730.0	45.25	6.0702141642614222	45.5	17230.02	107.39329401782962	17217.0	30.0	0.0	30.0	138.56	11.687018439276974	139.0	210.56999999999999	13.774799454075547	212.0	255.81999999999999	5.8023788225175368	256.0	257.06999999999999	5.5700179532924308	256.5	257.94	5.621067514271644	258.0	258.81999999999999	5.8913156425369024	258.0	260.66000000000003	6.8705458298449615	261.0	261.23000000000002	6.3684456502352296	261.0	262.76999999999998	6.5921999362883401	263.0	264.55000000000001	7.5780934277692822	264.0
2.0	56.0	4524.6400000000003	182.82212776357241	4492.0	19335.130000000001	285.46956597858207	19374.0	738.50999999999999	73.722926556126353	743.0	46.579999999999998	6.3642438671062891	46.0	17121.869999999999	124.87230717817303	17111.5	30.0	0.0	30.0	139.08000000000001	11.699299124306551	139.5	212.03999999999999	13.196908728941033	212.0	253.83000000000001	4.5957697940606206	254.0	255.00999999999999	5.1836184273150359	255.0	256.73000000000002	5.3756022918367021	257.0	257.25999999999999	6.5857725439009807	257.0	258.63	5.294629354355223	258.0	259.76999999999998	6.324326051050817	260.0	260.76999999999998	7.1258052176578612	259.0	263.66000000000003	6.8908925401576253	263.0
2.0	57.0	4383.9899999999998	176.97256821326857	4367.5	18772.0	257.75352567908749	18818.5	713.57000000000005	70.26994449976462	712.0	45.329999999999998	7.9536846806998831	43.5	17120.77	129.49462189604634	17114.0	30.0	0.0	30.0	139.87	11.770008496173654	141.0	213.69999999999999	13.632681321002117	214.0	258.11000000000001	6.3228079205365715	258.0	258.42000000000002	5.7413935590586371	258.5	260.68000000000001	6.5358702557501847	260.0	261.81	6.5661175743356894	261.5	263.89999999999998	7.5874897034526514	263.0	264.06999999999999	6.4950057736694893	264.0	264.75	6.7666461411839762	264.0	267.83999999999997	7.7041806832394579	267.5
2.0	58.0	4424.1499999999996	172.05199068886125	4428.0	18909.619999999999	274.98966453305115	18924.0	721.26999999999998	70.376395900898473	724.5	44.710000000000001	5.6785473494547878	45.0	17092.509999999998	124.23111486258182	17103.0	30.0	0.0	30.0	140.31	11.787022524793953	141.5	215.72999999999999	13.235448613477368	217.0	256.75	5.7764608541909119	256.0	256.31	6.5049135274805918	256.0	257.75999999999999	5.9784947938423425	258.0	260.98000000000002	6.1465112055539279	261.0	261.27999999999997	7.2402762378240793	260.5	262.63999999999999	6.6955507615131999	261.5	262.52999999999997	7.0263148235757278	263.0	265.83999999999997	6.9292423828294529	266.0
2.0	59.0	4509.1499999999996	181.64984860990111	4509.0	19252.509999999998	293.58346326045	19281.0	734.51999999999998	71.863548479044653	742.0	47.219999999999999	6.715027922503376	46.5	17114.529999999999	107.911672677241	17121.0	30.0	0.0	30.0	140.86000000000001	11.96914366193338	141.5	216.78	12.939536313175987	218.0	255.25	5.2485712341550625	254.5	256.69	5.5654200200883306	257.0	256.17000000000002	6.2514878229106392	256.0	258.50999999999999	5.766272626229183	258.5	259.13999999999999	6.4312051747708994	259.0	260.22000000000003	7.5413261433251915	261.0	260.56999999999999	7.0359860716178222	260.0	262.76999999999998	6.0396274719555363	262.0
2.0	60.0	4431.4099999999999	191.88246897515154	4412.0	18958.740000000002	266.78026988516228	19001.5	722.85000000000002	73.850575488617565	727.0	47.049999999999997	8.4916135098107244	46.0	17251.77	119.84839214607763	17256.5	30.0	0.0	30.0	141.43000000000001	12.091530093416631	143.0	219.06999999999999	13.832754606368175	220.0	257.62	5.6600000000000001	257.0	259.01999999999998	5.4881326514580531	258.5	260.67000000000002	6.2402804424160303	260.0	261.79000000000002	7.3461486508237774	261.0	264.62	6.509654368704993	264.0	264.52999999999997	7.0957099715250482	264.0	265.35000000000002	7.004819769273154	264.5	267.08999999999997	7.0115547491266161	265.5
2.0	61.0	4445.21	180.86543589088546	4439.0	19016.009999999998	267.74474766090185	19038.5	724.48000000000002	71.872731964215745	727.5	46.369999999999997	7.2686381117785741	46.0	17345.889999999999	121.08277292827415	17347.5	30.0	0.0	30.0	141.84999999999999	12.295019316780271	143.0	220.11000000000001	13.396189756792785	220.0	256.79000000000002	5.6520704171126539	257.0	257.88	6.9889627270432628	259.0	258.94999999999999	6.1390145789043373	259.0	259.56	6.3581758390280472	259.0	261.98000000000002	5.9497562975301772	262.0	264.17000000000002	7.362139634644266	262.5	264.32999999999998	6.6724133565000292	265.0	265.81999999999999	7.6149589624632901	267.0
2.0	62.0	4552.71	191.45747804669315	4526.0	19431.169999999998	265.40731169280173	19409.5	743.03999999999996	74.537899084962135	743.0	47.280000000000001	6.3278432344678075	47.0	17307.16	126.61782812858543	17308.5	30.0	0.0	30.0	142.59	12.35402363604668	144.0	222.16999999999999	13.137773784016833	223.0	254.72999999999999	5.7928490399802408	254.0	256.92000000000002	5.864605698595601	257.0	257.70999999999998	6.0054891557640833	257.5	258.43000000000001	6.1502113784812309	258.0	260.63999999999999	6.2362168018759574	261.0	261.13	6.6009923496395606	261.0	262.39999999999998	6.3843558798049473	262.0	262.63999999999999	6.9289537449747778	262.0
2.0	63.0	4510.8500000000004	189.46278658353992	4499.0	19273.610000000001	285.57769153069364	19262.0	733.98000000000002	75.987233138205539	735.5	49.079999999999998	8.3470713426925993	49.0	17287.279999999999	131.39559201129995	17300.0	30.0	0.0	30.0	142.88	12.057595116771834	143.0	223.24000000000001	12.687883984337184	225.0	257.48000000000002	5.4890436325465659	257.0	258.63	5.9222546382268968	259.0	260.39999999999998	6.7186308128963281	259.0	261.07999999999998	6.1509023728230305	261.0	261.87	7.2645096186872786	261.0	262.19999999999999	6.7838042424586522	261.0	262.66000000000003	7.3827095297052008	262.0	263.02999999999997	6.9949338810313284	263.0
2.0	64.0	4428.2799999999997	182.11205781056893	4428.5	18933.509999999998	245.67224080062442	18935.0	724.38999999999999	69.923514642786657	723.5	47.32	8.5485437356312328	47.0	17296.25	116.2929383066745	17278.0	30.0	0.0	30.0	143.41999999999999	12.27369545002645	143.0	224.69999999999999	12.627351266199891	227.0	256.11000000000001	5.321456567519836	256.0	257.69999999999999	6.0456596000767373	257.0	258.73000000000002	5.6424374165780531	259.0	260.50999999999999	7.0149768353145676	259.0	262.33999999999997	7.0359363271706776	263.0	263.73000000000002	6.7317976796692296	264.0	266.26999999999998	7.5774072082738178	267.0	266.87	6.7315005756517623	267.0
2.0	65.0	4491.54	188.32283026760192	4486.5	19157.310000000001	236.17843656862496	19163.0	733.94000000000005	72.538930237493858	736.0	46.969999999999999	6.1489104725959383	47.0	17153.98	120.07689036613166	17154.0	30.0	0.0	30.0	143.86000000000001	12.21066746742372	144.0	225.63999999999999	12.692139299582241	227.5	255.72	6.0746687152469478	256.0	256.77999999999997	5.654343463214806	256.0	258.44	6.8429818062011529	259.0	259.57999999999998	6.5102688116543996	259.0	260.99000000000001	6.6309803196812451	261.0	262.30000000000001	5.7297469403107151	263.0	262.01999999999998	6.7778757734263628	263.0	264.35000000000002	7.4463078099149254	265.0
2.0	66.0	4533.54	187.44681485690816	4512.5	19311.580000000002	288.6108514938411	19307.5	740.70000000000005	74.606769129885251	733.5	49.590000000000003	7.5605489218706863	50.0	17101.220000000001	126.59285761842965	17102.0	30.0	0.0	30.0	144.75999999999999	12.13269961715034	144.0	228.22	12.398048233492238	230.0	256.89999999999998	5.552476924760696	256.0	257.5	6.2361847310675458	257.0	257.58999999999997	5.8225338126970119	257.0	258.02999999999997	6.2296950166119691	258.5	260.69	6.5691628081514324	260.0	261.05000000000001	6.8328251843582244	261.0	261.60000000000002	7.2249567472753764	262.0	263.25	6.0636210303745068	262.0
2.0	67.0	4395.0500000000002	184.82052781008932	4391.0	18749.790000000001	279.30317917990124	18741.5	716.21000000000004	70.626948822669661	709.5	47.729999999999997	8.7519769195308097	47.0	17148.259999999998	128.15971441915747	17145.0	30.0	0.0	30.0	144.90000000000001	12.28210079750203	146.0	228.74000000000001	12.008846738967069	232.0	257.11000000000001	6.0875200205009605	256.0	259.19999999999999	7.0738956735309575	259.0	260.02999999999997	5.9269806815949719	259.5	262.04000000000002	6.4898690279542626	261.5	262.63999999999999	6.1196731938887066	262.0	265.25	7.1935735208587399	265.0	266.13999999999999	7.4310429954347583	266.0	268.92000000000002	7.8187978615641418	268.0
2.0	68.0	4452.7200000000003	183.28764715604814	4452.0	18956.029999999999	280.30331624866665	18982.5	725.07000000000005	68.573209783413219	727.0	47.729999999999997	6.6586109662601558	47.0	17147.900000000001	143.5494688252102	17170.5	30.0	0.0	30.0	145.49000000000001	12.013737969508075	145.0	229.97	11.970342518073574	233.0	256.17000000000002	5.7862855097203765	256.0	257.52999999999997	6.6188443099985372	257.0	258.52999999999997	6.4163151418863462	258.5	260.13999999999999	6.3624209228877646	260.0	260.57999999999998	6.600272721638099	260.0	261.81	6.8799636626947382	261.5	263.54000000000002	6.5763515721104815	264.0	265.11000000000001	6.7762747878166811	265.0
2.0	69.0	4548.4799999999996	187.37088781344875	4522.5	19374.040000000001	283.17884525507901	19401.0	744.01999999999998	73.005476506903236	745.0	49.759999999999998	6.9095875419593611	50.0	17193.150000000001	141.41975639916794	17204.0	30.0	0.0	30.0	146.02000000000001	12.445866783796136	145.5	230.75999999999999	11.193855457348018	233.0	255.12	5.5915650760766438	255.0	257.37	6.2779853456343782	257.0	257.95999999999998	6.0529662150056645	257.5	258.49000000000001	6.3458569161303968	258.0	259.13999999999999	6.311925221356792	260.0	260.42000000000002	7.1793871604754678	260.0	261.56999999999999	6.337594180759762	261.0	262.97000000000003	6.6173332997514942	263.0
2.0	70.0	4442.6400000000003	187.38097662249493	4424.0	18998.84	254.73196579934762	18981.0	724.29999999999995	72.43942296843619	723.0	49.590000000000003	9.6644658414213467	48.0	17296.959999999999	121.26029193433438	17298.0	30.0	0.0	30.0	146.72	12.044152107973396	146.5	232.34	11.068170580543111	235.0	256.76999999999998	5.606879702651022	257.0	259.05000000000001	6.8853104505171014	258.0	260.64999999999998	6.8838579299692118	260.5	261.62	6.2398397415318296	261.0	263.81	6.4026478897406189	263.0	264.64999999999998	6.8093685463484794	264.0	265.99000000000001	7.0377482194235963	266.0	270.24000000000001	7.2775270525089759	270.0
2.0	71.0	4452.2700000000004	182.73646899291887	4437.0	19052.52	267.75326253847965	19085.5	727.60000000000002	72.10423011169317	724.0	48.439999999999998	7.7321665786505136	47.5	17319.529999999999	118.35712526079703	17320.5	30.0	0.0	30.0	147.06	12.056384200911978	147.0	233.18000000000001	10.55497986734224	236.0	256.76999999999998	5.6086629422706453	258.0	257.30000000000001	6.0473134530963426	257.0	259.54000000000002	7.116768929788293	259.0	260.47000000000003	6.8475616097995058	261.5	262.55000000000001	6.7592529172978875	262.0	262.39999999999998	6.7424031324150295	262.0	263.81999999999999	6.9518055208701002	264.0	265.98000000000002	7.2704607831966195	265.5
2.0	72.0	4549.1599999999999	184.73801557881907	4555.0	19415.529999999999	268.58996463010305	19455.0	742.38999999999999	76.398939128760162	747.0	49.789999999999999	7.0658262078825569	50.0	17252.209999999999	126.08840509737601	17253.5	30.0	0.0	30.0	147.78999999999999	12.129546570255624	146.5	234.44	9.7563517771757287	237.0	255.94	5.8014136208341505	255.5	256.0	5.7463031594234568	256.0	258.18000000000001	6.2263633045301807	258.0	258.73000000000002	6.5434776686407368	259.0	259.06	6.5997272670921783	258.0	261.81	6.6493533520185251	261.0	261.62	6.9739228558968165	262.0	264.44999999999999	7.0772522916736547	264.0
2.0	73.0	4476.7399999999998	184.6423364236924	4472.0	19134.560000000001	241.1130987731691	19163.5	730.02999999999997	76.82570598439041	736.0	51.659999999999997	8.5781349954404433	50.0	17244.040000000001	124.42900947930109	17254.0	30.0	0.0	30.0	148.08000000000001	12.165262019373031	147.0	235.16	9.3698665945679291	239.0	257.62	5.9157079035395244	257.5	258.56999999999999	5.6307281944700547	258.0	260.13	6.5447001459195961	259.0	261.13999999999999	6.051479158024093	262.0	263.86000000000001	6.6015452736461624	263.5	263.70999999999998	7.7540892437474573	263.0	264.72000000000003	6.5819146150645249	264.5	266.35000000000002	7.8196866944910264	266.0
2.0	74.0	4414.8800000000001	177.26196884836858	4419.0	18909.450000000001	286.20357702167178	18903.0	721.21000000000004	73.962057164467794	724.0	49.210000000000001	8.4761960807900145	49.0	17233.169999999998	122.54836229015875	17224.0	30.0	0.0	30.0	148.78999999999999	12.790070367281018	147.5	236.18000000000001	9.066840684604534	240.5	258.37	5.9777169554939622	257.0	258.74000000000001	7.0492836515492838	259.0	259.43000000000001	5.3949142717933887	259.0	260.74000000000001	6.0110232074082024	261.0	261.5	6.7044761167446936	261.0	262.44	7.0104493436583661	262.0	264.48000000000002	7.542519472961275	264.0	266.52999999999997	7.6189959968489296	266.0
2.0	75.0	4488.1499999999996	179.85974396734807	4467.5	19181.279999999999	274.06492223559002	19203.0	730.86000000000001	75.018000506545093	734.5	48.759999999999998	6.8001764682984511	48.0	17141.080000000002	141.55547887665813	17129.0	30.0	0.0	30.0	149.05000000000001	12.234684303242156	148.5	236.56	8.2599273604554178	239.0	256.62	6.1591882582041615	256.0	256.69	6.0410181261108624	257.0	258.30000000000001	6.341135544995077	258.0	259.02999999999997	6.0007582854169357	259.0	260.56999999999999	6.7841801273256293	260.5	262.47000000000003	6.8984853410005886	263.0	262.43000000000001	6.8106607608953773	262.0	265.25999999999999	6.8082596895241885	265.0
2.0	76.0	4515.5200000000004	189.9623899618027	4502.0	19282.529999999999	253.57825044747037	19275.5	737.13	76.191292809611781	742.5	51.710000000000001	7.8896070878086189	50.0	17149.509999999998	133.54942867717554	17141.5	30.0	0.0	30.0	149.46000000000001	12.159292742589924	149.0	236.72	8.0000999993750082	239.0	256.55000000000001	5.0266788240348124	256.0	257.39999999999998	6.059702963017247	257.0	258.17000000000002	6.0927087571949476	257.0	259.76999999999998	6.5404204757798245	259.0	261.02999999999997	6.3410645793904363	261.0	260.44999999999999	6.4146317119535397	260.0	261.30000000000001	6.6083280790227112	261.0	263.63	6.9837740513278339	263.0
2.0	77.0	4405.3400000000001	181.43705354750446	4399.5	18834.369999999999	244.54801798419876	18845.5	718.89999999999998	71.313603190415222	724.0	49.659999999999997	9.0941959512647408	49.0	17231.799999999999	128.22597240808898	17228.0	30.0	0.0	30.0	149.90000000000001	12.197130810153674	150.0	237.86000000000001	7.3253259313152741	240.0	257.45999999999998	6.8926337491556877	257.0	259.19	6.3603380413308219	258.5	260.25	6.6338148903930083	260.0	261.38	6.5723359621979167	262.0	263.60000000000002	7.6485292703891767	264.0	264.73000000000002	6.9740303985572085	264.5	266.49000000000001	6.9821128607320579	266.0	266.60000000000002	7.524626236564842	266.5
2.0	78.0	4466.7600000000002	185.92230205115254	4452.0	19086.639999999999	280.64623710286941	19056.0	727.67999999999995	71.747317719898064	729.5	48.530000000000001	7.0419528541449345	48.0	17207.799999999999	128.50042801485137	17186.0	30.0	0.0	30.0	150.52000000000001	12.278012868538625	151.0	238.88	7.2571068615530256	241.0	256.29000000000002	5.0503366224440915	256.0	257.14999999999998	5.8879113444412514	256.0	259.38999999999999	5.5441771255976295	259.0	260.17000000000002	6.9915019845523894	260.0	261.26999999999998	6.9912159171348733	261.5	262.29000000000002	6.8121876075163996	261.5	262.97000000000003	7.7051346516462642	262.0	264.60000000000002	7.4135011971402553	264.0
2.0	79.0	4555.3400000000001	192.87821131480871	4539.0	19437.630000000001	296.92236881043499	19454.0	743.69000000000005	74.317520814408226	746.0	51.549999999999997	7.8808311744383914	51.0	17238.57	127.72965630580865	17222.5	30.0	0.0	30.0	150.97999999999999	12.240081699073745	151.0	239.06999999999999	6.5134553042145011	241.0	255.02000000000001	6.6286951958888558	255.0	255.78999999999999	5.4832380944110035	255.5	257.39999999999998	5.0318982501636498	257.0	258.25999999999999	6.2954269116557926	258.0	261.25999999999999	6.6266431924466858	260.5	260.48000000000002	7.0035419610365741	260.0	260.82999999999998	6.8191715039291978	260.0	263.11000000000001	6.851123995374774	263.0
2.0	80.0	4432.7700000000004	194.01844525714557	4421.5	18992.169999999998	266.6415217103293	19019.0	722.95000000000005	70.253024845909664	726.0	51.039999999999999	9.6808264110043822	49.5	17303.75	131.5506271364755	17301.5	30.0	0.0	30.0	151.53999999999999	12.568548046612227	151.0	239.44	6.1421820227017045	241.0	258.12	6.0815787423990493	258.0	259.66000000000003	7.0897390643097715	260.0	260.45999999999998	6.32047466571934	260.0	260.69999999999999	6.3694583757176719	261.0	264.19	7.0960481960031805	264.0	265.05000000000001	7.8668608733089975	264.0	265.60000000000002	7.1330218000508019	265.0	268.60000000000002	6.9267597042195703	267.0
2.0	81.0	4451.3500000000004	188.82856642997635	4432.5	19063.700000000001	273.81696441236073	19068.5	727.84000000000003	69.989387767003649	728.5	50.0	7.2691127381544991	50.0	17272.860000000001	121.69675591403413	17264.0	30.0	0.0	30.0	152.13	12.233278383164507	153.0	239.68000000000001	5.9411783343037259	241.0	257.48000000000002	5.8454768838821023	257.0	257.81999999999999	6.564114563290314	257.5	259.51999999999998	5.6647683094721533	259.0	260.25999999999999	6.2315648115060149	261.0	261.69	6.5874046482662649	261.0	262.98000000000002	7.9384885211228964	263.0	265.22000000000003	7.5240680486024312	265.0	265.69999999999999	7.1028163428319058	265.5
2.0	82.0	4543.0699999999997	189.18674662882702	4535.0	19403.040000000001	292.02129785342714	19452.0	743.96000000000004	74.907131836694958	736.5	51.020000000000003	7.5630417161351158	50.0	17205.34	118.67697502043099	17211.0	30.0	0.0	30.0	152.24000000000001	12.344326632101081	152.5	240.47	5.4193265264237391	241.0	256.00999999999999	5.6665598029139348	256.0	256.68000000000001	6.5021227303089271	256.0	257.70999999999998	6.4425072758981035	258.0	258.82999999999998	6.2530872375171613	259.0	259.62	6.1705429258696523	260.0	260.95999999999998	7.2137646205015589	261.0	261.70999999999998	6.2294381769145124	261.5	263.02999999999997	7.0731251932932722	263.0
2.0	83.0	4454.1599999999999	194.79613548528113	4439.5	19024.720000000001	260.41513320081839	19046.0	728.42999999999995	75.039756795981162	726.5	52.32	9.3860321755255036	51.0	17209.810000000001	112.94783707535085	17216.0	30.0	0.0	30.0	153.02000000000001	12.5594426627936	153.5	240.71000000000001	5.130877117998442	241.0	258.20999999999998	5.3465783450726683	258.0	259.95999999999998	6.2384613487622094	260.0	260.77999999999997	5.8746574368213169	260.0	262.13	6.3524089918707221	261.0	263.20999999999998	6.5761614943673647	263.0	265.00999999999999	7.2131754449756729	266.0	265.25	6.9805085774605278	265.5	268.05000000000001	7.080077683189641	267.0
2.0	84.0	4419.79	182.29916593336353	4400.5	18901.84	264.16558140681383	18913.0	722.96000000000004	73.163914602760272	720.0	50.100000000000001	8.2782848465125909	49.0	17215.580000000002	124.55682879713981	17220.5	30.0	0.0	30.0	153.52000000000001	12.696046628773857	154.0	240.83000000000001	4.7414238367815216	242.0	256.32999999999998	5.8992457144960486	256.0	258.31999999999999	5.785983062540021	258.0	260.86000000000001	6.5130945026154805	260.0	261.86000000000001	6.2769737931586098	261.0	262.77999999999997	7.2119068213614623	263.0	263.35000000000002	6.2759461438097119	264.0	263.33999999999997	6.3517241753715972	263.0	266.57999999999998	6.6980295609977718	266.0
2.0	85.0	4503.8800000000001	195.03565212545115	4486.0	19204.84	274.55009451828641	19205.0	733.42999999999995	73.490850450923489	730.5	50.240000000000002	7.2555082523555861	50.0	17143.369999999999	136.16120262394864	17158.5	30.0	0.0	30.0	154.02000000000001	12.453096000593588	155.0	241.19999999999999	4.6173585522460785	242.0	255.80000000000001	4.9274739979019682	255.0	257.72000000000003	6.1124135985713526	258.0	257.97000000000003	6.0555016307486866	258.0	260.27999999999997	6.2563247997526465	260.0	259.44	6.6862844689707899	259.0	262.22000000000003	7.3696404254210393	262.0	262.35000000000002	6.7325700887551108	262.0	264.47000000000003	7.2103467323007431	265.0
2.0	86.0	4504.4899999999998	196.83767398544416	4489.0	19231.669999999998	224.48216209757069	19215.0	734.00999999999999	76.339569687024039	728.5	53.310000000000002	8.2045048601362893	53.0	17190.919999999998	130.0720323513091	17218.0	30.0	0.0	30.0	154.43000000000001	12.627157241437995	155.0	241.65000000000001	4.3298383341644531	242.0	257.56	6.0138506798888844	257.0	258.94999999999999	7.0162311820520866	258.0	259.25	6.5320364359057272	259.0	259.24000000000001	6.6499924811987556	259.0	260.25	6.6157010210558944	259.5	261.76999999999998	6.6840930574012809	262.0	262.81	6.5095237921064557	262.0	264.69999999999999	6.1652250567193407	264.0
2.0	87.0	4421.3100000000004	178.04413469699023	4397.0	18879.240000000002	244.85869884486442	18866.0	719.49000000000001	70.907051130335404	718.5	51.079999999999998	9.2484377059047116	50.0	17274.779999999999	129.91809573727593	17275.5	30.0	0.0	30.0	154.81999999999999	12.219148906531911	155.0	241.77000000000001	4.235221363754202	242.0	257.35000000000002	6.1957646824262129	257.0	257.98000000000002	5.6515130717357449	257.0	259.47000000000003	6.1244673237760034	259.0	262.27999999999997	7.1764615236201195	263.0	263.75	6.7828828679257027	263.0	264.86000000000001	7.325325931315275	265.0	264.76999999999998	7.0666187105291032	264.0	268.63	8.6529243611625315	268.0
2.0	88.0	4492.1499999999996	184.85926403618512	4490.0	19165.049999999999	286.81953821174739	19158.5	730.24000000000001	70.687639655034459	727.0	50.210000000000001	7.6253458937939333	50.0	17224.16	120.72205432314345	17221.0	30.0	0.0	30.0	155.31	12.300971506348594	156.0	242.16	3.6652967137736612	242.0	256.73000000000002	5.8819299553802935	256.5	257.95999999999998	5.8015859900547886	257.0	258.51999999999998	5.4230618657728771	258.5	259.54000000000002	6.0883823795816232	259.0	261.29000000000002	7.1642096563403284	261.0	261.91000000000003	6.4250992210237499	262.0	263.42000000000002	6.687570560375419	264.0	265.43000000000001	7.4649246479787061	264.0
2.0	89.0	4551.1499999999996	188.83974025612301	4527.5	19434.459999999999	293.50531238803836	19444.5	741.80999999999995	73.708167118712154	749.0	52.369999999999997	8.5225055001448951	53.0	17216.259999999998	126.39894145126374	17230.5	30.0	0.0	30.0	155.91999999999999	12.289572816009514	156.0	242.22999999999999	3.3877868882206861	242.0	254.66	5.0303479004935632	255.0	255.72999999999999	5.2513902921036069	255.0	257.37	5.6261087796095799	257.5	257.81	6.550870171206264	257.0	259.36000000000001	5.3376399279082136	259.0	260.31999999999999	6.4123006791634465	260.0	261.25	7.2019094690227812	259.0	264.27999999999997	6.8059973552742443	263.5
2.0	90.0	4423.5	183.11447239363687	4408.5	18930.720000000001	261.46518238572418	18932.0	719.70000000000005	69.34515123640584	712.0	51.729999999999997	10.12408514385374	50.0	17290.700000000001	122.49746936161579	17284.0	30.0	0.0	30.0	156.58000000000001	12.498943955390791	157.0	242.33000000000001	3.1017898059023921	242.0	259.04000000000002	6.3323297450464464	258.0	259.06999999999999	5.98039296367722	259.0	261.18000000000001	6.5702054762389288	261.0	262.32999999999998	6.5879511230730916	262.0	264.51999999999998	7.7697876418857179	264.0	264.63999999999999	6.612896490948577	264.5	265.37	6.6927647500864698	265.0	268.39999999999998	7.8511145705562084	269.0
2.0	91.0	4461.2299999999996	181.22090690646044	4464.5	19091.189999999999	265.35552359052184	19076.5	728.0	70.821889271608669	726.5	50.619999999999997	7.6977659096649589	50.0	17251.040000000001	110.87749275664561	17245.5	30.0	0.0	30.0	156.84	12.340761726895144	157.5	242.80000000000001	2.9899832775452104	243.0	257.32999999999998	5.9347367254158794	257.0	257.10000000000002	6.5901441562381615	256.5	258.52999999999997	6.0966466192489781	258.5	261.56	6.1519427825687716	261.0	261.99000000000001	7.5729716756369809	261.0	263.38	6.955257004597315	263.0	263.18000000000001	7.4045661587968805	263.0	266.64999999999998	7.0673545262707744	266.0
2.0	92.0	4549.7700000000004	182.79342739825194	4531.5	19416.950000000001	294.01810743557957	19463.5	741.32000000000005	72.835826349400335	737.5	52.93	7.5382425007424647	53.0	17197.299999999999	121.6920293199189	17199.0	30.0	0.0	30.0	157.36000000000001	12.56783195304584	157.5	242.08000000000001	2.7410946718418905	242.0	255.97999999999999	5.2516283189121458	256.0	257.39999999999998	5.6727418414731332	257.0	256.58999999999997	6.3483777455346821	256.0	259.14999999999998	5.8980929121199841	258.0	259.83999999999997	6.6764062189174798	260.0	260.81999999999999	7.7011427723422967	261.0	261.33999999999997	7.292763536547719	260.5	263.30000000000001	6.163602842493991	262.5
2.0	93.0	4439.0100000000002	189.93132943250831	4428.5	18987.48	251.27277926588067	18991.0	724.96000000000004	72.648320008104804	727.0	53.329999999999998	9.5153087180605951	53.0	17228.990000000002	123.90492282391365	17213.5	30.0	0.0	30.0	157.91	12.582603069317573	159.5	243.27000000000001	3.2368348737617123	243.0	258.19999999999999	5.8206528843420999	258.0	259.5	5.3842362503887218	259.0	261.22000000000003	6.4382916988903203	260.5	262.43000000000001	7.573975178200679	262.0	265.27999999999997	6.6948935764506379	264.5	265.05000000000001	7.1517480380673364	265.0	265.83999999999997	7.1829241956183836	265.0	267.79000000000002	7.1362385049828587	266.0
2.0	94.0	4421.7799999999997	183.37625691457444	4412.5	18925.130000000001	282.44885041366337	18931.5	721.73000000000002	68.775410576746111	714.0	51.600000000000001	8.6752521577185302	51.0	17239.330000000002	140.3645293512574	17250.5	30.0	0.0	30.0	158.53	12.648679773003977	159.0	242.71000000000001	2.7066399834481132	242.0	257.36000000000001	5.8932503764900401	257.0	258.25	7.0744257717499588	259.0	259.54000000000002	6.1080602485568196	259.0	260.23000000000002	6.6751104859769921	260.0	262.44	5.9520080645106654	262.0	264.89999999999998	7.65702292016943	263.0	264.75	6.8078998229997474	265.0	266.29000000000002	7.7952485528044582	267.0
2.0	95.0	4521.7600000000002	190.9030183103452	4516.5	19312.66	282.39303178371807	19341.0	738.73000000000002	72.874804287901881	734.5	51.359999999999999	7.5941029753355336	52.0	17185.650000000001	132.19533842008198	17191.0	30.0	0.0	30.0	159.13999999999999	12.759326001008045	160.0	243.11000000000001	3.1808646623206092	243.0	255.47999999999999	5.9907929358307825	255.0	257.38	5.9224657027288901	257.5	258.19999999999999	6.0695963621974078	258.0	258.88	6.2964752044298562	259.0	261.13999999999999	6.5299617150485645	261.0	261.73000000000002	6.8641896826937998	262.0	263.11000000000001	6.776274787816682	262.0	263.02999999999997	7.1168181092395493	263.0
2.0	96.0	4492.54	188.18153044334613	4492.5	19196.790000000001	278.05151662956274	19218.0	734.48000000000002	75.728789769809467	733.5	54.829999999999998	9.0973127900495978	53.0	17218.779999999999	133.40124287277084	17211.0	30.0	0.0	30.0	159.43000000000001	12.32903483651498	160.0	242.61000000000001	2.2711010545548169	242.0	258.17000000000002	5.8104302766662643	258.0	259.32999999999998	6.0680392220222181	259.0	260.94	6.8801453473019025	260.0	261.80000000000001	6.5589633327226347	262.0	262.38999999999999	7.6405431744084797	261.5	262.66000000000003	6.7531029904777853	261.0	263.14999999999998	7.3080435138277604	262.0	263.57999999999998	7.3228136668906156	263.5
2.0	97.0	4419.3900000000003	179.33928153084588	4428.0	18909.73	278.14448960926768	18910.5	723.48000000000002	69.362450937088425	726.5	52.140000000000001	9.5236757609654052	51.0	17273.330000000002	131.08028494018464	17265.5	30.0	0.0	30.0	159.88999999999999	12.637954739592953	161.0	242.86000000000001	2.7857494503275055	242.0	256.58999999999997	5.5318984083224088	257.0	258.24000000000001	6.1206535598741407	258.0	259.12	5.9013218858150749	260.0	261.13	7.2988423739658881	260.0	262.97000000000003	7.2793612357129236	263.0	264.07999999999998	6.7730052413976454	265.0	267.05000000000001	7.7837972738246473	268.0	267.38	6.8567922529416059	267.5
2.0	98.0	4497.4399999999996	181.99738020092488	4496.0	19221.610000000001	284.50373969422617	19221.5	732.85000000000002	72.431950822824049	733.0	51.030000000000001	7.5530854622465382	51.0	17209.759999999998	123.55501770466466	17221.0	30.0	0.0	30.0	160.15000000000001	12.499099967597667	161.0	242.66	2.4585361498257452	242.0	256.14999999999998	6.3708319707868606	256.0	257.17000000000002	5.6445637563942883	256.5	258.94999999999999	6.6020830046281613	260.0	260.20999999999998	6.6562677229810996	259.0	261.41000000000003	6.7971979520976138	262.0	262.81999999999999	5.7452241035489635	263.0	262.49000000000001	6.8927425601134988	263.0	264.85000000000002	7.7244740921308024	265.0
2.0	99.0	4546.4700000000003	191.85059056463703	4528.0	19419.310000000001	290.47119289182535	19435.0	742.24000000000001	77.251034944523568	748.0	54.880000000000003	8.2149619597415047	55.5	17215.330000000002	133.52842805934623	17221.5	30.0	0.0	30.0	160.99000000000001	12.769099420084411	162.0	243.88	2.67686383665662	244.0	257.43000000000001	5.6058094865951338	257.0	257.94999999999999	6.3425152739272139	257.0	258.05000000000001	5.8709028266528138	257.0	258.69999999999999	6.3348243858847431	259.0	261.01999999999998	6.5482516750656439	261.0	261.61000000000001	7.113220086571201	262.0	261.98000000000002	7.2415191776311687	262.0	263.81	6.1232262737873739	263.5
2.0	100.0	4414.29	191.15173527854776	4404.0	18898.130000000001	274.52954868283302	18875.0	718.62	73.413320317228539	717.0	53.189999999999998	10.183020180673315	53.0	17266.830000000002	134.6448703070414	17261.0	30.0	0.0	30.0	160.97999999999999	12.734190198045575	160.5	243.08000000000001	2.4028316628511455	243.0	257.60000000000002	6.319810123729984	257.0	259.69999999999999	7.0788417131618369	260.0	260.48000000000002	6.1391856137438943	260.5	262.60000000000002	6.7245817713817697	262.0	263.13	6.276392275822154	263.0	265.70999999999998	7.4112009822969984	266.0	266.68000000000001	7.511165022817698	266.0	269.23000000000002	7.7470704140339395	268.5
2.0	101.0	4470.9099999999999	188.80355372714783	4466.0	19090.380000000001	278.56693199301316	19083.5	724.20000000000005	71.346758861212464	722.0	52.25	7.7037328614120568	52.0	17222.869999999999	126.72810698499366	17226.5	30.0	0.0	30.0	161.63999999999999	12.736184672027962	162.0	243.06	2.6714041251746243	243.0	256.70999999999998	5.9452417949146534	256.0	258.07999999999998	6.5813068611028909	257.0	258.94	6.596696142767227	259.0	260.60000000000002	6.525335240430179	260.0	260.93000000000001	6.6094704780337743	260.0	262.30000000000001	6.8636724863588885	262.0	264.02999999999997	6.7371433115230674	264.0	265.62	6.9235540006560212	265.0
2.0	102.0	4551.6499999999996	193.65166536851677	4537.5	19431.060000000001	279.80478266105456	19443.0	739.24000000000001	75.019213538932803	742.0	54.450000000000003	8.6433500449767742	54.0	17192.32	120.65039411456559	17197.0	30.0	0.0	30.0	162.19999999999999	13.074402472006131	162.0	242.88	2.4991198450654584	242.0	255.47	5.5397743636361216	255.0	257.70999999999998	6.3863839533808182	257.0	258.38999999999999	6.1772081072277301	258.0	259.02999999999997	6.4427556216265103	259.0	259.48000000000002	6.4038738276140332	260.0	260.68000000000001	7.282691810038374	260.0	262.02999999999997	6.458258279133779	261.0	263.27999999999997	6.7499333330041127	262.5
2.0	103.0	4437.1300000000001	203.02347918405891	4432.5	19022.549999999999	235.41586076558224	19041.5	721.75	75.312332987366688	722.0	55.229999999999997	10.501290396898851	54.0	17248.25	110.8007558638478	17246.0	30.0	0.0	30.0	162.75999999999999	12.831305467488489	163.0	243.44	2.7760403455281408	243.0	257.26999999999998	5.8409845060571772	257.0	259.39999999999998	6.8847657912234013	259.0	261.06	7.0225636344571489	261.0	261.99000000000001	6.317428274226784	261.5	264.25	6.4161904585197593	263.5	265.12	6.9025792280856875	264.0	266.52999999999997	7.1406652351164031	266.0	270.63999999999999	7.5531715193023388	270.5
2.0	104.0	4496.8000000000002	194.68595224103871	4490.5	19265.470000000001	260.04343694852213	19279.5	733.67999999999995	73.549422839339812	731.0	53.990000000000002	8.4835075293182829	53.5	17267.029999999999	126.09975852474898	17267.5	30.0	0.0	30.0	163.0	12.877111477346151	163.0	243.31	2.6218123502646029	243.0	257.25999999999999	5.6100267379041959	258.0	257.79000000000002	6.1584007664327931	257.0	259.94999999999999	7.2696286012422942	259.0	260.77999999999997	6.8287334111092663	262.0	262.85000000000002	6.9790758700561488	262.0	262.67000000000002	6.6888788298189397	262.0	264.27999999999997	7.0867199747132679	265.0	266.42000000000002	7.1514753722571118	266.0
2.0	105.0	4678.3800000000001	192.58840982779833	4676.0	20006.220000000001	299.80238758222055	20013.5	763.04999999999995	80.130814921601797	763.0	57.789999999999999	9.1490928512066159	57.0	17035.209999999999	119.20824593961611	17050.0	30.0	0.0	30.0	163.75	12.811225546371432	164.0	243.52000000000001	2.8442222135409887	243.0	256.38999999999999	5.8547331279914028	256.0	256.39999999999998	5.8872744118140092	256.0	258.5	6.0917977642072128	258.5	259.00999999999999	6.7431372520511541	259.0	259.41000000000003	6.57585735855029	259.0	262.19	6.738983602888494	261.0	262.02999999999997	7.123840256490876	261.5	264.81	7.0762914015746974	264.0
2.0	106.0	4606.7399999999998	192.92742780641638	4608.5	19734.110000000001	255.38613490164263	19742.0	752.75999999999999	80.793331407981938	756.5	64.650000000000006	12.448594298152704	63.5	16850.799999999999	118.38302243142806	16854.5	30.0	0.0	30.0	164.02000000000001	12.821840741484818	164.5	243.37	2.6670395572619463	243.0	257.98000000000002	6.0613199882533841	258.0	258.97000000000003	5.7921584923066467	259.0	260.49000000000001	6.6400225903230181	260.0	261.52999999999997	6.1015653729186576	262.0	264.22000000000003	6.7521552114861807	264.0	264.22000000000003	7.7660543392381696	264.0	265.23000000000002	6.8218106100946532	265.0	266.79000000000002	7.9828503681329259	266.0
2.0	107.0	4507.3800000000001	188.80295442603645	4508.0	19334.970000000001	272.87496972056636	19335.0	736.55999999999995	74.58824572276788	739.5	63.189999999999998	12.737107206897491	63.5	16976.549999999999	122.55263155069335	16967.0	30.0	0.0	30.0	164.81	13.531219457240358	165.0	243.69	2.9755503692594418	243.5	258.67000000000002	6.0300165837251232	258.0	259.13	7.2493516951517805	260.0	259.81999999999999	5.512494897956822	259.0	261.11000000000001	5.9529740466425691	261.0	261.76999999999998	6.7258531057405646	262.0	262.72000000000003	7.0200854695651689	262.0	264.85000000000002	7.7516127354248026	265.0	266.88999999999999	7.7316169072193439	267.0
2.0	108.0	4679.9200000000001	190.78342066332704	4671.0	20013.599999999999	321.0385958105349	20004.0	764.16999999999996	76.40524262117097	767.0	63.229999999999997	10.229227732336394	62.0	16947.599999999999	107.2977166579047	16955.0	30.0	0.0	30.0	165.25	13.001057649283769	166.0	243.36000000000001	2.605839595984373	243.0	256.75999999999999	6.4048731447234761	255.5	257.01999999999998	6.0728576469401947	257.5	258.56	6.3487321568955801	258.0	259.37	6.1084449739684166	259.0	260.86000000000001	6.8410817857996689	261.0	262.85000000000002	6.8386767725927795	263.0	262.80000000000001	7.0270904363043458	262.5	265.54000000000002	6.7622777227795066	265.0
2.0	109.0	4814.1199999999999	210.5724236456426	4776.0	20575.759999999998	312.1081902161493	20568.5	787.04999999999995	83.291221025988079	790.0	74.060000000000002	14.081065300608474	71.0	16658.59	131.22690996895415	16658.0	30.0	0.0	30.0	165.78	13.019662053985888	166.0	243.06999999999999	2.2237580803675567	243.0	256.69999999999999	5.0129831437977126	256.0	257.56999999999999	6.2486078449523461	257.0	258.30000000000001	6.1489836558572835	257.0	260.11000000000001	6.4465417085442018	260.0	261.45999999999998	6.3488896667055101	261.0	260.75999999999999	6.315251380586524	260.0	261.77999999999997	6.6235639953124927	261.0	263.82999999999998	7.0029350989424426	263.0
2.0	110.0	4585.8900000000003	201.12776511461564	4580.5	19618.330000000002	308.96022575729711	19622.5	749.51999999999998	77.181536652233092	747.5	73.069999999999993	16.748286479517837	74.0	16757.18	143.58554105480118	16747.0	30.0	0.0	30.0	166.31999999999999	13.017588102256116	167.0	243.56999999999999	2.772201291392816	243.0	257.79000000000002	6.9989927846798077	257.0	259.57999999999998	6.351661200032634	259.0	260.47000000000003	6.6263941929227244	260.0	261.63999999999999	6.5567064903044114	262.0	264.00999999999999	7.6830918255608527	264.0	265.14999999999998	6.9345151236405851	264.5	266.81999999999999	7.0119612092480947	266.5	266.88999999999999	7.588010279381546	267.0
2.0	111.0	4636.9700000000003	204.28232693994849	4620.0	19826.049999999999	327.01475119633363	19838.5	755.97000000000003	75.639600078265872	758.5	70.969999999999999	12.278806945302138	70.0	17113.130000000001	118.74086533287517	17110.5	30.0	0.0	30.0	167.00999999999999	13.093887887102134	167.0	243.88999999999999	2.6716848616556561	243.0	256.60000000000002	5.0892042599997884	256.0	257.64999999999998	6.0205896721168433	257.0	259.55000000000001	5.5720283559938926	259.0	260.48000000000002	6.9634474220747888	260.0	261.55000000000001	7.0148057706539531	262.0	262.64999999999998	6.9762095725400908	262.0	263.33999999999997	7.7423768960184312	262.0	264.88	7.4756671943044655	264.0
2.0	112.0	4901.3699999999999	223.66160399138695	4881.5	20885.450000000001	330.55076387750188	20908.0	800.90999999999997	84.035123014130221	802.5	79.760000000000005	11.654286764963354	78.0	17067.689999999999	114.25101268697796	17061.0	30.0	0.0	30.0	167.47	12.944848396176758	168.0	243.69	2.5717503766889971	243.0	255.25999999999999	6.6251339609097721	255.0	256.14999999999998	5.5052247910507699	256.0	257.69	5.0451858241297707	258.0	258.43000000000001	6.2293739653355216	258.0	261.62	6.6314101064554896	261.0	260.92000000000002	7.0649557677313162	261.0	261.12	6.8720884744013597	260.0	263.35000000000002	6.9532366564068564	263.0
2.0	113.0	4734.21	223.47524672768569	4730.0	20203.98	285.04375032615604	20199.5	771.85000000000002	82.87597661566349	773.5	83.060000000000002	17.72050789339854	84.0	16859.810000000001	140.02247641003925	16859.0	30.0	0.0	30.0	167.75	13.233574724918434	169.0	243.63	2.7153452819116755	243.0	258.50999999999999	6.1830332362037321	258.5	259.93000000000001	7.1599650837137476	260.0	260.76999999999998	6.5036220677404062	260.0	260.92000000000002	6.4368936607652607	261.0	264.51999999999998	7.2062195359286711	264.5	265.31999999999999	7.9433997759145925	265.0	265.92000000000002	7.3193988824219698	265.0	269.04000000000002	6.9984569727905015	268.0
2.0	114.0	4584.3199999999997	195.78063642760998	4578.0	19479.470000000001	322.94264057259454	19502.0	747.17999999999995	78.813625725505119	749.0	78.640000000000001	15.135071853149558	78.5	16971.43	124.35395088214929	16954.5	30.0	0.0	30.0	168.30000000000001	12.692123541787637	168.0	243.44999999999999	2.5937424698685874	243.0	257.69	5.8011981521061662	258.0	258.07999999999998	6.4725265545998338	258.0	259.79000000000002	5.7693933823236572	259.5	260.52999999999997	6.436544103787373	261.0	261.89999999999998	6.6098411478642962	261.0	263.31	7.9883602823107571	263.0	265.54000000000002	7.6503856111963398	265.0	265.92000000000002	7.2231295156600916	266.0
2.0	115.0	4796.75	204.54971889494252	4778.5	20307.259999999998	349.77768996892871	20305.0	780.71000000000004	81.88336766401342	777.5	82.049999999999997	11.176202396163019	81.0	16941.16	112.11393490552366	16940.0	30.0	0.0	30.0	168.58000000000001	12.831352228038943	169.0	243.68000000000001	2.9694443924747937	243.0	256.39999999999998	5.909314681077662	256.0	256.91000000000003	6.5438444358037726	256.5	257.98000000000002	6.3450453111069276	258.0	259.19	6.2796417095245163	259.0	259.97000000000003	6.4891524870355761	260.0	261.10000000000002	7.2518963037263564	261.0	262.00999999999999	6.2904610323886434	261.5	263.30000000000001	7.1728655361717193	262.5
2.0	116.0	4799.2200000000003	223.1028722361055	4805.5	20385.869999999999	293.05622856373486	20396.5	780.38999999999999	87.285381937641759	780.5	89.689999999999998	16.35279486815633	87.0	16858.02	142.74823851802864	16872.5	30.0	0.0	30.0	169.27000000000001	12.762331291735064	171.0	243.74000000000001	3.0087206583529817	243.0	258.52999999999997	5.3300187616930579	258.0	260.30000000000001	6.2777384462878025	260.0	261.07999999999998	5.9744121049689909	260.0	262.30000000000001	6.3960925571789531	261.0	263.41000000000003	6.643937085794839	263.5	265.19999999999999	7.3972968035627717	266.0	265.55000000000001	7.080077683189641	266.0	268.27999999999997	7.1443404174213319	267.0
2.0	117.0	4620.71	195.28974857887448	4609.0	19722.18	325.0965511967176	19652.0	750.87	80.409036183752377	747.5	85.370000000000005	18.629898013676836	84.5	17028.57	130.57704660467707	17045.5	30.0	0.0	30.0	169.69	13.066518281470394	170.5	243.59999999999999	2.5337718918639851	243.0	256.61000000000001	5.9057514339836548	256.0	258.60000000000002	5.8804761711956619	258.0	261.0	6.6045438903833471	260.0	261.92000000000002	6.3429961374732047	261.0	263.07999999999998	7.2009443825098387	263.0	263.73000000000002	6.6043243409148227	264.0	263.47000000000003	6.2872171904587484	263.0	266.83999999999997	6.8230784840861975	266.0
2.0	118.0	4729.7600000000002	194.71004699295824	4703.0	20091.490000000002	319.13130510810123	20070.0	768.46000000000004	81.443774470489757	769.0	82.700000000000003	14.447491131680961	81.0	17030.23	109.20758719063433	17036.0	30.0	0.0	30.0	170.38999999999999	12.858378591408792	171.0	243.75	2.658477007611689	243.0	256.01999999999998	4.9132066921716211	256.0	258.00999999999999	6.2521916157456339	258.0	258.19999999999999	6.0348985078458437	258.0	260.56	6.4083071087456469	260.0	259.69999999999999	6.6037867924396227	259.0	262.31	7.3548555390299812	262.0	262.66000000000003	6.7278822819665924	262.0	264.79000000000002	7.3447872671711867	265.0
2.0	119.0	4870.9700000000003	220.28674290569552	4859.0	20670.220000000001	269.25243100109606	20696.0	792.69000000000005	89.072744989699288	796.0	91.280000000000001	11.884510928094601	90.5	16935.080000000002	131.77736376176296	16922.5	30.0	0.0	30.0	170.74000000000001	13.143530728080641	172.0	243.90000000000001	2.879236009777594	243.0	257.92000000000002	6.2396794789476164	257.0	259.11000000000001	7.1314724987200231	259.0	259.5	6.5337584895678535	259.0	259.32999999999998	6.5666658206429238	259.0	260.38999999999999	6.6089257826064287	260.0	261.85000000000002	6.6111647990350368	262.0	263.17000000000002	6.4094539549013065	262.0	265.00999999999999	6.2665700347159605	264.5
2.0	120.0	4690.8900000000003	212.07611345929556	4669.0	19986.650000000001	264.93653485316059	19965.5	764.11000000000001	82.584852727361564	765.0	89.549999999999997	17.650141642491143	87.0	17137.099999999999	128.71188756288208	17135.0	30.0	0.0	30.0	171.16	12.78727492470542	172.0	243.71000000000001	2.6011343679248866	243.0	257.67000000000002	6.2977059315277648	257.0	258.32999999999998	5.7793684776106806	258.0	259.64999999999998	6.1812215621186075	259.0	262.56999999999999	7.424627936805992	263.0	264.04000000000002	6.7570999696615415	263.0	265.11000000000001	7.4120105234679743	265.0	265.02999999999997	7.0985280164270677	264.0	268.86000000000001	8.6741224339987255	268.0
2.0	121.0	4690.6199999999999	204.87482910304038	4683.0	19965.75	319.97954231481737	19962.5	763.80999999999995	79.912163654852947	763.5	85.730000000000004	15.107517996017743	84.0	17178.360000000001	110.343873413978	17194.0	30.0	0.0	30.0	171.56	12.916903653739931	172.5	243.78999999999999	2.5428134025130507	243.0	256.95999999999998	6.0198338847513062	257.0	258.20999999999998	5.7415938553680368	257.0	258.88	5.5861972754280709	259.0	259.75999999999999	6.1010163087800384	259.0	261.62	7.1467195271676935	262.0	262.13	6.4802083299844613	262.0	263.67000000000002	6.7350649588552587	264.0	265.58999999999997	7.7020711500219212	264.5
2.0	122.0	4860.4799999999996	212.30508613785022	4840.5	20603.369999999999	317.25383070973311	20597.0	791.99000000000001	85.143349123698442	786.5	90.790000000000006	12.937770287031686	89.0	16862.52	119.59995652173123	16875.0	30.0	0.0	30.0	172.03	12.952571173323079	172.5	243.83000000000001	2.6155496554261783	243.0	254.90000000000001	4.9264591747014403	255.0	255.90000000000001	5.1874849397371747	256.5	257.56	5.6909050246863195	258.0	257.95999999999998	6.6391565729390667	257.5	259.61000000000001	5.4035081197311063	259.0	260.56999999999999	6.4965452357387612	260.0	261.49000000000001	7.2311755614146165	260.0	264.56999999999999	6.9242400305015428	264.0
2.0	123.0	4682.3000000000002	207.7448675659642	4703.0	19930.419999999998	275.77244895021693	19951.0	762.75999999999999	83.074438908728126	751.0	92.379999999999995	18.107887784056981	93.5	16845.68	147.87270742094364	16852.5	30.0	0.0	30.0	172.84	13.222495982226652	173.0	243.72999999999999	2.327466433699958	244.0	259.39999999999998	6.4373907757724327	259.5	259.25999999999999	6.0689702586188368	259.0	261.44	6.7205952117353398	261.0	262.66000000000003	6.7382787119560437	262.0	264.69999999999999	7.7491935064237492	264.0	264.87	6.6009923496395588	265.0	265.57999999999998	6.6666033330324961	265.0	268.69999999999999	7.9202272694664524	268.5
2.0	124.0	4610.6000000000004	192.76965528837778	4605.0	19654.200000000001	315.68763041969191	19646.5	749.60000000000002	78.007563735832704	756.5	86.719999999999999	16.020037453139739	84.0	17083.689999999999	126.08859543987315	17092.0	30.0	0.0	30.0	173.19	13.142066047619757	174.0	244.15000000000001	2.6921181251943613	244.0	257.77999999999997	6.309643413062263	257.5	257.22000000000003	6.625073584497005	257.0	258.75999999999999	6.1337101333532216	259.5	261.77999999999997	6.1734593219685197	261.0	262.14999999999998	7.7451597788554363	261.0	263.63	7.0066468442472551	263.0	263.39999999999998	7.4712783377411398	263.0	266.77999999999997	7.0803672221149663	266.0
2.0	125.0	4824.5799999999999	206.3931772128139	4806.5	20489.169999999998	352.51332045753958	20522.5	785.67999999999995	83.770505549387721	783.0	90.170000000000002	12.288250485728227	90.0	16965.419999999998	135.60119321008941	16959.0	30.0	0.0	30.0	173.63	13.320401645596126	174.5	243.28	2.5182533629482169	243.0	256.33999999999997	5.3126641151121161	256.0	257.64999999999998	5.7799221448043738	257.0	256.81	6.450883660398782	256.0	259.41000000000003	6.0284243380837097	258.5	260.10000000000002	6.7815927332743895	260.0	261.02999999999997	7.8108322219850557	261.0	261.63	7.4654604680488399	261.0	263.50999999999999	6.2345729605162212	263.0
2.0	126.0	4772.0900000000001	217.49202721019452	4759.0	20296.889999999999	300.75906952243355	20280.5	776.88	86.916889037746856	774.5	94.819999999999993	16.312191759539857	95.0	16858.599999999999	144.18397969261355	16856.5	30.0	0.0	30.0	174.05000000000001	13.220722370581722	174.0	244.41	3.0003166499554674	244.0	258.41000000000003	5.9767800695692328	258.0	259.69999999999999	5.5434646206140803	259.5	261.50999999999999	6.4969146523561463	261.0	262.61000000000001	7.6235096904247452	262.0	265.49000000000001	6.7297771136940332	265.0	265.20999999999998	7.2474754225178293	265.0	265.98000000000002	7.3715398662694627	265.0	268.13999999999999	7.1484543783953738	267.0
2.0	127.0	4619.2600000000002	200.6289420796511	4619.0	19704.439999999999	317.93604136681324	19718.5	749.66999999999996	78.585247343251396	749.0	91.510000000000005	18.664134054383556	90.0	17119.779999999999	119.39234313807566	17135.0	30.0	0.0	30.0	174.71000000000001	13.321632782808569	174.0	243.72	2.5419677417308035	243.0	257.54000000000002	5.8794897737813949	257.0	258.43000000000001	7.1794916254564978	259.0	259.75999999999999	6.2739461266415093	259.0	260.52999999999997	6.7312034585206231	261.0	262.60000000000002	5.9949979149287449	262.0	264.95999999999998	7.6693154844484006	264.0	265.08999999999997	6.913891812864879	265.0	266.5	7.7672388916525543	267.0
2.0	128.0	4771.6300000000001	204.11896800640551	4757.5	20286.630000000001	338.08728621466969	20306.5	774.24000000000001	82.006477792915845	767.5	89.609999999999999	14.351233396471537	87.0	17101.529999999999	118.19665435197393	17103.5	30.0	0.0	30.0	175.38	13.624081620424915	176.0	244.18000000000001	3.0376964957019652	244.0	255.63	6.0541803739234599	255.0	257.62	5.9004745571860573	257.5	258.38	6.1510649484459199	258.5	259.14999999999998	6.4302021741155224	259.0	261.43000000000001	6.756115747972351	261.0	261.85000000000002	6.7887775040871672	262.0	263.32999999999998	6.7809365134913326	262.0	263.24000000000001	7.1261770957505668	263.0
2.0	129.0	4854.3299999999999	222.92564029290128	4857.5	20609.650000000001	295.21149621923604	20644.5	789.88	87.934325493518173	791.5	97.890000000000001	14.658031927922657	96.5	16893.75	144.02481557009543	16884.5	30.0	0.0	30.0	175.63999999999999	13.351793886965151	176.0	243.55000000000001	2.2287889088022665	243.0	258.55000000000001	5.947058096235482	258.0	259.61000000000001	6.2703987114058384	259.0	261.14999999999998	6.9575498560915818	260.0	261.97000000000003	6.6580102132694261	262.0	262.54000000000002	7.6176374290195783	261.5	262.81999999999999	6.8620405128503874	261.0	263.25999999999999	7.4089405450442092	262.0	263.62	7.3236329782424248	263.5
2.0	130.0	4642.7700000000004	200.88354113764521	4649.0	19799.509999999998	302.68886649495391	19806.5	756.23000000000002	78.362472523523664	757.5	94.129999999999995	20.082656696762012	94.0	17026.549999999999	119.9463525914815	17031.0	30.0	0.0	30.0	176.16999999999999	13.669714700753634	176.0	243.78	2.7407298298081115	243.0	256.69	5.4160779167216564	257.0	258.5	6.1943522663794317	258.0	259.41000000000003	5.9951563782773842	260.0	261.37	7.458759950554783	260.0	263.13	7.3002123256793015	263.5	264.33999999999997	6.7973818489180076	265.5	267.26999999999998	7.9985686219473058	268.0	267.61000000000001	6.9107090808396787	268.0
2.0	131.0	4671.71	197.09253131460869	4656.5	19879.389999999999	300.67430535381629	19911.0	758.08000000000004	78.850831320918871	760.0	88.739999999999995	16.347856128557044	84.5	17071.049999999999	104.69530791778588	17078.5	30.0	0.0	30.0	176.49000000000001	13.542891124128555	178.0	243.53	2.4757019206681572	243.0	256.31	6.4151305520620543	256.0	257.44	5.7259409707051647	257.0	259.25999999999999	6.6807484610633256	260.0	260.39999999999998	6.5787536813594105	259.5	261.58999999999997	6.8645393144769731	261.5	263.02999999999997	5.7505738844049299	263.0	262.69	7.166163548231367	263.0	264.98000000000002	7.7097081656830575	265.0
2.0	132.0	4876.6499999999996	213.33923103826919	4877.0	20671.959999999999	334.91001537726521	20649.0	795.30999999999995	85.695938643555337	799.5	96.689999999999998	11.736860738715443	96.0	16858.77	125.14646259483327	16867.0	30.0	0.0	30.0	177.31999999999999	13.903150722048583	177.5	244.78	2.8829845646482397	244.0	257.63999999999999	5.6524684873071163	257.0	258.18000000000001	6.4130803830920433	257.0	258.23000000000002	5.830703216594034	257.5	258.89999999999998	6.4536811201050206	259.5	261.17000000000002	6.5985680264736226	261.0	261.73000000000002	7.1538171628858409	262.0	262.16000000000003	7.1968326366534328	262.0	264.05000000000001	6.1227036511658808	264.0
2.0	133.0	4686.5600000000004	211.03067644302331	4712.5	19938.869999999999	312.13351806558677	20002.5	764.54999999999995	81.674644168187214	769.5	96.640000000000001	17.916204955291171	98.0	16931.450000000001	139.9545908500325	16924.0	30.0	0.0	30.0	177.22	13.732865687830781	178.0	243.86000000000001	2.5100597602447636	243.0	257.97000000000003	6.3363317463655582	257.0	259.93000000000001	7.1864525323694997	260.0	260.77999999999997	6.3317927950936621	261.0	262.80000000000001	6.7955868032128031	263.0	263.27999999999997	6.4172891472957643	263.0	265.94999999999999	7.4261362766919383	266.0	266.88	7.5528537652995773	266.5	269.38999999999999	7.8624360092785501	268.5
2.0	134.0	4631.7299999999996	197.68615808902757	4622.0	19720.450000000001	325.75795845995845	19739.0	754.00999999999999	77.383137051944331	757.5	91.700000000000003	17.08712965948348	90.5	17120.529999999999	120.58867732917548	17094.5	30.0	0.0	30.0	177.99000000000001	13.592273540508227	178.5	243.77000000000001	2.5878755766071904	243.0	256.97000000000003	6.0389651431350391	256.0	258.25	6.8664037166481844	257.0	259.23000000000002	6.6088652581210932	259.0	260.86000000000001	6.5742223874767109	260.5	261.06999999999999	6.6772075001455526	260.0	262.41000000000003	6.9326690386892125	263.0	264.30000000000001	6.8242215673291264	264.0	265.82999999999998	7.1050052779712978	265.0
2.0	135.0	4849.4300000000003	209.31389132114475	4836.5	20586.939999999999	317.76783411792951	20578.0	791.19000000000005	84.753724991884582	790.5	95.450000000000003	12.458230211390379	96.0	16984.400000000001	117.60382646835944	16975.5	30.0	0.0	30.0	178.38999999999999	14.024189816171198	178.0	243.55000000000001	2.43464576478797	243.0	255.78999999999999	5.6005267609395455	255.5	257.89999999999998	6.4412731660751659	257.0	258.80000000000001	6.1806148561449774	259.0	259.24000000000001	6.3515667358534458	259.0	259.63	6.3334903489308338	260.0	260.83999999999997	7.2714785291576014	260.0	262.25999999999999	6.6039685038619007	261.5	263.50999999999999	6.8315371623083481	263.0
2.0	136.0	4764.8000000000002	221.5875899052111	4766.0	20277.880000000001	294.5120126582276	20274.0	777.53999999999996	85.799466198805689	779.5	99.900000000000006	17.812635964393365	100.0	16927.82	149.54058847015415	16928.0	30.0	0.0	30.0	179.0	13.709850473291093	179.0	244.22999999999999	2.9592397672375248	244.0	257.42000000000002	5.9500924362567673	257.0	259.63999999999999	6.8942294710866694	259.0	261.22000000000003	7.1057441552591794	261.0	262.06	6.4262275092000909	262.0	264.32999999999998	6.5666658206429238	263.5	265.29000000000002	6.9531216011227652	264.0	266.79000000000002	7.236428677186006	266.0	270.82999999999998	7.6224077560833754	270.5
2.0	137.0	4624.04	212.92040390718779	4621.5	19725.779999999999	274.46801562295013	19740.0	752.22000000000003	79.03930414673448	753.0	93.790000000000006	19.314913926807957	95.0	17143.080000000002	122.53731513298308	17151.0	30.0	0.0	30.0	179.27000000000001	13.789746190557679	179.0	244.06999999999999	2.7175540473006237	244.0	257.58999999999997	5.6517165534021609	258.0	257.91000000000003	6.1352995036917317	257.0	260.14999999999998	7.2819983521008851	259.5	260.99000000000001	6.9375716212519203	262.0	263.01999999999998	6.9913947106425063	263.0	262.81999999999999	6.7548205009459723	262.0	264.39999999999998	7.1456280339799383	265.0	266.62	7.2962730212074725	266.5
2.0	138.0	4791.7299999999996	206.78925769971707	4783.0	20335.110000000001	319.34335424429923	20341.5	775.80999999999995	81.858743576969218	769.0	92.519999999999996	13.844479044008843	91.0	17047.049999999999	116.44796048020766	17034.5	30.0	0.0	30.0	180.08000000000001	13.875647732628558	179.0	244.25	3.0277879714405369	244.0	256.63	5.9070381749232004	256.5	256.58999999999997	5.9246856456693129	256.0	258.75999999999999	6.1937387739555181	259.0	259.19999999999999	6.8234888436927932	259.5	259.68000000000001	6.4944283813127068	259.0	262.42000000000002	6.8105506385313657	261.0	262.17000000000002	7.2181091706900631	262.0	265.07999999999998	7.1814761713731254	265.0
2.0	139.0	4822.8000000000002	220.73803478331504	4802.0	20444.84	295.36366465765553	20447.5	783.46000000000004	87.142460373803999	780.5	99.689999999999998	14.498065388181971	98.5	16835.900000000001	131.38116303336639	16830.5	30.0	0.0	30.0	180.13999999999999	13.663835479103225	180.0	244.00999999999999	2.8687802285989075	243.5	258.22000000000003	6.0375160455273331	258.0	259.19	5.7787455386095692	259.0	260.69	6.7345304216403976	260.0	261.75999999999999	6.2275516858553646	262.0	264.49000000000001	6.8825794583135762	264.0	264.42000000000002	7.7732618635936879	264.0	265.42000000000002	6.8617490481654899	265.0	266.92000000000002	7.9657767982789984	266.5
2.0	140.0	4629.71	200.62269537617124	4643.5	19712.490000000002	306.57943489412327	19714.0	752.67999999999995	80.940086483768965	758.0	96.739999999999995	19.429163646436251	97.5	17035.860000000001	130.10818729042379	17032.0	30.0	0.0	30.0	181.19999999999999	14.619165502859595	181.0	244.34999999999999	3.1124748994971827	244.0	258.94	6.1136241297613321	258.5	259.37	7.3751677947013521	260.0	259.94999999999999	5.5468459506281578	259.0	261.35000000000002	5.9989582428951786	261.0	261.94999999999999	6.7710782007003889	262.0	262.99000000000001	7.0873055528882061	262.0	264.97000000000003	7.8044282301780443	265.5	267.07999999999998	7.6271619885774014	267.0
2.0	141.0	4700.3999999999996	199.54563387856925	4700.0	19988.07	338.27498444313017	19983.5	762.22000000000003	79.181005297987966	765.5	92.450000000000003	15.988980580387231	90.0	17079.919999999998	130.88305314287257	17072.0	30.0	0.0	30.0	181.34999999999999	13.978107883401099	181.5	244.00999999999999	2.8195567027460187	244.0	257.04000000000002	6.465168211268753	256.0	257.29000000000002	6.0651380858147004	258.0	258.72000000000003	6.3373180447252286	258.0	259.55000000000001	6.161777340995048	259.5	261.10000000000002	6.9188149274279613	262.0	263.06	6.7732119411694187	263.0	263.06	6.9797134611672984	262.0	265.87	6.8682676127244777	265.5
2.0	142.0	4878.46	215.59872077542576	4849.5	20701.93	312.83140043799949	20727.0	794.65999999999997	85.919755586244534	797.0	101.18000000000001	13.66629430387038	100.0	16897.299999999999	131.69681089532881	16885.5	30.0	0.0	30.0	181.77000000000001	13.960555146554881	182.0	243.59999999999999	2.16794833886788	243.0	257.00999999999999	5.129317693416934	257.0	257.79000000000002	6.1794740876550325	257.0	258.43000000000001	6.2502079965389949	258.0	260.27999999999997	6.5055053608463052	260.0	261.54000000000002	6.3865796792962657	261.0	260.86000000000001	6.2849343671990709	260.0	261.98000000000002	6.6557944679805141	261.5	263.97000000000003	7.0035062647219783	264.0
2.0	143.0	4683.9899999999998	202.20116196500948	4675.0	19939.869999999999	298.23301812508959	19952.5	764.46000000000004	82.569294534954082	764.5	100.63	20.659939496523219	104.0	17009.93	137.72474396418386	17006.5	30.0	0.0	30.0	182.38999999999999	13.967744986217353	182.5	244.08000000000001	3.1038041175306148	243.0	258.14999999999998	7.1657169913414807	257.0	259.86000000000001	6.5360844547787167	259.0	260.79000000000002	6.7235332973073021	260.0	261.85000000000002	6.6383356347807547	262.0	264.11000000000001	7.6731935984960016	264.0	265.39999999999998	6.922427319950712	265.0	267.01999999999998	7.2511792144450551	266.5	267.11000000000001	7.740665346079755	267.0
2.0	144.0	4657.3199999999997	203.11547848453108	4640.5	19843.419999999998	324.72419620348592	19845.0	757.27999999999997	76.555088661695109	761.5	92.569999999999993	17.806883500489356	89.0	17161.0	117.84498292248169	17179.0	30.0	0.0	30.0	183.11000000000001	14.155490101017344	182.0	244.44	2.7141112725899794	244.0	256.88999999999999	5.2894139561959035	256.5	257.81999999999999	6.0438067474068031	257.0	259.68000000000001	5.7024205386835503	259.0	260.81999999999999	7.0048269072119123	260.5	261.74000000000001	7.0648708409991476	262.0	262.75999999999999	7.0797175084885975	262.0	263.48000000000002	7.7659255726539138	262.0	265.10000000000002	7.3912109968529514	265.0
2.0	145.0	4870.75	217.83077721020049	4872.0	20663.349999999999	321.63800692704217	20678.0	793.39999999999998	83.589592653631229	793.5	96.609999999999999	11.624022539551442	96.5	16976.330000000002	129.70929457829922	16977.0	30.0	0.0	30.0	183.53999999999999	13.976709197804754	183.5	244.21000000000001	2.6656894042629946	244.0	255.44	6.7161298379349397	255.0	256.44999999999999	5.5738227456566998	256.0	257.91000000000003	5.173190504901207	258.0	258.56	6.3044746014239763	258.0	261.77999999999997	6.7180056564429886	261.0	261.11000000000001	7.1496783144418474	261.0	261.30000000000001	6.904346457123947	260.5	263.51999999999998	6.8694686839667609	263.0
2.0	146.0	4740.2399999999998	223.72693713542856	4731.5	20161.459999999999	275.61253309673714	20132.5	771.33000000000004	81.555631933055366	767.0	100.84999999999999	17.712919014098155	103.5	16917.779999999999	158.06514985916408	16928.0	30.0	0.0	30.0	184.00999999999999	14.314674288994494	183.5	244.22	2.7949239703433792	244.0	258.68000000000001	6.2544064466582272	259.0	260.19999999999999	7.286974680894672	260.0	260.95999999999998	6.5588413610941982	260.0	261.04000000000002	6.503722011279387	261.0	264.68000000000001	7.2234063986460013	264.5	265.44	8.137960432442517	265.0	266.01999999999998	7.3538833278751445	265.0	269.14999999999998	7.0233538996693028	268.5
2.0	147.0	4613.6700000000001	201.38917820975385	4596.0	19675.650000000001	334.08652696569499	19707.5	751.5	76.758908277801865	749.5	95.069999999999993	18.983284752644888	95.0	17115.84	120.77431183823819	17122.5	30.0	0.0	30.0	184.78999999999999	13.930753748451659	184.5	243.99000000000001	2.563181616663166	244.0	257.91000000000003	5.9566685319900081	258.0	258.36000000000001	6.8840685644464639	258.0	260.08999999999997	5.9060900771999743	260.0	260.75999999999999	6.5024918300602259	261.5	262.00999999999999	6.7564709723345944	261.5	263.44	8.0228673178608645	263.0	265.69	7.6324242544554606	265.0	266.10000000000002	7.2972597596632118	266.0
2.0	148.0	4803.1800000000003	201.18570426349876	4789.0	20408.25	327.85266126722229	20422.0	782.13	81.520875240640052	780.5	95.109999999999999	13.790500353504218	94.5	16987.73	103.73667191499831	16977.0	30.0	0.0	30.0	184.99000000000001	13.851711085638481	185.0	244.19999999999999	3.1240998703626612	243.0	256.52999999999997	5.989081732619784	256.0	257.20999999999998	6.6787648558696837	257.0	258.17000000000002	6.4047716586932282	258.0	259.31999999999999	6.3527631783342908	259.0	260.17000000000002	6.5681884869421951	260.0	261.29000000000002	7.2239808969847097	261.0	262.18000000000001	6.3488266632504615	262.0	263.45999999999998	7.2005833097048466	263.0
2.0	149.0	4790.9399999999996	212.97623435491579	4783.0	20364.939999999999	308.94160678031051	20347.5	781.29999999999995	88.360002263467592	781.5	102.69	16.499512113999007	100.0	16831.880000000001	137.49096552137527	16823.0	30.0	0.0	30.0	185.72	13.987909064617199	185.5	244.31999999999999	3.279878046513315	243.0	258.73000000000002	5.3848955421623552	258.0	260.36000000000001	6.3316980344928009	260.5	261.20999999999998	5.9854740831449602	261.0	262.38999999999999	6.4511936879929435	262.0	263.69	6.6523604833171808	264.0	265.50999999999999	7.4866481151447211	266.5	265.76999999999998	7.0990914911698386	266.0	268.45999999999998	7.2421267594540213	267.0
2.0	150.0	4615.5799999999999	196.7800894399634	4623.5	19705.490000000002	318.05139506060965	19719.0	750.89999999999998	79.494591010961244	753.5	98.260000000000005	20.290204533222429	98.5	17073.84	143.22553682915628	17078.5	30.0	0.0	30.0	186.15000000000001	14.066538309051021	186.0	244.11000000000001	2.591891201420307	244.0	256.97000000000003	6.0240434925388779	257.0	258.81999999999999	5.8947094924177552	259.0	261.24000000000001	6.6620117081854477	260.0	262.20999999999998	6.4191821909025144	261.0	263.26999999999998	7.2523858143372379	264.0	263.91000000000003	6.6107412594957911	264.0	263.69	6.3351322006726898	263.0	266.92000000000002	6.8156877862765981	266.0
2.0	151.0	4738.4300000000003	194.72725823571798	4699.0	20149.360000000001	340.6680354832252	20150.0	770.61000000000001	81.43069384452032	770.0	93.689999999999998	16.279861793025148	90.5	17116.66	117.13694720283607	17111.5	30.0	0.0	30.0	186.69999999999999	13.789488750493978	187.0	244.09999999999999	2.8160255680657449	243.0	256.27999999999997	5.0280811449299421	256.0	258.25999999999999	6.4228031263615728	258.5	258.44	6.0750637856733647	258.0	260.67000000000002	6.45918725537509	260.0	259.93000000000001	6.651699031074692	259.0	262.47000000000003	7.3450051055121808	262.0	262.91000000000003	6.7971979520976138	262.0	265.04000000000002	7.4738477372769649	265.0
2.0	152.0	4872.6099999999997	215.94892428535039	4879.5	20707.68	278.91062654549398	20721.5	794.57000000000005	89.089534177702376	794.5	101.70999999999999	13.208554046526062	100.5	16921.610000000001	141.23391200416421	16924.5	30.0	0.0	30.0	187.06999999999999	14.206516110574047	187.0	244.31	3.0255412738880296	243.5	258.12	6.4378257199150699	257.5	259.29000000000002	7.1446413485912643	259.0	259.75	6.6968276071584816	259.0	259.52999999999997	6.6037186493671882	260.0	260.51999999999998	6.7830376675940718	260.0	261.94	6.6870322266308833	262.0	263.39999999999998	6.5452272687814279	262.5	265.18000000000001	6.2839159765229198	265.0
2.0	153.0	4673.3500000000004	201.68244222043722	4682.5	19899.040000000001	265.03339110383808	19890.0	762.30999999999995	82.840774380735979	762.0	100.29000000000001	20.498436525745081	103.0	17048.490000000002	140.12405182551637	17052.5	30.0	0.0	30.0	187.55000000000001	13.953762933345255	187.5	244.19	2.7701804995342818	244.0	257.87	6.2907153806224612	257.0	258.43000000000001	5.7918131875950563	258.0	259.91000000000003	6.1369291995264215	259.5	262.79000000000002	7.6750179152885369	263.0	264.20999999999998	6.9473664074957204	263.0	265.32999999999998	7.4512482175807291	265.0	265.30000000000001	7.1895757872074766	264.5	269.00999999999999	8.6527394506017572	269.0
2.0	154.0	4667.3699999999999	199.33527811202913	4650.0	19878.349999999999	327.67250037194145	19895.5	760.41999999999996	79.939249433554224	757.5	94.689999999999998	17.654288430860078	91.0	17151.669999999998	117.02025935708738	17149.5	30.0	0.0	30.0	187.86000000000001	14.002871134163881	188.0	244.18000000000001	2.459186857479521	244.0	257.19999999999999	6.0745370193949757	257.0	258.42000000000002	5.8158060490356789	257.0	259.12	5.5502792722528831	259.0	260.02999999999997	6.3189476972040213	259.0	261.79000000000002	7.1264226649841653	262.0	262.31	6.5539224896240578	262.0	263.92000000000002	6.8024701395890004	264.0	265.88	7.8234007950507047	265.0
2.0	155.0	4863.5	216.49048477935466	4840.0	20663.57	315.65219007635608	20658.5	792.57000000000005	84.77538027045351	784.0	99.170000000000002	13.143861685212608	99.5	16924.459999999999	133.86406687382538	16939.5	30.0	0.0	30.0	188.30000000000001	13.9810586151407	187.5	244.27000000000001	2.6752756867283791	244.0	255.19999999999999	5.1185935568278911	255.0	256.06	5.4236887816319257	257.0	257.80000000000001	5.8855755878248655	258.0	258.13999999999999	6.628755539315053	257.5	259.70999999999998	5.5250248868217779	259.0	260.72000000000003	6.5575605220234152	260.0	261.68000000000001	7.2936684871194952	260.0	264.83999999999997	6.9623559231053394	264.0
2.0	156.0	4707.9200000000001	213.91328523492874	4698.5	20056.720000000001	280.59918317771348	20090.5	765.89999999999998	82.648472460173153	768.5	103.19	20.387101314311458	105.0	16900.23	147.66488106520117	16920.0	30.0	0.0	30.0	189.06999999999999	14.180447806751378	188.0	244.25999999999999	2.5675669416784443	244.0	259.61000000000001	6.5297702869243421	259.5	259.47000000000003	6.0966466192489781	259.0	261.66000000000003	6.8150128393129235	261.0	262.81	6.6778664257380882	262.0	265.0	7.8255990186055406	264.0	264.98000000000002	6.6557944679805141	265.0	265.76999999999998	6.7035140038639431	265.5	268.91000000000003	7.9587624666150205	269.0
2.0	157.0	4615.3900000000003	189.45178251998581	4591.0	19702.990000000002	324.77639985072807	19673.5	749.87	78.786122508979972	754.0	95.980000000000004	19.740810520340851	95.0	17093.16	117.15961078801857	17104.0	30.0	0.0	30.0	189.33000000000001	14.066310816983961	188.5	244.65000000000001	2.9406631905065228	245.0	257.88999999999999	6.2078901407805223	257.5	257.45999999999998	6.6699625186353186	257.0	258.95999999999998	6.2800000000000002	260.0	262.04000000000002	6.2576672970045317	261.5	262.38	7.8990885550169647	261.0	263.86000000000001	7.0767506667961664	263.0	263.63	7.4975395964276172	264.0	266.94999999999999	7.222707248670682	266.5
2.0	158.0	4819.4399999999996	195.64684101717563	4809.5	20482.82	368.60671127910842	20504.5	783.70000000000005	82.57184750264463	781.0	97.989999999999995	13.401861810957461	99.5	16976.549999999999	120.68292132692183	16975.5	30.0	0.0	30.0	189.86000000000001	14.20423880396271	190.0	243.69	2.7845825539926086	243.0	256.56	5.4190774122538619	256.0	257.77999999999997	5.9255041979564922	257.0	256.92000000000002	6.4787035740184926	256.0	259.66000000000003	6.1175485286183058	259.0	260.30000000000001	6.8080834307461302	260.0	261.17000000000002	7.8537315971453987	261.0	261.72000000000003	7.5750643561622626	261.0	263.69999999999999	6.2697687357668954	263.0
2.0	159.0	4777.0699999999997	214.69360749682326	4780.5	20335.790000000001	314.64727219539026	20336.5	780.28999999999996	86.877073500435088	784.0	103.48999999999999	16.87986670563485	103.0	16879.490000000002	145.59927850095963	16886.5	30.0	0.0	30.0	190.15000000000001	14.240347608116876	190.5	244.80000000000001	2.9933259094191524	244.5	258.66000000000003	6.0929795666816409	259.0	259.76999999999998	5.5728897351374185	260.0	261.66000000000003	6.5302679883753623	261.5	262.81	7.7274769491729973	262.0	265.70999999999998	6.7294799204693376	265.0	265.33999999999997	7.3119354482927417	265.0	266.07999999999998	7.4063216241262424	265.0	268.32999999999998	7.1485033398607296	267.0
2.0	160.0	4618.79	196.18788418248462	4595.5	19712.889999999999	341.67700815243626	19697.0	751.50999999999999	77.930930316530933	748.5	99.709999999999994	21.79508889635461	97.5	17128.360000000001	125.10279932919167	17128.0	30.0	0.0	30.0	190.68000000000001	14.291172100286246	190.5	244.18000000000001	2.8191488077077449	244.0	257.73000000000002	5.9663305305690209	257.5	258.64999999999998	7.217167034231645	259.0	260.0	6.3371918071019433	259.5	260.75999999999999	6.8965498620687127	261.0	262.79000000000002	6.0054891557640833	263.0	265.23000000000002	7.7715571155335406	264.0	265.26999999999998	7.0083592944426032	265.0	266.72000000000003	7.7859874132957598	267.5
2.0	161.0	4767.3500000000004	204.30400754757602	4753.0	20263.189999999999	326.53880917893974	20268.0	774.26999999999998	82.322275843176243	765.5	95.900000000000006	16.498787834262249	93.0	17104.240000000002	111.91855252816667	17108.0	30.0	0.0	30.0	191.12	14.635764414611215	192.0	244.69	3.2425144564057078	244.0	255.81	6.155802141069838	255.0	257.81999999999999	5.8760190605545182	258.0	258.5	6.1065538563088104	259.0	259.47000000000003	6.5611812960777112	259.0	261.69999999999999	6.9115844782509903	261.5	261.99000000000001	6.872401327047192	262.0	263.5	6.9447822140078657	263.0	263.43000000000001	7.2763383648645696	263.0
2.0	162.0	4854.0699999999997	215.59490972655175	4836.5	20609.700000000001	285.72999492527907	20670.5	790.46000000000004	87.583379701858959	791.5	103.91	15.008727461047455	101.0	16900.689999999999	132.63873453859549	16909.5	30.0	0.0	30.0	191.46000000000001	14.049498211680017	192.0	243.94999999999999	2.3382685902179845	244.0	258.81999999999999	5.9939636301866237	259.0	259.81999999999999	6.3377914134184001	259.0	261.29000000000002	6.9746612820982214	260.5	262.19999999999999	6.9137544069774428	262.0	262.72000000000003	7.7279751552395659	262.0	262.98000000000002	6.8934461628419204	261.0	263.45999999999998	7.4463682423044322	262.5	263.75999999999999	7.4540190501500589	263.5
2.0	163.0	4649.8400000000001	201.62106635964406	4622.5	19819.799999999999	292.48668345755505	19829.5	758.59000000000003	78.128752069900614	759.5	101.28	21.39396176494667	102.0	17057.169999999998	123.38622735135395	17063.0	30.0	0.0	30.0	191.81	14.369199699356956	192.0	244.15000000000001	2.8049064155511503	244.0	256.95999999999998	5.5207245901240167	257.0	258.72000000000003	6.4094929596653749	258.0	259.66000000000003	6.0847678673882051	260.0	261.58999999999997	7.4687281380433168	260.0	263.31	7.4117406862355901	263.5	264.51999999999998	6.8183282408520069	266.0	267.38	8.0669448987829337	268.0	267.79000000000002	7.0601628876393496	268.0
2.0	164.0	4686.1599999999999	201.96636947769301	4650.5	19929.759999999998	282.82839744268961	19961.5	761.59000000000003	78.165989407158406	759.5	94.670000000000002	18.315051187479657	90.0	17122.150000000001	108.83146374096052	17135.5	30.0	0.0	30.0	192.27000000000001	14.131422433711336	192.0	243.83000000000001	2.6345967433366342	243.5	256.44	6.4735152737905857	256.0	257.77999999999997	5.8541950770366382	257.5	259.41000000000003	6.7187722092656186	260.0	260.64999999999998	6.7295987993341768	260.0	261.75999999999999	6.9124814647129424	262.0	263.23000000000002	5.756483301461059	263.0	262.88	7.1976107146746973	263.0	265.29000000000002	7.97282258676311	265.0
2.0	165.0	4886.0799999999999	211.63750518280071	4846.0	20711.240000000002	296.69678528760642	20723.0	796.37	83.989363016991632	796.5	102.12	11.677568240006137	102.0	16894.080000000002	118.59238424114763	16884.5	30.0	0.0	30.0	193.03	14.388505829306947	193.0	245.16999999999999	3.0791394901822811	245.0	257.72000000000003	5.6126286176799551	257.0	258.35000000000002	6.5197776035690049	257.0	258.45999999999998	5.9538558934525785	258.0	259.13	6.5660566552535924	260.0	261.31999999999999	6.630052790136741	261.0	261.91000000000003	7.2042973286782113	262.0	262.26999999999998	7.2565212050954555	262.0	264.24000000000001	6.2130829706354316	264.0
2.0	166.0	4694.9300000000003	200.1142801001468	4700.0	19960.119999999999	302.5420393928751	19983.0	765.28999999999996	81.676103604420305	763.5	103.12	19.195978745560225	106.0	16928.700000000001	137.96959810045109	16919.5	30.0	0.0	30.0	193.12	14.264837889019278	193.5	244.19	2.5600585930794635	244.0	258.18000000000001	6.4565935290987619	257.0	260.06	7.2247076065402123	260.0	261.0	6.3749509802036908	261.0	262.98000000000002	6.8014410237831218	263.0	263.39999999999998	6.5207361547604412	263.0	266.07999999999998	7.4681724672104348	266.0	267.12	7.6488953450808843	267.0	269.62	7.8125283999483806	268.5
2.0	167.0	4634.8199999999997	195.90474113711491	4621.0	19711.540000000001	320.11649192130045	19713.0	753.90999999999997	77.10708073841208	758.5	97.569999999999993	18.5829249581437	96.0	17121.220000000001	112.14469046727088	17129.5	30.0	0.0	30.0	193.78999999999999	14.084242968651173	195.0	244.12	2.8116898833263959	244.0	257.16000000000003	6.1118246048131972	257.0	258.42000000000002	6.9154609390842481	257.5	259.45999999999998	6.7947332545141155	259.0	261.02999999999997	6.6610134364074058	260.0	261.25	6.6307993484948708	260.5	262.61000000000001	7.11603119723347	263.0	264.47000000000003	6.7564117695711827	264.0	266.06	7.2343900917769162	265.0
2.0	168.0	4848.2399999999998	204.38889989429467	4827.0	20576.18	317.76158924577396	20588.5	791.65999999999997	81.905093858685007	793.5	100.64	12.801187444920879	101.5	16985.290000000001	118.28696420147065	16992.0	30.0	0.0	30.0	194.19999999999999	14.554724318928201	194.0	243.81	2.4887547086846471	243.0	256.02999999999997	5.6928990857031714	256.0	258.12	6.4610835004664668	258.0	258.94	6.3258517213099461	259.0	259.32999999999998	6.4110139603653957	259.0	259.86000000000001	6.3671343632752082	260.0	260.99000000000001	7.3355231578940572	260.5	262.41000000000003	6.5986286454080751	262.5	263.74000000000001	6.7699630722774256	263.0
2.0	169.0	4764.4200000000001	218.5153166256315	4770.0	20271.970000000001	294.59495769615609	20293.0	777.77999999999997	85.882894688057647	780.0	105.39	18.46125402024467	103.5	16911.25	133.00867452914491	16915.0	30.0	0.0	30.0	194.88	14.186105878640552	194.0	244.55000000000001	3.024483426967322	244.0	257.58999999999997	5.9600251677320966	257.0	259.83999999999997	7.0181479038276189	259.0	261.5	7.3095827514297973	261.5	262.19	6.42603299088948	262.0	264.38999999999999	6.5465945345652798	263.5	265.47000000000003	7.0575562342782652	264.0	266.98000000000002	7.3620377613810168	266.0	270.99000000000001	7.5584323771533466	271.0
2.0	170.0	4619.1999999999998	205.93795182044519	4606.5	19714.060000000001	284.00788087657003	19716.0	753.96000000000004	79.014798613930537	748.0	99.439999999999998	21.902657373022116	96.5	17137.080000000002	118.7088606633894	17126.0	30.0	0.0	30.0	195.06999999999999	14.35009059204854	196.0	244.41999999999999	2.8815967795651072	244.0	257.75	5.7643299697362922	258.0	258.11000000000001	6.3117271804158337	257.0	260.39999999999998	7.3034238546040848	260.0	261.12	6.9846689255826577	262.0	263.19999999999999	7.1693793315739676	263.0	263.08999999999997	6.8601676364357171	262.0	264.73000000000002	7.2647849245521385	265.0	266.80000000000001	7.3810568348983727	266.5
2.0	171.0	4790.7700000000004	201.55886757967261	4776.0	20345.5	315.67731942602404	20353.0	778.63999999999999	84.580555685098219	769.5	97.189999999999998	14.894089431717536	97.0	17072.68	107.13299025043594	17081.5	30.0	0.0	30.0	195.77000000000001	14.433887210311713	196.5	244.52000000000001	3.0577115625905598	244.0	256.77999999999997	5.9507646567479044	257.0	256.77999999999997	6.1148671285646108	256.0	258.87	6.3018330666560827	259.0	259.35000000000002	6.9345151236405851	260.0	259.76999999999998	6.5205137834376208	259.0	262.44999999999999	6.7503703602098746	262.0	262.44	7.3963774917184972	262.0	265.32999999999998	7.2125654243133219	265.0
2.0	172.0	4830.4399999999996	219.6910248508118	4812.0	20495.209999999999	286.45517258377447	20517.0	787.94000000000005	86.614181286900134	786.0	104.33	14.399343735045704	102.5	16888.290000000001	134.30259081640978	16889.0	30.0	0.0	30.0	196.09	14.125930057875838	196.0	244.25999999999999	2.971935396336872	243.5	258.35000000000002	6.2006048092101462	258.0	259.41000000000003	5.8704258789290575	259.0	260.92000000000002	6.8303440616121227	261.0	262.07999999999998	6.3445724836272452	262.0	264.66000000000003	6.8661779761378163	264.0	264.56	7.8260079223062373	265.0	265.60000000000002	6.9498201415576224	265.0	267.10000000000002	8.0031243898867395	266.5
2.0	173.0	4640.0200000000004	204.82939144566143	4643.0	19789.57	307.46311177115211	19777.0	757.65999999999997	80.166229797839435	756.0	102.18000000000001	20.296492307785599	102.5	17069.540000000001	121.10643418084771	17069.0	30.0	0.0	30.0	196.93000000000001	14.718189426692401	196.5	244.72999999999999	3.2522453781964238	244.0	259.14999999999998	6.1292332310004323	259.0	259.61000000000001	7.5191688370457541	260.0	260.12	5.5951407488998885	260.0	261.51999999999998	6.0024661598379714	262.0	262.18000000000001	6.8605830656001823	263.0	263.11000000000001	7.0112694998837419	262.0	265.19999999999999	7.8651128408942741	265.5	267.25	7.7490321976360379	267.0
2.0	174.0	4702.8900000000003	200.51478224809264	4684.5	20007.240000000002	316.85779523312976	19986.5	765.46000000000004	80.391469696728393	765.0	96.060000000000002	18.265716520301083	92.0	17097.09	105.51778001834573	17097.5	30.0	0.0	30.0	197.28999999999999	14.200911942547915	197.5	244.25	2.8049064155511498	244.0	257.27999999999997	6.6152550971221062	256.0	257.41000000000003	6.2307222695286297	258.0	258.88	6.4533402203820005	258.0	259.72000000000003	6.1807442917499831	260.0	261.39999999999998	7.0128453569146947	261.5	263.24000000000001	6.8001764682984502	263.0	263.23000000000002	7.0069322816764821	263.0	266.05000000000001	6.9733420968714857	266.0
2.0	175.0	4878.1199999999999	218.58198827899798	4879.0	20702.459999999999	301.2342085487636	20736.5	797.42999999999995	87.070690246488795	803.0	104.33	13.178053725797296	103.5	16888.630000000001	123.11788294151262	16876.5	30.0	0.0	30.0	197.69999999999999	14.392011673147017	198.0	243.86000000000001	2.2628300864183331	243.0	257.13	5.1916375066061766	257.0	257.94	6.1997096706216821	257.0	258.56	6.3738842160804898	257.5	260.51999999999998	6.4582969891450492	260.0	261.77999999999997	6.4908859179622009	261.5	261.10000000000002	6.4226162893325647	260.0	262.26999999999998	6.8903628351488155	261.5	264.08999999999997	7.035758665559813	264.0
2.0	176.0	4682.1899999999996	206.1314481101804	4674.5	19930.040000000001	296.82887056349489	19927.0	766.99000000000001	82.171223065012256	767.0	104.92	20.14034756403176	105.0	16991.73	144.67127254572694	17008.0	30.0	0.0	30.0	198.15000000000001	14.330648973441503	197.5	244.5	3.179622619116929	244.0	258.33999999999997	7.4340029593752517	257.0	259.95999999999998	6.6886769992278747	259.0	261.04000000000002	6.8744745253728308	260.0	262.05000000000001	6.7236522813125896	262.0	264.30000000000001	7.6635500911783705	264.5	265.55000000000001	6.909956584523524	265.0	267.26999999999998	7.3018559284609292	267.0	267.23000000000002	7.6939651675842669	267.0
2.0	177.0	4647.5500000000002	197.9472846492217	4630.0	19811.43	334.72290794028424	19814.0	759.14999999999998	74.325819874388202	763.5	96.620000000000005	19.266956168528541	96.0	17141.860000000001	119.64948976071733	17146.0	30.0	0.0	30.0	198.80000000000001	14.615744934829699	199.0	244.75999999999999	2.814675825028524	244.0	257.10000000000002	5.5	256.5	257.93000000000001	6.0237114804744758	257.0	259.99000000000001	5.7887736179608895	259.5	260.98000000000002	6.9856710486538089	261.0	261.91000000000003	7.1736950032741156	262.5	263.0	7.1274118724821847	262.0	263.63999999999999	7.9126733788271579	262.5	265.31	7.392827605185988	265.0
2.0	178.0	4864.3299999999999	211.48673977344302	4858.5	20637.029999999999	327.45544597700615	20634.0	796.86000000000001	81.844977854478032	794.5	100.56	12.975607885567443	102.0	16976.169999999998	126.84755062672673	17002.0	30.0	0.0	30.0	199.03999999999999	14.228084902754834	198.0	244.52000000000001	2.7694042680692181	244.0	255.61000000000001	6.8350493780220782	255.0	256.60000000000002	5.5551777649324592	256.0	257.98000000000002	5.2134057965978444	258.0	258.91000000000003	6.3531016047281987	258.0	262.05000000000001	6.8474447788938031	261.0	261.31	7.260433871333035	261.0	261.42000000000002	6.9400000000000004	260.5	263.67000000000002	6.8323568407980559	264.0
2.0	179.0	4740.1599999999999	220.17278305912382	4765.5	20192.73	272.23511364260122	20170.0	777.49000000000001	80.475026561039428	778.5	105.0	18.260887163552596	105.0	16951.380000000001	138.51121109859665	16960.0	30.0	0.0	30.0	199.40000000000001	14.66287829861518	199.0	244.47	2.9948455719786287	244.0	258.92000000000002	6.3287913538052418	259.5	260.42000000000002	7.3690976381101096	260.5	261.10000000000002	6.6083280790227104	260.0	261.19	6.5828489273262223	261.0	265.01999999999998	7.2346112542416545	264.5	265.63	8.2397269372231019	265.0	266.14999999999998	7.4851519690651571	265.0	269.30000000000001	6.9505395474020579	268.5
2.0	180.0	4624.7399999999998	196.03120261835869	4628.0	19730.189999999999	307.34295811031689	19732.5	757.89999999999998	75.856113794472748	757.0	99.519999999999996	20.279289928397393	99.5	17157.27	114.37306107646154	17171.5	30.0	0.0	30.0	199.94	14.389454471938818	199.0	244.37	2.7808451952598867	244.0	258.13999999999999	5.9850146198651837	258.0	258.54000000000002	6.8387425744796095	258.0	260.23000000000002	5.9495462011820717	260.0	260.82999999999998	6.5575223979792847	261.0	262.22000000000003	6.8972168299974443	261.0	263.62	8.061984867264389	263.0	265.88	7.7489096007115741	265.0	266.26999999999998	7.3645841702026882	267.0
2.0	181.0	4817.7200000000003	199.88612157926323	4796.0	20450.080000000002	321.13217465710284	20423.0	787.89999999999998	81.881072293906854	784.5	98.790000000000006	14.434192045279154	98.5	17031.16	120.34306959688205	17028.0	30.0	0.0	30.0	200.12	14.09416900707523	200.0	244.56	3.2475221323341277	244.0	256.75	6.0800904598533734	256.0	257.44	6.7769019470551584	257.0	258.38	6.5173307419525681	258.0	259.5	6.5076877614095778	259.0	260.37	6.6703148351483383	260.0	261.45999999999998	7.3081050895563884	261.0	262.30000000000001	6.4070273918565395	262.0	263.61000000000001	7.2372577679670922	263.0
2.0	182.0	4806.1499999999996	218.66062174063256	4798.5	20398.73	298.31697420696668	20408.5	785.89999999999998	87.526053264156729	781.0	107.05	17.659204398839716	105.0	16868.66	128.4050014602235	16884.0	30.0	0.0	30.0	200.84999999999999	14.240347608116874	200.5	244.58000000000001	3.3020599631139347	244.0	259.08999999999997	5.7777071576880736	258.0	260.63999999999999	6.4304276685147457	261.0	261.35000000000002	6.0371764923679345	261.0	262.56	6.4503023184963979	262.0	263.88999999999999	6.6406249705882363	264.0	265.73000000000002	7.4911347605019101	267.0	266.00999999999999	7.1756463123540302	266.0	268.63999999999999	7.2972871671601354	267.5
2.0	183.0	4628.5699999999997	206.02243834107003	4628.5	19728.43	301.70602430180276	19695.5	755.52999999999997	79.849039443189312	757.0	103.01000000000001	21.573360887909885	104.5	17077.52	122.26957757349128	17063.0	30.0	0.0	30.0	201.25999999999999	14.379582747771231	202.0	244.34	2.6046880811337085	244.0	257.17000000000002	6.1904038640463526	257.0	259.05000000000001	5.9014828645010899	259.0	261.42000000000002	6.7411868391255849	260.0	262.39999999999998	6.4451532177288069	261.0	263.49000000000001	7.3952619967111382	264.0	263.98000000000002	6.7364382280252526	264.0	263.93000000000001	6.4160034289267651	263.5	267.14999999999998	6.9157429102013328	266.5
2.0	184.0	4734.6499999999996	193.46903499009861	4702.0	20110.740000000002	321.21462046426223	20112.5	772.99000000000001	82.344337388796802	767.5	97.159999999999997	16.81827577369333	95.0	17083.740000000002	122.73985660737915	17076.0	30.0	0.0	30.0	201.84999999999999	14.248771876902232	202.0	244.38999999999999	3.0129553597755145	243.0	256.51999999999998	5.1448615141712022	256.0	258.48000000000002	6.5398470930137211	259.0	258.70999999999998	6.2949106427335417	258.0	260.88	6.674249021425557	260.0	260.06	6.9207225056347985	260.0	262.66000000000003	7.3881256080280604	262.0	263.04000000000002	6.7881072472376269	262.5	265.31999999999999	7.4844906306307841	265.5
2.0	185.0	4868.0200000000004	211.87538696129855	4856.0	20653.889999999999	290.07981298256516	20646.5	794.73000000000002	89.776484114716808	788.0	104.34	13.842124114455846	104.0	16881.419999999998	147.28667149474182	16881.0	30.0	0.0	30.0	202.11000000000001	14.498893061196085	203.0	244.62	3.19305496351065	244.0	258.33999999999997	6.5577740125746944	258.0	259.48000000000002	7.3013423423367856	259.0	259.87	6.7270424407758869	259.0	259.57999999999998	6.6229600632949612	259.5	260.68000000000001	6.7348051196749559	260.0	262.16000000000003	6.6883779797496485	262.0	263.56999999999999	6.5563023115167596	263.0	265.38999999999999	6.4372276641423829	265.5
2.0	186.0	4671.4700000000003	198.86299077505598	4677.5	19875.02	286.86826175092983	19853.0	763.95000000000005	84.140403493208893	764.5	103.95	21.280683729617333	105.5	17022.009999999998	138.58214134584586	17027.5	30.0	0.0	30.0	202.59	14.102549414910767	202.5	244.47	2.8300353354684464	244.0	258.05000000000001	6.3204034681339767	257.0	258.69999999999999	5.8728187440104094	258.0	259.94	6.1576294139871717	259.5	263.01999999999998	7.8421680675690704	263.0	264.47000000000003	7.0305831906037497	263.5	265.62	7.5097003934910749	265.0	265.39999999999998	7.2498275841567423	264.5	269.22000000000003	8.731070953783389	269.0
2.0	187.0	4669.6099999999997	199.71634359761345	4654.0	19885.459999999999	324.1136967176796	19865.0	762.46000000000004	81.358148946494609	766.5	97.670000000000002	19.058885067075671	94.5	17157.189999999999	119.64419710123848	17166.5	30.0	0.0	30.0	202.99000000000001	14.002496206034122	203.0	244.40000000000001	2.6608269391300143	244.0	257.43000000000001	6.0452543370812784	257.0	258.60000000000002	5.841232746604093	258.0	259.31999999999999	5.6158347554036876	259.0	260.14999999999998	6.4146317119535397	259.0	261.89999999999998	7.1993055220625264	262.5	262.5	6.6204229472141733	262.0	264.13999999999999	6.9036512078754377	264.0	265.99000000000001	7.8999936708835401	265.0
2.0	188.0	4873.4499999999998	213.96622981208975	4867.5	20699.419999999998	321.73579782175312	20701.5	797.13999999999999	87.457420497062444	795.5	101.98999999999999	14.05026334272778	101.0	16968.93	126.64092979759742	16963.0	30.0	0.0	30.0	203.53999999999999	14.037392920339588	203.0	244.47	2.7801258964298721	244.0	255.27000000000001	5.2284892655527182	255.5	256.23000000000002	5.3848955421623552	257.0	257.93000000000001	5.8877075334972266	258.0	258.29000000000002	6.7250204460655736	257.5	259.89999999999998	5.4927224579437839	260.0	260.94	6.7272877149710189	260.0	261.82999999999998	7.3892557135343475	260.0	265.00999999999999	7.1070317292101626	264.5
2.0	189.0	4723.54	209.72803436832186	4736.0	20112.52	275.35749417802305	20117.0	771.59000000000003	83.242308353384814	772.5	106.59999999999999	20.211382931407737	107.0	16959.09	141.31362956204896	16969.0	30.0	0.0	30.0	204.15000000000001	14.257191167968536	205.0	244.56	2.6241951146970757	244.0	259.80000000000001	6.6858058601787116	259.5	259.62	6.1834941578366518	259.0	261.81	6.8799636626947382	261.0	263.01999999999998	6.8322470681321237	262.0	265.14999999999998	7.8554121470486837	264.0	265.13999999999999	6.7468807607664152	265.0	266.00999999999999	6.7579508728607953	265.5	269.13999999999999	7.9774933406427859	269.5
2.0	190.0	4636.2700000000004	193.80329486363229	4632.5	19745.200000000001	312.1799801396624	19745.5	755.54999999999995	78.841153593792626	756.5	99.230000000000004	20.563975782907352	99.0	17143.150000000001	112.11943408704845	17155.5	30.0	0.0	30.0	204.47999999999999	14.033873307109481	204.0	244.91	3.1276029159725502	245.0	258.08999999999997	6.324705526741937	258.0	257.55000000000001	6.6743913580190961	257.0	259.12	6.3044111541047201	260.0	262.26999999999998	6.3511495022554794	261.5	262.41000000000003	7.8537825281834746	261.0	264.04000000000002	7.1873778250485767	263.5	263.62	7.5707067041327125	263.0	267.17000000000002	7.3851946487550348	266.5
2.0	191.0	4838.6499999999996	198.51102614212641	4816.5	20509.389999999999	332.5331530840196	20523.0	788.41999999999996	81.34029505724699	787.5	101.41	14.707205716926651	102.0	17019.360000000001	116.36421443038233	17023.0	30.0	0.0	30.0	205.00999999999999	14.297898446974646	204.5	243.94	2.9692423275980695	243.0	256.77999999999997	5.4855810995736825	256.5	257.89999999999998	6.0074953183502355	257.0	257.10000000000002	6.5322277976200418	257.0	259.88	6.3988749011056631	259.0	260.38999999999999	6.7466954874219711	260.5	261.42000000000002	7.9311789791934464	261.5	261.89999999999998	7.6452599694189605	261.0	264.0	6.3608175575157002	263.0
2.0	192.0	4787.4799999999996	221.70622363839951	4764.0	20335.130000000001	302.68028198083863	20338.5	781.00999999999999	86.042721365610007	786.0	107.04000000000001	16.686473563937948	105.0	16889.139999999999	133.13264212806715	16877.5	30.0	0.0	30.0	205.36000000000001	14.25308387683171	205.5	245.0	3.0886890422961	244.5	258.69	6.0343930929298919	259.0	259.94999999999999	5.6645829502267855	260.0	261.83999999999997	6.5950284305679832	261.5	263.10000000000002	7.9831071645068121	262.0	265.92000000000002	6.746376805367456	265.5	265.47000000000003	7.3911501134803101	265.5	266.26999999999998	7.5310756203878348	265.0	268.44999999999999	7.1335475045730226	267.0
2.0	193.0	4623.8999999999996	204.97192490680277	4606.0	19702.669999999998	336.3669143955749	19694.5	750.53999999999996	78.600307887437694	758.5	104.17	21.535113187536304	103.5	17113.139999999999	118.53320378695582	17099.5	30.0	0.0	30.0	205.77000000000001	14.191444605817974	204.5	244.40000000000001	2.8844410203711917	244.0	257.95999999999998	6.0529662150056645	258.0	258.80000000000001	7.2938330115241872	259.0	260.06	6.4402173876352968	260.0	260.98000000000002	7.1161506448360132	261.0	262.94999999999999	6.0454528366368052	262.5	265.42000000000002	7.773261863593687	264.5	265.39999999999998	7.0866070866106297	265.0	266.95999999999998	7.9333725489226836	267.5
2.0	194.0	4760.96	199.98839566334843	4739.5	20228.400000000001	346.41680097824354	20211.5	771.57000000000005	80.32736208789629	772.0	99.319999999999993	17.254495066503686	97.0	17078.709999999999	107.82265949233492	17065.5	30.0	0.0	30.0	206.31999999999999	14.449138382616452	206.5	244.97	3.4826857452259454	244.5	255.94999999999999	6.3140715865438208	255.0	257.94999999999999	5.8963972050736198	257.5	258.64999999999998	6.1634000356945835	259.0	259.56	6.6442757317859709	259.0	261.88999999999999	6.9869807499377021	261.5	262.18000000000001	6.9647397654183747	262.0	263.69	7.0819418241044598	263.0	263.64999999999998	7.3815648747403149	263.0
2.0	195.0	4850.8699999999999	217.86315223093598	4842.0	20594.369999999999	287.91483654025194	20623.5	787.77999999999997	87.203965506162618	794.0	107.61	15.883258481810337	104.5	16907.040000000001	130.91217819591881	16913.5	30.0	0.0	30.0	206.52000000000001	13.840144507916092	207.0	244.21000000000001	2.4506937793204595	244.0	259.04000000000002	6.1072416032117154	259.0	260.06	6.332171823316231	259.0	261.44	7.0175779297418561	260.0	262.32999999999998	7.0114977002064256	262.0	262.83999999999997	7.806048936561953	262.0	263.18000000000001	6.9186414851472104	261.0	263.57999999999998	7.5009066118703274	262.5	264.00999999999999	7.6674572056190824	263.5
2.0	196.0	4658.4499999999998	211.28224605962521	4660.5	19862.169999999998	286.72126028601366	19874.0	757.08000000000004	79.590914054306481	762.0	105.34	20.920430205901599	105.5	17079.299999999999	139.26632758854527	17088.0	30.0	0.0	30.0	207.03999999999999	14.129345349307588	207.0	244.36000000000001	2.8862432329933663	244.0	257.13	5.5383300732260441	257.0	259.01999999999998	6.4466735608374037	258.5	259.72000000000003	6.140162864289513	260.0	261.79000000000002	7.4943912361178482	260.5	263.38999999999999	7.4376004194901455	263.0	264.61000000000001	6.8262654504494611	265.0	267.63	8.3062085213411301	268.0	267.93000000000001	7.190625842025157	268.0
2.0	197.0	4695.3800000000001	211.87249845130913	4670.0	19979.099999999999	315.57403251852014	19992.0	760.69000000000005	77.69925289216107	761.5	97.640000000000001	18.87936439608071	94.0	17160.09	125.72343417199517	17163.5	30.0	0.0	30.0	207.44999999999999	14.017399901550929	208.0	244.16999999999999	2.8462431378924742	244.0	256.67000000000002	6.4684696799165708	257.0	257.88	5.9317451057846373	258.0	259.75	6.8474447788938031	260.0	260.82999999999998	6.6408659073949083	260.0	262.00999999999999	7.0420096563410066	262.0	263.48000000000002	5.6788731276548168	263.0	263.02999999999997	7.3368317412899691	263.0	265.38999999999999	7.9685569584461158	265.0
2.0	198.0	4893.1099999999997	219.64507256025573	4882.0	20758.939999999999	318.53303816087902	20745.0	797.13999999999999	85.018470934262282	797.0	105.25	12.215870824464378	104.0	16953.68	119.07332866767436	16966.0	30.0	0.0	30.0	208.25	14.067960051123261	208.5	245.43000000000001	3.1472368833629281	245.0	257.98000000000002	5.6797535157786552	258.0	258.62	6.5723359621979167	257.0	258.58999999999997	5.9784529771505275	258.0	259.25	6.6548854235065535	260.0	261.51999999999998	6.6805389004181412	261.0	262.06	7.3045465293883911	262.0	262.38	7.3168025803625456	262.0	264.43000000000001	6.1810274226862969	264.0
2.0	199.0	4706.75	212.66670519853361	4713.0	20027.16	284.56840021337575	20067.0	767.20000000000005	82.418929864443157	765.0	106.45999999999999	19.646587489943386	108.5	16988.639999999999	117.33708024320359	17004.0	30.0	0.0	30.0	208.16999999999999	14.060622319086733	208.0	244.5	2.8372521918222215	244.0	258.44999999999999	6.5701978661224505	257.5	260.23000000000002	7.1997986082945395	260.0	261.06999999999999	6.4471001233112553	261.0	263.13	6.9464451340235893	263.0	263.56999999999999	6.5882547006016701	263.0	266.29000000000002	7.58458304720833	266.0	267.35000000000002	7.8043257235971382	267.0	269.80000000000001	7.893034904268446	268.5
2.0	200.0	4646.1400000000003	202.06137780387425	4625.5	19765.279999999999	309.80865320387676	19756.0	756.42999999999995	79.146352411213485	757.5	100.56	20.008158336038825	98.0	17153.049999999999	102.86451040081802	17154.0	30.0	0.0	30.0	208.87	13.77000726216221	209.5	244.38	3.009252398852579	244.0	257.30000000000001	6.0802960454241042	257.0	258.68000000000001	6.9236984336407952	257.0	259.62	7.0225066749701286	259.5	261.23000000000002	6.7584835577221014	260.0	261.41000000000003	6.6439370857948363	261.0	262.81	7.0819418241044589	263.0	264.68000000000001	6.8321007018339532	264.0	266.16000000000003	7.2508206432099804	265.0
2.0	201.0	4852.7600000000002	209.3708728548458	4817.0	20581.119999999999	315.47368448097217	20607.0	794.10000000000002	84.738008001132542	793.5	102.73	13.259604066487052	104.0	16994.02	121.40444637656398	16998.0	30.0	0.0	30.0	209.34999999999999	14.132498009906103	208.5	244.11000000000001	2.7527985759949822	244.0	256.13999999999999	5.7550325802726769	256.0	258.26999999999998	6.5189799815615332	258.0	259.12	6.3596855268165582	259.0	259.5	6.4195015382816134	259.5	259.99000000000001	6.386697111966404	260.0	261.25	7.5543034093157786	260.5	262.62	6.7242546055306391	262.0	263.87	6.8053728773668229	263.5
2.0	202.0	4756.3900000000003	216.66355923412686	4789.5	20257.189999999999	305.73153893571401	20261.0	778.58000000000004	87.16102110461992	777.5	108.38	18.985668278994027	106.5	16899.220000000001	135.33407405380214	16907.0	30.0	0.0	30.0	210.0	13.59190935814391	210.0	244.93000000000001	3.1976710274823454	244.0	257.74000000000001	6.0243173887171642	257.5	260.08999999999997	7.1050615760878539	259.0	261.56999999999999	7.4205862302111951	261.5	262.43000000000001	6.4980843330938685	262.0	264.60000000000002	6.6618315799785872	264.0	265.72000000000003	7.1176962565144635	265.0	267.19	7.5295351782165154	266.5	271.22000000000003	7.6348935814456516	271.0
2.0	203.0	4617.8800000000001	202.51509968394947	4612.5	19708.34	283.40600628779907	19722.0	755.69000000000005	82.109767384885458	756.0	103.51000000000001	21.751549370102353	104.0	17124.880000000001	116.72508556432932	17121.5	30.0	0.0	30.0	210.13999999999999	13.839089565430234	210.5	244.63	2.9720531623778195	244.0	257.88999999999999	5.7929180902201614	258.0	258.25999999999999	6.3507794797174295	257.5	260.56999999999999	7.3759812906487232	260.5	261.38	7.0168083912844592	262.0	263.25999999999999	7.1883516886696635	262.5	263.19	6.8289018150797869	262.0	264.95999999999998	7.3809484485396597	265.5	267.01999999999998	7.4605361737612403	267.0
2.0	204.0	4789.3000000000002	204.17445971521511	4782.0	20333.709999999999	314.38280153341725	20340.0	780.80999999999995	85.218624138154212	785.0	100.45	16.16315253903149	99.0	17077.759999999998	107.12862549290922	17068.5	30.0	0.0	30.0	210.72999999999999	13.91391749292772	210.5	244.74000000000001	3.2484457822164745	244.0	257.00999999999999	5.932107551283945	257.0	257.02999999999997	6.1521622215282976	256.0	259.07999999999998	6.335108523143071	259.0	259.44999999999999	7.1138948544380387	260.0	259.92000000000002	6.5584754325986463	259.0	262.58999999999997	6.7868917775370479	262.0	262.56999999999999	7.4729579150427448	262.0	265.54000000000002	7.3012601652043614	265.0
2.0	205.0	4837.7600000000002	217.35317434995054	4840.5	20525.73	274.81953551376222	20535.5	790.37	89.775793508049816	785.5	107.06999999999999	14.864222145810389	105.0	16908.939999999999	143.33923538236138	16898.5	30.0	0.0	30.0	210.81999999999999	13.686036679769641	211.5	244.44999999999999	3.0573681492420892	244.0	258.50999999999999	6.2505919719655347	258.0	259.51999999999998	5.9472346514998042	259.0	261.18000000000001	6.8867699250083847	261.0	262.26999999999998	6.4293934395088952	262.0	264.79000000000002	6.8750199999709096	264.0	264.66000000000003	7.8641210570539917	264.0	265.79000000000002	7.0232399930516403	265.0	267.25	8.0266742801735766	267.0
2.0	206.0	4645.7299999999996	201.12149835360714	4645.0	19802.900000000001	316.50774082161087	19807.0	759.63	82.114268553035288	759.5	102.23	18.540687689511408	103.0	17088.900000000001	150.15408752345039	17100.0	30.0	0.0	30.0	211.49000000000001	14.352348239922273	212.5	244.90000000000001	3.3241540277189325	245.0	259.29000000000002	6.3423891397485228	259.0	259.82999999999998	7.7240598133365079	260.0	260.31	5.6421538440563639	260.0	261.69	6.0377065182070586	262.0	262.38999999999999	6.8817076369168726	263.0	263.31	7.0847653454437003	262.0	265.30000000000001	7.8746428490440135	265.5	267.35000000000002	7.8094494044074576	267.0
2.0	207.0	4619.5900000000001	188.64734798029895	4624.5	19680.040000000001	329.37677270870211	19702.0	753.75999999999999	77.6460069803979	753.0	94.439999999999998	15.908689449480118	91.0	17191.130000000001	112.11624815342334	17185.5	30.0	0.0	30.0	211.77000000000001	13.735250270744977	212.0	244.47	3.028052179206957	244.0	257.51999999999998	6.7859855584874342	256.5	257.62	6.3620436968005816	258.0	259.01999999999998	6.5467243717755528	258.0	259.91000000000003	6.2226923433510679	260.0	261.54000000000002	7.0447427206392703	262.0	263.43000000000001	6.8399634501947446	263.5	263.49000000000001	7.0760087620070111	263.0	266.14999999999998	7.0460982110668873	266.0
2.0	208.0	4632.5100000000002	197.33689442169702	4606.0	19695.700000000001	274.30878586002308	19689.0	756.25	79.368050876911425	759.5	93.609999999999999	9.9858850383929401	92.0	17390.41	103.61390785024952	17406.5	30.0	0.0	30.0	212.30000000000001	13.798913000667842	213.0	244.16	2.5088642848906755	243.0	257.35000000000002	5.326114906758959	257.0	258.05000000000001	6.2343804824537301	257.0	258.68000000000001	6.5419874655948398	257.5	260.72000000000003	6.5438215134583242	260.0	261.89999999999998	6.562773803811921	262.0	261.29000000000002	6.5746406745920352	261.0	262.36000000000001	7.0306756432081263	262.0	264.22000000000003	7.0633986153975483	264.0
2.0	209.0	4562.0	186.49863270276273	4543.0	19400.060000000001	261.0469237512674	19387.5	745.94000000000005	77.502750918919006	749.5	88.459999999999994	14.035255608644965	88.5	17754.57	110.2407597034781	17758.0	30.0	0.0	30.0	212.78	13.856825033174088	212.5	244.72	3.4959405029262154	244.0	258.51999999999998	7.408751581744391	257.0	260.19	6.7700738548408763	260.0	261.23000000000002	6.8758344948086121	261.0	262.25999999999999	6.7551757934194425	262.0	264.47000000000003	7.7555850843118215	265.0	265.70999999999998	6.9502446000122911	265.0	267.33999999999997	7.344685153224745	267.0	267.35000000000002	7.785081887815954	267.0
2.0	210.0	4580.1899999999996	188.92700680421527	4553.0	19244.880000000001	262.03771789572585	19274.5	747.01999999999998	74.049440240963335	750.5	78.459999999999994	12.162581962724856	77.5	17357.189999999999	102.31595134679637	17356.5	30.0	0.0	30.0	213.41999999999999	13.949322564196443	214.5	245.02000000000001	3.0032648900821255	244.0	257.25999999999999	5.5706732088680262	257.0	258.02999999999997	6.0835104997032765	257.5	260.02999999999997	5.7679372396030804	259.0	261.23000000000002	7.0666187105291032	261.0	262.08999999999997	7.3213318460509624	262.5	263.14999999999998	7.186619511286235	262.0	263.73000000000002	7.9496603701038717	263.0	265.43000000000001	7.3610529138160654	265.0
2.0	211.0	4487.0299999999997	185.83855654841921	4457.5	18525.689999999999	232.36358126866611	18536.0	735.28999999999996	74.083911208844782	735.0	71.879999999999995	10.453018702748027	72.5	17116.360000000001	112.73584345717205	17106.0	30.0	0.0	30.0	213.78	13.637140462721648	214.0	244.71000000000001	2.8680829834577661	244.0	255.75	6.8751363622840236	255.5	256.69999999999999	5.6329388422030648	256.0	258.23000000000002	5.347625641347757	258.0	258.94999999999999	6.470510026265317	258.0	262.25	6.8925684617564738	261.0	261.48000000000002	7.2848884686040343	261.0	261.55000000000001	7.0219299341420376	261.0	263.92000000000002	6.9089507162810175	264.0
2.0	212.0	4402.4700000000003	178.03215748847171	4409.5	18144.869999999999	262.34975338276951	18115.5	721.27999999999997	72.163298150791306	725.5	66.670000000000002	10.076760392110156	65.5	17538.169999999998	147.64525424137412	17532.0	30.0	0.0	30.0	213.99000000000001	14.077993464979302	213.5	244.69	3.0747194994015308	244.0	259.06999999999999	6.3502047211093915	259.5	260.57999999999998	7.408346644157521	261.0	261.18000000000001	6.6953416641721866	260.0	261.44	6.6261904590797878	261.0	265.13999999999999	7.3225951683812198	265.0	265.72000000000003	8.2547925473630155	265.0	266.39999999999998	7.4215901261117878	265.0	269.42000000000002	7.0670786043456451	268.5
2.0	213.0	4556.1199999999999	190.81662820624413	4560.0	19337.970000000001	285.0804607474879	19350.5	742.83000000000004	72.262999522577246	746.5	61.880000000000003	8.63397938380675	61.0	17859.849999999999	108.68876436872397	17864.0	30.0	0.0	30.0	214.46000000000001	13.877622274727038	214.5	244.62	2.9724737172933926	244.0	258.29000000000002	6.003823781557883	258.0	258.76999999999998	7.0154900042691235	258.0	260.38	5.878401143168098	260.0	260.95999999999998	6.6301131212069082	261.5	262.44999999999999	6.8765907250613649	261.5	263.74000000000001	8.0319611552845558	263.0	266.06999999999999	7.7204339256287922	266.0	266.31999999999999	7.4160366773634552	267.0
2.0	214.0	4795.1700000000001	202.53548108911681	4805.0	20451.810000000001	250.24758520313441	20462.0	780.54999999999995	78.710656838829649	783.5	58.950000000000003	8.5748177823205083	59.0	17842.73	104.79454709096271	17833.0	30.0	0.0	30.0	214.68000000000001	13.635160431766103	215.0	244.75999999999999	3.3410178089917459	244.0	256.98000000000002	6.2561649594619864	256.0	257.66000000000003	6.8705458298449615	257.0	258.56999999999999	6.5897723784664972	258.5	259.73000000000002	6.4526816130969928	259.0	260.58999999999997	6.770664664565806	260.5	261.57999999999998	7.4473888041379981	261.0	262.36000000000001	6.5291959688770245	262.0	263.77999999999997	7.2836529296775243	263.0
2.0	215.0	4692.3599999999997	204.19365905923718	4677.0	20076.950000000001	268.53813043960815	20080.5	763.14999999999998	77.950673505749776	764.5	60.329999999999998	11.183966201665669	59.0	17506.810000000001	125.82159552318514	17503.5	30.0	0.0	30.0	215.28999999999999	13.675741296178428	216.0	244.83000000000001	3.5158356048029318	244.0	259.25	5.8264483178004758	258.0	260.80000000000001	6.5268675488322883	261.0	261.61000000000001	6.0463129260732114	262.0	262.62	6.475770224459791	262.0	264.0	6.7409198185410864	264.0	265.86000000000001	7.5219944163765495	267.0	266.22000000000003	7.2712859935502472	266.5	268.79000000000002	7.3024584901250886	268.0
2.0	216.0	4524.1199999999999	186.10912282851692	4506.0	19400.400000000001	289.68479421605821	19363.5	737.38	73.485887080445593	739.0	55.939999999999998	10.034759588550191	55.0	17322.209999999999	112.52486791816287	17314.5	30.0	0.0	30.0	215.81999999999999	13.835736337470442	217.0	244.59999999999999	2.705549851693736	244.0	257.31999999999999	6.3196202417550369	257.0	259.26999999999998	5.9039901761435889	259.0	261.67000000000002	6.7897790832986606	260.0	262.5	6.5901441562381624	261.5	263.72000000000003	7.5961569230762995	264.0	264.13999999999999	6.8542249744227091	264.0	264.10000000000002	6.519969325081215	264.0	267.37	7.0095006954846646	266.5
2.0	217.0	4511.3299999999999	192.22783643374859	4497.0	19287.860000000001	267.6873556969025	19256.0	735.44000000000005	74.496351588517413	735.5	53.240000000000002	7.9913953725241242	53.0	17211.959999999999	107.23338286186819	17213.0	30.0	0.0	30.0	216.25999999999999	13.65988286919035	218.0	244.66999999999999	3.2157580754776935	244.0	256.50999999999999	5.0783757245796615	256.0	258.57999999999998	6.5744657577631358	258.5	258.87	6.2954825073222143	258.0	261.07999999999998	6.7582246189365431	260.0	260.30000000000001	7.0476946585390605	260.0	262.86000000000001	7.5100199733422803	262.0	263.23000000000002	6.845224612823162	263.0	265.45999999999998	7.5556866001707608	265.5
2.0	218.0	4461.3299999999999	192.07649804179584	4465.5	19064.48	246.24644078646091	19067.5	726.74000000000001	77.312433670141317	722.5	57.32	8.7782458384349216	57.5	17067.900000000001	115.4916014262509	17067.0	30.0	0.0	30.0	216.53	13.902125736735369	218.5	244.81	3.2823619544468277	244.0	258.49000000000001	6.6309803196812469	258.0	259.55000000000001	7.3394482081420804	259.0	260.01999999999998	6.8818311516630519	259.0	259.81	6.724128196279425	259.5	260.81	6.8303660224031919	260.0	262.31999999999999	6.8613118279232879	262.0	263.83999999999997	6.5737660439051222	263.0	265.60000000000002	6.476109943476871	266.0
2.0	219.0	4328.9499999999998	174.82902362022159	4312.0	18541.369999999999	245.83090346821734	18542.0	703.75	73.048528390378948	703.0	55.549999999999997	9.873575846672777	56.0	17058.490000000002	118.54108950064528	17054.5	30.0	0.0	30.0	216.94	13.544607783173348	218.5	244.61000000000001	2.9862853179158888	244.0	258.20999999999998	6.3785499919652588	257.0	258.75999999999999	5.8585322393923889	258.0	260.12	6.2101207717724787	260.0	263.08999999999997	7.9159269829881573	264.0	264.70999999999998	7.2128981692520799	264.0	265.80000000000001	7.6563698970203884	265.0	265.45999999999998	7.2421267594540204	265.0	269.41000000000003	8.8454451555588776	269.5
2.0	220.0	4376.4499999999998	182.99165964600681	4374.0	18729.380000000001	279.56948259779716	18734.0	713.12	77.388019744660738	710.0	53.520000000000003	7.2725236335126473	53.0	17250.869999999999	119.01198721137295	17258.0	30.0	0.0	30.0	217.37	13.590919762841661	219.5	244.50999999999999	2.64005681757041	244.0	257.63999999999999	6.2024511283846477	257.0	258.76999999999998	5.9461836500397469	258.0	259.48000000000002	5.641772771035714	259.0	260.24000000000001	6.3657206976115432	259.0	262.04000000000002	7.2854924335970592	263.0	262.62	6.5875336811283178	262.0	264.26999999999998	6.9539269481351331	264.0	266.17000000000002	8.0573630922281261	265.0
2.0	221.0	4540.3199999999997	197.38271859511917	4516.0	19429.400000000001	304.48146084778301	19466.0	740.86000000000001	79.061750549807584	741.0	57.159999999999997	8.7735055707510661	57.0	17722.169999999998	124.48124798538934	17723.5	30.0	0.0	30.0	217.77000000000001	13.424496266154645	219.0	244.66999999999999	2.9666647940068995	244.0	255.49000000000001	5.2468943194998694	256.0	256.33999999999997	5.5176444249335237	257.0	258.04000000000002	5.914253968168766	258.0	258.45999999999998	6.8035578927499403	257.5	260.05000000000001	5.5612498595189912	260.0	261.16000000000003	6.8274739106055913	260.5	262.00999999999999	7.4786295536013805	260.0	265.33999999999997	7.1277205332420275	265.0
2.0	222.0	4606.0600000000004	198.48404570644968	4616.5	19729.360000000001	234.28886102416394	19759.5	751.13999999999999	78.204733872061738	749.5	58.310000000000002	9.9896896848700951	57.5	18082.41	106.32460627719249	18078.5	30.0	0.0	30.0	218.38	13.721355618159599	220.0	244.69999999999999	2.7184554438136375	244.0	259.93000000000001	6.7041106792773055	260.0	259.74000000000001	6.2683650180888471	259.0	262.0	6.9728043139041267	261.0	263.19999999999999	6.9007245996344473	262.5	265.26999999999998	7.9622295872450204	264.0	265.22000000000003	6.8008528876898957	265.0	266.16000000000003	6.8010587411078873	265.5	269.29000000000002	8.0190959590218149	269.5
2.0	223.0	4705.5299999999997	197.71962244552259	4707.0	20128.32	266.82102166058803	20083.5	765.24000000000001	78.909710429072035	758.0	56.380000000000003	8.5296893261126456	56.0	17968.07	111.80395833779767	17970.5	30.0	0.0	30.0	218.62	13.235391947350859	220.5	245.11000000000001	3.1714192406555148	245.0	258.22000000000003	6.2985395132522592	258.0	257.61000000000001	6.6270581708628455	257.5	259.29000000000002	6.3534164037941041	260.0	262.39999999999998	6.3686733312362618	262.0	262.72000000000003	8.0188278445169274	261.0	264.17000000000002	7.1945187469350582	263.5	263.80000000000001	7.6537572472609812	264.0	267.29000000000002	7.4058017796859783	267.0
2.0	224.0	4708.9399999999996	193.96225509103567	4693.5	20114.52	271.0768702785245	20113.0	765.98000000000002	77.953573362611152	770.5	58.0	8.6046499057195813	58.0	17527.98	117.37963877947486	17530.0	30.0	0.0	30.0	219.02000000000001	13.43426961170573	221.0	244.18000000000001	3.2322747407978789	243.0	256.98000000000002	5.5316905191812742	257.0	258.00999999999999	6.0489585880546413	257.5	257.27999999999997	6.5773550915242529	257.0	260.06999999999999	6.5149904067465831	259.0	260.62	6.8524156324613008	260.5	261.64999999999998	8.0714001263721276	261.5	262.07999999999998	7.7222794562227532	261.0	264.14999999999998	6.4161904585197593	264.0
2.0	225.0	4481.7799999999997	190.05244434102917	4451.5	19204.91	265.38715473812971	19223.0	729.55999999999995	76.629800991520256	733.0	58.100000000000001	9.9744674043279122	58.0	17127.889999999999	104.83500321934463	17117.0	30.0	0.0	30.0	219.36000000000001	13.439136877046828	221.0	245.22	3.1291532400954734	245.0	258.92000000000002	6.1297308260640602	258.5	260.13999999999999	5.7236701512229011	260.0	261.94999999999999	6.6005681573634245	262.0	263.23000000000002	8.0160526445377087	263.0	266.02999999999997	6.8080173325278777	265.5	265.62	7.4428220454341112	266.0	266.41000000000003	7.557903148360662	265.0	268.61000000000001	7.2234271644420973	268.0
2.0	226.0	4357.6000000000004	178.11513130556875	4345.0	18672.240000000002	269.50161854801541	18656.0	706.87	70.293478360371395	710.0	54.68	8.5462038356219896	55.0	16948.759999999998	105.61487773983362	16952.0	30.0	0.0	30.0	219.72	13.337975858427695	221.5	244.66	3.1566437873158888	244.0	258.13999999999999	6.1644464471678226	258.0	258.97000000000003	7.3054157992546873	259.0	260.17000000000002	6.5391971984334596	260.0	261.18000000000001	7.3217211091382062	261.0	263.23000000000002	6.1576862537807182	263.0	265.63	7.8200447569051672	265.0	265.64999999999998	7.1699023703255538	265.5	267.04000000000002	7.9873900618412268	267.5
2.0	227.0	4409.8500000000004	185.43459089393221	4383.0	18820.419999999998	263.68842143711959	18840.5	716.92999999999995	73.716518501622147	719.0	53.020000000000003	8.479363183635904	53.5	16857.98	117.82028518043911	16871.0	30.0	0.0	30.0	220.09999999999999	13.5988970140964	221.5	245.19	3.596373173073117	245.0	256.13	6.5523354614976785	255.0	258.11000000000001	5.9479324138729082	258.0	258.73000000000002	6.2029912139225232	259.0	259.67000000000002	6.67690796701587	259.0	262.05000000000001	7.040419021620802	262.0	262.38999999999999	7.1370792345328491	262.0	263.91000000000003	7.2278558369685273	263.0	263.70999999999998	7.4770248093743827	263.0
2.0	228.0	4390.9499999999998	188.79387569516123	4372.0	18791.68	229.39463289275099	18800.5	714.15999999999997	74.70016331976791	711.0	57.439999999999998	9.277197852800164	56.5	17066.82	126.17054965402981	17068.0	30.0	0.0	30.0	220.40000000000001	13.22648857406984	223.0	244.37	2.5442287632994005	244.0	259.23000000000002	6.2206993176008769	259.0	260.20999999999998	6.351842252449285	259.0	261.55000000000001	6.9890986543330476	261.0	262.54000000000002	7.1587987819186543	262.0	263.06999999999999	7.8996898673302365	261.5	263.27999999999997	6.9167622483355613	262.0	263.67000000000002	7.5538797978257497	262.5	264.23000000000002	7.7651207331245011	264.0
2.0	229.0	4390.3199999999997	186.78623503888073	4406.5	18829.73	274.2616580931429	18839.5	716.28999999999996	72.509902082405262	716.0	56.030000000000001	9.3727850716849357	57.0	17472.860000000001	138.71013084847121	17481.5	30.0	0.0	30.0	220.87	13.493446557495977	223.0	244.53	2.9848115518404175	244.0	257.25	5.6962707098592142	257.0	259.12	6.4548896195055114	259.0	259.91000000000003	6.1189786729486162	260.0	261.92000000000002	7.6755195263903797	260.5	263.52999999999997	7.4932703140885026	263.0	264.70999999999998	6.8648306606936789	266.0	267.83999999999997	8.4613474104305642	269.0	268.14999999999998	7.408609856106608	268.0
2.0	230.0	4576.5799999999999	200.24011486213246	4573.5	19599.380000000001	271.50745035818079	19567.0	745.13999999999999	77.661962375412585	746.5	55.619999999999997	6.5571030188643515	54.0	17799.18	118.12623586655083	17807.5	30.0	0.0	30.0	221.11000000000001	13.2286771825455	223.0	244.24000000000001	2.8813885541523208	244.0	256.80000000000001	6.5772334609621383	257.0	258.05000000000001	5.9922867087615224	258.0	259.91000000000003	6.864539314476974	260.0	261.01999999999998	6.7586685079237316	260.0	262.10000000000002	7.0999999999999996	262.0	263.63999999999999	5.7245436499340281	263.5	263.07999999999998	7.3697761160024395	263.0	265.57999999999998	8.0413680428146073	265.0
2.0	231.0	4726.6800000000003	205.9645056799836	4707.0	20225.389999999999	271.51599934442169	20244.5	772.26999999999998	79.858857367232588	771.5	60.530000000000001	8.0999444442539232	59.5	18011.450000000001	97.698349525465375	18015.5	30.0	0.0	30.0	222.03	13.286425403395754	225.0	245.69	3.2578980953983203	245.0	258.23000000000002	5.9039901761435898	258.0	258.75	6.5182436284631153	257.5	258.83999999999997	6.1183657948834664	258.0	259.36000000000001	6.6686130492029596	260.0	261.62	6.7554126446872216	261.0	262.26999999999998	7.4186993469205911	262.0	262.61000000000001	7.375493203847455	263.0	264.56999999999999	6.1907269363136992	264.0
2.0	232.0	4625.4300000000003	200.43668601331441	4606.0	19807.689999999999	265.14481684543637	19798.0	752.23000000000002	76.984525068353832	753.0	58.549999999999997	10.048258555590616	59.0	17890.900000000001	109.16771500768898	17884.0	30.0	0.0	30.0	221.84999999999999	13.167668738239126	223.5	244.59	2.9054947943508691	244.0	258.63999999999999	6.6641128441826361	258.0	260.32999999999998	7.2733142376773463	261.0	261.26999999999998	6.5036220677404071	261.0	263.19999999999999	7.0085661871740923	263.5	263.68000000000001	6.59981817931373	263.0	266.49000000000001	7.6413284185408497	267.0	267.49000000000001	7.9101137792069718	267.0	269.83999999999997	7.9255536084238303	268.5
2.0	233.0	4582.7200000000003	190.91144963045042	4557.0	19594.07	261.08853881394333	19584.0	743.71000000000004	75.793178452945213	743.0	55.759999999999998	7.2084949885534355	55.5	17442.450000000001	121.7884538862367	17421.5	30.0	0.0	30.0	222.52000000000001	12.920123838415792	225.0	244.58000000000001	3.3828390443531307	244.0	257.38999999999999	6.1088378600188751	257.0	258.87	7.0166302453528209	258.0	259.73000000000002	7.0779304884973273	259.5	261.32999999999998	6.7927240485684379	260.0	261.47000000000003	6.6610134364074058	261.0	262.98000000000002	7.134395559541117	263.0	264.77999999999997	6.8681584140146326	264.5	266.35000000000002	7.3039372943639096	265.5
2.0	234.0	4537.5	189.02097767179177	4521.0	19362.48	285.56258438387897	19360.0	738.19000000000005	75.289932261890101	743.0	56.600000000000001	9.1093358704133855	56.5	16990.880000000001	100.28920978849119	16987.5	30.0	0.0	30.0	222.88	13.186568924477664	225.5	244.38	2.9959305732943813	244.0	256.31999999999999	5.726918892388821	256.0	258.45999999999998	6.6248320733434456	258.0	259.31	6.3791770629133655	259.0	259.70999999999998	6.4858230009768238	260.0	260.06999999999999	6.4455488517270583	260.0	261.41000000000003	7.5618714614835927	260.5	262.81	6.8157097942914211	263.0	264.12	6.8473060396041889	264.0
2.0	235.0	4346.8500000000004	194.81998742428866	4341.0	18620.049999999999	229.67056298097938	18617.5	705.38	72.25493477957059	706.0	56.810000000000002	10.451502284360846	56.0	16888.099999999999	106.45989855339896	16899.0	30.0	0.0	30.0	223.44999999999999	12.688084961884517	226.5	245.16999999999999	3.2773617438421412	245.0	257.91000000000003	6.1532024182534411	257.5	260.19999999999999	7.1665891468675662	259.0	261.66000000000003	7.4769245014243655	261.0	262.67000000000002	6.6318247865877762	262.0	264.82999999999998	6.6257905188739565	264.0	265.79000000000002	7.1948523264900999	265.0	267.33999999999997	7.4675564945971438	266.5	271.36000000000001	7.7104085494868562	271.0
2.0	236.0	4331.6300000000001	193.09125588695102	4326.5	18555.09	234.18736494525064	18565.0	703.46000000000004	70.063602533697903	706.0	54.390000000000001	8.5051690165451745	55.0	16955.869999999999	126.25558641105746	16958.0	30.0	0.0	30.0	223.59999999999999	12.985376390386225	225.0	244.75999999999999	2.9158875149772152	244.0	257.98000000000002	5.8565860362501292	258.0	258.38999999999999	6.4666761168315832	257.5	260.64999999999998	7.4247895593073894	260.5	261.54000000000002	7.0970698178896328	262.0	263.49000000000001	7.1895688326908722	263.0	263.35000000000002	6.8998188382014778	262.5	265.08999999999997	7.4660498257110506	265.5	267.19	7.6651092621044876	267.0
2.0	237.0	4464.0699999999997	194.43149204797047	4448.5	19071.009999999998	270.31372495676203	19072.5	722.75999999999999	75.401740032972725	724.5	55.619999999999997	8.2689539846343312	55.0	17167.73	127.5015964605934	17158.0	30.0	0.0	30.0	224.09	12.850754841642573	226.0	244.99000000000001	3.4131949841753846	244.0	257.23000000000002	6.1022209071779772	257.0	257.22000000000003	6.3711537416703425	257.0	259.14999999999998	6.4286468249546873	259.0	259.66000000000003	7.299616428278954	260.0	260.08999999999997	6.600143937824388	259.0	262.69999999999999	6.8256867786326092	262.0	262.64999999999998	7.4691030251295913	262.0	265.67000000000002	7.3281034381345895	265.0
2.0	238.0	4487.8199999999997	196.4047036096641	4471.5	19211.029999999999	252.59930542263967	19225.0	729.15999999999997	75.654837254467736	729.0	59.520000000000003	9.137264360846741	60.0	17549.279999999999	132.2014432598979	17538.5	30.0	0.0	30.0	224.25999999999999	12.588582128262102	227.0	244.66	3.1975615709474616	244.0	258.61000000000001	6.3038004410038235	258.5	259.72000000000003	6.0134515878985839	259.5	261.38	6.9423050926907557	261.0	262.51999999999998	6.4474491079806144	263.0	264.88	6.9170513949225514	264.0	264.87	7.8938647062133001	264.5	265.91000000000003	7.0740299688367179	265.0	267.44999999999999	8.156439174051382	267.0
2.0	239.0	4540.5799999999999	188.22843462133983	4550.0	19443.150000000001	285.44023455007181	19463.5	740.01999999999998	73.618337389539022	741.5	57.619999999999997	9.2636709786131757	58.0	17847.919999999998	113.56942194094324	17851.0	30.0	0.0	30.0	225.09	13.292174389466908	226.5	245.05000000000001	3.3357907608241852	245.0	259.44	6.5043370146387707	259.0	260.0	7.810249675906654	260.0	260.31999999999999	5.6104901746638856	260.0	261.79000000000002	6.1094926139573982	262.0	262.56999999999999	6.9717357953382022	263.0	263.43000000000001	7.0345646631472514	262.5	265.5	7.9592713234315617	266.0	267.57999999999998	7.8793146910121559	267.0
2.0	240.0	4662.4499999999998	192.76251580636728	4644.0	19948.630000000001	291.65406408963344	19932.5	758.99000000000001	76.459073366082592	759.5	56.200000000000003	8.3642094665305944	56.0	17841.529999999999	100.72342875418806	17838.5	30.0	0.0	30.0	225.34	12.715518078316746	227.5	244.75999999999999	3.2653330611133695	244.0	257.73000000000002	7.022613473629316	256.5	257.76999999999998	6.4028977814736354	258.0	259.26999999999998	6.7643994559753793	258.0	260.04000000000002	6.2847752545337681	260.0	261.68000000000001	7.1468594501361213	262.0	263.61000000000001	6.8584181849753083	265.0	263.67000000000002	7.1148506660364967	263.0	266.31	7.1213692503618988	266.0
2.0	241.0	4675.8100000000004	197.87812890766881	4647.0	19981.400000000001	276.82236181349219	19995.0	761.25	79.34108330493099	764.0	60.700000000000003	9.3471920917460558	60.5	17679.880000000001	121.7962462475753	17681.0	30.0	0.0	30.0	225.61000000000001	12.831909444817635	228.0	244.33000000000001	2.698351348508937	244.0	257.47000000000003	5.3431357834140805	257.0	258.24000000000001	6.2643754676743315	258.0	258.88999999999999	6.6315835213016809	258.0	261.01999999999998	6.5984543644705163	261.0	262.13999999999999	6.612140349387631	262.0	261.45999999999998	6.7028650590624297	261.0	262.5	6.9577295147195821	262.0	264.42000000000002	7.1835645747776216	264.0
2.0	242.0	4491.9899999999998	187.19719522471482	4480.5	19231.139999999999	276.55954223277132	19247.0	731.12	75.522351658300465	729.0	57.880000000000003	10.355945152423317	59.0	17372.599999999999	124.94814924599724	17367.5	30.0	0.0	30.0	226.05000000000001	12.804198530169703	229.0	244.93000000000001	3.5812148776637232	244.0	258.63	7.380589407357653	257.0	260.42000000000002	6.9457612973669054	260.0	261.48000000000002	6.9978282345310552	261.0	262.36000000000001	6.7742453454240934	262.0	264.57999999999998	7.7822618819980596	265.0	265.88	6.9674672586241844	265.0	267.45999999999998	7.4436818846589619	267.0	267.50999999999999	7.780096400431038	267.0
2.0	243.0	4450.2200000000003	188.17792537914747	4415.5	19048.110000000001	295.05690620624358	19052.5	724.02999999999997	73.418179628754075	720.5	54.189999999999998	7.7790680675772474	53.5	16981.919999999998	108.47365394417209	16977.0	30.0	0.0	30.0	226.46000000000001	12.883648551555574	229.5	245.25	3.0995967479657738	245.0	257.49000000000001	5.6400265956819737	257.0	258.20999999999998	6.1584007664327922	257.5	260.14999999999998	5.7885663164552232	260.0	261.31	7.0621455663275583	261.0	262.27999999999997	7.3404087079671525	263.0	263.32999999999998	7.3212772109789697	262.0	263.88999999999999	7.9471944735233464	262.5	265.54000000000002	7.4409945571811829	265.0
2.0	244.0	4449.2299999999996	195.20434703151463	4419.0	19013.080000000002	264.7286792170429	19018.0	722.48000000000002	75.15922830897081	720.0	57.350000000000001	8.8049701873430557	57.0	16844.98	99.370919287284437	16848.5	30.0	0.0	30.0	226.77000000000001	12.419223003070684	229.0	244.87	2.9988497794987992	244.0	255.97	7.0561391709631121	256.0	256.93000000000001	5.6431462855396548	256.5	258.38999999999999	5.462407893960318	258.5	259.11000000000001	6.5496488455488979	258.5	262.38	6.9408644994697886	261.0	261.68000000000001	7.464422281730851	261.0	261.72000000000003	7.1289269879835366	261.0	264.01999999999998	6.9598563203560468	264.0
2.0	245.0	4330.6800000000003	186.50264770238519	4339.0	18573.040000000001	245.48608596008043	18606.0	702.53999999999996	71.242742788300902	700.0	57.049999999999997	9.6191215815166835	58.0	17010.389999999999	123.24121834840811	17012.0	30.0	0.0	30.0	226.94999999999999	12.4742735259413	230.0	244.91	3.2591256496183152	244.0	259.22000000000003	6.5016613261534939	259.5	260.63	7.4332428993004118	261.0	261.25999999999999	6.6837414671724105	260.0	261.52999999999997	6.6999328354842485	261.5	265.29000000000002	7.3801016253165521	265.0	265.83999999999997	8.3159124574516774	265.0	266.63999999999999	7.6740080792243104	265.0	269.58999999999997	7.0697878327429313	269.0
2.0	246.0	4404.2799999999997	183.07589027504412	4412.0	18856.110000000001	274.66590232498828	18846.5	714.65999999999997	71.4648473027124	712.5	55.359999999999999	7.5040255863103242	55.0	17249.540000000001	139.43453087381189	17255.5	30.0	0.0	30.0	227.34	12.167349752513898	229.5	244.74000000000001	3.0809738720086544	244.5	258.45999999999998	6.0933078044687683	258.0	258.86000000000001	7.0256956950895617	258.0	260.50999999999999	6.005822175189671	260.0	261.06	6.6780536086497548	261.5	262.56999999999999	6.9501870478426699	262.0	263.89999999999998	8.1541400527584749	263.0	266.25	7.8068879843379335	266.0	266.47000000000003	7.4410415937555419	267.0
2.0	247.0	4574.8500000000004	193.18692372932492	4568.0	19550.939999999999	288.33160839561106	19544.0	743.13999999999999	74.74075461219266	741.5	56.560000000000002	8.7342086075385215	57.0	17497.490000000002	149.70935141132634	17500.5	30.0	0.0	30.0	227.50999999999999	12.040344679451662	231.0	244.88999999999999	3.4753273227136461	244.0	257.11000000000001	6.3763547580102538	256.0	257.76999999999998	6.8816495115633423	257.5	258.81999999999999	6.7266336305762939	258.5	259.93000000000001	6.5897723784664972	259.5	260.64999999999998	6.8940191470578318	261.0	261.66000000000003	7.4809357703431729	261.0	262.54000000000002	6.5626519030038448	262.0	263.95999999999998	7.3836576301992771	263.0
2.0	248.0	4562.0200000000004	198.60664540744855	4547.5	19529.09	266.49428117691377	19541.0	739.40999999999997	77.277952224421696	735.0	60.509999999999998	9.7606301026112039	60.0	17724.169999999998	134.72142034583811	17735.5	30.0	0.0	30.0	228.22999999999999	11.728473899020281	231.0	245.03999999999999	3.682173271316818	244.0	259.48000000000002	5.9657019704306382	258.0	260.86000000000001	6.5161645160324166	261.0	261.72000000000003	6.0779601841407285	262.0	262.87	6.6822975090907164	263.0	264.11000000000001	6.754102457025656	264.0	266.16000000000003	7.6885889472646411	267.0	266.44999999999999	7.2572377665334891	266.5	268.85000000000002	7.3353595685555861	268.5
2.0	249.0	4559.25	184.07136523642129	4560.0	19541.5	297.04479460175702	19542.0	738.44000000000005	72.679752338598405	734.5	58.049999999999997	8.7399942791743293	58.0	17749.490000000002	117.49199930208013	17766.5	30.0	0.0	30.0	228.43000000000001	11.871187809145301	232.0	244.72	2.8498421008891004	244.0	257.42000000000002	6.4454324913073133	257.0	259.36000000000001	6.0191693779125375	259.0	261.87	6.8857171013627916	260.5	262.63999999999999	6.6641128441826361	262.0	263.89999999999998	7.6739820171798687	264.0	264.14999999999998	6.9258573476501804	264.0	264.25	6.5013460144803856	264.0	267.56999999999999	7.0473470185595373	267.0
2.0	250.0	4613.7700000000004	187.9883429896652	4602.0	19734.27	284.86778880736938	19718.5	748.99000000000001	73.550730111943821	745.0	56.420000000000002	8.7820043270315011	55.0	17503.900000000001	122.9402700501345	17511.0	30.0	0.0	30.0	228.90000000000001	11.615076409563562	232.0	244.88	3.329504467634786	244.0	256.63999999999999	5.2469419665172587	256.0	258.68000000000001	6.6451185091012483	259.0	259.05000000000001	6.4130725865220022	258.0	261.25	6.9070616038949586	260.0	260.44	7.0828242954346967	260.0	263.0	7.5999999999999996	262.0	263.32999999999998	6.9094934691336096	263.0	265.67000000000002	7.592173601808641	266.0
2.0	251.0	4539.4799999999996	199.35794340833274	4531.0	19439.150000000001	249.00716355157334	19468.5	738.57000000000005	77.597584369618119	731.5	60.700000000000003	9.1274311829780448	61.0	17217.52	128.22265634434501	17219.5	30.0	0.0	30.0	229.13	11.698422970640102	233.0	244.97999999999999	3.4669294772175565	244.0	258.68000000000001	6.7362897799901686	258.0	259.80000000000001	7.4256312862947871	259.0	260.16000000000003	6.9623559231053385	259.0	259.91000000000003	6.696409485687087	259.5	260.94999999999999	6.9446022204299069	260.0	262.48000000000002	6.9303390970428014	262.0	264.07999999999998	6.6493307933956771	263.0	265.74000000000001	6.5400611617935196	266.0
2.0	252.0	4377.0699999999997	181.58740347281801	4378.0	18762.310000000001	244.56028684150664	18765.0	711.79999999999995	72.830488121390474	709.0	57.859999999999999	10.759200713807694	60.0	17040.509999999998	106.29642468117166	17044.0	30.0	0.0	30.0	229.41999999999999	11.346523696709932	233.0	244.74000000000001	3.0842178911354496	244.0	258.30000000000001	6.3804388563797083	257.0	259.0	6.036555309114628	258.0	260.24000000000001	6.2531911853069069	260.0	263.19999999999999	8.0932070281193234	264.0	264.85000000000002	7.3148820906423362	264.0	266.05000000000001	7.7773710211098974	265.5	265.61000000000001	7.2344937625240933	265.0	269.55000000000001	8.8242563426047411	269.5
2.0	253.0	4402.0799999999999	189.10334105985544	4411.5	18833.169999999998	240.2067465746955	18848.0	714.63	72.644153928585339	712.5	55.359999999999999	7.5663994079086248	54.0	16913.970000000001	100.46526315100161	16914.0	30.0	0.0	30.0	229.72	11.309358956191991	234.0	244.65000000000001	2.7363296585024255	244.0	257.77999999999997	6.2202572294078005	258.0	258.88999999999999	5.9814630317339592	258.0	259.56999999999999	5.7380397349617569	259.0	260.47000000000003	6.4629018250318495	259.0	262.18000000000001	7.2916116188398288	263.0	262.66000000000003	6.61546672578738	262.0	264.45999999999998	6.979140348209083	264.5	266.38	8.1249984615383148	265.5
2.0	254.0	4468.9799999999996	189.60358540913725	4452.5	19103.84	285.28752934539568	19103.0	729.72000000000003	75.486565692181287	731.5	58.770000000000003	10.03280120405064	57.5	17031.389999999999	130.91072492351421	17042.0	30.0	0.0	30.0	230.05000000000001	11.066503512853552	233.0	244.90000000000001	3.2419130154894655	244.0	255.56	5.3503644735662634	256.0	256.55000000000001	5.6786882288077765	257.0	258.17000000000002	5.9566013799817092	258.0	258.67000000000002	6.9138339580872206	258.5	260.19	5.5347899689148097	260.0	261.31	6.8479120905572382	260.5	262.13	7.4801804791061013	260.0	265.44999999999999	7.1559415872406342	265.0
2.0	255.0	4405.0900000000001	194.92183535971543	4417.0	18834.970000000001	281.05559788056172	18854.5	715.74000000000001	72.174596638983715	716.5	59.090000000000003	11.318210989374601	59.0	17296.900000000001	146.22787012057586	17296.0	30.0	0.0	30.0	230.65000000000001	11.309619799091392	234.0	244.81999999999999	2.736347931093559	244.0	260.01999999999998	6.7571887645677036	260.0	259.80000000000001	6.2577951388648057	259.5	262.25	6.9776428684764316	261.0	263.31999999999999	7.085026464311901	262.5	265.31999999999999	7.957235700920263	264.0	265.38	6.8070257822341187	265.5	266.25	6.8693158320170431	266.0	269.38	8.0731406528066874	270.0
2.0	256.0	4502.8999999999996	191.42149827017863	4486.0	19229.240000000002	287.42248067957388	19237.5	732.12	71.981842154810124	728.5	57.979999999999997	8.4545608993016312	58.0	17486.740000000002	127.51365573929719	17480.0	30.0	0.0	30.0	230.99000000000001	10.512368905246809	234.5	245.37	3.4486374120803127	245.0	258.33999999999997	6.3956547749233614	258.0	257.75	6.6368290621350194	258.0	259.38	6.3510314122983207	260.0	262.5	6.3976558206893248	262.0	262.79000000000002	7.996618035144607	261.0	264.30000000000001	7.2615425358528336	263.5	263.82999999999998	7.6734021137954187	264.0	267.42000000000002	7.503572482491256	267.0
2.0	257.0	4638.3500000000004	189.79237998402357	4617.5	19784.290000000001	313.93108463482872	19834.0	755.62	73.704651142244742	760.5	60.939999999999998	9.2539937324379036	60.0	17611.759999999998	127.49291117548458	17611.5	30.0	0.0	30.0	231.31	10.688961595964315	235.5	244.38	3.3905161848898455	243.0	257.14999999999998	5.6095900028433441	257.0	258.19	6.0904761718604554	258.0	257.39999999999998	6.6648330811806531	257.0	260.17000000000002	6.6152173055765902	259.0	260.80000000000001	6.9123078635141821	261.0	261.88999999999999	8.0769982047788034	262.0	262.25999999999999	7.9127997573551676	261.0	264.19999999999999	6.4265076052238514	264.0
2.0	258.0	4560.4799999999996	200.14342257491251	4563.0	19491.41	279.5866983602761	19537.0	743.38999999999999	74.659211755817509	743.0	62.740000000000002	10.859668503227896	63.0	17635.02	125.76048504995518	17634.5	30.0	0.0	30.0	231.58000000000001	10.777921877616297	235.5	245.38	3.2427765880491979	245.0	259.18000000000001	6.2870978996672209	259.0	260.29000000000002	5.6591430446667461	260.0	262.06	6.6585584025372944	262.0	263.44	8.1010122824249571	263.0	266.12	6.8399999999999999	266.0	265.79000000000002	7.4837089734970315	266.0	266.57999999999998	7.6513789606841458	265.5	268.75	7.2240916383999449	268.0
2.0	259.0	4516.4200000000001	189.7573281852377	4494.5	19313.110000000001	298.75384164894018	19330.5	733.26999999999998	73.472560184057841	735.5	59.130000000000003	9.4600792808517209	60.0	17479.419999999998	128.06054661760584	17473.5	30.0	0.0	30.0	231.84999999999999	10.245364805608435	235.0	244.81999999999999	3.3328066250534247	244.0	258.25999999999999	6.2187136933613525	258.0	259.04000000000002	7.3483603613323156	259.0	260.30000000000001	6.5322277976200436	260.0	261.32999999999998	7.4445349082397341	261.5	263.38999999999999	6.1966039085938034	263.0	265.74000000000001	7.8110434642242259	265.0	265.70999999999998	7.2557494444061401	266.0	267.19	8.0817015535096317	268.0
2.0	260.0	4549.2600000000002	194.25223911193407	4541.5	19421.23	287.26520342707715	19410.0	738.99000000000001	75.183574668939485	740.5	56.640000000000001	9.3472134885215947	57.0	17178.939999999999	136.66461283009585	17175.5	30.0	0.0	30.0	232.22999999999999	10.885637326312136	236.0	245.44999999999999	3.8350358538089315	245.0	256.24000000000001	6.6001818156775034	255.5	258.22000000000003	5.9842794052417041	258.0	258.83999999999997	6.2301203840696369	259.0	259.74000000000001	6.7433226231584094	259.0	262.13999999999999	7.0512693892660199	262.0	262.60000000000002	7.205553413860728	262.0	264.02999999999997	7.3490883788399222	263.0	263.94999999999999	7.5741336138201314	263.0
2.0	261.0	4452.1099999999997	190.72943637519614	4462.0	19045.169999999998	272.59871808209226	19055.5	724.57000000000005	74.368979420185667	722.5	60.799999999999997	10.334408546211051	61.0	17028.349999999999	119.19709518272666	17032.5	30.0	0.0	30.0	232.25	10.123611015838172	236.0	244.50999999999999	2.6513958587883479	244.0	259.62	6.4354953189323361	259.0	260.20999999999998	6.331342669608083	259.0	261.68000000000001	7.080790916274819	261.0	262.70999999999998	7.2460955003367165	262.0	263.16000000000003	7.9695922103957111	262.0	263.38999999999999	6.9984212505392955	262.0	263.87	7.7261309851697435	263.0	264.30000000000001	7.7916622103374067	264.0
2.0	262.0	4367.6099999999997	179.50264037055277	4356.5	18688.16	248.23822107000365	18698.5	712.03999999999996	71.475299229873812	709.0	58.030000000000001	10.461792389452201	59.0	17046.09	108.65929274571964	17042.5	30.0	0.0	30.0	232.53999999999999	10.253214130213024	236.0	244.75999999999999	3.1468079064347099	244.0	257.33999999999997	5.7205244514816993	258.0	259.31999999999999	6.5755303968577321	259.0	259.97000000000003	6.1195669781447775	260.5	262.07999999999998	7.6924378450527628	261.0	263.75999999999999	7.5922592158065836	264.0	264.86000000000001	6.8542249744227091	266.0	267.91000000000003	8.5523037831919879	269.0	268.37	7.5876939843406968	268.0
2.0	263.0	4441.1099999999997	185.57262163368821	4440.0	18981.029999999999	271.81653573688266	19002.0	722.11000000000001	71.504390774273432	723.5	55.979999999999997	9.3166302921174253	54.5	17070.330000000002	131.22050563841003	17056.5	30.0	0.0	30.0	232.66	10.130370180797936	236.0	244.40000000000001	2.9999999999999996	244.0	257.01999999999998	6.652788888879611	257.0	258.14999999999998	6.085022596506934	258.0	260.14999999999998	6.9114036201049629	261.0	261.18000000000001	6.8108442942119876	260.5	262.23000000000002	7.1454251098167685	262.0	263.75999999999999	5.7621523756318691	263.5	263.26999999999998	7.4523217858597608	263.0	265.72000000000003	8.0821779242973868	265.5
2.0	264.0	4531.6300000000001	197.1957735348301	4492.0	19383.66	285.50153134440455	19402.0	738.05999999999995	75.082463997926951	735.0	61.719999999999999	9.668588314743781	61.0	17265.639999999999	145.55208827083177	17278.5	30.0	0.0	30.0	233.31	10.07640312810082	237.0	245.97999999999999	3.4927925790118146	245.0	258.27999999999997	5.9516048255911613	258.0	259.0	6.7838042424586522	258.0	259.00999999999999	6.2152956486397333	259.0	259.50999999999999	6.6415284385448503	260.0	261.69	6.836219715603062	261.0	262.35000000000002	7.4422778771018754	262.0	262.85000000000002	7.5131551295045149	263.0	264.64999999999998	6.2407932188144164	264.0
2.0	265.0	4456.3000000000002	190.97337510763117	4449.5	19100.150000000001	275.08381904430513	19121.5	723.0	71.202668489319976	715.0	60.039999999999999	10.808256103553431	61.0	17494.450000000001	132.93708098194423	17480.0	30.0	0.0	30.0	233.06999999999999	9.9290029710943291	237.0	244.69999999999999	2.971531591620725	244.0	258.69999999999999	6.7653529102331396	258.0	260.54000000000002	7.4490536311668469	261.0	261.44	6.5959381440398603	261.0	263.31999999999999	7.1230330618353861	263.0	263.80000000000001	6.6962676171132838	263.0	266.69	7.6950568548906766	266.5	267.63999999999999	7.902556548358258	267.0	269.91000000000003	7.9562491162607536	268.5
2.0	266.0	4544.9799999999996	191.84676072323975	4532.5	19428.639999999999	286.83080448236382	19443.0	737.78999999999996	72.543269157103737	731.0	58.07	8.9624271266214492	59.5	17543.110000000001	116.74612584578554	17552.0	30.0	0.0	30.0	233.5	9.8168222964460359	238.0	244.88	3.5979994441355885	244.0	257.55000000000001	6.1096235563248902	257.0	259.00999999999999	7.1477199161690725	258.0	259.98000000000002	7.1400000000000006	259.5	261.5	6.8432448443702496	260.5	261.62	6.7465250314513776	261.0	263.11000000000001	7.2137299644497368	263.0	264.92000000000002	6.8828482476370203	264.5	266.50999999999999	7.3559431754194504	266.5
2.0	267.0	4625.5799999999999	194.70876610979792	4601.0	19765.91	279.95032041417636	19763.5	754.14999999999998	74.151112601228036	753.5	60.369999999999997	10.413121530069645	60.5	17495.09	122.52706598951923	17482.5	30.0	0.0	30.0	233.68000000000001	9.6019581336308679	237.5	244.44999999999999	3.1188940347501384	244.0	256.38999999999999	5.7286909499465928	256.0	258.63	6.6628147205216512	258.0	259.44999999999999	6.4951905283832891	259.0	259.85000000000002	6.5656302058522913	260.0	260.19999999999999	6.4591021047820574	260.0	261.51999999999998	7.6177161931907138	261.0	262.98000000000002	6.9064897017225766	262.5	264.31	7.0067039326633473	264.0
2.0	268.0	4489.8900000000003	207.49703106309738	4480.5	19252.299999999999	254.01730256027835	19251.0	728.86000000000001	74.108031953358477	723.0	60.799999999999997	10.862780491200215	62.5	17385.400000000001	118.77996464050661	17397.5	30.0	0.0	30.0	234.03999999999999	9.1606986633116563	238.0	245.38	3.5320815392626477	245.0	258.02999999999997	6.2087921530680994	258.0	260.26999999999998	7.2289072479870713	259.0	261.81	7.5414786348566958	262.0	262.80000000000001	6.6302337817003103	262.0	264.88	6.6772449408419927	264.0	265.94	7.2385357635367109	265.0	267.50999999999999	7.5133148476554608	267.0	271.43000000000001	7.7385463751275658	271.0
2.0	269.0	4450.8400000000001	192.92085009143	4424.0	19059.540000000001	267.17860767658777	19081.5	722.51999999999998	72.060180404992053	723.0	57.640000000000001	8.8357455825753597	58.5	17233.630000000001	119.32976619435739	17238.0	30.0	0.0	30.0	234.0	9.2951600308978009	238.0	244.87	2.9854815356990563	244.0	258.11000000000001	5.9006694535450803	258.0	258.49000000000001	6.4938355384164144	258.0	260.81	7.4521070845768183	261.0	261.58999999999997	7.1973536803466871	262.0	263.62	7.2591735066741592	263.5	263.38	6.9581319332131093	262.5	265.20999999999998	7.5661020347336061	265.5	267.32999999999998	7.6734021137954187	267.0
2.0	270.0	4502.8400000000001	190.21249801209174	4487.0	19229.25	289.14589310588525	19250.5	729.76999999999998	74.26208386518654	730.0	57.909999999999997	9.393715984635687	59.0	17065.349999999999	110.83035459656348	17065.0	30.0	0.0	30.0	234.38	9.0827088470345672	238.0	245.13999999999999	3.4900429796780448	244.0	257.31	6.1444202330244311	257.0	257.31999999999999	6.4044984190801388	257.0	259.18000000000001	6.3771153353220758	259.5	259.74000000000001	7.3493128930533365	259.5	260.22000000000003	6.7060867873894976	259.5	262.81	6.7951379676942549	262.0	262.70999999999998	7.5223600020206431	262.0	265.79000000000002	7.419292419092268	265.0
2.0	271.0	4432.1899999999996	193.690820381349	4403.5	18951.889999999999	255.92127285554048	18984.5	719.65999999999997	73.546885726045545	715.5	61.289999999999999	9.5438933355313651	62.0	17082.889999999999	111.92344660525781	17072.5	30.0	0.0	30.0	234.36000000000001	8.8560939471078335	238.0	244.78	3.2880997551777531	244.0	258.81	6.390140843518239	258.5	259.81	5.9844715723278359	260.0	261.56	7.0246992818198271	261.0	262.72000000000003	6.7202380910202884	263.5	264.94	6.8932140544161262	264.0	265.06999999999999	8.0687731409428043	265.0	266.06999999999999	7.1641538230275321	265.5	267.58999999999997	8.2487514206696755	267.0
2.0	272.0	4396.8299999999999	187.8147520830033	4400.5	18823.849999999999	273.76878474362269	18842.0	713.64999999999998	71.061434688584782	716.5	58.259999999999998	9.6089749713484025	59.0	17206.990000000002	137.53635846567991	17196.5	30.0	0.0	30.0	234.93000000000001	9.5626931353045102	239.0	245.19	3.6433363830423344	245.0	259.56	6.5685919343494001	259.0	260.12	7.9073130708224779	260.0	260.38999999999999	5.7182077611783217	260.0	261.92000000000002	6.2300561795219789	262.0	262.69	7.0295021160819049	263.0	263.54000000000002	7.0829654806443889	263.0	265.61000000000001	8.0023683994177635	266.0	267.69999999999999	7.8835271294009006	267.5
2.0	273.0	4507.0799999999999	180.01837017371307	4485.5	19248.16	316.30955470867457	19261.0	729.38999999999999	74.022144659554414	728.0	56.899999999999999	8.8504237186701964	55.0	17283.380000000001	153.80785285543777	17272.5	30.0	0.0	30.0	234.91	9.0510717597420474	239.0	244.94	3.3281225938958436	244.0	257.88999999999999	7.0126956300697953	257.0	257.88	6.4471389003184978	258.0	259.38999999999999	6.8086635986807282	258.0	260.17000000000002	6.329383856269108	260.0	261.83999999999997	7.2673516496726638	262.0	263.75	6.8969196022572286	265.0	263.76999999999998	7.076517505100937	263.0	266.45999999999998	7.1991943993755294	266.0
2.0	274.0	4572.2799999999997	189.05507557323077	4561.5	19545.060000000001	302.51505152636622	19570.0	743.01999999999998	77.092020339332137	744.0	63.039999999999999	9.6019997917100568	61.5	17425.889999999999	142.5319539612083	17433.0	30.0	0.0	30.0	234.94	9.0805506440964248	239.0	244.47	2.8123122159532716	244.0	257.56	5.3987405938792801	258.0	258.33999999999997	6.3011427535011455	258.0	258.94999999999999	6.6728929258605669	258.0	261.12	6.7324289821727792	261.0	262.27999999999997	6.7127937552110151	262.0	261.63999999999999	6.7461396368589934	261.0	262.69	7.0663922902708984	262.0	264.45999999999998	7.211684962614493	264.0
2.0	275.0	4480.9300000000003	190.3907694716317	4461.5	19169.139999999999	271.05073399642362	19158.0	729.67999999999995	73.072002846507488	728.5	61.090000000000003	11.069864497815679	61.0	17521.650000000001	133.22337445058204	17519.0	30.0	0.0	30.0	235.13	8.9662199393055264	239.0	245.02000000000001	3.6110386317512586	244.0	258.80000000000001	7.4726166769077622	257.0	260.52999999999997	7.0702970234637252	260.0	261.56	7.0446007693835995	261.0	262.44999999999999	6.8108369529742827	262.0	264.69999999999999	7.8670197660867744	265.0	266.01999999999998	7.038437326566175	266.0	267.55000000000001	7.4891588312707054	267.0	267.64999999999998	7.8324644908227956	267.5
2.0	276.0	4540.2799999999997	189.05898973600804	4515.0	19387.889999999999	284.23482879478371	19406.5	736.15999999999997	75.55179944911967	735.5	57.920000000000002	8.7025053863815565	57.0	17408.830000000002	121.34233020673372	17419.5	30.0	0.0	30.0	235.52000000000001	8.992752637540967	239.0	245.43000000000001	3.2596165418650087	245.0	257.62	5.654697162536646	257.0	258.24000000000001	6.1678521383055225	257.5	260.20999999999998	5.8228772956331483	260.0	261.48000000000002	7.1070106233211741	261.0	262.42000000000002	7.4420158559358098	263.0	263.38	7.2921601737756694	262.0	264.0	8.0486023631435533	262.5	265.69999999999999	7.4853189644797373	265.0
2.0	277.0	4595.1300000000001	197.4737276196507	4574.5	19571.48	273.69967044189144	19583.5	747.87	79.450066708593766	741.5	61.829999999999998	9.8133123867530081	62.0	17292.880000000001	121.62773367945321	17305.0	30.0	0.0	30.0	235.72	8.4523132928210831	240.0	245.02000000000001	2.9965980711466793	244.0	256.13999999999999	7.1777712418270889	256.0	257.00999999999999	5.7034989260979092	256.5	258.44999999999999	5.4339212360872509	258.5	259.17000000000002	6.6091678750051441	258.5	262.52999999999997	7.0291606895844971	261.0	261.79000000000002	7.588537408486566	261.0	261.81	7.1199648875538699	261.0	264.17000000000002	6.9383787731717277	264.0
2.0	278.0	4436.9700000000003	193.07405081988622	4433.0	18987.619999999999	251.58087288186277	19018.5	720.76999999999998	74.656661457635508	716.5	61.719999999999999	10.798222075878973	59.0	17220.869999999999	137.18809387115195	17231.0	30.0	0.0	30.0	235.78	8.4894993963130716	239.5	245.02000000000001	3.3255976906414881	244.0	259.38999999999999	6.5952937766258755	260.0	260.75999999999999	7.421751814767183	261.0	261.38999999999999	6.72888549464174	260.5	261.63999999999999	6.6746086027571678	261.5	265.32999999999998	7.4270519050293426	265.0	265.94	8.3280489912103661	265.5	266.75	7.7425770903491813	265.0	269.67000000000002	7.0796256963203925	269.0
2.0	279.0	4423.9499999999998	182.16406753254057	4422.5	18936.529999999999	285.08505590437392	18942.0	720.54999999999995	72.787275673705494	719.0	58.789999999999999	9.05239747249313	59.0	17125.450000000001	133.57098300154865	17139.0	30.0	0.0	30.0	235.94	7.9433242411474057	239.0	244.86000000000001	3.108118401863095	244.5	258.58999999999997	6.1238794893433353	258.0	258.92000000000002	7.0422723605381803	258.0	260.57999999999998	6.1027534769151535	260.0	261.12	6.7709378966285021	261.5	262.63999999999999	6.9620686580929378	262.0	263.98000000000002	8.1449125225505039	263.0	266.31	7.8047357418428964	266.0	266.61000000000001	7.5417438301761477	267.0
2.0	280.0	4514.2799999999997	187.60368226663357	4503.0	19273.150000000001	295.75366016331901	19302.0	736.02999999999997	75.55666151968336	734.5	59.68	9.6797520629404552	59.5	17106.490000000002	113.51030746148123	17116.0	30.0	0.0	30.0	235.74000000000001	7.8963535888408645	239.5	245.00999999999999	3.6400412085579474	244.0	257.23000000000002	6.4866863651636493	256.0	257.88	6.9170513949225505	258.0	258.99000000000001	6.749066602130994	259.0	260.06	6.6284538166905875	260.0	260.72000000000003	6.9943977582062056	261.0	261.73000000000002	7.5483176933671796	261.5	262.63	6.5736671652890983	262.0	264.05000000000001	7.4274827498958214	263.0
2.0	281.0	4444.3299999999999	196.30160748195621	4424.5	19006.48	257.31095895822239	19024.5	725.08000000000004	79.504047695699114	722.0	63.560000000000002	10.723171172745493	63.0	17218.790000000001	124.64287344248767	17221.5	30.0	0.0	30.0	236.30000000000001	7.5146523539016759	239.5	245.24000000000001	3.8029462262829865	244.0	259.63	6.0144077015114297	259.0	261.01999999999998	6.6572967486811043	261.0	261.75999999999999	6.1532430473694113	262.0	263.01999999999998	6.8190615190068495	263.0	264.23000000000002	6.7629209665646695	264.0	266.39999999999998	7.8752777728788717	267.0	266.55000000000001	7.4059098023132854	267.0	268.91000000000003	7.3513196094306767	268.5
2.0	282.0	4438.7799999999997	184.30873989043494	4425.5	19010.66	274.56213213041593	19001.5	724.61000000000001	77.133895921313339	727.5	60.600000000000001	9.5645177609746739	61.0	17350.41	143.65549728430165	17355.5	30.0	0.0	30.0	236.40000000000001	7.7058419397233937	240.0	244.87	2.9551818894951287	244.0	257.54000000000002	6.5748307963019093	257.0	259.50999999999999	6.0654678302666811	259.5	261.88	6.8662653604415835	260.5	262.73000000000002	6.7228788476366299	262.0	263.95999999999998	7.6810415960337046	264.0	264.20999999999998	6.8487882139835508	264.0	264.38999999999999	6.5937773696114421	264.0	267.61000000000001	7.0949207183731104	267.0
2.0	283.0	4540.4200000000001	188.91713421497795	4540.0	19424.91	314.11065231857384	19416.0	740.95000000000005	77.247702231199085	747.5	58.890000000000001	9.1256725779528161	58.5	17368.889999999999	140.86730600107322	17368.0	30.0	0.0	30.0	236.66999999999999	7.424358558151674	240.0	245.0	3.3704599092705432	244.0	256.72000000000003	5.2365637588021396	256.0	258.73000000000002	6.6300150829391047	259.0	259.12	6.4004374850474086	258.5	261.37	6.9320343334406527	260.0	260.63	7.2217103237391074	260.0	263.14999999999998	7.6633869796585374	262.0	263.42000000000002	6.8850272330616082	263.0	265.75	7.63462507265419	266.0
2.0	284.0	4554.6599999999999	201.38004965735806	4553.5	19506.869999999999	251.88821548456767	19543.0	745.20000000000005	81.148998761537413	742.5	64.030000000000001	9.5262322037624081	64.0	17428.59	139.59406112009208	17430.0	30.0	0.0	30.0	236.74000000000001	7.3764761234616625	240.0	245.03999999999999	3.5069074695520555	244.0	258.74000000000001	6.76257347464706	258.0	259.99000000000001	7.5901185761488597	259.0	260.19	6.9522586257992449	259.0	260.0	6.7911707385398579	259.5	261.07999999999998	6.9479205522228016	260.0	262.56	6.9675246680582328	262.0	264.24000000000001	6.7795575076844052	263.0	265.86000000000001	6.5559438679720241	266.0
2.0	285.0	4467.4700000000003	183.20122570550669	4459.5	19155.509999999998	242.37440025712286	19161.0	730.39999999999998	77.524834730555867	727.0	61.399999999999999	11.343720729989785	62.0	17442.759999999998	129.01954270574672	17451.0	30.0	0.0	30.0	236.88	7.062973877907238	240.0	244.88999999999999	3.1840069095402419	244.0	258.33999999999997	6.4081510593930293	257.0	259.10000000000002	6.0390396587536994	258.0	260.38	6.1996451511356696	260.0	263.31	8.0618794334819963	264.0	264.93000000000001	7.4097975680851098	264.5	266.13	7.8837237394520612	265.5	265.66000000000003	7.2377068191520442	265.0	269.66000000000003	8.8613994380120342	269.5
2.0	286.0	4508.7299999999996	188.13053207812916	4503.5	19280.759999999998	271.35291116920047	19324.0	736.42999999999995	76.00161248289406	740.5	58.140000000000001	8.5334869777834665	57.5	17269.25	128.53663874553433	17272.5	30.0	0.0	30.0	237.03999999999999	7.2937233290000787	240.0	244.75999999999999	2.818226392609366	244.0	257.83999999999997	6.2477515955742025	258.0	258.99000000000001	5.987478601214371	258.0	259.69	5.6739668663114342	259.0	260.56999999999999	6.4517517001198987	259.5	262.26999999999998	7.3264657236624	263.0	262.74000000000001	6.6115353738749665	262.0	264.54000000000002	7.0219940187955157	264.5	266.43000000000001	8.1391092878766536	265.0
2.0	287.0	4540.1099999999997	194.33383107426249	4528.5	19410.529999999999	285.02261155915329	19370.0	741.96000000000004	77.508698866643343	743.5	61.649999999999999	10.736270302111436	61.5	17162.68	138.17900564123335	17165.0	30.0	0.0	30.0	237.13	6.9277052477714438	240.0	244.96000000000001	3.3073252032420402	244.0	255.75999999999999	5.4316111790149337	256.0	256.63	5.7752142817388172	257.0	258.22000000000003	6.0126200611713365	258.0	258.79000000000002	6.9315149859175813	259.0	260.25	5.5720283559938926	260.0	261.39999999999998	6.8774995456197585	261.0	262.17000000000002	7.5193816235113378	260.5	265.49000000000001	7.214561663746454	265.0
2.0	288.0	4396.3299999999999	183.18258951112139	4391.0	18833.889999999999	263.43082184892489	18862.5	715.27999999999997	74.362097872504918	709.0	61.380000000000003	11.143410608965281	62.0	17172.540000000001	120.79241863627038	17184.0	30.0	0.0	30.0	237.62	7.2811812228511377	240.0	244.88999999999999	2.8103202664465132	244.0	260.07999999999998	6.7906995221405575	260.0	259.94999999999999	6.4161904585197593	260.0	262.31999999999999	7.059575058032884	261.0	263.45999999999998	7.1111461804690821	263.0	265.38999999999999	7.955997737556241	264.0	265.47000000000003	6.8373313507537423	265.5	266.31999999999999	6.8976517743359578	266.0	269.47000000000003	8.1442679229013581	270.0
2.0	289.0	4441.8100000000004	182.24328218071579	4449.0	18987.459999999999	269.14662992502809	18995.5	722.39999999999998	71.644399641563041	723.0	58.590000000000003	8.4131979651022117	58.0	17180.689999999999	120.85790789187111	17195.0	30.0	0.0	30.0	237.59999999999999	6.6708320320631671	240.0	245.46000000000001	3.5282290175100592	245.0	258.41000000000003	6.4235426362716703	258.0	257.76999999999998	6.628506619141298	258.0	259.55000000000001	6.4689643684286899	260.0	262.63999999999999	6.5000307691579424	262.0	262.83999999999997	8.0569473127233486	261.0	264.37	7.2810095453858592	263.5	263.88999999999999	7.6718902494756787	264.0	267.49000000000001	7.5199667552456644	267.0
2.0	290.0	4542.6000000000004	184.31169252112034	4515.5	19392.720000000001	316.42212564863411	19400.5	740.00999999999999	73.862506727026258	740.0	61.659999999999997	9.2576670927399416	61.5	17213.119999999999	112.76996763323113	17200.5	30.0	0.0	30.0	237.78	6.6205437843125834	240.0	244.49000000000001	3.4568627395371077	243.0	257.24000000000001	5.6251577755650555	257.0	258.24000000000001	6.0780259953376312	258.0	257.56	6.7250576205709933	257.0	260.22000000000003	6.6416564199000838	259.0	260.87	6.8944252842423337	261.0	262.05000000000001	8.1035486053950461	262.5	262.37	8.0108114445416838	261.0	264.29000000000002	6.3863839533808182	264.0
2.0	291.0	4460.2299999999996	186.88696342976948	4431.5	19097.029999999999	270.06015829810957	19125.0	728.08000000000004	75.346092134894434	723.0	63.780000000000001	10.783858307674485	65.5	17328.200000000001	119.27967136104961	17314.5	30.0	0.0	30.0	237.88	6.6652531834882307	240.0	245.44999999999999	3.3087006513131403	245.0	259.25	6.3629788621368215	259.0	260.30000000000001	5.6453520705089772	260.0	262.18000000000001	6.6624019692600367	262.0	263.56999999999999	8.1464777664951615	263.0	266.19	6.887227308576362	266.0	265.88999999999999	7.5589615688929124	266.0	266.64999999999998	7.6764249491543923	265.5	268.88	7.2211910374951307	268.0
2.0	292.0	4466.9099999999999	187.22019629302815	4450.0	19104.25	270.98894350139085	19107.0	726.11000000000001	73.973494577449841	722.0	60.840000000000003	9.8597363047903066	61.0	17390.77	121.27430519281485	17389.5	30.0	0.0	30.0	237.97999999999999	6.2031927263305304	240.0	244.88999999999999	3.3011967526943926	244.0	258.29000000000002	6.2646548189026348	258.0	259.13999999999999	7.3837930631891346	259.0	260.42000000000002	6.6606005735218803	260.0	261.41000000000003	7.4539855111208793	261.0	263.44	6.1876005042342541	263.5	265.75	7.8413965592871273	265.0	265.75999999999999	7.3172672494586379	266.0	267.20999999999998	8.1428434836978152	268.0
2.0	293.0	4568.3999999999996	194.89474082180871	4546.5	19484.209999999999	289.64448190842512	19492.5	741.99000000000001	76.962392764258581	744.0	58.869999999999997	9.5442705326284631	59.0	17349.490000000002	120.3098079958571	17374.5	30.0	0.0	30.0	238.13	6.9880684026417486	240.0	245.46000000000001	3.8011051024669129	245.0	256.31	6.5949905231167696	255.5	258.33999999999997	6.0683111324321528	258.0	258.91000000000003	6.2627390173948649	259.0	259.81	6.7641629193862558	259.0	262.17000000000002	7.0314365530807432	262.0	262.70999999999998	7.222596486029107	262.0	264.13	7.4292058795001763	263.0	264.00999999999999	7.6778838230335307	263.0
2.0	294.0	4538.5299999999997	199.55903662826196	4532.0	19373.0	261.00137930670024	19382.0	736.59000000000003	76.849345475417024	731.5	64.189999999999998	10.953259788756952	63.5	17349.009999999998	122.11244776844005	17344.5	30.0	0.0	30.0	237.97	6.2248775088350126	240.0	244.59	2.7243164280237342	244.0	259.75999999999999	6.5652418081895494	259.0	260.30000000000001	6.3788713735268256	259.5	261.75	7.1768725779408955	261.0	262.81	7.319419375879483	262.0	263.26999999999998	7.9722706928452967	262.0	263.50999999999999	7.0035633787379981	262.0	263.89999999999998	7.7168646482881886	263.0	264.38999999999999	7.7831805837973462	264.0
2.0	295.0	4450.5799999999999	194.8545190648654	4442.5	19021.700000000001	264.97413081280217	19024.5	725.0	72.100485435259031	721.0	61.810000000000002	11.400609632822274	62.0	17324.860000000001	121.90233960018978	17339.5	30.0	0.0	30.0	238.19999999999999	6.2465990746965661	240.0	244.78	3.1514441134184814	244.0	257.44	5.7433787964925322	258.0	259.44999999999999	6.6443585092919246	259.0	260.00999999999999	6.1668387363380921	260.5	262.10000000000002	7.7116794539192304	261.0	263.88	7.6554294458247085	264.0	264.94	6.9825783203627578	266.0	267.93000000000001	8.5220361416741248	269.0	268.42000000000002	7.6225717444967351	268.0
2.0	296.0	4500.0699999999997	192.01225247363774	4500.0	19202.860000000001	283.02300330538503	19211.5	730.49000000000001	73.811312818564602	735.0	58.600000000000001	9.1934759476489631	58.5	17182.82	134.67846004465596	17178.5	30.0	0.0	30.0	238.28999999999999	6.0585394279479612	240.0	244.44	3.0209932141598728	244.0	257.08999999999997	6.7455096175159373	257.0	258.25	6.0619716264594974	258.5	260.19	6.9162056071230262	261.0	261.26999999999998	6.7968448562549968	261.0	262.27999999999997	7.1750679439291725	262.0	263.81	5.7248493429958485	264.0	263.33999999999997	7.4621980675937563	263.0	265.75999999999999	8.0797524714560396	266.0
2.0	297.0	4540.3800000000001	189.27407535106335	4534.0	19358.130000000001	300.18583094476656	19401.0	738.99000000000001	75.160959945971939	738.0	64.280000000000001	9.7888508007835142	63.0	17163.779999999999	133.14913292995939	17176.5	30.0	0.0	30.0	238.78	5.9942972899248161	240.0	246.06999999999999	3.5419062664051397	245.5	258.43000000000001	6.0617736678302343	258.0	259.06	6.8815986514762679	258.0	259.07999999999998	6.2859844097802204	258.5	259.69	6.833293495818836	260.0	261.73000000000002	6.8598177818364841	261.0	262.44	7.4984265016068532	262.0	262.94	7.5773610181909641	263.0	264.69	6.2284749337217367	264.0
2.0	298.0	4414.0699999999997	197.1825679414892	4436.0	18867.169999999998	243.91449546921149	18876.5	719.24000000000001	72.502982007638835	716.0	62.539999999999999	11.332625468089907	63.0	17238.130000000001	132.37791772044159	17237.0	30.0	0.0	30.0	238.36000000000001	5.9941971939534984	240.0	244.75	3.0079062485390065	244.0	258.79000000000002	6.7930773586055979	258.0	260.58999999999997	7.5750841579483454	261.0	261.50999999999999	6.6068070957157508	261.0	263.38	7.1523143107668297	263.5	263.88	6.7561527513815136	263.0	266.75	7.7451597788554363	267.0	267.75999999999999	7.9638181797426784	267.0	269.99000000000001	7.9542378641828408	269.0
2.0	299.0	4470.8699999999999	187.15302054735852	4477.0	19089.259999999998	259.60584045818382	19092.5	727.44000000000005	73.548530916667531	722.5	59.490000000000002	8.7160713627184112	58.0	17249.650000000001	133.59082116672536	17252.0	30.0	0.0	30.0	238.81	5.7822054615864351	240.0	244.94999999999999	3.6506848672543617	244.0	257.60000000000002	6.102458520956942	257.0	259.01999999999998	7.152593935069989	258.0	260.02999999999997	7.1867308284086997	259.5	261.49000000000001	6.8212828705456863	260.0	261.63999999999999	6.7238679344555843	261.0	263.19999999999999	7.2318738927058179	263.0	264.97000000000003	6.9028327518490551	265.0	266.55000000000001	7.3189821696735935	266.5
2.0	300.0	4565.5299999999997	186.20979861435862	4560.0	19484.5	288.15653731956178	19499.0	746.48000000000002	76.666222027696136	745.5	62.420000000000002	10.350053139960201	63.0	17286.740000000002	122.93702615567045	17291.0	30.0	0.0	30.0	238.84	5.5203623069505134	240.0	244.55000000000001	3.2136427928442819	244.0	256.43000000000001	5.7450065274114355	256.0	258.69	6.7002910384549708	258.0	259.45999999999998	6.539755347105884	259.0	259.93000000000001	6.5287900869916164	260.0	260.26999999999998	6.4526816130969937	260.0	261.62	7.5640994176438481	261.0	263.01999999999998	6.8905442455585462	262.5	264.36000000000001	6.9878752135395192	264.0
2.0	301.0	4467.0900000000001	203.96779623264061	4444.5	19126.130000000001	249.593135121942	19131.0	726.44000000000005	76.779856733390687	728.5	63.82	11.017604095264995	64.0	17360.560000000001	120.5125155326201	17368.5	30.0	0.0	30.0	239.03	5.2162342738799605	240.0	245.44999999999999	3.5195880440756131	244.5	258.08999999999997	6.2130427328322799	258.0	260.33999999999997	7.2377068191520442	259.0	261.88	7.5396021115175573	262.0	262.83999999999997	6.6883779797496485	262.0	264.93000000000001	6.6291100458508012	264.0	265.99000000000001	7.225641840002865	265.0	267.57999999999998	7.5672716351403695	267.0	271.50999999999999	7.7826666381131862	271.0
2.0	302.0	4475.4799999999996	198.20819761049239	4462.5	19122.439999999999	233.74102421269569	19140.5	727.87	76.094895360989881	730.5	60.810000000000002	10.064487070884438	60.5	17354.610000000001	105.57716561832868	17357.0	30.0	0.0	30.0	238.88	5.2120629313161597	240.0	244.91	3.026863062644229	244.0	258.14999999999998	5.9150232459391043	258.0	258.51999999999998	6.4953521844469693	258.0	260.87	7.403586968490341	261.0	261.64999999999998	7.2462059037816475	262.0	263.63999999999999	7.2574375643197913	263.5	263.49000000000001	6.9792478104735611	263.0	265.30000000000001	7.6360984802450007	266.0	267.38999999999999	7.6679788732103322	267.0
2.0	303.0	4561.3199999999997	188.0624832336317	4531.0	19451.349999999999	271.80700414080576	19474.0	740.75999999999999	78.399760203714905	744.0	61.380000000000003	9.8160888341538559	62.0	17282.73	102.27275834747003	17279.5	30.0	0.0	30.0	239.16999999999999	5.186627034981405	240.0	245.24000000000001	3.5612357405821937	244.0	257.41000000000003	6.1645681113927191	257.0	257.36000000000001	6.3976870820633289	257.0	259.25999999999999	6.4134546073079832	259.0	259.77999999999997	7.3642107520086624	260.0	260.31	6.7151991779842231	259.5	262.81999999999999	6.7622185708537996	262.0	262.69999999999999	7.5213030785895088	262.0	265.83999999999997	7.3671161250519202	265.0
[truncated: 294 more columns]
