# Supplementary material for: GutLogo: Agent-based modeling framework to investigate spatial and temporal dynamics in the gut microbiome
Source: PLoS One. 2018 Nov 9;13(11):e0207072. doi: 10.1371/journal.pone.0207072 (PMC6226173; doi:10.1371/journal.pone.0207072)
Supplement: S2 Data — The averages and other extracted values from the raw data. (ZIP) [file pone.0207072.s002.zip › SSData/barData.csv]

test	avg bact1	std bact1	avg bact2	std bact2	avg bact3	std bact3	avg bifi1	std bifi1	avg bifi2	std bifi2	avg bifi3	std bifi3	avg clos1	std clos1	avg clos2	std clos2	avg clos3	std clos3	avg desu1	std desu1	avg desu2	std desu2	avg desu3	std desu3
cont	4460.3116	204.7076610815	4464.2856	208.8168461419	4472.2144	206.432039259	19132	315.0494107279	19164.0668	324.0298133471	19168.998	314.7151315015	757.1056	71.8555387471	757.1724	73.6605204858	759.3392	75.0894622658	51.504	8.6870238862	60.6592	10.7992525371	63.7768	11.7553979839
bifi1	4482.918	187.2959521079	3995.3972	234.7614607046	4348.6776	197.1766194513	19113.476	325.8118030766	24224.2312	2304.1899373417	19555.914	379.7086675387	750.7944	73.4635156295	667.8228	74.7967445826	724.846	76.4235976908	52.1256	8.7545316631	57.6952	10.9319667471	66.0344	11.4007901761
bifi2	4479.6088	202.7826692855	3708.1064	277.6846957955	4255.5968	233.9227509879	19122.2788	317.5288904502	29247.776	3906.3556651467	19823.5384	473.979136804	744.2968	84.3266215958	618.258	81.9034323823	708.2452	87.1062172119	51.6152	8.8541927334	54.9736	10.4916777991	66.942	12.0752737443
flow1	4495.8432	188.2041280465	7371.6876	333.0668647678	4511.3316	212.8342680149	19118.498	315.951707063	31320.762	465.0372963064	19099.486	386.6037457191	741.2568	83.7317171313	1213.5904	162.0506890693	745.6776	94.6156353794	51.8544	9.203282058	131.44	29.9303992623	59.9456	11.473562683
flow2	4464.102	179.373847581	3986.8844	160.7855162527	4533.2776	189.1907707533	19142.1188	320.4017601178	17088.6148	191.6276807274	19415.8136	298.9268011655	744.8428	79.5775375854	664.2492	75.4883931433	752.47	85.5814389923	52.1628	9.1535510137	0	0	0	0
gluc1	4489.7136	188.6588507731	4269.448	200.2287733968	4480.7648	221.245575506	19097.53	330.6107588993	18387.2264	337.1700828114	19129.6772	358.2429937908	754.3588	85.4095946751	718.6936	89.3921815319	754.73	94.9889104054	51.4328	8.7639650935	0	0	0	0
gluc2	4479.1248	193.1637161192	4747.2836	227.061355521	4491.0728	197.5364682791	19141.39	332.3720197309	20186.428	468.913184306	19197.3284	345.1189924554	730.8348	73.2312959667	774.5996	83.7575458084	731.4924	76.0330950458	51.454	8.4887622184	102.5992	18.2256346765	61.0132	10.2002855725
