# Supplementary material for: GutLogo: Agent-based modeling framework to investigate spatial and temporal dynamics in the gut microbiome
Source: PLoS One. 2018 Nov 9;13(11):e0207072. doi: 10.1371/journal.pone.0207072 (PMC6226173; doi:10.1371/journal.pone.0207072)
Supplement: S2 Data — The averages and other extracted values from the raw data. (ZIP) [file pone.0207072.s002.zip › SSData/BarPlotter.py]

import numpy as np
import matplotlib.pyplot as plt
from matplotlib import cm
import csv
import sys
import seaborn as sns
from matplotlib.ticker import FuncFormatter

'''
first input is the file to plot
second input is the control data
'''

#read in data from file
filename = str(sys.argv[1])
with open(filename, 'rb') as csvfile:
	#opens csv file and makes dict reader
	reader = csv.DictReader(csvfile)
	dataList = list(reader)#list of dictionaries

N = len(dataList)
width = 0.1                  # the width of the bars
ind = np.arange(3)   # the x locations for the groups

experiments = [x['test'] for x in dataList]

bactTypes = ['bact','bifi','clos','desu']
for species in bactTypes:
    fig, ax = plt.subplots()
    for i in range(len(dataList)):
        means = []
        errors = []
        for j in range(1,4):
            means.append(float(dataList[i]['avg ' + species + str(j)]))
            errors.append(float(dataList[i]['std ' + species + str(j)]))

        ax.bar(ind+(width*i), means, width, yerr=errors, color=cm.Paired(1.*i/len(dataList)))

    # add some text for labels, title and axes ticks
    ax.set_ylabel('Number of Agents')
    ax.set_title('Populations by experiments for ' + species)
    ax.set_xticks(ind + width * N / 2)
    ax.set_xticklabels(('before', 'during', 'after'))
    ax.legend(['control','lesser probiotic', 'greater probiotic', 'decreased flow', 'increased flow', 'decreased' +
    ' glucose', 'increased glucose'])

plt.show()
