# Supplementary material for: GutLogo: Agent-based modeling framework to investigate spatial and temporal dynamics in the gut microbiome
Source: PLoS One. 2018 Nov 9;13(11):e0207072. doi: 10.1371/journal.pone.0207072 (PMC6226173; doi:10.1371/journal.pone.0207072)
Supplement: S2 Data — The averages and other extracted values from the raw data. (ZIP) [file pone.0207072.s002.zip › SSData/bifi1.csv]

testConst	avg bact1	std bact1	avg bact2	std bact2	avg bact3	std bact3	avg bifi1	std bifi1	avg bifi2	std bifi2	avg bifi3	std bifi3	avg clos1	std clos1	avg clos2	std clos2	avg clos3	std clos3	avg desu1	std desu1	avg desu2	std desu2	avg desu3	std desu3
1.0	4482.9179999999997	187.29595210788725	3995.3971999999999	234.76146070460544	4348.6776	197.17661945129296	19113.475999999999	325.81180307656138	24224.231199999998	2304.1899373416595	19555.914000000001	379.70866753868023	750.7944	73.463515629460588	667.82280000000003	74.796744582635412	724.846	76.423597690765646	52.125599999999999	8.754531663087409	57.6952	10.931966747113716	66.034400000000005	11.400790176123758
