# Supplementary material for: GutLogo: Agent-based modeling framework to investigate spatial and temporal dynamics in the gut microbiome
Source: PLoS One. 2018 Nov 9;13(11):e0207072. doi: 10.1371/journal.pone.0207072 (PMC6226173; doi:10.1371/journal.pone.0207072)
Supplement: S2 Data — The averages and other extracted values from the raw data. (ZIP) [file pone.0207072.s002.zip › SSData/bifi2.csv]

testConst	avg bact1	std bact1	avg bact2	std bact2	avg bact3	std bact3	avg bifi1	std bifi1	avg bifi2	std bifi2	avg bifi3	std bifi3	avg clos1	std clos1	avg clos2	std clos2	avg clos3	std clos3	avg desu1	std desu1	avg desu2	std desu2	avg desu3	std desu3
2.0	4479.6088	202.78266928551858	3708.1064000000001	277.68469579550111	4255.5968000000003	233.92275098792766	19122.2788	317.5288904502392	29247.776000000002	3906.3556651467361	19823.538400000001	473.97913680397369	744.29679999999996	84.326621595792631	618.25800000000004	81.90343238228786	708.24519999999995	87.106217211861519	51.615200000000002	8.8541927333890804	54.973599999999998	10.491677799093909	66.941999999999993	12.075273744309071
