# Supplementary material for: GutLogo: Agent-based modeling framework to investigate spatial and temporal dynamics in the gut microbiome
Source: PLoS One. 2018 Nov 9;13(11):e0207072. doi: 10.1371/journal.pone.0207072 (PMC6226173; doi:10.1371/journal.pone.0207072)
Supplement: S2 Data — The averages and other extracted values from the raw data. (ZIP) [file pone.0207072.s002.zip › SSData/cont1.csv]

testConst	avg bact1	std bact1	avg bact2	std bact2	avg bact3	std bact3	avg bifi1	std bifi1	avg bifi2	std bifi2	avg bifi3	std bifi3	avg clos1	std clos1	avg clos2	std clos2	avg clos3	std clos3	avg desu1	std desu1	avg desu2	std desu2	avg desu3	std desu3
1.0	4460.3116	204.70766108145537	4464.2856000000002	208.81684614187623	4472.2143999999998	206.43203925902588	19132.0	315.04941072790473	19164.066800000001	324.02981334710546	19168.998	314.71513150148979	757.10559999999998	71.855538747127909	757.17240000000004	73.660520485807055	759.33920000000001	75.089462265753383	51.503999999999998	8.6870238862339964	60.659199999999998	10.799252537097187	63.776800000000001	11.755397983905096
