# Supplementary material for: GutLogo: Agent-based modeling framework to investigate spatial and temporal dynamics in the gut microbiome
Source: PLoS One. 2018 Nov 9;13(11):e0207072. doi: 10.1371/journal.pone.0207072 (PMC6226173; doi:10.1371/journal.pone.0207072)
Supplement: S2 Data — The averages and other extracted values from the raw data. (ZIP) [file pone.0207072.s002.zip › SSData/flow1.csv]

testConst	avg bact1	std bact1	avg bact2	std bact2	avg bact3	std bact3	avg bifi1	std bifi1	avg bifi2	std bifi2	avg bifi3	std bifi3	avg clos1	std clos1	avg clos2	std clos2	avg clos3	std clos3	avg desu1	std desu1	avg desu2	std desu2	avg desu3	std desu3
0.333	4495.8432000000003	188.20412804654421	7371.6876000000002	333.06686476778202	4511.3316000000004	212.83426801490404	19118.498	315.95170706296238	31320.761999999999	465.03729630643602	19099.486000000001	386.60374571905015	741.2568	83.731717131323663	1213.5904	162.05068906931561	745.67759999999998	94.61563537936	51.854399999999998	9.2032820580486394	131.44	29.9303992622885	59.945599999999999	11.473562682968181
