# Supplementary material for: GutLogo: Agent-based modeling framework to investigate spatial and temporal dynamics in the gut microbiome
Source: PLoS One. 2018 Nov 9;13(11):e0207072. doi: 10.1371/journal.pone.0207072 (PMC6226173; doi:10.1371/journal.pone.0207072)
Supplement: S2 Data — The averages and other extracted values from the raw data. (ZIP) [file pone.0207072.s002.zip › SSData/flow2.csv]

testConst	avg bact1	std bact1	avg bact2	std bact2	avg bact3	std bact3	avg bifi1	std bifi1	avg bifi2	std bifi2	avg bifi3	std bifi3	avg clos1	std clos1	avg clos2	std clos2	avg clos3	std clos3	avg desu1	std desu1	avg desu2	std desu2	avg desu3	std desu3
3.0	4464.1019999999999	179.37384758096707	3986.8843999999999	160.78551625267744	4533.2776000000003	189.19077075333246	19142.1188	320.40176011776214	17088.614799999999	191.62768072739385	19415.813600000001	298.92680116550275	744.84280000000001	79.577537585426697	664.24919999999997	75.488393143317069	752.47000000000003	85.581438992342257	52.162799999999997	9.1535510136776974	0.0	0.0	0.0	0.0
