# Supplementary material for: GutLogo: Agent-based modeling framework to investigate spatial and temporal dynamics in the gut microbiome
Source: PLoS One. 2018 Nov 9;13(11):e0207072. doi: 10.1371/journal.pone.0207072 (PMC6226173; doi:10.1371/journal.pone.0207072)
Supplement: S2 Data — The averages and other extracted values from the raw data. (ZIP) [file pone.0207072.s002.zip › SSData/gluc1.csv]

testConst	avg bact1	std bact1	avg bact2	std bact2	avg bact3	std bact3	avg bifi1	std bifi1	avg bifi2	std bifi2	avg bifi3	std bifi3	avg clos1	std clos1	avg clos2	std clos2	avg clos3	std clos3	avg desu1	std desu1	avg desu2	std desu2	avg desu3	std desu3
0.5	4489.7136	188.65885077313493	4269.4480000000003	200.22877339683222	4480.7647999999999	221.24557550595222	19097.529999999999	330.61075889934375	18387.2264	337.17008281139061	19129.677199999998	358.24299379075092	754.35879999999997	85.409594675071489	718.69359999999995	89.392181531943834	754.73000000000002	94.988910405373105	51.4328	8.7639650934950666	0.0	0.0	0.0	0.0
