# Supplementary material for: GutLogo: Agent-based modeling framework to investigate spatial and temporal dynamics in the gut microbiome
Source: PLoS One. 2018 Nov 9;13(11):e0207072. doi: 10.1371/journal.pone.0207072 (PMC6226173; doi:10.1371/journal.pone.0207072)
Supplement: S2 Data — The averages and other extracted values from the raw data. (ZIP) [file pone.0207072.s002.zip › SSData/gluc2.csv]

testConst	avg bact1	std bact1	avg bact2	std bact2	avg bact3	std bact3	avg bifi1	std bifi1	avg bifi2	std bifi2	avg bifi3	std bifi3	avg clos1	std clos1	avg clos2	std clos2	avg clos3	std clos3	avg desu1	std desu1	avg desu2	std desu2	avg desu3	std desu3
2.0	4479.1247999999996	193.1637161191511	4747.2835999999998	227.0613555210133	4491.0727999999999	197.53646827904967	19141.389999999999	332.37201973090333	20186.428	468.91318430600774	19197.328399999999	345.11899245541383	730.83479999999997	73.231295966683533	774.59960000000001	83.757545808362835	731.49239999999998	76.033095045775951	51.454000000000001	8.4887622183684712	102.5992	18.225634676466004	61.013199999999998	10.200285572472959
